# Supplementary material for: Combinatorial Cytokine Code Generates Anti-Viral State in Dendritic Cells
Source: Front Immunol. 2014 Feb 26;5:73. doi: 10.3389/fimmu.2014.00073 (PMC3935347; doi:10.3389/fimmu.2014.00073)
Supplement: Supplementary file 2 [file 71252_Sealfon_DataSheet2.ZIP]

Archive with 100 entries (88 files):
- R/desktop.ini
- R/fig10/
- R/fig10/desktop.ini
- R/fig11/
- R/fig11/.RData
- R/fig11/.Rhistory
- R/fig11/desktop.ini
- R/fig11/fig11.csv
- R/fig11/fig11.Rproj
- R/Fig4/
- R/Fig4/.RData
- R/Fig4/.Rhistory
- R/Fig4/desktop.ini
- R/Fig4/Fig4.Rproj
- R/Fig4/fig4adjusted.csv
- R/Fig4/fig4original.csv
- R/fig5/
- R/fig5/desktop.ini
- R/fig5/fig5/
- R/fig5/fig5/.RData
- R/fig5/fig5/.Rhistory
- R/fig5/fig5/cyto.csv
- R/fig5/fig5/cyto-1.csv
- R/fig5/fig5/desktop.ini
- R/fig5/fig5/fig5.Rproj
- R/Fig6a/
- R/Fig6a/.RData
- R/Fig6a/.Rhistory
- R/Fig6a/desktop.ini
- R/Fig6a/Fig6a.Rproj
- R/Fig6a/TukeyCD86.csv
- R/Fig6a/TukeyHLA.csv
- R/Fig6bc/
- R/Fig6bc/.RData
- R/Fig6bc/.Rhistory
- R/Fig6bc/data.csv
- R/Fig6bc/desktop.ini
- R/Fig6bc/Fig6DE.Rproj
- R/fig6d/
- R/fig6d/.RData
- R/fig6d/.Rhistory
- R/fig6d/desktop.ini
- R/fig6d/fig6b.csv
- R/fig6d/fig6b.Rproj
- R/fig6d/fig6bg.csv
- R/fig6d/fig6bgred.csv
- R/fig6d/tukeyresults.csv
- R/fig6d/tukeyresultsg.csv
- R/Fig6e/
- R/Fig6e/.RData
- R/Fig6e/.Rhistory
- R/Fig6e/desktop.ini
- R/Fig6e/Fig6c.Rproj
- R/Fig7/
- R/Fig7/.RData
- R/Fig7/.Rhistory
- R/Fig7/AQP9.csv
- R/Fig7/CCL3L1.csv
- R/Fig7/CCL3L3.csv
- R/Fig7/CD274.csv
- R/Fig7/CD40.csv
- R/Fig7/CFS1.csv
- R/Fig7/CLEC5A.csv
- R/Fig7/CST7.csv
- R/Fig7/desktop.ini
- R/Fig7/EDN.csv
- R/Fig7/fig7.csv
- R/Fig7/Fig7.Rproj
- R/Fig7/IL6.csv
- R/Fig7/IL7R.csv
- R/Fig7/IRAK2.csv
- R/Fig7/OSM.csv
- R/Fig7/PTGER4.csv
- R/Fig7/RIPK2.csv
- R/Fig7/Sum.csv
- R/Fig7/VCAM1.csv
- R/fig8/
- R/fig8/.RData
- R/fig8/.Rhistory
- R/fig8/CD86.csv
- R/fig8/CD860.125.csv
- R/fig8/CD860.25.csv
- R/fig8/CD860.5.csv
- R/fig8/desktop.ini
- R/fig8/fig8 (Autosaved).csv
- R/fig8/fig8.csv
- R/fig8/fig8.Rproj
- R/fig8/Fig8pairwise.xlsx
- R/fig8/HLA0.125.csv
- R/fig8/HLA0.25.csv
- R/fig8/HLA0.5.csv
- R/fig8/HLA1.csv
- R/fig9/
- R/fig9/.RData
- R/fig9/.Rhistory
- R/fig9/CD86i.csv
- R/fig9/CD86u.csv
- R/fig9/desktop.ini
- R/fig9/fig9.csv
- R/fig9/fig9.Rproj
