# Supplementary material for: Combinatorial Cytokine Code Generates Anti-Viral State in Dendritic Cells
Source: Front Immunol. 2014 Feb 26;5:73. doi: 10.3389/fimmu.2014.00073 (PMC3935347; doi:10.3389/fimmu.2014.00073)
Supplement: Supplementary file 2 [file 71252_Sealfon_DataSheet2.ZIP › R/fig11/fig11.csv]

trt	day	event
Null	0	0
Null	0	0
Null	0	0
Null	0	0
Null	0	0
IFN	0	0
IFN	0	0
IFN	0	0
IFN	0	0
IFN	0	0
TNF	0	0
TNF	0	0
TNF	0	0
TNF	0	0
TNF	0	0
IL1b	0	0
IL1b	0	0
IL1b	0	0
IL1b	0	0
IL1b	0	0
IFN&TNF	0	0
IFN&TNF	0	0
IFN&TNF	0	0
IFN&TNF	0	0
IFN&TNF	0	0
IL&TNF	0	0
IL&TNF	0	0
IL&TNF	0	0
IL&TNF	0	0
IL&TNF	0	0
IL&IFN	0	0
IL&IFN	0	0
IL&IFN	0	0
IL&IFN	0	0
IL&IFN	0	0
IFN&TNF&IL	0	0
IFN&TNF&IL	0	0
IFN&TNF&IL	0	0
IFN&TNF&IL	0	0
IFN&TNF&IL	0	0
Controls (non infected)	0	0
Controls (non infected)	0	0
Controls (non infected)	0	0
Controls (non infected)	0	0
Controls (non infected)	0	0
Controls (non infected & non treated)	0	0
Controls (non infected & non treated)	0	0
Controls (non infected & non treated)	0	0
Controls (non infected & non treated)	0	0
Controls (non infected & non treated)	0	0
Null	1	0
Null	1	0
Null	1	0
Null	1	0
Null	1	0
IFN	1	0
IFN	1	0
IFN	1	0
IFN	1	0
IFN	1	0
TNF	1	0
TNF	1	0
TNF	1	0
TNF	1	0
TNF	1	0
IL1b	1	0
IL1b	1	0
IL1b	1	0
IL1b	1	0
IL1b	1	0
IFN&TNF	1	0
IFN&TNF	1	0
IFN&TNF	1	0
IFN&TNF	1	0
IFN&TNF	1	0
IL&TNF	1	0
IL&TNF	1	0
IL&TNF	1	0
IL&TNF	1	0
IL&TNF	1	0
IL&IFN	1	0
IL&IFN	1	0
IL&IFN	1	0
IL&IFN	1	0
IL&IFN	1	0
IFN&TNF&IL	1	0
IFN&TNF&IL	1	0
IFN&TNF&IL	1	0
IFN&TNF&IL	1	0
IFN&TNF&IL	1	0
Controls (non infected)	1	0
Controls (non infected)	1	0
Controls (non infected)	1	0
Controls (non infected)	1	0
Controls (non infected)	1	0
Controls (non infected & non treated)	1	0
Controls (non infected & non treated)	1	0
Controls (non infected & non treated)	1	0
Controls (non infected & non treated)	1	0
Controls (non infected & non treated)	1	0
Null	2	0
Null	2	0
Null	2	0
Null	2	0
Null	2	0
IFN	2	0
IFN	2	0
IFN	2	0
IFN	2	0
IFN	2	0
TNF	2	0
TNF	2	0
TNF	2	0
TNF	2	0
TNF	2	0
IL1b	2	0
IL1b	2	0
IL1b	2	0
IL1b	2	0
IL1b	2	0
IFN&TNF	2	0
IFN&TNF	2	0
IFN&TNF	2	0
IFN&TNF	2	0
IFN&TNF	2	0
IL&TNF	2	0
IL&TNF	2	0
IL&TNF	2	0
IL&TNF	2	0
IL&TNF	2	0
IL&IFN	2	0
IL&IFN	2	0
IL&IFN	2	0
IL&IFN	2	0
IL&IFN	2	0
IFN&TNF&IL	2	0
IFN&TNF&IL	2	0
IFN&TNF&IL	2	0
IFN&TNF&IL	2	0
IFN&TNF&IL	2	0
Controls (non infected)	2	0
Controls (non infected)	2	0
Controls (non infected)	2	0
Controls (non infected)	2	0
Controls (non infected)	2	0
Controls (non infected & non treated)	2	0
Controls (non infected & non treated)	2	0
Controls (non infected & non treated)	2	0
Controls (non infected & non treated)	2	0
Controls (non infected & non treated)	2	0
Null	3	0
Null	3	0
Null	3	0
Null	3	0
Null	3	0
IFN	3	0
IFN	3	0
IFN	3	0
IFN	3	0
IFN	3	0
TNF	3	0
TNF	3	0
TNF	3	0
TNF	3	0
TNF	3	0
IL1b	3	0
IL1b	3	0
IL1b	3	0
IL1b	3	0
IL1b	3	0
IFN&TNF	3	0
IFN&TNF	3	0
IFN&TNF	3	0
IFN&TNF	3	0
IFN&TNF	3	0
IL&TNF	3	0
IL&TNF	3	0
IL&TNF	3	0
IL&TNF	3	0
IL&TNF	3	0
IL&IFN	3	0
IL&IFN	3	0
IL&IFN	3	0
IL&IFN	3	0
IL&IFN	3	0
IFN&TNF&IL	3	0
IFN&TNF&IL	3	0
IFN&TNF&IL	3	0
IFN&TNF&IL	3	0
IFN&TNF&IL	3	0
Controls (non infected)	3	0
Controls (non infected)	3	0
Controls (non infected)	3	0
Controls (non infected)	3	0
Controls (non infected)	3	0
Controls (non infected & non treated)	3	0
Controls (non infected & non treated)	3	0
Controls (non infected & non treated)	3	0
Controls (non infected & non treated)	3	0
Controls (non infected & non treated)	3	0
Null	4	0
Null	4	0
Null	4	0
Null	4	0
Null	4	0
IFN	4	0
IFN	4	0
IFN	4	0
IFN	4	0
IFN	4	0
TNF	4	0
TNF	4	0
TNF	4	0
TNF	4	0
TNF	4	0
IL1b	4	0
IL1b	4	0
IL1b	4	0
IL1b	4	0
IL1b	4	0
IFN&TNF	4	0
IFN&TNF	4	0
IFN&TNF	4	0
IFN&TNF	4	0
IFN&TNF	4	0
IL&TNF	4	0
IL&TNF	4	0
IL&TNF	4	0
IL&TNF	4	0
IL&TNF	4	0
IL&IFN	4	0
IL&IFN	4	0
IL&IFN	4	0
IL&IFN	4	0
IL&IFN	4	0
IFN&TNF&IL	4	0
IFN&TNF&IL	4	0
IFN&TNF&IL	4	0
IFN&TNF&IL	4	0
IFN&TNF&IL	4	0
Controls (non infected)	4	0
Controls (non infected)	4	0
Controls (non infected)	4	0
Controls (non infected)	4	0
Controls (non infected)	4	0
Controls (non infected & non treated)	4	0
Controls (non infected & non treated)	4	0
Controls (non infected & non treated)	4	0
Controls (non infected & non treated)	4	0
Controls (non infected & non treated)	4	0
Null	5	1
Null	5	0
Null	5	0
Null	5	0
Null	5	1
IFN	5	0
IFN	5	1
IFN	5	0
IFN	5	0
IFN	5	0
TNF	5	0
TNF	5	1
TNF	5	0
TNF	5	1
TNF	5	0
IL1b	5	0
IL1b	5	0
IL1b	5	1
IL1b	5	0
IL1b	5	0
IFN&TNF	5	0
IFN&TNF	5	0
IFN&TNF	5	1
IFN&TNF	5	0
IFN&TNF	5	0
IL&TNF	5	1
IL&TNF	5	1
IL&TNF	5	1
IL&TNF	5	0
IL&TNF	5	0
IL&IFN	5	0
IL&IFN	5	0
IL&IFN	5	0
IL&IFN	5	1
IL&IFN	5	1
IFN&TNF&IL	5	0
IFN&TNF&IL	5	0
IFN&TNF&IL	5	0
IFN&TNF&IL	5	0
IFN&TNF&IL	5	0
Controls (non infected)	5	0
Controls (non infected)	5	0
Controls (non infected)	5	0
Controls (non infected)	5	0
Controls (non infected)	5	0
Controls (non infected & non treated)	5	0
Controls (non infected & non treated)	5	0
Controls (non infected & non treated)	5	0
Controls (non infected & non treated)	5	0
Controls (non infected & non treated)	5	0
Null	6	1
Null	6	1
Null	6	1
IFN	6	1
IFN	6	1
IFN	6	1
IFN	6	0
TNF	6	1
TNF	6	1
TNF	6	0
IL1b	6	1
IL1b	6	1
IL1b	6	0
IL1b	6	1
IFN&TNF	6	1
IFN&TNF	6	0
IFN&TNF	6	1
IFN&TNF	6	1
IL&TNF	6	1
IL&TNF	6	1
IL&IFN	6	1
IL&IFN	6	1
IL&IFN	6	0
IFN&TNF&IL	6	1
IFN&TNF&IL	6	1
IFN&TNF&IL	6	1
IFN&TNF&IL	6	0
IFN&TNF&IL	6	0
Controls (non infected)	6	0
Controls (non infected)	6	0
Controls (non infected)	6	0
Controls (non infected)	6	0
Controls (non infected)	6	0
Controls (non infected & non treated)	6	0
Controls (non infected & non treated)	6	0
Controls (non infected & non treated)	6	0
Controls (non infected & non treated)	6	0
Controls (non infected & non treated)	6	0
