# Supplementary material for: Combinatorial Cytokine Code Generates Anti-Viral State in Dendritic Cells
Source: Front Immunol. 2014 Feb 26;5:73. doi: 10.3389/fimmu.2014.00073 (PMC3935347; doi:10.3389/fimmu.2014.00073)
Supplement: Supplementary file 2 [file 71252_Sealfon_DataSheet2.ZIP › R/Fig4/fig4adjusted.csv]

	Cytokine	HLA.DR	CD86
Donor 1	CCL3	78775.41	29911.68
Donor 1	IL8	81561.79	28166.27
Donor 1	CXCL10	66556.8	32260.8
Donor 1	CCL5	82018.67	32605.04
Donor 1	IL6	68821.63	33405.26
Donor 1	IFN16	72467.49	28764.59
Donor 1	IL12a	76574.75	28891.47
Donor 1	IL18	65082.45	28486.86
Donor 1	IL1a	66488.99	28973.39
Donor 1	IL1RN	69458.37	28874.17
Donor 1	IL28	71081.38	30798.93
Donor 1	IL29	76001.64	31762.83
Donor 1	TNFSF15	62511.11	35690.52
Donor 1	TNFSF4	75982.56	33528.41
Donor 1	TNFSF10	73309.87	30706.84
Donor 1	IL1b	63813.81	30315.91
Donor 1	all	71137.63	29331.95
Donor 1	IFNa	75656.05	31463.3
Donor 1	CXCL12	82746.88	32224.82
Donor 1	IFNb	66161.79	30840.02
Donor 2	TNFa	68557.78	30801.89
Donor 2	CCL3	70727.79	32909.22
Donor 2	IL8	74100.44	33331.7
Donor 2	CXCL10	76077.38	33123.17
Donor 2	CCL5	76976.52	30893.59
Donor 2	IL6	62938.71	31642.64
Donor 2	IFN16	62821.63	30618.45
Donor 2	IL12a	57587.9	29865.34
Donor 2	IL18	65887.14	29498.9
Donor 2	IL1a	57403.62	30224.34
Donor 2	IL1RN	60450.28	30207.75
Donor 2	IL28	57783.69	29916.44
Donor 2	IL29	73385.01	32426.11
Donor 2	TNFSF15	62582.81	33897.41
Donor 2	TNFSF4	55490.32	27521.97
Donor 2	TNFSF10	71461.57	30866.97
Donor 2	IL1b	66002.17	32566.82
Donor 2	all	61436.33	29911.39
Donor 2	IFNa	55601.05	30088.87
Donor 2	CXCL12	64849.98	31403.17
Donor 2	IFNb	54333.95	32734.51
Donor 3	TNFa	79364.44	30881.96
Donor 3	CCL3	75097.2	33558.43
Donor 3	IL8	66778.08	33485.36
Donor 3	CXCL10	72503.67	32022.79
Donor 3	CCL5	60225.87	33823.41
Donor 3	IL6	77815.22	32625.21
Donor 3	IFN16	69345.09	33171.85
Donor 3	IL12a	72014.93	31433.34
Donor 3	IL18	62005.36	29653.94
Donor 3	IL1a	63999.63	33170.17
Donor 3	IL1RN	64629.35	29719.04
Donor 3	IL28	65794.81	30708.96
Donor 3	IL29	68121.33	31959.21
Donor 3	TNFSF15	58127.71	33501.86
Donor 3	TNFSF4	68754.01	31896.54
Donor 3	TNFSF10	67579.99	30763.45
Donor 3	IL1b	68504.7	31090.15
Donor 3	all	74650.3	33593.31
Donor 3	IFNa	59932.21	31853.22
Donor 3	CXCL12	65720.52	31710.55
Donor 3	IFNb	73661.28	33410.06
