# Supplementary material for: Combinatorial Cytokine Code Generates Anti-Viral State in Dendritic Cells
Source: Front Immunol. 2014 Feb 26;5:73. doi: 10.3389/fimmu.2014.00073 (PMC3935347; doi:10.3389/fimmu.2014.00073)
Supplement: Supplementary file 2 [file 71252_Sealfon_DataSheet2.ZIP › R/Fig4/fig4original.csv]

	cytokine	HLA-DR	CD86
Donor1	CCL3	78775.41	29911.68
Donor1	IL8	81561.79	28166.27
Donor1	CXCL10	66556.8	32260.8
Donor1	CCL5	82018.67	32605.04
Donor1	IL6	68821.63	33405.26
Donor1	IFN16	76574.75	28891.47
Donor1	IL12a	72467.49	28764.59
Donor1	IL18	65082.45	28486.86
Donor1	IL1a	66488.99	28973.39
Donor1	IL1RN	71081.38	30798.93
Donor1	IL28	69458.37	28874.17
Donor1	IL29	76001.64	31762.83
Donor1	TNFSF15	62511.11	35690.52
Donor1	TNFSF4	75982.56	33528.41
Donor1	TNFSF10	73309.87	30706.84
Donor1	IL1b	63813.81	30315.91
Donor1	IFNa	75656.05	31463.3
Donor1	CXCL12	82746.88	32224.82
Donor1	IFNb	66161.79	30840.02
Donor1	all	71137.63	29331.95
Donor2	TNFa	68557.78	30801.89
Donor2	CCL3	70727.79	32909.22
Donor2	IL8	74100.44	33331.7
Donor2	CXCL10	76077.38	33123.17
Donor2	CCL5	76976.52	30893.59
Donor2	IL6	62938.71	31642.64
Donor2	IFN16	57587.9	29865.34
Donor2	IL12a	62821.63	30618.45
Donor2	IL18	65887.14	29498.9
Donor2	IL1a	57403.62	30224.34
Donor2	IL1RN	57783.69	29916.44
Donor2	IL28	60450.28	30207.75
Donor2	IL29	73385.01	32426.11
Donor2	TNFSF15	62582.81	33897.41
Donor2	TNFSF4	55490.32	27521.97
Donor2	TNFSF10	71461.57	30866.97
Donor2	IL1b	66002.17	32566.82
Donor2	IFNa	55601.05	30088.87
Donor2	CXCL12	64849.98	31403.17
Donor2	IFNb	54333.95	32734.51
Donor2	all	61436.33	29911.39
Donor3	TNFa	79364.44	30881.96
Donor3	CCL3	75097.2	33558.43
Donor3	IL8	66778.08	33485.36
Donor3	CXCL10	72503.67	32022.79
Donor3	CCL5	60225.87	33823.41
Donor3	IL6	77815.22	32625.21
Donor3	IFN16	72014.93	31433.34
Donor3	IL12a	69345.09	33171.85
Donor3	IL18	62005.36	29653.94
Donor3	IL1a	63999.63	33170.17
Donor3	IL1RN	65794.81	30708.96
Donor3	IL28	64629.35	29719.04
Donor3	IL29	68121.33	31959.21
Donor3	TNFSF15	58127.71	33501.86
Donor3	TNFSF4	68754.01	31896.54
Donor3	TNFSF10	67579.99	30763.45
Donor3	IL1b	68504.7	31090.15
Donor3	IFNa	59932.21	31853.22
Donor3	CXCL12	65720.52	31710.55
Donor3	IFNb	73661.28	33410.06
Donor3	all	74650.3	33593.31
