# Supplementary material for: Combinatorial Cytokine Code Generates Anti-Viral State in Dendritic Cells
Source: Front Immunol. 2014 Feb 26;5:73. doi: 10.3389/fimmu.2014.00073 (PMC3935347; doi:10.3389/fimmu.2014.00073)
Supplement: Supplementary file 2 [file 71252_Sealfon_DataSheet2.ZIP › R/fig5/fig5/cyto.csv]

cyto	HLA-DR	CD86
IFNa2	2242.04	6238.92
IFNa16	2062.57	5983.98
IFNb	5056.54	17328.11
IL1a	1524.32	3319.81
IL1b	2500.75	7753.72
IL18	1547.68	3900.8
IL28	1542.06	3802.15
TNFa	3899.69	6873.95
TNFSF15	1758.39	3838.76
ACTRL	1729.51	4203.23
IFNa2	4065.4	6632
IFNa16	4395.73	7711.71
IFNb	6992.82	15976.74
IL1a	3322.24	4930.53
IL1b	2546.39	8603.23
IL18	3100.79	4293.4
IL28	3119.75	3920.53
TNFa	7209.13	8486.34
TNFSF15	3011.54	3547.48
ACTRL	1994.03	4551.1
IFNa2	2537.56	6174.05
IFNa16	2834.79	7353.42
IFNb	5127.38	17269.1
IL1a	2299.31	3465.8
IL1b	4069.28	14168.32
IL18	2308.95	3848.36
IL28	2325.77	3894.02
TNFa	4319.81	6916.11
TNFSF15	2274.68	3747.44
ACTRL	2237.16	4434.54
