# Supplementary material for: Combinatorial Cytokine Code Generates Anti-Viral State in Dendritic Cells
Source: Front Immunol. 2014 Feb 26;5:73. doi: 10.3389/fimmu.2014.00073 (PMC3935347; doi:10.3389/fimmu.2014.00073)
Supplement: Supplementary file 2 [file 71252_Sealfon_DataSheet2.ZIP › R/fig5/fig5/cyto-1.csv]

cyto	HLA-DR	CD86
cyt-1 IFNa2	4861.51	21500.51
cyt-1 IFNa16	4324.23	20798.89
cyt-1 IFNb	2524.77	12107.77
cyt-1 IL1a	3939.94	21905.23
cyt-1 IL1b	5409.66	21489.05
cyt-1 IL18	4711.54	22378.15
cyt-1 IL28	4088.16	21282.32
cyt-1 TNFa	4732.58	20282.64
cyt-1 TNFSF15	4149.37	21964.57
A	4773.65	20197.5
all (20)	6056.18	20058.1
cyt-1 IFNa2	5014.9	21942.85
cyt-1 IFNa16	4786.18	20715.06
cyt-1 IFNb	2849.71	16852.78
cyt-1 IL1a	4185.3	20759.04
cyt-1 IL1b	5034.67	20912.82
cyt-1 IL18	4737.07	19668.12
cyt-1 IL28	3982.64	21234.67
cyt-1 TNFa	4886.05	20990.71
cyt-1 TNFSF15	3955.97	21279.58
A	4818.33	22729.49
all (20)	5050.66	20953.12
cyt-1 IFNa2	4174.17	20976.5
cyt-1 IFNa16	4841.67	22195.41
cyt-1 IFNb	2266.14	11296.63
cyt-1 IL1a	4182.61	20547.21
cyt-1 IL1b	4074.39	19685.79
cyt-1 IL18	4683.29	19863.54
cyt-1 IL28	4431.9	23138.11
cyt-1 TNFa	4421.09	20828.74
cyt-1 TNFSF15	3682.2	20915.96
A	4069.05	18983.8
all (20)	4022.29	18009.92
