# Supplementary material for: Combinatorial Cytokine Code Generates Anti-Viral State in Dendritic Cells
Source: Front Immunol. 2014 Feb 26;5:73. doi: 10.3389/fimmu.2014.00073 (PMC3935347; doi:10.3389/fimmu.2014.00073)
Supplement: Supplementary file 2 [file 71252_Sealfon_DataSheet2.ZIP › R/Fig6a/TukeyCD86.csv]

	diff	lwr	upr	p adj
IFNb&IL1b-IFNb	839.660000000002	-4414.56581574128	6093.88581574128	1
IFNb&IL28-IFNb	-2624.37666666667	-7878.60248240795	2629.84914907462	0.978181454557701
IFNb&IL28&IL1b-IFNb	-1305.36333333333	-6559.58914907461	3948.86248240795	0.999999958444283
IFNb&IL28&TNFa-IFNb	-1260.12666666667	-6514.35248240795	3994.09914907462	0.999999982441274
IFNb&IL28&TNFa&IL1b-IFNb	1727.69	-3526.53581574128	6981.91581574128	0.999977862554783
IFNb&IL28&TNFSF15-IFNb	-5329.79666666666	-10584.0224824079	-75.5708509253827	0.0425721585789578
IFNb&IL28&TNFSF15&IL1b-IFNb	1073.00666666667	-4181.21914907461	6327.23248240795	0.999999999705812
IFNb&IL28&TNFSF15&TNFa-IFNb	-1333.31	-6587.53581574128	3920.91581574128	0.99999993075676
IFNb&IL28&TNFSF15&TNFa&IL1b-IFNb	938.790000000001	-4315.43581574128	6193.01581574128	0.999999999991839
IFNb&TNFa-IFNb	-249.906666666666	-5504.13248240795	5004.31914907461	1
IFNb&TNFa&IL1b-IFNb	-1492.75666666666	-6746.98248240794	3761.46914907462	0.999999040099007
IFNb&TNFSF15&IL1b-IFNb	1344.96	-3909.26581574128	6599.18581574128	0.999999914732846
IFNb&TNFSF15&TNFa-IFNb	-972.049999999996	-6226.27581574128	4282.17581574129	0.999999999978843
IFNb&TNFSF15&TNFa&IL1b-IFNb	2632.79666666667	-2621.42914907461	7887.02248240795	0.97731097322233
IFNb&TNFSF25-IFNb	-3409.12333333333	-8663.34914907461	1845.10248240795	0.744250070631983
IL1b-IFNb	-7558.11333333333	-12812.3391490746	-2303.88751759205	0.000147353652464433
IL28-IFNb	-8584.70666666667	-13838.9324824079	-3330.48085092538	7.66795279516508e-06
IL28&il1b-IFNb	-9205.17333333333	-14459.3991490746	-3950.94751759205	1.2266207670697e-06
IL28&TNFa-IFNb	-9194.58333333333	-14448.8091490746	-3940.35751759205	1.26583647408474e-06
IL28&TNFa&IL1b-IFNb	-8072.02333333333	-13946.4263798992	-2197.62028676744	0.000378013283540701
IL28&TNFS15-IFNb	-9523.54333333333	-14777.7691490746	-4269.31751759205	4.75171963998378e-07
IL28&TNFSF15&IL1b-IFNb	-8373.21333333333	-13627.4391490746	-3118.98751759205	1.42296136242948e-05
IL28&TNFSF15&TNFa-IFNb	-8734.47666666667	-13988.7024824079	-3480.25085092538	4.9381435739404e-06
IL28&TNFSF15&TNFa&IL1b-IFNb	-7369.01	-12623.2358157413	-2114.78418425872	0.000250115143265894
null-IFNb	-9945.47	-15199.6958157413	-4691.24418425872	1.34544997143493e-07
TNFa-IFNb	-8176.92	-13431.1458157413	-2922.69418425872	2.51638291404177e-05
TNFa&IL1b-IFNb	-8031.72666666666	-13285.9524824079	-2777.50085092538	3.82617272298713e-05
TNFS15&TNF&IL1b-IFNb	-7360.86	-12615.0858157413	-2106.63418425872	0.000255849354483861
TNFSF15-IFNb	-8687.86666666666	-13942.0924824079	-3433.64085092538	5.66396151513437e-06
TNFSF15&IL1b-IFNb	-8739.71333333333	-14614.1163798992	-2865.31028676744	7.07707506862887e-05
TNFSF15&TNFa-IFNb	-8351.38666666666	-13605.6124824079	-3097.16085092538	1.51636853651382e-05
IFNb&IL28-IFNb&IL1b	-3464.03666666667	-8718.26248240795	1790.18914907461	0.716461397682975
IFNb&IL28&IL1b-IFNb&IL1b	-2145.02333333333	-7399.24914907462	3109.20248240795	0.998799616088112
IFNb&IL28&TNFa-IFNb&IL1b	-2099.78666666667	-7354.01248240795	3154.43914907461	0.999158261363938
IFNb&IL28&TNFa&IL1b-IFNb&IL1b	888.029999999999	-4366.19581574128	6142.25581574128	1
IFNb&IL28&TNFSF15-IFNb&IL1b	-6169.45666666667	-11423.6824824079	-915.230850925384	0.00601529622665342
IFNb&IL28&TNFSF15&IL1b-IFNb&IL1b	233.346666666665	-5020.87914907462	5487.57248240795	1
IFNb&IL28&TNFSF15&TNFa-IFNb&IL1b	-2172.97	-7427.19581574128	3081.25581574128	0.9985173422989
IFNb&IL28&TNFSF15&TNFa&IL1b-IFNb&IL1b	99.1299999999992	-5155.09581574128	5353.35581574128	1
IFNb&TNFa-IFNb&IL1b	-1089.56666666667	-6343.79248240795	4164.65914907461	0.999999999561048
IFNb&TNFa&IL1b-IFNb&IL1b	-2332.41666666666	-7586.64248240794	2921.80914907462	0.995564829314749
IFNb&TNFSF15&IL1b-IFNb&IL1b	505.299999999997	-4748.92581574128	5759.52581574128	1
IFNb&TNFSF15&TNFa-IFNb&IL1b	-1811.71	-7065.93581574128	3442.51581574128	0.999942906373488
IFNb&TNFSF15&TNFa&IL1b-IFNb&IL1b	1793.13666666667	-3461.08914907461	7047.36248240795	0.999953367259847
IFNb&TNFSF25-IFNb&IL1b	-4248.78333333333	-9503.00914907461	1005.44248240795	0.305243775201022
IL1b-IFNb&IL1b	-8397.77333333333	-13651.9991490746	-3143.54751759205	1.32464771742669e-05
IL28-IFNb&IL1b	-9424.36666666666	-14678.5924824079	-4170.14085092538	6.38758469784229e-07
IL28&il1b-IFNb&IL1b	-10044.8333333333	-15299.0591490746	-4790.60751759205	9.99062992335098e-08
IL28&TNFa-IFNb&IL1b	-10034.2433333333	-15288.4691490746	-4780.01751759205	1.03127229755806e-07
IL28&TNFa&IL1b-IFNb&IL1b	-8911.68333333333	-14786.0863798992	-3037.28028676744	4.55775320185037e-05
IL28&TNFS15-IFNb&IL1b	-10363.2033333333	-15617.4291490746	-5108.97751759205	3.8471146934782e-08
IL28&TNFSF15&IL1b-IFNb&IL1b	-9212.87333333333	-14467.0991490746	-3958.64751759205	1.19886793981117e-06
IL28&TNFSF15&TNFa-IFNb&IL1b	-9574.13666666667	-14828.3624824079	-4319.91085092539	4.08554594266697e-07
IL28&TNFSF15&TNFa&IL1b-IFNb&IL1b	-8208.67	-13462.8958157413	-2954.44418425872	2.29533725160103e-05
null-IFNb&IL1b	-10785.13	-16039.3558157413	-5530.90418425872	1.08673470222698e-08
TNFa-IFNb&IL1b	-9016.58	-14270.8058157413	-3762.35418425872	2.146518774504e-06
TNFa&IL1b-IFNb&IL1b	-8871.38666666667	-14125.6124824079	-3617.16085092538	3.29791944553293e-06
TNFS15&TNF&IL1b-IFNb&IL1b	-8200.52	-13454.7458157413	-2946.29418425872	2.35017791010428e-05
TNFSF15-IFNb&IL1b	-9527.52666666666	-14781.7524824079	-4273.30085092538	4.69555805571176e-07
TNFSF15&IL1b-IFNb&IL1b	-9579.37333333333	-15453.7763798992	-3704.97028676744	8.05164608530529e-06
TNFSF15&TNFa-IFNb&IL1b	-9191.04666666666	-14445.2724824079	-3936.82085092538	1.2792088418534e-06
IFNb&IL28&IL1b-IFNb&IL28	1319.01333333333	-3935.21248240795	6573.23914907461	0.999999946567018
IFNb&IL28&TNFa-IFNb&IL28	1364.25	-3889.97581574128	6618.47581574128	0.999999880349974
IFNb&IL28&TNFa&IL1b-IFNb&IL28	4352.06666666667	-902.159149074615	9606.29248240795	0.261973327968756
IFNb&IL28&TNFSF15-IFNb&IL28	-2705.42	-7959.64581574128	2548.80581574128	0.968649612222613
IFNb&IL28&TNFSF15&IL1b-IFNb&IL28	3697.38333333333	-1556.84248240795	8951.60914907461	0.590265832491514
IFNb&IL28&TNFSF15&TNFa-IFNb&IL28	1291.06666666667	-3963.15914907461	6545.29248240795	0.999999968197569
IFNb&IL28&TNFSF15&TNFa&IL1b-IFNb&IL28	3563.16666666667	-1691.05914907461	8817.39248240795	0.664063917559786
IFNb&TNFa-IFNb&IL28	2374.47	-2879.75581574128	7628.69581574128	0.994246308071831
IFNb&TNFa&IL1b-IFNb&IL28	1131.62	-4122.60581574128	6385.84581574128	0.999999998829999
IFNb&TNFSF15&IL1b-IFNb&IL28	3969.33666666666	-1284.88914907462	9223.56248240795	0.441252991152969
IFNb&TNFSF15&TNFa-IFNb&IL28	1652.32666666667	-3601.89914907461	6906.55248240795	0.99999120671161
IFNb&TNFSF15&TNFa&IL1b-IFNb&IL28	5257.17333333333	2.94751759205337	10511.3991490746	0.0496900727327346
IFNb&TNFSF25-IFNb&IL28	-784.746666666666	-6038.97248240795	4469.47914907461	1
IL1b-IFNb&IL28	-4933.73666666666	-10187.9624824079	320.489149074616	0.0955535664999665
IL28-IFNb&IL28	-5960.33	-11214.5558157413	-706.104184258718	0.0100498998412569
IL28&il1b-IFNb&IL28	-6580.79666666667	-11835.0224824079	-1326.57085092539	0.00210503041447929
IL28&TNFa-IFNb&IL28	-6570.20666666667	-11824.4324824079	-1315.98085092539	0.00216401840885827
IL28&TNFa&IL1b-IFNb&IL28	-5447.64666666667	-11322.0497132326	426.756379899229	0.107401134700191
IL28&TNFS15-IFNb&IL28	-6899.16666666667	-12153.3924824079	-1644.94085092538	0.000905118218074374
IL28&TNFSF15&IL1b-IFNb&IL28	-5748.83666666667	-11003.0624824079	-494.610850925385	0.0166168634368906
IL28&TNFSF15&TNFa-IFNb&IL28	-6110.1	-11364.3258157413	-855.87418425872	0.00696924356592576
IL28&TNFSF15&TNFa&IL1b-IFNb&IL28	-4744.63333333333	-9998.85914907461	509.592482407948	0.136061745576512
null-IFNb&IL28	-7321.09333333333	-12575.3191490746	-2066.86751759205	0.000285723227777313
TNFa-IFNb&IL28	-5552.54333333333	-10806.7691490746	-298.317517592051	0.0260741988202842
TNFa&IL1b-IFNb&IL28	-5407.35	-10661.5758157413	-153.124184258719	0.0359881279445849
TNFS15&TNF&IL1b-IFNb&IL28	-4736.48333333333	-9990.70914907461	517.742482407949	0.138078198285958
TNFSF15-IFNb&IL28	-6063.49	-11317.7158157413	-809.264184258716	0.00781672449495174
TNFSF15&IL1b-IFNb&IL28	-6115.33666666667	-11989.7397132326	-240.933620100772	0.0313733217601171
TNFSF15&TNFa-IFNb&IL28	-5727.01	-10981.2358157413	-472.784184258716	0.0174844968297851
IFNb&IL28&TNFa-IFNb&IL28&IL1b	45.2366666666676	-5208.98914907461	5299.46248240795	1
IFNb&IL28&TNFa&IL1b-IFNb&IL28&IL1b	3033.05333333333	-2221.17248240795	8287.27914907461	0.897766697194067
IFNb&IL28&TNFSF15-IFNb&IL28&IL1b	-4024.43333333333	-9278.65914907461	1229.79248240795	0.412556786297324
IFNb&IL28&TNFSF15&IL1b-IFNb&IL28&IL1b	2378.37	-2875.85581574128	7632.59581574128	0.994109080504137
IFNb&IL28&TNFSF15&TNFa-IFNb&IL28&IL1b	-27.9466666666649	-5282.17248240795	5226.27914907462	1
IFNb&IL28&TNFSF15&TNFa&IL1b-IFNb&IL28&IL1b	2244.15333333333	-3010.07248240795	7498.37914907461	0.997527501799779
IFNb&TNFa-IFNb&IL28&IL1b	1055.45666666667	-4198.76914907461	6309.68248240795	0.999999999809229
IFNb&TNFa&IL1b-IFNb&IL28&IL1b	-187.39333333333	-5441.61914907461	5066.83248240795	1
IFNb&TNFSF15&IL1b-IFNb&IL28&IL1b	2650.32333333333	-2603.90248240795	7904.54914907461	0.975413262398715
IFNb&TNFSF15&TNFa-IFNb&IL28&IL1b	333.313333333337	-4920.91248240794	5587.53914907462	1
IFNb&TNFSF15&TNFa&IL1b-IFNb&IL28&IL1b	3938.16	-1316.06581574128	9192.38581574128	0.457809757211739
IFNb&TNFSF25-IFNb&IL28&IL1b	-2103.76	-7357.98581574128	3150.46581574128	0.999131031446874
IL1b-IFNb&IL28&IL1b	-6252.75	-11506.9758157413	-998.524184258717	0.004883228447638
IL28-IFNb&IL28&IL1b	-7279.34333333333	-12533.5691490746	-2025.11751759205	0.000320750076253651
IL28&il1b-IFNb&IL28&IL1b	-7899.81	-13154.0358157413	-2645.58418425872	5.58699818701269e-05
IL28&TNFa-IFNb&IL28&IL1b	-7889.22	-13143.4458157413	-2634.99418425872	5.75885957383448e-05
IL28&TNFa&IL1b-IFNb&IL28&IL1b	-6766.66	-12641.0630465659	-892.256953434104	0.00803448641722948
IL28&TNFS15-IFNb&IL28&IL1b	-8218.18	-13472.4058157413	-2963.95418425872	2.23294127119633e-05
IL28&TNFSF15&IL1b-IFNb&IL28&IL1b	-7067.85	-12322.0758157413	-1813.62418425872	0.000573297045728727
IL28&TNFSF15&TNFa-IFNb&IL28&IL1b	-7429.11333333333	-12683.3391490746	-2174.88751759205	0.000211537849146293
IL28&TNFSF15&TNFa&IL1b-IFNb&IL28&IL1b	-6063.64666666667	-11317.8724824079	-809.420850925385	0.00781371967043998
null-IFNb&IL28&IL1b	-8640.10666666667	-13894.3324824079	-3385.88085092539	6.51737885370984e-06
TNFa-IFNb&IL28&IL1b	-6871.55666666666	-12125.7824824079	-1617.33085092538	0.000974786759650903
TNFa&IL1b-IFNb&IL28&IL1b	-6726.36333333333	-11980.5891490746	-1472.13751759205	0.00143548000140614
TNFS15&TNF&IL1b-IFNb&IL28&IL1b	-6055.49666666666	-11309.7224824079	-801.270850925383	0.00797148805426429
TNFSF15-IFNb&IL28&IL1b	-7382.50333333333	-12636.7291490746	-2128.27751759205	0.000240896477244457
TNFSF15&IL1b-IFNb&IL28&IL1b	-7434.35	-13308.7530465659	-1559.9469534341	0.00175832011052579
TNFSF15&TNFa-IFNb&IL28&IL1b	-7046.02333333333	-12300.2491490746	-1791.79751759205	0.000608400501691975
IFNb&IL28&TNFa&IL1b-IFNb&IL28&TNFa	2987.81666666667	-2266.40914907462	8242.04248240795	0.911044227433005
IFNb&IL28&TNFSF15-IFNb&IL28&TNFa	-4069.67	-9323.89581574128	1184.55581574128	0.389606869885577
IFNb&IL28&TNFSF15&IL1b-IFNb&IL28&TNFa	2333.13333333333	-2921.09248240795	7587.35914907461	0.995544689018281
IFNb&IL28&TNFSF15&TNFa-IFNb&IL28&TNFa	-73.1833333333325	-5327.40914907461	5181.04248240795	1
IFNb&IL28&TNFSF15&TNFa&IL1b-IFNb&IL28&TNFa	2198.91666666667	-3055.30914907461	7453.14248240795	0.998205767035448
IFNb&TNFa-IFNb&IL28&TNFa	1010.22	-4244.00581574128	6264.44581574128	0.999999999940337
IFNb&TNFa&IL1b-IFNb&IL28&TNFa	-232.629999999997	-5486.85581574128	5021.59581574128	1
IFNb&TNFSF15&IL1b-IFNb&IL28&TNFa	2605.08666666666	-2649.13914907462	7859.31248240795	0.980078187793455
IFNb&TNFSF15&TNFa-IFNb&IL28&TNFa	288.07666666667	-4966.14914907461	5542.30248240795	1
IFNb&TNFSF15&TNFa&IL1b-IFNb&IL28&TNFa	3892.92333333333	-1361.30248240795	9147.14914907462	0.482181697366454
IFNb&TNFSF25-IFNb&IL28&TNFa	-2148.99666666667	-7403.22248240795	3105.22914907461	0.998762568299638
IL1b-IFNb&IL28&TNFa	-6297.98666666666	-11552.2124824079	-1043.76085092538	0.00435642982795681
IL28-IFNb&IL28&TNFa	-7324.58	-12578.8058157413	-2070.35418425872	0.000282973172797574
IL28&il1b-IFNb&IL28&TNFa	-7945.04666666667	-13199.2724824079	-2690.82085092539	4.90798114187729e-05
IL28&TNFa-IFNb&IL28&TNFa	-7934.45666666667	-13188.6824824079	-2680.23085092539	5.05926176900262e-05
IL28&TNFa&IL1b-IFNb&IL28&TNFa	-6811.89666666667	-12686.2997132326	-937.493620100771	0.00727411150224744
IL28&TNFS15-IFNb&IL28&TNFa	-8263.41666666666	-13517.6424824079	-3009.19085092538	1.9583353812247e-05
IL28&TNFSF15&IL1b-IFNb&IL28&TNFa	-7113.08666666667	-12367.3124824079	-1858.86085092539	0.000506702700828754
IL28&TNFSF15&TNFa-IFNb&IL28&TNFa	-7474.35	-12728.5758157413	-2220.12418425872	0.000186404758913961
IL28&TNFSF15&TNFa&IL1b-IFNb&IL28&TNFa	-6108.88333333333	-11363.1091490746	-854.657517592052	0.00699021733398497
null-IFNb&IL28&TNFa	-8685.34333333333	-13939.5691490746	-3431.11751759205	5.70614133521552e-06
TNFa-IFNb&IL28&TNFa	-6916.79333333333	-12171.0191490746	-1662.56751759205	0.000863190498702093
TNFa&IL1b-IFNb&IL28&TNFa	-6771.6	-12025.8258157413	-1517.37418425872	0.0012730950698262
TNFS15&TNF&IL1b-IFNb&IL28&TNFa	-6100.73333333333	-11354.9591490746	-846.507517592051	0.0071322577596995
TNFSF15-IFNb&IL28&TNFa	-7427.74	-12681.9658157413	-2173.51418425872	0.000212350560092944
TNFSF15&IL1b-IFNb&IL28&TNFa	-7479.58666666667	-13353.9897132326	-1605.18362010077	0.00158055991301875
TNFSF15&TNFa-IFNb&IL28&TNFa	-7091.26	-12345.4858157413	-1837.03418425872	0.000537836703292549
IFNb&IL28&TNFSF15-IFNb&IL28&TNFa&IL1b	-7057.48666666666	-12311.7124824079	-1803.26085092538	0.000589711479536681
IFNb&IL28&TNFSF15&IL1b-IFNb&IL28&TNFa&IL1b	-654.683333333334	-5908.90914907462	4599.54248240795	1
IFNb&IL28&TNFSF15&TNFa-IFNb&IL28&TNFa&IL1b	-3061	-8315.22581574128	2193.22581574128	0.888974227358591
IFNb&IL28&TNFSF15&TNFa&IL1b-IFNb&IL28&TNFa&IL1b	-788.9	-6043.12581574128	4465.32581574128	1
IFNb&TNFa-IFNb&IL28&TNFa&IL1b	-1977.59666666667	-7231.82248240795	3276.62914907461	0.999703990243629
IFNb&TNFa&IL1b-IFNb&IL28&TNFa&IL1b	-3220.44666666666	-8474.67248240794	2033.77914907462	0.830347042966503
IFNb&TNFSF15&IL1b-IFNb&IL28&TNFa&IL1b	-382.730000000001	-5636.95581574128	4871.49581574128	1
IFNb&TNFSF15&TNFa-IFNb&IL28&TNFa&IL1b	-2699.74	-7953.96581574128	2554.48581574128	0.969405338982221
IFNb&TNFSF15&TNFa&IL1b-IFNb&IL28&TNFa&IL1b	905.106666666668	-4349.11914907461	6159.33248240795	1
IFNb&TNFSF25-IFNb&IL28&TNFa&IL1b	-5136.81333333333	-10391.0391490746	117.412482407949	0.0638131997816735
IL1b-IFNb&IL28&TNFa&IL1b	-9285.80333333333	-14540.0291490746	-4031.57751759205	9.6510819402873e-07
IL28-IFNb&IL28&TNFa&IL1b	-10312.3966666667	-15566.6224824079	-5058.17085092538	4.48008468101335e-08
IL28&il1b-IFNb&IL28&TNFa&IL1b	-10932.8633333333	-16187.0891490746	-5678.63751759205	6.98643232155405e-09
IL28&TNFa-IFNb&IL28&TNFa&IL1b	-10922.2733333333	-16176.4991490746	-5668.04751759205	7.21105331003002e-09
IL28&TNFa&IL1b-IFNb&IL28&TNFa&IL1b	-9799.71333333333	-15674.1163798992	-3925.31028676744	4.5118908693631e-06
IL28&TNFS15-IFNb&IL28&TNFa&IL1b	-11251.2333333333	-16505.4591490746	-5997.00751759205	2.70544786573623e-09
IL28&TNFSF15&IL1b-IFNb&IL28&TNFa&IL1b	-10100.9033333333	-15355.1291490746	-4846.67751759205	8.44541471201055e-08
IL28&TNFSF15&TNFa-IFNb&IL28&TNFa&IL1b	-10462.1666666667	-15716.3924824079	-5207.94085092539	2.85950800815726e-08
IL28&TNFSF15&TNFa&IL1b-IFNb&IL28&TNFa&IL1b	-9096.7	-14350.9258157413	-3842.47418425872	1.69273883865451e-06
null-IFNb&IL28&TNFa&IL1b	-11673.16	-16927.3858157413	-6418.93418425872	7.81459785770267e-10
TNFa-IFNb&IL28&TNFa&IL1b	-9904.61	-15158.8358157413	-4650.38418425872	1.52057975988384e-07
TNFa&IL1b-IFNb&IL28&TNFa&IL1b	-9759.41666666666	-15013.6424824079	-4505.19085092538	2.34819893751848e-07
TNFS15&TNF&IL1b-IFNb&IL28&TNFa&IL1b	-9088.55	-14342.7758157413	-3834.32418425872	1.73415946258526e-06
TNFSF15-IFNb&IL28&TNFa&IL1b	-10415.5566666667	-15669.7824824079	-5161.33085092538	3.28830714879658e-08
TNFSF15&IL1b-IFNb&IL28&TNFa&IL1b	-10467.4033333333	-16341.8063798992	-4593.00028676744	7.68468661482835e-07
TNFSF15&TNFa-IFNb&IL28&TNFa&IL1b	-10079.0766666667	-15333.3024824079	-4824.85085092538	9.01630967664602e-08
IFNb&IL28&TNFSF15&IL1b-IFNb&IL28&TNFSF15	6402.80333333333	1148.57751759205	11657.0291490746	0.00333597380814121
IFNb&IL28&TNFSF15&TNFa-IFNb&IL28&TNFSF15	3996.48666666667	-1257.73914907461	9250.71248240795	0.427016753578178
IFNb&IL28&TNFSF15&TNFa&IL1b-IFNb&IL28&TNFSF15	6268.58666666666	1014.36085092538	11522.8124824079	0.00469226475588036
IFNb&TNFa-IFNb&IL28&TNFSF15	5079.89	-174.335815741283	10334.1158157413	0.0716303084787994
IFNb&TNFa&IL1b-IFNb&IL28&TNFSF15	3837.04	-1417.18581574128	9091.26581574128	0.512748363900862
IFNb&TNFSF15&IL1b-IFNb&IL28&TNFSF15	6674.75666666666	1420.53085092538	11928.9824824079	0.00164516009199855
IFNb&TNFSF15&TNFa-IFNb&IL28&TNFSF15	4357.74666666667	-896.479149074613	9611.97248240795	0.2597156225154
IFNb&TNFSF15&TNFa&IL1b-IFNb&IL28&TNFSF15	7962.59333333333	2708.36751759205	13216.8191490746	4.66707146167256e-05
IFNb&TNFSF25-IFNb&IL28&TNFSF15	1920.67333333333	-3333.55248240795	7174.89914907461	0.999826355316847
IL1b-IFNb&IL28&TNFSF15	-2228.31666666667	-7482.54248240795	3025.90914907461	0.997786306416202
IL28-IFNb&IL28&TNFSF15	-3254.91	-8509.13581574128	1999.31581574128	0.815867350075149
IL28&il1b-IFNb&IL28&TNFSF15	-3875.37666666667	-9129.60248240795	1378.84914907461	0.491731183820092
IL28&TNFa-IFNb&IL28&TNFSF15	-3864.78666666667	-9119.01248240795	1389.43914907461	0.497517227384214
IL28&TNFa&IL1b-IFNb&IL28&TNFSF15	-2742.22666666667	-8616.62971323256	3132.17637989923	0.990929249873249
IL28&TNFS15-IFNb&IL28&TNFSF15	-4193.74666666667	-9447.97248240795	1060.47914907461	0.329967679121195
IL28&TNFSF15&IL1b-IFNb&IL28&TNFSF15	-3043.41666666667	-8297.64248240795	2210.80914907461	0.894558788526226
IL28&TNFSF15&TNFa-IFNb&IL28&TNFSF15	-3404.68	-8658.90581574128	1849.54581574128	0.746452458890091
IL28&TNFSF15&TNFa&IL1b-IFNb&IL28&TNFSF15	-2039.21333333333	-7293.43914907462	3215.01248240795	0.999490348088671
null-IFNb&IL28&TNFSF15	-4615.67333333334	-9869.89914907462	638.552482407945	0.170816593607978
TNFa-IFNb&IL28&TNFSF15	-2847.12333333333	-8101.34914907461	2407.10248240795	0.944943256934045
TNFa&IL1b-IFNb&IL28&TNFSF15	-2701.93	-7956.15581574128	2552.29581574128	0.96911560125711
TNFS15&TNF&IL1b-IFNb&IL28&TNFSF15	-2031.06333333333	-7285.28914907461	3223.16248240795	0.999524762905631
TNFSF15-IFNb&IL28&TNFSF15	-3358.07	-8612.29581574128	1896.15581574128	0.769096190233262
TNFSF15&IL1b-IFNb&IL28&TNFSF15	-3409.91666666667	-9284.31971323256	2464.48637989923	0.892513380288865
TNFSF15&TNFa-IFNb&IL28&TNFSF15	-3021.59	-8275.81581574128	2232.63581574128	0.901242901585849
IFNb&IL28&TNFSF15&TNFa-IFNb&IL28&TNFSF15&IL1b	-2406.31666666666	-7660.54248240794	2847.90914907462	0.993044297071117
IFNb&IL28&TNFSF15&TNFa&IL1b-IFNb&IL28&TNFSF15&IL1b	-134.216666666665	-5388.44248240795	5120.00914907462	1
IFNb&TNFa-IFNb&IL28&TNFSF15&IL1b	-1322.91333333333	-6577.13914907461	3931.31248240795	0.999999942628474
IFNb&TNFa&IL1b-IFNb&IL28&TNFSF15&IL1b	-2565.76333333333	-7819.98914907461	2688.46248240795	0.983545384955085
IFNb&TNFSF15&IL1b-IFNb&IL28&TNFSF15&IL1b	271.953333333333	-4982.27248240795	5526.17914907461	1
IFNb&TNFSF15&TNFa-IFNb&IL28&TNFSF15&IL1b	-2045.05666666666	-7299.28248240794	3209.16914907462	0.999464341589673
IFNb&TNFSF15&TNFa&IL1b-IFNb&IL28&TNFSF15&IL1b	1559.79	-3694.43581574128	6814.01581574128	0.999997451479166
IFNb&TNFSF25-IFNb&IL28&TNFSF15&IL1b	-4482.13	-9736.35581574128	772.095815741283	0.21352485628549
IL1b-IFNb&IL28&TNFSF15&IL1b	-8631.12	-13885.3458157413	-3376.89418425871	6.6916541756612e-06
IL28-IFNb&IL28&TNFSF15&IL1b	-9657.71333333333	-14911.9391490746	-4403.48751759205	3.18278983502118e-07
IL28&il1b-IFNb&IL28&TNFSF15&IL1b	-10278.18	-15532.4058157413	-5023.95418425872	4.96405727634652e-08
IL28&TNFa-IFNb&IL28&TNFSF15&IL1b	-10267.59	-15521.8158157413	-5013.36418425872	5.12418614206922e-08
IL28&TNFa&IL1b-IFNb&IL28&TNFSF15&IL1b	-9145.03	-15019.4330465659	-3270.6269534341	2.49720347559323e-05
IL28&TNFS15-IFNb&IL28&TNFSF15&IL1b	-10596.55	-15850.7758157413	-5342.32418425871	1.91152991213528e-08
IL28&TNFSF15&IL1b-IFNb&IL28&TNFSF15&IL1b	-9446.22	-14700.4458157413	-4191.99418425872	5.98464297674184e-07
IL28&TNFSF15&TNFa-IFNb&IL28&TNFSF15&IL1b	-9807.48333333333	-15061.7091490746	-4553.25751759205	2.03365650763843e-07
IL28&TNFSF15&TNFa&IL1b-IFNb&IL28&TNFSF15&IL1b	-8442.01666666666	-13696.2424824079	-3187.79085092538	1.16420076389234e-05
null-IFNb&IL28&TNFSF15&IL1b	-11018.4766666667	-16272.7024824079	-5764.25085092538	5.41034506085225e-09
TNFa-IFNb&IL28&TNFSF15&IL1b	-9249.92666666666	-14504.1524824079	-3995.70085092538	1.07380879166286e-06
TNFa&IL1b-IFNb&IL28&TNFSF15&IL1b	-9104.73333333333	-14358.9591490746	-3850.50751759205	1.65287375830658e-06
TNFS15&TNF&IL1b-IFNb&IL28&TNFSF15&IL1b	-8433.86666666666	-13688.0924824079	-3179.64085092538	1.19223733863194e-05
TNFSF15-IFNb&IL28&TNFSF15&IL1b	-9760.87333333333	-15015.0991490746	-4506.64751759205	2.33798888027437e-07
TNFSF15&IL1b-IFNb&IL28&TNFSF15&IL1b	-9812.72	-15687.1230465659	-3938.3169534341	4.35985420987883e-06
TNFSF15&TNFa-IFNb&IL28&TNFSF15&IL1b	-9424.39333333333	-14678.6191490746	-4170.16751759205	6.38707689626372e-07
IFNb&IL28&TNFSF15&TNFa&IL1b-IFNb&IL28&TNFSF15&TNFa	2272.1	-2982.12581574128	7526.32581574128	0.997007787213869
IFNb&TNFa-IFNb&IL28&TNFSF15&TNFa	1083.40333333333	-4170.82248240795	6337.62914907461	0.999999999621417
IFNb&TNFa&IL1b-IFNb&IL28&TNFSF15&TNFa	-159.446666666665	-5413.67248240795	5094.77914907462	1
IFNb&TNFSF15&IL1b-IFNb&IL28&TNFSF15&TNFa	2678.27	-2575.95581574128	7932.49581574128	0.972138412928813
IFNb&TNFSF15&TNFa-IFNb&IL28&TNFSF15&TNFa	361.260000000002	-4892.96581574128	5615.48581574128	1
IFNb&TNFSF15&TNFa&IL1b-IFNb&IL28&TNFSF15&TNFa	3966.10666666667	-1288.11914907461	9220.33248240795	0.442958304166885
IFNb&TNFSF25-IFNb&IL28&TNFSF15&TNFa	-2075.81333333333	-7330.03914907461	3178.41248240795	0.999307294526967
IL1b-IFNb&IL28&TNFSF15&TNFa	-6224.80333333333	-11479.0291490746	-970.577517592052	0.00523836574972714
IL28-IFNb&IL28&TNFSF15&TNFa	-7251.39666666667	-12505.6224824079	-1997.17085092539	0.000346502849778441
IL28&il1b-IFNb&IL28&TNFSF15&TNFa	-7871.86333333333	-13126.0891490746	-2617.63751759205	6.05185327577917e-05
IL28&TNFa-IFNb&IL28&TNFSF15&TNFa	-7861.27333333333	-13115.4991490746	-2607.04751759205	6.23777535386782e-05
IL28&TNFa&IL1b-IFNb&IL28&TNFSF15&TNFa	-6738.71333333333	-12613.1163798992	-864.310286767439	0.00854102473485852
IL28&TNFS15-IFNb&IL28&TNFSF15&TNFa	-8190.23333333333	-13444.4591490746	-2936.00751759205	2.42124618130557e-05
IL28&TNFSF15&IL1b-IFNb&IL28&TNFSF15&TNFa	-7039.90333333333	-12294.1291490746	-1785.67751759205	0.000618612559338483
IL28&TNFSF15&TNFa-IFNb&IL28&TNFSF15&TNFa	-7401.16666666667	-12655.3924824079	-2146.94085092539	0.000228691174196105
IL28&TNFSF15&TNFa&IL1b-IFNb&IL28&TNFSF15&TNFa	-6035.7	-11289.9258157413	-781.47418425872	0.00836730374062833
null-IFNb&IL28&TNFSF15&TNFa	-8612.16	-13866.3858157413	-3357.93418425872	7.07463090410254e-06
TNFa-IFNb&IL28&TNFSF15&TNFa	-6843.61	-12097.8358157413	-1589.38418425872	0.00105058183875395
TNFa&IL1b-IFNb&IL28&TNFSF15&TNFa	-6698.41666666667	-11952.6424824079	-1444.19085092539	0.00154560164874784
TNFS15&TNF&IL1b-IFNb&IL28&TNFSF15&TNFa	-6027.55	-11281.7758157413	-773.324184258719	0.00853557202769195
TNFSF15-IFNb&IL28&TNFSF15&TNFa	-7354.55666666666	-12608.7824824079	-2100.33085092538	0.000260372211150162
TNFSF15&IL1b-IFNb&IL28&TNFSF15&TNFa	-7406.40333333333	-13280.8063798992	-1532.00028676744	0.00187759918880059
TNFSF15&TNFa-IFNb&IL28&TNFSF15&TNFa	-7018.07666666666	-12272.3024824079	-1763.85085092538	0.00065640752979812
IFNb&TNFa-IFNb&IL28&TNFSF15&TNFa&IL1b	-1188.69666666667	-6442.92248240795	4065.52914907461	0.999999995901514
IFNb&TNFa&IL1b-IFNb&IL28&TNFSF15&TNFa&IL1b	-2431.54666666666	-7685.77248240794	2822.67914907462	0.991951463014483
IFNb&TNFSF15&IL1b-IFNb&IL28&TNFSF15&TNFa&IL1b	406.169999999998	-4848.05581574128	5660.39581574128	1
IFNb&TNFSF15&TNFa-IFNb&IL28&TNFSF15&TNFa&IL1b	-1910.84	-7165.06581574128	3343.38581574128	0.99984214568907
IFNb&TNFSF15&TNFa&IL1b-IFNb&IL28&TNFSF15&TNFa&IL1b	1694.00666666667	-3560.21914907461	6948.23248240795	0.999985215319485
IFNb&TNFSF25-IFNb&IL28&TNFSF15&TNFa&IL1b	-4347.91333333333	-9602.13914907461	906.312482407949	0.26363235487755
IL1b-IFNb&IL28&TNFSF15&TNFa&IL1b	-8496.90333333333	-13751.1291490746	-3242.67751759205	9.91654986104429e-06
IL28-IFNb&IL28&TNFSF15&TNFa&IL1b	-9523.49666666667	-14777.7224824079	-4269.27085092539	4.7523815571715e-07
IL28&il1b-IFNb&IL28&TNFSF15&TNFa&IL1b	-10143.9633333333	-15398.1891490746	-4889.73751759205	7.42287309396517e-08
IL28&TNFa-IFNb&IL28&TNFSF15&TNFa&IL1b	-10133.3733333333	-15387.5991490746	-4879.14751759205	7.66226376791579e-08
IL28&TNFa&IL1b-IFNb&IL28&TNFSF15&TNFa&IL1b	-9010.81333333333	-14885.2163798992	-3136.41028676744	3.53193603599422e-05
IL28&TNFS15-IFNb&IL28&TNFSF15&TNFa&IL1b	-10462.3333333333	-15716.5591490746	-5208.10751759205	2.85807983946285e-08
IL28&TNFSF15&IL1b-IFNb&IL28&TNFSF15&TNFa&IL1b	-9312.00333333333	-14566.2291490746	-4057.77751759205	8.92711833788695e-07
IL28&TNFSF15&TNFa-IFNb&IL28&TNFSF15&TNFa&IL1b	-9673.26666666667	-14927.4924824079	-4419.04085092539	3.0382096494197e-07
IL28&TNFSF15&TNFa&IL1b-IFNb&IL28&TNFSF15&TNFa&IL1b	-8307.8	-13562.0258157413	-3053.57418425872	1.72140986001157e-05
null-IFNb&IL28&TNFSF15&TNFa&IL1b	-10884.26	-16138.4858157413	-5630.03418425872	8.07877054143091e-09
TNFa-IFNb&IL28&TNFSF15&TNFa&IL1b	-9115.71	-14369.9358157413	-3861.48418425872	1.59990719406089e-06
TNFa&IL1b-IFNb&IL28&TNFSF15&TNFa&IL1b	-8970.51666666667	-14224.7424824079	-3716.29085092539	2.46016553218098e-06
TNFS15&TNF&IL1b-IFNb&IL28&TNFSF15&TNFa&IL1b	-8299.65	-13553.8758157413	-3045.42418425872	1.76268343508035e-05
TNFSF15-IFNb&IL28&TNFSF15&TNFa&IL1b	-9626.65666666666	-14880.8824824079	-4372.43085092538	3.49232620822093e-07
TNFSF15&IL1b-IFNb&IL28&TNFSF15&TNFa&IL1b	-9678.50333333333	-15552.9063798992	-3804.10028676744	6.20702576692445e-06
TNFSF15&TNFa-IFNb&IL28&TNFSF15&TNFa&IL1b	-9290.17666666666	-14544.4024824079	-4035.95085092538	9.52629812145389e-07
IFNb&TNFa&IL1b-IFNb&TNFa	-1242.85	-6497.07581574128	4011.37581574128	0.999999987514055
IFNb&TNFSF15&IL1b-IFNb&TNFa	1594.86666666666	-3659.35914907462	6849.09248240795	0.999995865820289
IFNb&TNFSF15&TNFa-IFNb&TNFa	-722.14333333333	-5976.36914907461	4532.08248240795	1
IFNb&TNFSF15&TNFa&IL1b-IFNb&TNFa	2882.70333333333	-2371.52248240795	8136.92914907462	0.937400838214016
IFNb&TNFSF25-IFNb&TNFa	-3159.21666666667	-8413.44248240795	2095.00914907462	0.854530024161009
IL1b-IFNb&TNFa	-7308.20666666666	-12562.4324824079	-2053.98085092538	0.000296115768082861
IL28-IFNb&TNFa	-8334.8	-13589.0258157413	-3080.57418425872	1.59138182829199e-05
IL28&il1b-IFNb&TNFa	-8955.26666666667	-14209.4924824079	-3701.04085092539	2.57371992962163e-06
IL28&TNFa-IFNb&TNFa	-8944.67666666667	-14198.9024824079	-3690.45085092539	2.65562257362184e-06
IL28&TNFa&IL1b-IFNb&TNFa	-7822.11666666666	-13696.5197132326	-1947.71362010077	0.000696321297027569
IL28&TNFS15-IFNb&TNFa	-9273.63666666667	-14527.8624824079	-4019.41085092538	1.00068538233522e-06
IL28&TNFSF15&IL1b-IFNb&TNFa	-8123.30666666667	-13377.5324824079	-2869.08085092538	2.93829955655411e-05
IL28&TNFSF15&TNFa-IFNb&TNFa	-8484.57	-13738.7958157413	-3230.34418425872	1.02807597934795e-05
IL28&TNFSF15&TNFa&IL1b-IFNb&TNFa	-7119.10333333333	-12373.3291490746	-1864.87751759205	0.000498433448939073
null-IFNb&TNFa	-9695.56333333333	-14949.7891490746	-4441.33751759205	2.84229345726139e-07
TNFa-IFNb&TNFa	-7927.01333333333	-13181.2391490746	-2672.78751759205	5.16833024477581e-05
TNFa&IL1b-IFNb&TNFa	-7781.82	-13036.0458157413	-2527.59418425872	7.82382051134345e-05
TNFS15&TNF&IL1b-IFNb&TNFa	-7110.95333333333	-12365.1791490746	-1856.72751759205	0.000509666677885212
TNFSF15-IFNb&TNFa	-8437.96	-13692.1858157413	-3183.73418425871	1.17807346999843e-05
TNFSF15&IL1b-IFNb&TNFa	-8489.80666666667	-14364.2097132326	-2615.40362010077	0.000133372988263769
TNFSF15&TNFa-IFNb&TNFa	-8101.48	-13355.7058157413	-2847.25418425872	3.12941500005826e-05
IFNb&TNFSF15&IL1b-IFNb&TNFa&IL1b	2837.71666666666	-2416.50914907462	8091.94248240794	0.946825204011412
IFNb&TNFSF15&TNFa-IFNb&TNFa&IL1b	520.706666666667	-4733.51914907461	5774.93248240795	1
IFNb&TNFSF15&TNFa&IL1b-IFNb&TNFa&IL1b	4125.55333333333	-1128.67248240795	9379.77914907461	0.362110936244539
IFNb&TNFSF25-IFNb&TNFa&IL1b	-1916.36666666667	-7170.59248240795	3337.85914907461	0.99983343683852
IL1b-IFNb&TNFa&IL1b	-6065.35666666667	-11319.5824824079	-811.130850925387	0.00778099305680258
IL28-IFNb&TNFa&IL1b	-7091.95	-12346.1758157413	-1837.72418425872	0.000536824580785189
IL28&il1b-IFNb&TNFa&IL1b	-7712.41666666667	-12966.6424824079	-2458.19085092539	9.52918259269353e-05
IL28&TNFa-IFNb&TNFa&IL1b	-7701.82666666667	-12956.0524824079	-2447.60085092539	9.81966463478035e-05
IL28&TNFa&IL1b-IFNb&TNFa&IL1b	-6579.26666666667	-12453.6697132326	-704.863620100774	0.0120541240815389
IL28&TNFS15-IFNb&TNFa&IL1b	-8030.78666666667	-13285.0124824079	-2776.56085092539	3.83653685914753e-05
IL28&TNFSF15&IL1b-IFNb&TNFa&IL1b	-6880.45666666667	-12134.6824824079	-1626.23085092539	0.000951780569828031
IL28&TNFSF15&TNFa-IFNb&TNFa&IL1b	-7241.72	-12495.9458157413	-1987.49418425872	0.000355881644391598
IL28&TNFSF15&TNFa&IL1b-IFNb&TNFa&IL1b	-5876.25333333334	-11130.4791490746	-622.027517592055	0.0122989853447084
null-IFNb&TNFa&IL1b	-8452.71333333334	-13706.9391490746	-3198.48751759206	1.12839133347142e-05
TNFa-IFNb&TNFa&IL1b	-6684.16333333333	-11938.3891490746	-1429.93751759205	0.00160485916738251
TNFa&IL1b-IFNb&TNFa&IL1b	-6538.97	-11793.1958157413	-1284.74418425872	0.00234740679170353
TNFS15&TNF&IL1b-IFNb&TNFa&IL1b	-5868.10333333333	-11122.3291490746	-613.877517592054	0.0125403609832635
TNFSF15-IFNb&TNFa&IL1b	-7195.11	-12449.3358157413	-1940.88418425872	0.000404638218477027
TNFSF15&IL1b-IFNb&TNFa&IL1b	-7246.95666666667	-13121.3597132326	-1372.55362010077	0.00272183980725182
TNFSF15&TNFa-IFNb&TNFa&IL1b	-6858.63	-12112.8558157413	-1604.40418425872	0.00100916333039991
IFNb&TNFSF15&TNFa-IFNb&TNFSF15&IL1b	-2317.00999999999	-7571.23581574128	2937.21581574129	0.995979721466995
IFNb&TNFSF15&TNFa&IL1b-IFNb&TNFSF15&IL1b	1287.83666666667	-3966.38914907461	6542.06248240795	0.999999970080618
IFNb&TNFSF25-IFNb&TNFSF15&IL1b	-4754.08333333333	-10008.3091490746	500.14248240795	0.133753081739315
IL1b-IFNb&TNFSF15&IL1b	-8903.07333333333	-14157.2991490746	-3648.84751759205	3.0032093185639e-06
IL28-IFNb&TNFSF15&IL1b	-9929.66666666666	-15183.8924824079	-4675.44085092538	1.41066027303793e-07
IL28&il1b-IFNb&TNFSF15&IL1b	-10550.1333333333	-15804.3591490746	-5295.90751759205	2.19678260027223e-08
IL28&TNFa-IFNb&TNFSF15&IL1b	-10539.5433333333	-15793.7691490746	-5285.31751759205	2.26761989186031e-08
IL28&TNFa&IL1b-IFNb&TNFSF15&IL1b	-9416.98333333333	-15291.3863798992	-3542.58028676744	1.23135820140341e-05
IL28&TNFS15-IFNb&TNFSF15&IL1b	-10868.5033333333	-16122.7291490746	-5614.27751759205	8.4684885770514e-09
IL28&TNFSF15&IL1b-IFNb&TNFSF15&IL1b	-9718.17333333333	-14972.3991490746	-4463.94751759205	2.65648625319415e-07
IL28&TNFSF15&TNFa-IFNb&TNFSF15&IL1b	-10079.4366666667	-15333.6624824079	-4825.21085092538	9.00658796432197e-08
IL28&TNFSF15&TNFa&IL1b-IFNb&TNFSF15&IL1b	-8713.97	-13968.1958157413	-3459.74418425872	5.24535563783957e-06
null-IFNb&TNFSF15&IL1b	-11290.43	-16544.6558157413	-6036.20418425872	2.40834985287819e-09
TNFa-IFNb&TNFSF15&IL1b	-9521.88	-14776.1058157413	-4267.65418425872	4.77536882814711e-07
TNFa&IL1b-IFNb&TNFSF15&IL1b	-9376.68666666666	-14630.9124824079	-4122.46085092538	7.3629418662069e-07
TNFS15&TNF&IL1b-IFNb&TNFSF15&IL1b	-8705.82	-13960.0458157413	-3451.59418425872	5.3726481623606e-06
TNFSF15-IFNb&TNFSF15&IL1b	-10032.8266666667	-15287.0524824079	-4778.60085092538	1.03565901410363e-07
TNFSF15&IL1b-IFNb&TNFSF15&IL1b	-10084.6733333333	-15959.0763798992	-4210.27028676744	2.12484499884091e-06
TNFSF15&TNFa-IFNb&TNFSF15&IL1b	-9696.34666666666	-14950.5724824079	-4442.12085092538	2.8356444370381e-07
IFNb&TNFSF15&TNFa&IL1b-IFNb&TNFSF15&TNFa	3604.84666666666	-1649.37914907462	8859.07248240794	0.641392089150289
IFNb&TNFSF25-IFNb&TNFSF15&TNFa	-2437.07333333334	-7691.29914907462	2817.15248240795	0.99169423602709
IL1b-IFNb&TNFSF15&TNFa	-6586.06333333333	-11840.2891490746	-1331.83751759205	0.00207627268740151
IL28-IFNb&TNFSF15&TNFa	-7612.65666666667	-12866.8824824079	-2358.43085092539	0.000126363750636016
IL28&il1b-IFNb&TNFSF15&TNFa	-8233.12333333334	-13487.3491490746	-2978.89751759206	2.13826471380241e-05
IL28&TNFa-IFNb&TNFSF15&TNFa	-8222.53333333334	-13476.7591490746	-2968.30751759206	2.20494043648989e-05
IL28&TNFa&IL1b-IFNb&TNFSF15&TNFa	-7099.97333333334	-12974.3763798992	-1225.57028676744	0.00381363308935712
IL28&TNFS15-IFNb&TNFSF15&TNFa	-8551.49333333334	-13805.7191490746	-3297.26751759205	8.45196829657446e-06
IL28&TNFSF15&IL1b-IFNb&TNFSF15&TNFa	-7401.16333333334	-12655.3891490746	-2146.93751759205	0.000228693299152427
IL28&TNFSF15&TNFa-IFNb&TNFSF15&TNFa	-7762.42666666667	-13016.6524824079	-2508.20085092539	8.26756690104347e-05
IL28&TNFSF15&TNFa&IL1b-IFNb&TNFSF15&TNFa	-6396.96	-11651.1858157413	-1142.73418425872	0.00338626905556927
null-IFNb&TNFSF15&TNFa	-8973.42	-14227.6458157413	-3719.19418425872	2.43911753972093e-06
TNFa-IFNb&TNFSF15&TNFa	-7204.87	-12459.0958157413	-1950.64418425872	0.000393917645114095
TNFa&IL1b-IFNb&TNFSF15&TNFa	-7059.67666666667	-12313.9024824079	-1805.45085092539	0.000586205109951221
TNFS15&TNF&IL1b-IFNb&TNFSF15&TNFa	-6388.81	-11643.0358157413	-1134.58418425872	0.00345762986306519
TNFSF15-IFNb&TNFSF15&TNFa	-7715.81666666667	-12970.0424824079	-2461.59085092539	9.43772363595219e-05
TNFSF15&IL1b-IFNb&TNFSF15&TNFa	-7767.66333333334	-13642.0663798992	-1893.26028676744	0.00079437034493457
TNFSF15&TNFa-IFNb&TNFSF15&TNFa	-7379.33666666667	-12633.5624824079	-2125.11085092539	0.000243029650752957
IFNb&TNFSF25-IFNb&TNFSF15&TNFa&IL1b	-6041.92	-11296.1458157413	-787.694184258719	0.00824098937052442
IL1b-IFNb&TNFSF15&TNFa&IL1b	-10190.91	-15445.1358157413	-4936.68418425872	6.44847625297373e-08
IL28-IFNb&TNFSF15&TNFa&IL1b	-11217.5033333333	-16471.7291490746	-5963.27751759205	2.99059621511333e-09
IL28&il1b-IFNb&TNFSF15&TNFa&IL1b	-11837.97	-17092.1958157413	-6583.74418425872	4.8588866263799e-10
IL28&TNFa-IFNb&TNFSF15&TNFa&IL1b	-11827.38	-17081.6058157413	-6573.15418425872	5.00821939475316e-10
IL28&TNFa&IL1b-IFNb&TNFSF15&TNFa&IL1b	-10704.82	-16579.2230465659	-4830.41695343411	4.07889670483996e-07
IL28&TNFS15-IFNb&TNFSF15&TNFa&IL1b	-12156.34	-17410.5658157413	-6902.11418425872	2.00576222297855e-10
IL28&TNFSF15&IL1b-IFNb&TNFSF15&TNFa&IL1b	-11006.01	-16260.2358157413	-5751.78418425872	5.61544666322078e-09
IL28&TNFSF15&TNFa-IFNb&TNFSF15&TNFa&IL1b	-11367.2733333333	-16621.4991490746	-6113.04751759205	1.91809634841889e-09
IL28&TNFSF15&TNFa&IL1b-IFNb&TNFSF15&TNFa&IL1b	-10001.8066666667	-15256.0324824079	-4747.58085092539	1.13652479427628e-07
null-IFNb&TNFSF15&TNFa&IL1b	-12578.2666666667	-17832.4924824079	-7324.04085092539	7.13362702242648e-11
TNFa-IFNb&TNFSF15&TNFa&IL1b	-10809.7166666667	-16063.9424824079	-5555.49085092539	1.00965258376107e-08
TNFa&IL1b-IFNb&TNFSF15&TNFa&IL1b	-10664.5233333333	-15918.7491490746	-5410.29751759205	1.55935599988055e-08
TNFS15&TNF&IL1b-IFNb&TNFSF15&TNFa&IL1b	-9993.65666666667	-15247.8824824079	-4739.43085092539	1.16461531973755e-07
TNFSF15-IFNb&TNFSF15&TNFa&IL1b	-11320.6633333333	-16574.8891490746	-6066.43751759205	2.20190798927433e-09
TNFSF15&IL1b-IFNb&TNFSF15&TNFa&IL1b	-11372.51	-17246.9130465659	-5498.10695343411	6.82697298692858e-08
TNFSF15&TNFa-IFNb&TNFSF15&TNFa&IL1b	-10984.1833333333	-16238.4091490746	-5729.95751759205	5.99353811026049e-09
IL1b-IFNb&TNFSF25	-4148.99	-9403.21581574128	1105.23581574128	0.350882543265307
IL28-IFNb&TNFSF25	-5175.58333333333	-10429.8091490746	78.6424824079477	0.0589228818725319
IL28&il1b-IFNb&TNFSF25	-5796.05	-11050.2758157413	-541.824184258719	0.0148747640028885
IL28&TNFa-IFNb&TNFSF25	-5785.46	-11039.6858157413	-531.234184258719	0.0152500888447328
IL28&TNFa&IL1b-IFNb&TNFSF25	-4662.9	-10537.3030465659	1211.50304656589	0.340684539309791
IL28&TNFS15-IFNb&TNFSF25	-6114.42	-11368.6458157413	-860.194184258718	0.00689525164810756
IL28&TNFSF15&IL1b-IFNb&TNFSF25	-4964.09	-10218.3158157413	290.135815741281	0.0900962913910643
IL28&TNFSF15&TNFa-IFNb&TNFSF25	-5325.35333333333	-10579.5791490746	-71.1275175920537	0.0429800679815344
IL28&TNFSF15&TNFa&IL1b-IFNb&TNFSF25	-3959.88666666667	-9214.11248240795	1294.33914907461	0.446248915841413
null-IFNb&TNFSF25	-6536.34666666667	-11790.5724824079	-1282.12085092539	0.00236346972913548
TNFa-IFNb&TNFSF25	-4767.79666666667	-10022.0224824079	486.429149074615	0.130458630910467
TNFa&IL1b-IFNb&TNFSF25	-4622.60333333333	-9876.82914907461	631.622482407947	0.168790612518629
TNFS15&TNF&IL1b-IFNb&TNFSF25	-3951.73666666667	-9205.96248240795	1302.48914907461	0.450573636190744
TNFSF15-IFNb&TNFSF25	-5278.74333333333	-10532.9691490746	-24.5175175920504	0.0474732763797057
TNFSF15&IL1b-IFNb&TNFSF25	-5330.59	-11204.9930465659	543.813046565894	0.130451977726327
TNFSF15&TNFa-IFNb&TNFSF25	-4942.26333333333	-10196.4891490746	311.96248240795	0.0939932803710803
IL28-IL1b	-1026.59333333333	-6280.81914907461	4227.63248240795	0.999999999908442
IL28&il1b-IL1b	-1647.06	-6901.28581574128	3607.16581574128	0.999991778928205
IL28&TNFa-IL1b	-1636.47	-6890.69581574128	3617.75581574128	0.999992827407956
IL28&TNFa&IL1b-IL1b	-513.910000000001	-6388.3130465659	5360.49304656589	1
IL28&TNFS15-IL1b	-1965.43	-7219.65581574128	3288.79581574128	0.999735195675622
IL28&TNFSF15&IL1b-IL1b	-815.100000000001	-6069.32581574128	4439.12581574128	1
IL28&TNFSF15&TNFa-IL1b	-1176.36333333334	-6430.58914907462	4077.86248240795	0.999999996851609
IL28&TNFSF15&TNFa&IL1b-IL1b	189.103333333332	-5065.12248240795	5443.32914907461	1
null-IL1b	-2387.35666666667	-7641.58248240795	2866.86914907461	0.993782521011734
TNFa-IL1b	-618.806666666667	-5873.03248240795	4635.41914907461	1
TNFa&IL1b-IL1b	-473.613333333335	-5727.83914907462	4780.61248240795	1
TNFS15&TNF&IL1b-IL1b	197.253333333333	-5056.97248240795	5451.47914907461	1
TNFSF15-IL1b	-1129.75333333333	-6383.97914907461	4124.47248240795	0.999999998878635
TNFSF15&IL1b-IL1b	-1181.6	-7056.0030465659	4692.80304656589	0.999999999802463
TNFSF15&TNFa-IL1b	-793.273333333332	-6047.49914907461	4460.95248240795	1
IL28&il1b-IL28	-620.466666666667	-5874.69248240795	4633.75914907461	1
IL28&TNFa-IL28	-609.876666666667	-5864.10248240795	4644.34914907461	1
IL28&TNFa&IL1b-IL28	512.683333333333	-5361.71971323256	6387.08637989923	1
IL28&TNFS15-IL28	-938.836666666666	-6193.06248240795	4315.38914907461	0.999999999991828
IL28&TNFSF15&IL1b-IL28	211.493333333333	-5042.73248240795	5465.71914907461	1
IL28&TNFSF15&TNFa-IL28	-149.770000000001	-5403.99581574128	5104.45581574128	1
IL28&TNFSF15&TNFa&IL1b-IL28	1215.69666666667	-4038.52914907461	6469.92248240795	0.999999992794735
null-IL28	-1360.76333333334	-6614.98914907462	3893.46248240795	0.999999887396414
TNFa-IL28	407.786666666667	-4846.43914907461	5662.01248240795	1
TNFa&IL1b-IL28	552.98	-4701.24581574128	5807.20581574128	1
TNFS15&TNF&IL1b-IL28	1223.84666666667	-4030.37914907461	6478.07248240795	0.999999991486508
TNFSF15-IL28	-103.159999999998	-5357.38581574128	5151.06581574128	1
TNFSF15&IL1b-IL28	-155.006666666667	-6029.40971323256	5719.39637989923	1
TNFSF15&TNFa-IL28	233.320000000002	-5020.90581574128	5487.54581574128	1
IL28&TNFa-IL28&il1b	10.5900000000001	-5243.63581574128	5264.81581574128	1
IL28&TNFa&IL1b-IL28&il1b	1133.15	-4741.25304656589	7007.55304656589	0.999999999934916
IL28&TNFS15-IL28&il1b	-318.369999999999	-5572.59581574128	4935.85581574128	1
IL28&TNFSF15&IL1b-IL28&il1b	831.96	-4422.26581574128	6086.18581574128	1
IL28&TNFSF15&TNFa-IL28&il1b	470.696666666666	-4783.52914907461	5724.92248240795	1
IL28&TNFSF15&TNFa&IL1b-IL28&il1b	1836.16333333333	-3418.06248240795	7090.38914907461	0.9999259086655
null-IL28&il1b	-740.296666666668	-5994.52248240795	4513.92914907461	1
TNFa-IL28&il1b	1028.25333333333	-4225.97248240795	6282.47914907461	0.999999999904429
TNFa&IL1b-IL28&il1b	1173.44666666667	-4080.77914907461	6427.67248240795	0.999999997043669
TNFS15&TNF&IL1b-IL28&il1b	1844.31333333333	-3409.91248240795	7098.53914907462	0.99991930279035
TNFSF15-IL28&il1b	517.306666666669	-4736.91914907461	5771.53248240795	1
TNFSF15&IL1b-IL28&il1b	465.46	-5408.94304656589	6339.86304656589	1
TNFSF15&TNFa-IL28&il1b	853.78666666667	-4400.43914907461	6108.01248240795	1
IL28&TNFa&IL1b-IL28&TNFa	1122.56	-4751.84304656589	6996.96304656589	0.999999999949342
IL28&TNFS15-IL28&TNFa	-328.959999999999	-5583.18581574128	4925.26581574128	1
IL28&TNFSF15&IL1b-IL28&TNFa	821.37	-4432.85581574128	6075.59581574128	1
IL28&TNFSF15&TNFa-IL28&TNFa	460.106666666666	-4794.11914907462	5714.33248240795	1
IL28&TNFSF15&TNFa&IL1b-IL28&TNFa	1825.57333333333	-3428.65248240795	7079.79914907461	0.999933762588986
null-IL28&TNFa	-750.886666666668	-6005.11248240795	4503.33914907461	1
TNFa-IL28&TNFa	1017.66333333333	-4236.56248240795	6271.88914907461	0.999999999927445
TNFa&IL1b-IL28&TNFa	1162.85666666667	-4091.36914907461	6417.08248240795	0.999999997651895
TNFS15&TNF&IL1b-IL28&TNFa	1833.72333333333	-3420.50248240795	7087.94914907461	0.999927789219612
TNFSF15-IL28&TNFa	506.716666666669	-4747.50914907461	5760.94248240795	1
TNFSF15&IL1b-IL28&TNFa	454.87	-5419.53304656589	6329.27304656589	1
TNFSF15&TNFa-IL28&TNFa	843.196666666669	-4411.02914907461	6097.42248240795	1
IL28&TNFS15-IL28&TNFa&IL1b	-1451.52	-7325.92304656589	4422.88304656589	0.999999963583329
IL28&TNFSF15&IL1b-IL28&TNFa&IL1b	-301.190000000001	-6175.59304656589	5573.21304656589	1
IL28&TNFSF15&TNFa-IL28&TNFa&IL1b	-662.453333333335	-6536.85637989923	5211.94971323256	1
IL28&TNFSF15&TNFa&IL1b-IL28&TNFa&IL1b	703.013333333332	-5171.38971323256	6577.41637989923	1
null-IL28&TNFa&IL1b	-1873.44666666667	-7747.84971323256	4000.95637989923	0.999988204870635
TNFa-IL28&TNFa&IL1b	-104.896666666667	-5979.29971323256	5769.50637989923	1
TNFa&IL1b-IL28&TNFa&IL1b	40.2966666666662	-5834.10637989923	5914.69971323256	1
TNFS15&TNF&IL1b-IL28&TNFa&IL1b	711.163333333334	-5163.23971323256	6585.56637989923	1
TNFSF15-IL28&TNFa&IL1b	-615.843333333331	-6490.24637989923	5258.55971323256	1
TNFSF15&IL1b-IL28&TNFa&IL1b	-667.690000000001	-7102.77612096242	5767.39612096242	1
TNFSF15&TNFa-IL28&TNFa&IL1b	-279.363333333331	-6153.76637989923	5595.03971323256	1
IL28&TNFSF15&IL1b-IL28&TNFS15	1150.33	-4103.89581574128	6404.55581574128	0.999999998218623
IL28&TNFSF15&TNFa-IL28&TNFS15	789.066666666665	-4465.15914907462	6043.29248240795	1
IL28&TNFSF15&TNFa&IL1b-IL28&TNFS15	2154.53333333333	-3099.69248240795	7408.75914907461	0.998709294931103
null-IL28&TNFS15	-421.926666666669	-5676.15248240795	4832.29914907461	1
TNFa-IL28&TNFS15	1346.62333333333	-3907.60248240795	6600.84914907461	0.999999912179981
TNFa&IL1b-IL28&TNFS15	1491.81666666667	-3762.40914907462	6746.04248240795	0.99999905363165
TNFS15&TNF&IL1b-IL28&TNFS15	2162.68333333333	-3091.54248240795	7416.90914907461	0.99862727018479
TNFSF15-IL28&TNFS15	835.676666666668	-4418.54914907461	6089.90248240795	1
TNFSF15&IL1b-IL28&TNFS15	783.829999999999	-5090.5730465659	6658.23304656589	1
TNFSF15&TNFa-IL28&TNFS15	1172.15666666667	-4082.06914907461	6426.38248240795	0.999999997125019
IL28&TNFSF15&TNFa-IL28&TNFSF15&IL1b	-361.263333333334	-5615.48914907461	4892.96248240795	1
IL28&TNFSF15&TNFa&IL1b-IL28&TNFSF15&IL1b	1004.20333333333	-4250.02248240795	6258.42914907461	0.999999999949133
null-IL28&TNFSF15&IL1b	-1572.25666666667	-6826.48248240795	3681.96914907461	0.999996967093784
TNFa-IL28&TNFSF15&IL1b	196.293333333334	-5057.93248240795	5450.51914907461	1
TNFa&IL1b-IL28&TNFSF15&IL1b	341.486666666667	-4912.73914907461	5595.71248240795	1
TNFS15&TNF&IL1b-IL28&TNFSF15&IL1b	1012.35333333333	-4241.87248240795	6266.57914907462	0.999999999936884
TNFSF15-IL28&TNFSF15&IL1b	-314.653333333331	-5568.87914907461	4939.57248240795	1
TNFSF15&IL1b-IL28&TNFSF15&IL1b	-366.5	-6240.90304656589	5507.90304656589	1
TNFSF15&TNFa-IL28&TNFSF15&IL1b	21.8266666666696	-5232.39914907461	5276.05248240795	1
IL28&TNFSF15&TNFa&IL1b-IL28&TNFSF15&TNFa	1365.46666666667	-3888.75914907461	6619.69248240795	0.999999877795473
null-IL28&TNFSF15&TNFa	-1210.99333333333	-6465.21914907461	4043.23248240795	0.999999993460846
TNFa-IL28&TNFSF15&TNFa	557.556666666668	-4696.66914907461	5811.78248240795	1
TNFa&IL1b-IL28&TNFSF15&TNFa	702.750000000001	-4551.47581574128	5956.97581574128	1
TNFS15&TNF&IL1b-IL28&TNFSF15&TNFa	1373.61666666667	-3880.60914907461	6627.84248240795	0.999999859322273
TNFSF15-IL28&TNFSF15&TNFa	46.6100000000033	-5207.61581574128	5300.83581574128	1
TNFSF15&IL1b-IL28&TNFSF15&TNFa	-5.23666666666577	-5879.63971323256	5869.16637989923	1
TNFSF15&TNFa-IL28&TNFSF15&TNFa	383.090000000004	-4871.13581574128	5637.31581574128	1
null-IL28&TNFSF15&TNFa&IL1b	-2576.46	-7830.68581574128	2677.76581574128	0.982653277520377
TNFa-IL28&TNFSF15&TNFa&IL1b	-807.909999999999	-6062.13581574128	4446.31581574128	1
TNFa&IL1b-IL28&TNFSF15&TNFa&IL1b	-662.716666666666	-5916.94248240795	4591.50914907461	1
TNFS15&TNF&IL1b-IL28&TNFSF15&TNFa&IL1b	8.15000000000146	-5246.07581574128	5262.37581574128	1
TNFSF15-IL28&TNFSF15&TNFa&IL1b	-1318.85666666666	-6573.08248240794	3935.36914907462	0.999999946719802
TNFSF15&IL1b-IL28&TNFSF15&TNFa&IL1b	-1370.70333333333	-7245.10637989923	4503.69971323256	0.999999991106197
TNFSF15&TNFa-IL28&TNFSF15&TNFa&IL1b	-982.376666666663	-6236.60248240794	4271.84914907462	0.999999999971855
TNFa-null	1768.55	-3485.67581574128	7022.77581574128	0.999964542651132
TNFa&IL1b-null	1913.74333333333	-3340.48248240795	7167.96914907462	0.999837622813642
TNFS15&TNF&IL1b-null	2584.61	-2669.61581574128	7838.83581574128	0.981948404339357
TNFSF15-null	1257.60333333334	-3996.62248240794	6511.82914907462	0.999999983287193
TNFSF15&IL1b-null	1205.75666666667	-4668.64637989923	7080.15971323256	0.999999999664034
TNFSF15&TNFa-null	1594.08333333334	-3660.14248240794	6848.30914907462	0.999995909445134
TNFa&IL1b-TNFa	145.193333333333	-5109.03248240795	5399.41914907461	1
TNFS15&TNF&IL1b-TNFa	816.06	-4438.16581574128	6070.28581574128	1
TNFSF15-TNFa	-510.946666666665	-5765.17248240795	4743.27914907462	1
TNFSF15&IL1b-TNFa	-562.793333333334	-6437.19637989923	5311.60971323256	1
TNFSF15&TNFa-TNFa	-174.466666666664	-5428.69248240795	5079.75914907462	1
TNFS15&TNF&IL1b-TNFa&IL1b	670.866666666668	-4583.35914907461	5925.09248240795	1
TNFSF15-TNFa&IL1b	-656.139999999998	-5910.36581574128	4598.08581574128	1
TNFSF15&IL1b-TNFa&IL1b	-707.986666666667	-6582.38971323256	5166.41637989923	1
TNFSF15&TNFa-TNFa&IL1b	-319.659999999997	-5573.88581574128	4934.56581574128	1
TNFSF15-TNFS15&TNF&IL1b	-1327.00666666667	-6581.23248240795	3927.21914907462	0.999999938202712
TNFSF15&IL1b-TNFS15&TNF&IL1b	-1378.85333333333	-7253.25637989923	4495.54971323256	0.999999989692409
TNFSF15&TNFa-TNFS15&TNF&IL1b	-990.526666666665	-6244.75248240795	4263.69914907462	0.999999999964863
TNFSF15&IL1b-TNFSF15	-51.8466666666691	-5926.24971323256	5822.55637989923	1
TNFSF15&TNFa-TNFSF15	336.48	-4917.74581574128	5590.70581574128	1
TNFSF15&TNFa-TNFSF15&IL1b	388.32666666667	-5486.07637989922	6262.72971323256	1
