# Supplementary material for: Combinatorial Cytokine Code Generates Anti-Viral State in Dendritic Cells
Source: Front Immunol. 2014 Feb 26;5:73. doi: 10.3389/fimmu.2014.00073 (PMC3935347; doi:10.3389/fimmu.2014.00073)
Supplement: Supplementary file 2 [file 71252_Sealfon_DataSheet2.ZIP › R/Fig6a/TukeyHLA.csv]

	diff	lwr	upr	p adj
IFNb&IL1b-IFNb	270.263333333335	-2306.93831721418	2847.46498388085	1
IFNb&IL28-IFNb	-555.746666666666	-3132.94831721418	2021.45498388085	0.999999998792245
IFNb&IL28&IL1b-IFNb	-338.326666666665	-2915.52831721418	2238.87498388085	1
IFNb&IL28&TNFa-IFNb	-648.436666666666	-3225.63831721418	1928.76498388085	0.999999943585657
IFNb&IL28&TNFa&IL1b-IFNb	413.753333333334	-2163.44831721418	2990.95498388085	1
IFNb&IL28&TNFSF15-IFNb	-2029.61	-4606.81165054751	547.591650547512	0.356204832436368
IFNb&IL28&TNFSF15&IL1b-IFNb	-443.836666666666	-3021.03831721418	2133.36498388085	1
IFNb&IL28&TNFSF15&TNFa-IFNb	-1046.82333333333	-3624.02498388084	1530.37831721418	0.998895758850336
IFNb&IL28&TNFSF15&TNFa&IL1b-IFNb	620.090000000001	-1957.11165054751	3197.29165054751	0.999999980990956
IFNb&TNFa-IFNb	-89.4199999999992	-2666.62165054751	2487.78165054751	1
IFNb&TNFa&IL1b-IFNb	-149.173333333332	-2726.37498388084	2428.02831721418	1
IFNb&TNFSF15&IL1b-IFNb	309.723333333334	-2267.47831721418	2886.92498388085	1
IFNb&TNFSF15&TNFa-IFNb	-1493.13666666666	-4070.33831721418	1084.06498388085	0.894342942290173
IFNb&TNFSF15&TNFa&IL1b-IFNb	475.360000000001	-2101.84165054751	3052.56165054751	0.999999999980501
IFNb&TNFSF25-IFNb	-829.149999999999	-3406.35165054751	1748.05165054751	0.999985850088762
IL1b-IFNb	613.133333333335	-1964.06831721418	3190.33498388085	0.999999985605791
IL28-IFNb	-730.366666666666	-3307.56831721418	1846.83498388085	0.999999092818057
IL28&il1b-IFNb	-257.899999999999	-2835.10165054751	2319.30165054751	1
IL28&TNFa-IFNb	-1463.98	-4041.18165054751	1113.22165054751	0.911925627318623
IL28&TNFa&IL1b-IFNb	573.705000000001	-2307.69404117445	3455.10404117445	0.999999999848961
IL28&TNFS15-IFNb	-1020.09333333333	-3597.29498388084	1557.10831721418	0.999284840725396
IL28&TNFSF15&IL1b-IFNb	841.760000000002	-1735.44165054751	3418.96165054751	0.999980697181869
IL28&TNFSF15&TNFa-IFNb	-191.629999999999	-2768.83165054751	2385.57165054751	1
IL28&TNFSF15&TNFa&IL1b-IFNb	449.250000000001	-2127.95165054751	3026.45165054751	1
null-IFNb	-1350.23333333333	-3927.43498388084	1226.96831721418	0.961794683719278
TNFa-IFNb	-233.133333333333	-2810.33498388084	2344.06831721418	1
TNFa&IL1b-IFNb	948.41	-1628.79165054751	3525.61165054751	0.999803541030397
TNFS15&TNF&IL1b-IFNb	226.103333333334	-2351.09831721418	2803.30498388085	1
TNFSF15-IFNb	-1695.12	-4272.32165054751	882.081650547512	0.720643662967658
TNFSF15&IL1b-IFNb	-188.314999999999	-3069.71404117445	2693.08404117445	1
TNFSF15&TNFa-IFNb	-1287.60333333333	-3864.80498388084	1289.59831721418	0.978109819730428
IFNb&IL28-IFNb&IL1b	-826.01	-3403.21165054751	1751.19165054751	0.999986920127884
IFNb&IL28&IL1b-IFNb&IL1b	-608.59	-3185.79165054751	1968.61165054751	0.999999988025895
IFNb&IL28&TNFa-IFNb&IL1b	-918.7	-3495.90165054751	1658.50165054751	0.999891634483771
IFNb&IL28&TNFa&IL1b-IFNb&IL1b	143.489999999999	-2433.71165054751	2720.69165054751	1
IFNb&IL28&TNFSF15-IFNb&IL1b	-2299.87333333333	-4877.07498388085	277.328317214177	0.150347323432519
IFNb&IL28&TNFSF15&IL1b-IFNb&IL1b	-714.1	-3291.30165054751	1863.10165054751	0.99999945622489
IFNb&IL28&TNFSF15&TNFa-IFNb&IL1b	-1317.08666666667	-3894.28831721418	1260.11498388084	0.971278847845345
IFNb&IL28&TNFSF15&TNFa&IL1b-IFNb&IL1b	349.826666666666	-2227.37498388085	2927.02831721418	1
IFNb&TNFa-IFNb&IL1b	-359.683333333334	-2936.88498388085	2217.51831721418	1
IFNb&TNFa&IL1b-IFNb&IL1b	-419.436666666667	-2996.63831721418	2157.76498388084	1
IFNb&TNFSF15&IL1b-IFNb&IL1b	39.4599999999996	-2537.74165054751	2616.66165054751	1
IFNb&TNFSF15&TNFa-IFNb&IL1b	-1763.4	-4340.60165054751	813.801650547512	0.646718970376415
IFNb&TNFSF15&TNFa&IL1b-IFNb&IL1b	205.096666666666	-2372.10498388084	2782.29831721418	1
IFNb&TNFSF25-IFNb&IL1b	-1099.41333333333	-3676.61498388084	1477.78831721418	0.997574093203845
IL1b-IFNb&IL1b	342.87	-2234.33165054751	2920.07165054751	1
IL28-IFNb&IL1b	-1000.63	-3577.83165054751	1576.57165054751	0.999486837143947
IL28&il1b-IFNb&IL1b	-528.163333333333	-3105.36498388084	2049.03831721418	0.999999999677436
IL28&TNFa-IFNb&IL1b	-1734.24333333333	-4311.44498388085	842.958317214177	0.678845237441855
IL28&TNFa&IL1b-IFNb&IL1b	303.441666666667	-2577.95737450778	3184.84070784111	1
IL28&TNFS15-IFNb&IL1b	-1290.35666666667	-3867.55831721418	1286.84498388084	0.977530967852711
IL28&TNFSF15&IL1b-IFNb&IL1b	571.496666666667	-2005.70498388084	3148.69831721418	0.999999997532324
IL28&TNFSF15&TNFa-IFNb&IL1b	-461.893333333333	-3039.09498388084	2115.30831721418	0.999999999991129
IL28&TNFSF15&TNFa&IL1b-IFNb&IL1b	178.986666666666	-2398.21498388085	2756.18831721418	1
null-IFNb&IL1b	-1620.49666666667	-4197.69831721418	956.704983880844	0.794332507803617
TNFa-IFNb&IL1b	-503.396666666667	-3080.59831721418	2073.80498388084	0.999999999909154
TNFa&IL1b-IFNb&IL1b	678.146666666666	-1899.05498388085	3255.34831721418	0.999999836061122
TNFS15&TNF&IL1b-IFNb&IL1b	-44.1600000000008	-2621.36165054751	2533.04165054751	1
TNFSF15-IFNb&IL1b	-1965.38333333333	-4542.58498388084	611.818317214178	0.421609230589951
TNFSF15&IL1b-IFNb&IL1b	-458.578333333333	-3339.97737450778	2422.82070784111	1
TNFSF15&TNFa-IFNb&IL1b	-1557.86666666667	-4135.06831721418	1019.33498388084	0.848074295201826
IFNb&IL28&IL1b-IFNb&IL28	217.42	-2359.78165054751	2794.62165054751	1
IFNb&IL28&TNFa-IFNb&IL28	-92.6900000000001	-2669.89165054751	2484.51165054751	1
IFNb&IL28&TNFa&IL1b-IFNb&IL28	969.5	-1607.70165054751	3546.70165054751	0.999706793379911
IFNb&IL28&TNFSF15-IFNb&IL28	-1473.86333333333	-4051.06498388084	1103.33831721418	0.906193611286649
IFNb&IL28&TNFSF15&IL1b-IFNb&IL28	111.91	-2465.29165054751	2689.11165054751	1
IFNb&IL28&TNFSF15&TNFa-IFNb&IL28	-491.076666666666	-3068.27831721418	2086.12498388084	0.999999999953115
IFNb&IL28&TNFSF15&TNFa&IL1b-IFNb&IL28	1175.83666666667	-1401.36498388085	3753.03831721418	0.993407136233357
IFNb&TNFa-IFNb&IL28	466.326666666666	-2110.87498388084	3043.52831721418	0.999999999988469
IFNb&TNFa&IL1b-IFNb&IL28	406.573333333333	-2170.62831721418	2983.77498388084	1
IFNb&TNFSF15&IL1b-IFNb&IL28	865.47	-1711.73165054751	3442.67165054751	0.999966144603337
IFNb&TNFSF15&TNFa-IFNb&IL28	-937.389999999999	-3514.59165054751	1639.81165054751	0.999841764045039
IFNb&TNFSF15&TNFa&IL1b-IFNb&IL28	1031.10666666667	-1546.09498388084	3608.30831721418	0.999142148725086
IFNb&TNFSF25-IFNb&IL28	-273.403333333333	-2850.60498388084	2303.79831721418	1
IL1b-IFNb&IL28	1168.88	-1408.32165054751	3746.08165054751	0.993941415572876
IL28-IFNb&IL28	-174.62	-2751.82165054751	2402.58165054751	1
IL28&il1b-IFNb&IL28	297.846666666667	-2279.35498388084	2875.04831721418	1
IL28&TNFa-IFNb&IL28	-908.233333333334	-3485.43498388084	1668.96831721418	0.999912911498171
IL28&TNFa&IL1b-IFNb&IL28	1129.45166666667	-1751.94737450778	4010.85070784111	0.999394722640794
IL28&TNFS15-IFNb&IL28	-464.346666666666	-3041.54831721418	2112.85498388084	0.999999999989743
IL28&TNFSF15&IL1b-IFNb&IL28	1397.50666666667	-1179.69498388084	3974.70831721418	0.944533177825126
IL28&TNFSF15&TNFa-IFNb&IL28	364.116666666667	-2213.08498388084	2941.31831721418	1
IL28&TNFSF15&TNFa&IL1b-IFNb&IL28	1004.99666666667	-1572.20498388084	3582.19831721418	0.999446514063434
null-IFNb&IL28	-794.486666666667	-3371.68831721418	1782.71498388084	0.999994235683045
TNFa-IFNb&IL28	322.613333333333	-2254.58831721418	2899.81498388084	1
TNFa&IL1b-IFNb&IL28	1504.15666666667	-1073.04498388085	4081.35831721418	0.887166800281191
TNFS15&TNF&IL1b-IFNb&IL28	781.849999999999	-1795.35165054751	3359.05165054751	0.999995914984121
TNFSF15-IFNb&IL28	-1139.37333333333	-3716.57498388084	1437.82831721418	0.995825721096119
TNFSF15&IL1b-IFNb&IL28	367.431666666667	-2513.96737450778	3248.83070784111	1
TNFSF15&TNFa-IFNb&IL28	-731.856666666667	-3309.05831721418	1845.34498388084	0.999999050141738
IFNb&IL28&TNFa-IFNb&IL28&IL1b	-310.11	-2887.31165054751	2267.09165054751	1
IFNb&IL28&TNFa&IL1b-IFNb&IL28&IL1b	752.079999999999	-1825.12165054751	3329.28165054751	0.999998253067287
IFNb&IL28&TNFSF15-IFNb&IL28&IL1b	-1691.28333333333	-4268.48498388084	885.918317214177	0.724642787076938
IFNb&IL28&TNFSF15&IL1b-IFNb&IL28&IL1b	-105.51	-2682.71165054751	2471.69165054751	1
IFNb&IL28&TNFSF15&TNFa-IFNb&IL28&IL1b	-708.496666666666	-3285.69831721418	1868.70498388084	0.999999546076853
IFNb&IL28&TNFSF15&TNFa&IL1b-IFNb&IL28&IL1b	958.416666666666	-1618.78498388085	3535.61831721418	0.999761910356806
IFNb&TNFa-IFNb&IL28&IL1b	248.906666666666	-2328.29498388084	2826.10831721418	1
IFNb&TNFa&IL1b-IFNb&IL28&IL1b	189.153333333333	-2388.04831721418	2766.35498388084	1
IFNb&TNFSF15&IL1b-IFNb&IL28&IL1b	648.05	-1929.15165054751	3225.25165054751	0.999999944390271
IFNb&TNFSF15&TNFa-IFNb&IL28&IL1b	-1154.81	-3732.01165054751	1422.39165054751	0.99491284719867
IFNb&TNFSF15&TNFa&IL1b-IFNb&IL28&IL1b	813.686666666666	-1763.51498388084	3390.88831721418	0.999990442546353
IFNb&TNFSF25-IFNb&IL28&IL1b	-490.823333333333	-3068.02498388084	2086.37831721418	0.999999999953757
IL1b-IFNb&IL28&IL1b	951.46	-1625.74165054751	3528.66165054751	0.999791599748164
IL28-IFNb&IL28&IL1b	-392.04	-2969.24165054751	2185.16165054751	1
IL28&il1b-IFNb&IL28&IL1b	80.4266666666667	-2496.77498388084	2657.62831721418	1
IL28&TNFa-IFNb&IL28&IL1b	-1125.65333333333	-3702.85498388084	1451.54831721418	0.996517682471935
IL28&TNFa&IL1b-IFNb&IL28&IL1b	912.031666666667	-1969.36737450778	3793.43070784111	0.999989922281265
IL28&TNFS15-IFNb&IL28&IL1b	-681.766666666666	-3258.96831721418	1895.43498388084	0.999999814206316
IL28&TNFSF15&IL1b-IFNb&IL28&IL1b	1180.08666666667	-1397.11498388084	3757.28831721418	0.993062014383511
IL28&TNFSF15&TNFa-IFNb&IL28&IL1b	146.696666666667	-2430.50498388084	2723.89831721418	1
IL28&TNFSF15&TNFa&IL1b-IFNb&IL28&IL1b	787.576666666666	-1789.62498388084	3364.77831721418	0.999995219499316
null-IFNb&IL28&IL1b	-1011.90666666667	-3589.10831721418	1565.29498388084	0.999377005652816
TNFa-IFNb&IL28&IL1b	105.193333333333	-2472.00831721418	2682.39498388084	1
TNFa&IL1b-IFNb&IL28&IL1b	1286.73666666667	-1290.46498388085	3863.93831721418	0.978289616048539
TNFS15&TNF&IL1b-IFNb&IL28&IL1b	564.429999999999	-2012.77165054751	3141.63165054751	0.999999998203045
TNFSF15-IFNb&IL28&IL1b	-1356.79333333333	-3933.99498388084	1220.40831721418	0.959672008315883
TNFSF15&IL1b-IFNb&IL28&IL1b	150.011666666667	-2731.38737450778	3031.41070784111	1
TNFSF15&TNFa-IFNb&IL28&IL1b	-949.276666666667	-3526.47831721418	1627.92498388084	0.999800211577462
IFNb&IL28&TNFa&IL1b-IFNb&IL28&TNFa	1062.19	-1515.01165054751	3639.39165054751	0.998597665261805
IFNb&IL28&TNFSF15-IFNb&IL28&TNFa	-1381.17333333333	-3958.37498388085	1196.02831721418	0.951024020514375
IFNb&IL28&TNFSF15&IL1b-IFNb&IL28&TNFa	204.6	-2372.60165054751	2781.80165054751	1
IFNb&IL28&TNFSF15&TNFa-IFNb&IL28&TNFa	-398.386666666666	-2975.58831721418	2178.81498388084	1
IFNb&IL28&TNFSF15&TNFa&IL1b-IFNb&IL28&TNFa	1268.52666666667	-1308.67498388085	3845.72831721418	0.981809450922636
IFNb&TNFa-IFNb&IL28&TNFa	559.016666666666	-2018.18498388084	3136.21831721418	0.999999998595891
IFNb&TNFa&IL1b-IFNb&IL28&TNFa	499.263333333333	-2077.93831721418	3076.46498388084	0.999999999927062
IFNb&TNFSF15&IL1b-IFNb&IL28&TNFa	958.16	-1619.04165054751	3535.36165054751	0.999763069303485
IFNb&TNFSF15&TNFa-IFNb&IL28&TNFa	-844.699999999999	-3421.90165054751	1732.50165054751	0.999979272444979
IFNb&TNFSF15&TNFa&IL1b-IFNb&IL28&TNFa	1123.79666666667	-1453.40498388084	3700.99831721418	0.996603423426859
IFNb&TNFSF25-IFNb&IL28&TNFa	-180.713333333333	-2757.91498388084	2396.48831721418	1
IL1b-IFNb&IL28&TNFa	1261.57	-1315.63165054751	3838.77165054751	0.983029413451245
IL28-IFNb&IL28&TNFa	-81.9300000000003	-2659.13165054751	2495.27165054751	1
IL28&il1b-IFNb&IL28&TNFa	390.536666666667	-2186.66498388084	2967.73831721418	1
IL28&TNFa-IFNb&IL28&TNFa	-815.543333333334	-3392.74498388084	1761.65831721418	0.999989974592605
IL28&TNFa&IL1b-IFNb&IL28&TNFa	1222.14166666667	-1659.25737450778	4103.54070784111	0.997782308322847
IL28&TNFS15-IFNb&IL28&TNFa	-371.656666666666	-2948.85831721418	2205.54498388084	1
IL28&TNFSF15&IL1b-IFNb&IL28&TNFa	1490.19666666667	-1087.00498388084	4067.39831721418	0.896208256014632
IL28&TNFSF15&TNFa-IFNb&IL28&TNFa	456.806666666667	-2120.39498388084	3034.00831721418	1
IL28&TNFSF15&TNFa&IL1b-IFNb&IL28&TNFa	1097.68666666667	-1479.51498388084	3674.88831721418	0.997632783960066
null-IFNb&IL28&TNFa	-701.796666666667	-3278.99831721418	1875.40498388084	0.999999635327092
TNFa-IFNb&IL28&TNFa	415.303333333333	-2161.89831721418	2992.50498388084	1
TNFa&IL1b-IFNb&IL28&TNFa	1596.84666666667	-980.354983880845	4174.04831721418	0.815595392686169
TNFS15&TNF&IL1b-IFNb&IL28&TNFa	874.54	-1702.66165054751	3451.74165054751	0.999958334374875
TNFSF15-IFNb&IL28&TNFa	-1046.68333333333	-3623.88498388084	1530.51831721418	0.998898199492884
TNFSF15&IL1b-IFNb&IL28&TNFa	460.121666666667	-2421.27737450778	3341.52070784111	1
TNFSF15&TNFa-IFNb&IL28&TNFa	-639.166666666667	-3216.36831721418	1938.03498388084	0.999999960163175
IFNb&IL28&TNFSF15-IFNb&IL28&TNFa&IL1b	-2443.36333333333	-5020.56498388084	133.838317214178	0.0871091515846401
IFNb&IL28&TNFSF15&IL1b-IFNb&IL28&TNFa&IL1b	-857.59	-3434.79165054751	1719.61165054751	0.99997182336346
IFNb&IL28&TNFSF15&TNFa-IFNb&IL28&TNFa&IL1b	-1460.57666666667	-4037.77831721418	1116.62498388085	0.913845499132917
IFNb&IL28&TNFSF15&TNFa&IL1b-IFNb&IL28&TNFa&IL1b	206.336666666667	-2370.86498388084	2783.53831721418	1
IFNb&TNFa-IFNb&IL28&TNFa&IL1b	-503.173333333333	-3080.37498388084	2074.02831721418	0.999999999910218
IFNb&TNFa&IL1b-IFNb&IL28&TNFa&IL1b	-562.926666666666	-3140.12831721418	2014.27498388084	0.999999998321481
IFNb&TNFSF15&IL1b-IFNb&IL28&TNFa&IL1b	-104.03	-2681.23165054751	2473.17165054751	1
IFNb&TNFSF15&TNFa-IFNb&IL28&TNFa&IL1b	-1906.89	-4484.09165054751	670.311650547512	0.485052246333306
IFNb&TNFSF15&TNFa&IL1b-IFNb&IL28&TNFa&IL1b	61.606666666667	-2515.59498388084	2638.80831721418	1
IFNb&TNFSF25-IFNb&IL28&TNFa&IL1b	-1242.90333333333	-3820.10498388084	1334.29831721418	0.98598636416978
IL1b-IFNb&IL28&TNFa&IL1b	199.380000000001	-2377.82165054751	2776.58165054751	1
IL28-IFNb&IL28&TNFa&IL1b	-1144.12	-3721.32165054751	1433.08165054751	0.995560945055056
IL28&il1b-IFNb&IL28&TNFa&IL1b	-671.653333333333	-3248.85498388084	1905.54831721418	0.9999998693602
IL28&TNFa-IFNb&IL28&TNFa&IL1b	-1877.73333333333	-4454.93498388084	699.468317214178	0.517621916080768
IL28&TNFa&IL1b-IFNb&IL28&TNFa&IL1b	159.951666666667	-2721.44737450778	3041.35070784111	1
IL28&TNFS15-IFNb&IL28&TNFa&IL1b	-1433.84666666667	-4011.04831721418	1143.35498388085	0.927972141334363
IL28&TNFSF15&IL1b-IFNb&IL28&TNFa&IL1b	428.006666666668	-2149.19498388084	3005.20831721418	1
IL28&TNFSF15&TNFa-IFNb&IL28&TNFa&IL1b	-605.383333333333	-3182.58498388084	1971.81831721418	0.999999989497295
IL28&TNFSF15&TNFa&IL1b-IFNb&IL28&TNFa&IL1b	35.4966666666669	-2541.70498388084	2612.69831721418	1
null-IFNb&IL28&TNFa&IL1b	-1763.98666666667	-4341.18831721418	813.214983880845	0.646065966940719
TNFa-IFNb&IL28&TNFa&IL1b	-646.886666666667	-3224.08831721418	1930.31498388084	0.999999946746609
TNFa&IL1b-IFNb&IL28&TNFa&IL1b	534.656666666666	-2042.54498388084	3111.85831721418	0.999999999556242
TNFS15&TNF&IL1b-IFNb&IL28&TNFa&IL1b	-187.65	-2764.85165054751	2389.55165054751	1
TNFSF15-IFNb&IL28&TNFa&IL1b	-2108.87333333333	-4686.07498388084	468.328317214178	0.28350480304336
TNFSF15&IL1b-IFNb&IL28&TNFa&IL1b	-602.068333333333	-3483.46737450778	2279.33070784111	0.99999999946512
TNFSF15&TNFa-IFNb&IL28&TNFa&IL1b	-1701.35666666667	-4278.55831721418	875.844983880845	0.714101610640681
IFNb&IL28&TNFSF15&IL1b-IFNb&IL28&TNFSF15	1585.77333333333	-991.428317214177	4162.97498388084	0.82515652260517
IFNb&IL28&TNFSF15&TNFa-IFNb&IL28&TNFSF15	982.786666666668	-1594.41498388084	3559.98831721418	0.999626009980109
IFNb&IL28&TNFSF15&TNFa&IL1b-IFNb&IL28&TNFSF15	2649.7	72.4983494524886	5226.90165054751	0.0364086659180827
IFNb&TNFa-IFNb&IL28&TNFSF15	1940.19	-637.011650547511	4517.39165054751	0.448559343482193
IFNb&TNFa&IL1b-IFNb&IL28&TNFSF15	1880.43666666667	-696.764983880844	4457.63831721418	0.514583584902088
IFNb&TNFSF15&IL1b-IFNb&IL28&TNFSF15	2339.33333333333	-237.868317214177	4916.53498388085	0.130107195596005
IFNb&TNFSF15&TNFa-IFNb&IL28&TNFSF15	536.473333333334	-2040.72831721418	3113.67498388085	0.999999999515272
IFNb&TNFSF15&TNFa&IL1b-IFNb&IL28&TNFSF15	2504.97	-72.231650547511	5082.17165054751	0.067814798086576
IFNb&TNFSF25-IFNb&IL28&TNFSF15	1200.46	-1376.74165054751	3777.66165054751	0.991194749082846
IL1b-IFNb&IL28&TNFSF15	2642.74333333333	65.5416827858226	5219.94498388085	0.0375515819026659
IL28-IFNb&IL28&TNFSF15	1299.24333333333	-1277.95831721418	3876.44498388085	0.975581754059278
IL28&il1b-IFNb&IL28&TNFSF15	1771.71	-805.491650547511	4348.91165054751	0.637449098011269
IL28&TNFa-IFNb&IL28&TNFSF15	565.63	-2011.57165054751	3142.83165054751	0.999999998102876
IL28&TNFa&IL1b-IFNb&IL28&TNFSF15	2603.315	-278.084041174446	5484.71404117445	0.135446267722278
IL28&TNFS15-IFNb&IL28&TNFSF15	1009.51666666667	-1567.68498388084	3586.71831721418	0.999401867173665
IL28&TNFSF15&IL1b-IFNb&IL28&TNFSF15	2871.37	294.16834945249	5448.57165054751	0.0129698634620018
IL28&TNFSF15&TNFa-IFNb&IL28&TNFSF15	1837.98	-739.221650547511	4415.18165054751	0.562572078486678
IL28&TNFSF15&TNFa&IL1b-IFNb&IL28&TNFSF15	2478.86	-98.3416505475107	5056.06165054751	0.0754903930563103
null-IFNb&IL28&TNFSF15	679.376666666667	-1897.82498388084	3256.57831721418	0.999999828920365
TNFa-IFNb&IL28&TNFSF15	1796.47666666667	-780.724983880845	4373.67831721418	0.609607767465938
TNFa&IL1b-IFNb&IL28&TNFSF15	2978.02	400.818349452488	5555.22165054751	0.00766660370868522
TNFS15&TNF&IL1b-IFNb&IL28&TNFSF15	2255.71333333333	-321.488317214178	4832.91498388084	0.175827665895716
TNFSF15-IFNb&IL28&TNFSF15	334.490000000001	-2242.71165054751	2911.69165054751	1
TNFSF15&IL1b-IFNb&IL28&TNFSF15	1841.295	-1040.10404117445	4722.69404117445	0.76932101080421
TNFSF15&TNFa-IFNb&IL28&TNFSF15	742.006666666667	-1835.19498388084	3319.20831721418	0.999998706001822
IFNb&IL28&TNFSF15&TNFa-IFNb&IL28&TNFSF15&IL1b	-602.986666666666	-3180.18831721418	1974.21498388085	0.999999990483842
IFNb&IL28&TNFSF15&TNFa&IL1b-IFNb&IL28&TNFSF15&IL1b	1063.92666666667	-1513.27498388084	3641.12831721418	0.998559964429252
IFNb&TNFa-IFNb&IL28&TNFSF15&IL1b	354.416666666667	-2222.78498388084	2931.61831721418	1
IFNb&TNFa&IL1b-IFNb&IL28&TNFSF15&IL1b	294.663333333333	-2282.53831721418	2871.86498388084	1
IFNb&TNFSF15&IL1b-IFNb&IL28&TNFSF15&IL1b	753.56	-1823.64165054751	3330.76165054751	0.999998175322921
IFNb&TNFSF15&TNFa-IFNb&IL28&TNFSF15&IL1b	-1049.3	-3626.50165054751	1527.90165054751	0.998851800222647
IFNb&TNFSF15&TNFa&IL1b-IFNb&IL28&TNFSF15&IL1b	919.196666666667	-1658.00498388084	3496.39831721418	0.999890517649214
IFNb&TNFSF25-IFNb&IL28&TNFSF15&IL1b	-385.313333333333	-2962.51498388084	2191.88831721418	1
IL1b-IFNb&IL28&TNFSF15&IL1b	1056.97	-1520.23165054751	3634.17165054751	0.99870589901355
IL28-IFNb&IL28&TNFSF15&IL1b	-286.53	-2863.73165054751	2290.67165054751	1
IL28&il1b-IFNb&IL28&TNFSF15&IL1b	185.936666666667	-2391.26498388084	2763.13831721418	1
IL28&TNFa-IFNb&IL28&TNFSF15&IL1b	-1020.14333333333	-3597.34498388084	1557.05831721418	0.999284243019982
IL28&TNFa&IL1b-IFNb&IL28&TNFSF15&IL1b	1017.54166666667	-1863.85737450778	3898.94070784111	0.999909385223478
IL28&TNFS15-IFNb&IL28&TNFSF15&IL1b	-576.256666666666	-3153.45831721418	2000.94498388085	0.999999996953793
IL28&TNFSF15&IL1b-IFNb&IL28&TNFSF15&IL1b	1285.59666666667	-1291.60498388084	3862.79831721418	0.978524373471707
IL28&TNFSF15&TNFa-IFNb&IL28&TNFSF15&IL1b	252.206666666667	-2324.99498388084	2829.40831721418	1
IL28&TNFSF15&TNFa&IL1b-IFNb&IL28&TNFSF15&IL1b	893.086666666667	-1684.11498388084	3470.28831721418	0.9999370736929
null-IFNb&IL28&TNFSF15&IL1b	-906.396666666667	-3483.59831721418	1670.80498388084	0.999916230425773
TNFa-IFNb&IL28&TNFSF15&IL1b	210.703333333333	-2366.49831721418	2787.90498388084	1
TNFa&IL1b-IFNb&IL28&TNFSF15&IL1b	1392.24666666667	-1184.95498388085	3969.44831721418	0.94668626906129
TNFS15&TNF&IL1b-IFNb&IL28&TNFSF15&IL1b	669.94	-1907.26165054751	3247.14165054751	0.999999877025502
TNFSF15-IFNb&IL28&TNFSF15&IL1b	-1251.28333333333	-3828.48498388084	1325.91831721418	0.984714224298256
TNFSF15&IL1b-IFNb&IL28&TNFSF15&IL1b	255.521666666667	-2625.87737450778	3136.92070784111	1
TNFSF15&TNFa-IFNb&IL28&TNFSF15&IL1b	-843.766666666666	-3420.96831721418	1733.43498388084	0.999979734804751
IFNb&IL28&TNFSF15&TNFa&IL1b-IFNb&IL28&TNFSF15&TNFa	1666.91333333333	-910.288317214179	4244.11498388084	0.749557067767736
IFNb&TNFa-IFNb&IL28&TNFSF15&TNFa	957.403333333333	-1619.79831721418	3534.60498388084	0.99976645677423
IFNb&TNFa&IL1b-IFNb&IL28&TNFSF15&TNFa	897.65	-1679.55165054751	3474.85165054751	0.99993052551146
IFNb&TNFSF15&IL1b-IFNb&IL28&TNFSF15&TNFa	1356.54666666667	-1220.65498388085	3933.74831721418	0.959753355407903
IFNb&TNFSF15&TNFa-IFNb&IL28&TNFSF15&TNFa	-446.313333333333	-3023.51498388084	2130.88831721418	1
IFNb&TNFSF15&TNFa&IL1b-IFNb&IL28&TNFSF15&TNFa	1522.18333333333	-1055.01831721418	4099.38498388084	0.874802568764644
IFNb&TNFSF25-IFNb&IL28&TNFSF15&TNFa	217.673333333333	-2359.52831721418	2794.87498388084	1
IL1b-IFNb&IL28&TNFSF15&TNFa	1659.95666666667	-917.244983880845	4237.15831721418	0.756503288155855
IL28-IFNb&IL28&TNFSF15&TNFa	316.456666666666	-2260.74498388085	2893.65831721418	1
IL28&il1b-IFNb&IL28&TNFSF15&TNFa	788.923333333333	-1788.27831721418	3366.12498388084	0.999995040844405
IL28&TNFa-IFNb&IL28&TNFSF15&TNFa	-417.156666666667	-2994.35831721418	2160.04498388084	1
IL28&TNFa&IL1b-IFNb&IL28&TNFSF15&TNFa	1620.52833333333	-1260.87070784111	4501.92737450778	0.919933178351571
IL28&TNFS15-IFNb&IL28&TNFSF15&TNFa	26.73	-2550.47165054751	2603.93165054751	1
IL28&TNFSF15&IL1b-IFNb&IL28&TNFSF15&TNFa	1888.58333333333	-688.618317214178	4465.78498388085	0.505448065619037
IL28&TNFSF15&TNFa-IFNb&IL28&TNFSF15&TNFa	855.193333333333	-1722.00831721418	3432.39498388084	0.999973369958781
IL28&TNFSF15&TNFa&IL1b-IFNb&IL28&TNFSF15&TNFa	1496.07333333333	-1081.12831721418	4073.27498388084	0.89245904878585
null-IFNb&IL28&TNFSF15&TNFa	-303.410000000001	-2880.61165054751	2273.79165054751	1
TNFa-IFNb&IL28&TNFSF15&TNFa	813.689999999999	-1763.51165054751	3390.89165054751	0.999990441724478
TNFa&IL1b-IFNb&IL28&TNFSF15&TNFa	1995.23333333333	-581.968317214179	4572.43498388084	0.390569908845179
TNFS15&TNF&IL1b-IFNb&IL28&TNFSF15&TNFa	1272.92666666667	-1304.27498388085	3850.12831721418	0.981003058602859
TNFSF15-IFNb&IL28&TNFSF15&TNFa	-648.296666666667	-3225.49831721418	1928.90498388084	0.999999943878236
TNFSF15&IL1b-IFNb&IL28&TNFSF15&TNFa	858.508333333333	-2022.89070784111	3739.90737450778	0.99999723970791
TNFSF15&TNFa-IFNb&IL28&TNFSF15&TNFa	-240.78	-2817.98165054751	2336.42165054751	1
IFNb&TNFa-IFNb&IL28&TNFSF15&TNFa&IL1b	-709.51	-3286.71165054751	1867.69165054751	0.999999530927952
IFNb&TNFa&IL1b-IFNb&IL28&TNFSF15&TNFa&IL1b	-769.263333333333	-3346.46498388084	1807.93831721418	0.999997128434564
IFNb&TNFSF15&IL1b-IFNb&IL28&TNFSF15&TNFa&IL1b	-310.366666666666	-2887.56831721418	2266.83498388084	1
IFNb&TNFSF15&TNFa-IFNb&IL28&TNFSF15&TNFa&IL1b	-2113.22666666667	-4690.42831721418	463.974983880846	0.279797727456861
IFNb&TNFSF15&TNFa&IL1b-IFNb&IL28&TNFSF15&TNFa&IL1b	-144.73	-2721.93165054751	2432.47165054751	1
IFNb&TNFSF25-IFNb&IL28&TNFSF15&TNFa&IL1b	-1449.24	-4026.44165054751	1127.96165054751	0.920042324982689
IL1b-IFNb&IL28&TNFSF15&TNFa&IL1b	-6.95666666666602	-2584.15831721418	2570.24498388085	1
IL28-IFNb&IL28&TNFSF15&TNFa&IL1b	-1350.45666666667	-3927.65831721418	1226.74498388084	0.961723800748242
IL28&il1b-IFNb&IL28&TNFSF15&TNFa&IL1b	-877.989999999999	-3455.19165054751	1699.21165054751	0.999954957999386
IL28&TNFa-IFNb&IL28&TNFSF15&TNFa&IL1b	-2084.07	-4661.27165054751	493.131650547512	0.305209205920804
IL28&TNFa&IL1b-IFNb&IL28&TNFSF15&TNFa&IL1b	-46.3849999999993	-2927.78404117445	2835.01404117445	1
IL28&TNFS15-IFNb&IL28&TNFSF15&TNFa&IL1b	-1640.18333333333	-4217.38498388084	937.018317214179	0.775806991352443
IL28&TNFSF15&IL1b-IFNb&IL28&TNFSF15&TNFa&IL1b	221.670000000001	-2355.53165054751	2798.87165054751	1
IL28&TNFSF15&TNFa-IFNb&IL28&TNFSF15&TNFa&IL1b	-811.719999999999	-3388.92165054751	1765.48165054751	0.99999091631026
IL28&TNFSF15&TNFa&IL1b-IFNb&IL28&TNFSF15&TNFa&IL1b	-170.84	-2748.04165054751	2406.36165054751	1
null-IFNb&IL28&TNFSF15&TNFa&IL1b	-1970.32333333333	-4547.52498388084	606.878317214178	0.416401865537307
TNFa-IFNb&IL28&TNFSF15&TNFa&IL1b	-853.223333333333	-3430.42498388084	1723.97831721418	0.999974582914732
TNFa&IL1b-IFNb&IL28&TNFSF15&TNFa&IL1b	328.32	-2248.88165054751	2905.52165054751	1
TNFS15&TNF&IL1b-IFNb&IL28&TNFSF15&TNFa&IL1b	-393.986666666667	-2971.18831721418	2183.21498388084	1
TNFSF15-IFNb&IL28&TNFSF15&TNFa&IL1b	-2315.21	-4892.41165054751	261.991650547512	0.142204776183282
TNFSF15&IL1b-IFNb&IL28&TNFSF15&TNFa&IL1b	-808.404999999999	-3689.80404117445	2072.99404117445	0.999999277510864
TNFSF15&TNFa-IFNb&IL28&TNFSF15&TNFa&IL1b	-1907.69333333333	-4484.89498388084	669.508317214179	0.4841620185673
IFNb&TNFa&IL1b-IFNb&TNFa	-59.7533333333331	-2636.95498388084	2517.44831721418	1
IFNb&TNFSF15&IL1b-IFNb&TNFa	399.143333333333	-2178.05831721418	2976.34498388084	1
IFNb&TNFSF15&TNFa-IFNb&TNFa	-1403.71666666667	-3980.91831721418	1173.48498388085	0.941913205477382
IFNb&TNFSF15&TNFa&IL1b-IFNb&TNFa	564.78	-2012.42165054751	3141.98165054751	0.999999998174359
IFNb&TNFSF25-IFNb&TNFa	-739.73	-3316.93165054751	1837.47165054751	0.999998791977511
IL1b-IFNb&TNFa	702.553333333334	-1874.64831721418	3279.75498388084	0.999999626137086
IL28-IFNb&TNFa	-640.946666666667	-3218.14831721418	1936.25498388084	0.999999957386244
IL28&il1b-IFNb&TNFa	-168.48	-2745.68165054751	2408.72165054751	1
IL28&TNFa-IFNb&TNFa	-1374.56	-3951.76165054751	1202.64165054751	0.953490752223869
IL28&TNFa&IL1b-IFNb&TNFa	663.125	-2218.27404117445	3544.52404117445	0.999999993698232
IL28&TNFS15-IFNb&TNFa	-930.673333333333	-3507.87498388084	1646.52831721418	0.999861656228586
IL28&TNFSF15&IL1b-IFNb&TNFa	931.180000000001	-1646.02165054751	3508.38165054751	0.999860237853288
IL28&TNFSF15&TNFa-IFNb&TNFa	-102.21	-2679.41165054751	2474.99165054751	1
IL28&TNFSF15&TNFa&IL1b-IFNb&TNFa	538.67	-2038.53165054751	3115.87165054751	0.999999999460878
null-IFNb&TNFa	-1260.81333333333	-3838.01498388084	1316.38831721418	0.983158121353884
TNFa-IFNb&TNFa	-143.713333333334	-2720.91498388084	2433.48831721418	1
TNFa&IL1b-IFNb&TNFa	1037.83	-1539.37165054751	3615.03165054751	0.999043335089217
TNFS15&TNF&IL1b-IFNb&TNFa	315.523333333333	-2261.67831721418	2892.72498388084	1
TNFSF15-IFNb&TNFa	-1605.7	-4182.90165054751	971.501650547512	0.807767473682383
TNFSF15&IL1b-IFNb&TNFa	-98.8949999999995	-2980.29404117445	2782.50404117445	1
TNFSF15&TNFa-IFNb&TNFa	-1198.18333333333	-3775.38498388084	1379.01831721418	0.991421823705078
IFNb&TNFSF15&IL1b-IFNb&TNFa&IL1b	458.896666666667	-2118.30498388084	3036.09831721418	1
IFNb&TNFSF15&TNFa-IFNb&TNFa&IL1b	-1343.96333333333	-3921.16498388084	1233.23831721418	0.963745430224093
IFNb&TNFSF15&TNFa&IL1b-IFNb&TNFa&IL1b	624.533333333333	-1952.66831721418	3201.73498388084	0.999999977349432
IFNb&TNFSF25-IFNb&TNFa&IL1b	-679.976666666666	-3257.17831721418	1897.22498388084	0.999999825332507
IL1b-IFNb&TNFa&IL1b	762.306666666667	-1814.89498388084	3339.50831721418	0.999997646548496
IL28-IFNb&TNFa&IL1b	-581.193333333334	-3158.39498388084	1996.00831721418	0.999999996219722
IL28&il1b-IFNb&TNFa&IL1b	-108.726666666666	-2685.92831721418	2468.47498388084	1
IL28&TNFa-IFNb&TNFa&IL1b	-1314.80666666667	-3892.00831721418	1262.39498388084	0.971858590331897
IL28&TNFa&IL1b-IFNb&TNFa&IL1b	722.878333333334	-2158.52070784111	3604.27737450778	0.999999947387228
IL28&TNFS15-IFNb&TNFa&IL1b	-870.92	-3448.12165054751	1706.28165054751	0.99996162887469
IL28&TNFSF15&IL1b-IFNb&TNFa&IL1b	990.933333333334	-1586.26831721418	3568.13498388085	0.999567261645932
IL28&TNFSF15&TNFa-IFNb&TNFa&IL1b	-42.4566666666665	-2619.65831721418	2534.74498388084	1
IL28&TNFSF15&TNFa&IL1b-IFNb&TNFa&IL1b	598.423333333333	-1978.77831721418	3175.62498388084	0.999999992125569
null-IFNb&TNFa&IL1b	-1201.06	-3778.26165054751	1376.14165054751	0.991134096261246
TNFa-IFNb&TNFa&IL1b	-83.9600000000005	-2661.16165054751	2493.24165054751	1
TNFa&IL1b-IFNb&TNFa&IL1b	1097.58333333333	-1479.61831721418	3674.78498388084	0.997636257601283
TNFS15&TNF&IL1b-IFNb&TNFa&IL1b	375.276666666666	-2201.92498388085	2952.47831721418	1
TNFSF15-IFNb&TNFa&IL1b	-1545.94666666667	-4123.14831721418	1031.25498388084	0.857331088656185
TNFSF15&IL1b-IFNb&TNFa&IL1b	-39.1416666666664	-2920.54070784111	2842.25737450778	1
TNFSF15&TNFa-IFNb&TNFa&IL1b	-1138.43	-3715.63165054751	1438.77165054751	0.995876730621444
IFNb&TNFSF15&TNFa-IFNb&TNFSF15&IL1b	-1802.86	-4380.06165054751	774.341650547512	0.602393065787067
IFNb&TNFSF15&TNFa&IL1b-IFNb&TNFSF15&IL1b	165.636666666667	-2411.56498388084	2742.83831721418	1
IFNb&TNFSF25-IFNb&TNFSF15&IL1b	-1138.87333333333	-3716.07498388084	1438.32831721418	0.995852823473884
IL1b-IFNb&TNFSF15&IL1b	303.41	-2273.79165054751	2880.61165054751	1
IL28-IFNb&TNFSF15&IL1b	-1040.09	-3617.29165054751	1537.11165054751	0.999007965277206
IL28&il1b-IFNb&TNFSF15&IL1b	-567.623333333333	-3144.82498388084	2009.57831721418	0.999999997924716
IL28&TNFa-IFNb&TNFSF15&IL1b	-1773.70333333333	-4350.90498388084	803.498317214178	0.635219377918509
IL28&TNFa&IL1b-IFNb&TNFSF15&IL1b	263.981666666667	-2617.41737450778	3145.38070784111	1
IL28&TNFS15-IFNb&TNFSF15&IL1b	-1329.81666666667	-3907.01831721418	1247.38498388085	0.967874334202346
IL28&TNFSF15&IL1b-IFNb&TNFSF15&IL1b	532.036666666667	-2045.16498388084	3109.23831721418	0.999999999609595
IL28&TNFSF15&TNFa-IFNb&TNFSF15&IL1b	-501.353333333333	-3078.55498388084	2075.84831721418	0.99999999991849
IL28&TNFSF15&TNFa&IL1b-IFNb&TNFSF15&IL1b	139.526666666667	-2437.67498388084	2716.72831721418	1
null-IFNb&TNFSF15&IL1b	-1659.95666666667	-4237.15831721418	917.244983880844	0.756503288155855
TNFa-IFNb&TNFSF15&IL1b	-542.856666666667	-3120.05831721418	2034.34498388084	0.999999999340907
TNFa&IL1b-IFNb&TNFSF15&IL1b	638.686666666666	-1938.51498388085	3215.88831721418	0.999999960882379
TNFS15&TNF&IL1b-IFNb&TNFSF15&IL1b	-83.6200000000003	-2660.82165054751	2493.58165054751	1
TNFSF15-IFNb&TNFSF15&IL1b	-2004.84333333333	-4582.04498388084	572.358317214178	0.380806391806177
TNFSF15&IL1b-IFNb&TNFSF15&IL1b	-498.038333333333	-3379.43737450778	2383.36070784111	1
TNFSF15&TNFa-IFNb&TNFSF15&IL1b	-1597.32666666667	-4174.52831721418	979.874983880845	0.815175126296344
IFNb&TNFSF15&TNFa&IL1b-IFNb&TNFSF15&TNFa	1968.49666666667	-608.704983880845	4545.69831721418	0.418324282777479
IFNb&TNFSF25-IFNb&TNFSF15&TNFa	663.986666666666	-1913.21498388085	3241.18831721418	0.999999900511889
IL1b-IFNb&TNFSF15&TNFa	2106.27	-470.931650547512	4683.47165054751	0.285736391651316
IL28-IFNb&TNFSF15&TNFa	762.769999999999	-1814.43165054751	3339.97165054751	0.999997614929091
IL28&il1b-IFNb&TNFSF15&TNFa	1235.23666666667	-1341.96498388085	3812.43831721418	0.987074981226712
IL28&TNFa-IFNb&TNFSF15&TNFa	29.1566666666658	-2548.04498388085	2606.35831721418	1
IL28&TNFa&IL1b-IFNb&TNFSF15&TNFa	2066.84166666667	-814.55737450778	4948.24070784111	0.550484223425202
IL28&TNFS15-IFNb&TNFSF15&TNFa	473.043333333333	-2104.15831721418	3050.24498388084	0.999999999982971
IL28&TNFSF15&IL1b-IFNb&TNFSF15&TNFa	2334.89666666667	-242.304983880845	4912.09831721418	0.132268132323475
IL28&TNFSF15&TNFa-IFNb&TNFSF15&TNFa	1301.50666666667	-1275.69498388085	3878.70831721418	0.975065138416694
IL28&TNFSF15&TNFa&IL1b-IFNb&TNFSF15&TNFa	1942.38666666667	-634.814983880845	4519.58831721418	0.446184845191004
null-IFNb&TNFSF15&TNFa	142.903333333332	-2434.29831721418	2720.10498388084	1
TNFa-IFNb&TNFSF15&TNFa	1260.00333333333	-1317.19831721418	3837.20498388084	0.983295047798679
TNFa&IL1b-IFNb&TNFSF15&TNFa	2441.54666666667	-135.654983880846	5018.74831721418	0.0877424360390967
TNFS15&TNF&IL1b-IFNb&TNFSF15&TNFa	1719.24	-857.961650547512	4296.44165054751	0.695077755525135
TNFSF15-IFNb&TNFSF15&TNFa	-201.983333333334	-2779.18498388084	2375.21831721418	1
TNFSF15&IL1b-IFNb&TNFSF15&TNFa	1304.82166666667	-1576.57737450778	4186.22070784111	0.994074535404745
TNFSF15&TNFa-IFNb&TNFSF15&TNFa	205.533333333333	-2371.66831721418	2782.73498388084	1
IFNb&TNFSF25-IFNb&TNFSF15&TNFa&IL1b	-1304.51	-3881.71165054751	1272.69165054751	0.97436677635789
IL1b-IFNb&TNFSF15&TNFa&IL1b	137.773333333334	-2439.42831721418	2714.97498388084	1
IL28-IFNb&TNFSF15&TNFa&IL1b	-1205.72666666667	-3782.92831721418	1371.47498388084	0.99065063894556
IL28&il1b-IFNb&TNFSF15&TNFa&IL1b	-733.26	-3310.46165054751	1843.94165054751	0.999999008249884
IL28&TNFa-IFNb&TNFSF15&TNFa&IL1b	-1939.34	-4516.54165054751	637.861650547511	0.449479344209698
IL28&TNFa&IL1b-IFNb&TNFSF15&TNFa&IL1b	98.3450000000003	-2783.05404117445	2979.74404117445	1
IL28&TNFS15-IFNb&TNFSF15&TNFa&IL1b	-1495.45333333333	-4072.65498388084	1081.74831721418	0.892858505387715
IL28&TNFSF15&IL1b-IFNb&TNFSF15&TNFa&IL1b	366.400000000001	-2210.80165054751	2943.60165054751	1
IL28&TNFSF15&TNFa-IFNb&TNFSF15&TNFa&IL1b	-666.99	-3244.19165054751	1910.21165054751	0.999999889245679
IL28&TNFSF15&TNFa&IL1b-IFNb&TNFSF15&TNFa&IL1b	-26.1100000000001	-2603.31165054751	2551.09165054751	1
null-IFNb&TNFSF15&TNFa&IL1b	-1825.59333333333	-4402.79498388085	751.608317214178	0.576628027688259
TNFa-IFNb&TNFSF15&TNFa&IL1b	-708.493333333334	-3285.69498388085	1868.70831721418	0.999999546125924
TNFa&IL1b-IFNb&TNFSF15&TNFa&IL1b	473.049999999999	-2104.15165054751	3050.25165054751	0.999999999982964
TNFS15&TNF&IL1b-IFNb&TNFSF15&TNFa&IL1b	-249.256666666667	-2826.45831721418	2327.94498388084	1
TNFSF15-IFNb&TNFSF15&TNFa&IL1b	-2170.48	-4747.68165054751	406.721650547512	0.233956381100834
TNFSF15&IL1b-IFNb&TNFSF15&TNFa&IL1b	-663.675	-3545.07404117445	2217.72404117445	0.999999993565958
TNFSF15&TNFa-IFNb&TNFSF15&TNFa&IL1b	-1762.96333333333	-4340.16498388084	814.238317214178	0.647204865373141
IL1b-IFNb&TNFSF25	1442.28333333333	-1134.91831721418	4019.48498388084	0.923694734675414
IL28-IFNb&TNFSF25	98.7833333333328	-2478.41831721418	2675.98498388084	1
IL28&il1b-IFNb&TNFSF25	571.25	-2005.95165054751	3148.45165054751	0.999999997559271
IL28&TNFa-IFNb&TNFSF25	-634.83	-3212.03165054751	1942.37165054751	0.999999966233934
IL28&TNFa&IL1b-IFNb&TNFSF25	1402.855	-1478.54404117445	4284.25404117445	0.984161660719933
IL28&TNFS15-IFNb&TNFSF25	-190.943333333333	-2768.14498388084	2386.25831721418	1
IL28&TNFSF15&IL1b-IFNb&TNFSF25	1670.91	-906.291650547511	4248.11165054751	0.745531812009227
IL28&TNFSF15&TNFa-IFNb&TNFSF25	637.52	-1939.68165054751	3214.72165054751	0.999999962579925
IL28&TNFSF15&TNFa&IL1b-IFNb&TNFSF25	1278.4	-1298.80165054751	3855.60165054751	0.979961266892722
null-IFNb&TNFSF25	-521.083333333334	-3098.28498388085	2056.11831721418	0.999999999773598
TNFa-IFNb&TNFSF25	596.016666666666	-1981.18498388085	3173.21831721418	0.999999992879897
TNFa&IL1b-IFNb&TNFSF25	1777.56	-799.641650547512	4354.76165054751	0.63089914027904
TNFS15&TNF&IL1b-IFNb&TNFSF25	1055.25333333333	-1521.94831721418	3632.45498388084	0.998739877023041
TNFSF15-IFNb&TNFSF25	-865.97	-3443.17165054751	1711.23165054751	0.999965751406449
TNFSF15&IL1b-IFNb&TNFSF25	640.835	-2240.56404117445	3522.23404117445	0.999999997340748
TNFSF15&TNFa-IFNb&TNFSF25	-458.453333333333	-3035.65498388084	2118.74831721418	1
IL28-IL1b	-1343.5	-3920.70165054751	1233.70165054751	0.963886597183729
IL28&il1b-IL1b	-871.033333333333	-3448.23498388084	1706.16831721418	0.999961529425944
IL28&TNFa-IL1b	-2077.11333333333	-4654.31498388084	500.088317214178	0.311472220320217
IL28&TNFa&IL1b-IL1b	-39.4283333333333	-2920.82737450778	2841.97070784111	1
IL28&TNFS15-IL1b	-1633.22666666667	-4210.42831721418	943.974983880845	0.782435374655347
IL28&TNFSF15&IL1b-IL1b	228.626666666667	-2348.57498388084	2805.82831721418	1
IL28&TNFSF15&TNFa-IL1b	-804.763333333333	-3381.96498388084	1772.43831721418	0.999992424546508
IL28&TNFSF15&TNFa&IL1b-IL1b	-163.883333333334	-2741.08498388084	2413.31831721418	1
null-IL1b	-1963.36666666667	-4540.56831721418	613.834983880844	0.423742651528418
TNFa-IL1b	-846.266666666667	-3423.46831721418	1730.93498388084	0.999978474665297
TNFa&IL1b-IL1b	335.276666666666	-2241.92498388085	2912.47831721418	1
TNFS15&TNF&IL1b-IL1b	-387.030000000001	-2964.23165054751	2190.17165054751	1
TNFSF15-IL1b	-2308.25333333333	-4885.45498388084	268.948317214178	0.145854070312161
TNFSF15&IL1b-IL1b	-801.448333333333	-3682.84737450778	2079.95070784111	0.999999406552226
TNFSF15&TNFa-IL1b	-1900.73666666667	-4477.93831721418	676.464983880845	0.491885197246987
IL28&il1b-IL28	472.466666666667	-2104.73498388084	3049.66831721418	0.999999999983523
IL28&TNFa-IL28	-733.613333333333	-3310.81498388084	1843.58831721418	0.999998997435291
IL28&TNFa&IL1b-IL28	1304.07166666667	-1577.32737450778	4185.47070784111	0.994123198316089
IL28&TNFS15-IL28	-289.726666666666	-2866.92831721418	2287.47498388085	1
IL28&TNFSF15&IL1b-IL28	1572.12666666667	-1005.07498388084	4149.32831721418	0.836578174926402
IL28&TNFSF15&TNFa-IL28	538.736666666667	-2038.46498388084	3115.93831721418	0.999999999459142
IL28&TNFSF15&TNFa&IL1b-IL28	1179.61666666667	-1397.58498388084	3756.81831721418	0.993100897531982
null-IL28	-619.866666666667	-3197.06831721418	1957.33498388084	0.999999981158585
TNFa-IL28	497.233333333333	-2079.96831721418	3074.43498388084	0.999999999934563
TNFa&IL1b-IL28	1678.77666666667	-898.424983880845	4255.97831721418	0.737537630932097
TNFS15&TNF&IL1b-IL28	956.47	-1620.73165054751	3533.67165054751	0.99977057572232
TNFSF15-IL28	-964.753333333333	-3541.95498388084	1612.44831721418	0.99973165083276
TNFSF15&IL1b-IL28	542.051666666667	-2339.34737450778	3423.45070784111	0.999999999966805
TNFSF15&TNFa-IL28	-557.236666666666	-3134.43831721418	2019.96498388085	0.999999998706216
IL28&TNFa-IL28&il1b	-1206.08	-3783.28165054751	1371.12165054751	0.990613178445854
IL28&TNFa&IL1b-IL28&il1b	831.605	-2049.79404117445	3713.00404117445	0.999998633905613
IL28&TNFS15-IL28&il1b	-762.193333333333	-3339.39498388084	1815.00831721418	0.999997654223517
IL28&TNFSF15&IL1b-IL28&il1b	1099.66	-1477.54165054751	3676.86165054751	0.997565608424321
IL28&TNFSF15&TNFa-IL28&il1b	66.27	-2510.93165054751	2643.47165054751	1
IL28&TNFSF15&TNFa&IL1b-IL28&il1b	707.15	-1870.05165054751	3284.35165054751	0.99999956550427
null-IL28&il1b	-1092.33333333333	-3669.53498388085	1484.86831721418	0.997807112957329
TNFa-IL28&il1b	24.766666666666	-2552.43498388085	2601.96831721418	1
TNFa&IL1b-IL28&il1b	1206.31	-1370.89165054751	3783.51165054751	0.990588728293009
TNFS15&TNF&IL1b-IL28&il1b	484.003333333333	-2093.19831721418	3061.20498388084	0.999999999968284
TNFSF15-IL28&il1b	-1437.22	-4014.42165054751	1139.98165054751	0.92628176550776
TNFSF15&IL1b-IL28&il1b	69.585	-2811.81404117445	2950.98404117445	1
TNFSF15&TNFa-IL28&il1b	-1029.70333333333	-3606.90498388084	1547.49831721418	0.999161611710964
IL28&TNFa&IL1b-IL28&TNFa	2037.685	-843.714041174446	4919.08404117445	0.580068765569947
IL28&TNFS15-IL28&TNFa	443.886666666667	-2133.31498388084	3021.08831721418	1
IL28&TNFSF15&IL1b-IL28&TNFa	2305.74	-271.461650547511	4882.94165054751	0.14719047515544
IL28&TNFSF15&TNFa-IL28&TNFa	1272.35	-1304.85165054751	3849.55165054751	0.981110307857143
IL28&TNFSF15&TNFa&IL1b-IL28&TNFa	1913.23	-663.971650547511	4490.43165054751	0.478038541689349
null-IL28&TNFa	113.746666666666	-2463.45498388084	2690.94831721418	1
TNFa-IL28&TNFa	1230.84666666667	-1346.35498388084	3808.04831721418	0.987667195443711
TNFa&IL1b-IL28&TNFa	2412.39	-164.811650547512	4989.59165054751	0.0984487237992111
TNFS15&TNF&IL1b-IL28&TNFa	1690.08333333333	-887.118317214178	4267.28498388084	0.725889521210339
TNFSF15-IL28&TNFa	-231.14	-2808.34165054751	2346.06165054751	1
TNFSF15&IL1b-IL28&TNFa	1275.665	-1605.73404117445	4157.06404117445	0.995737100960884
TNFSF15&TNFa-IL28&TNFa	176.376666666667	-2400.82498388084	2753.57831721418	1
IL28&TNFS15-IL28&TNFa&IL1b	-1593.79833333333	-4475.19737450778	1287.60070784111	0.932023933285683
IL28&TNFSF15&IL1b-IL28&TNFa&IL1b	268.055	-2613.34404117445	3149.45404117445	1
IL28&TNFSF15&TNFa-IL28&TNFa&IL1b	-765.335	-3646.73404117445	2116.06404117445	0.999999795677088
IL28&TNFSF15&TNFa&IL1b-IL28&TNFa&IL1b	-124.455	-3005.85404117445	2756.94404117445	1
null-IL28&TNFa&IL1b	-1923.93833333333	-4805.33737450778	957.460707841113	0.693376386765003
TNFa-IL28&TNFa&IL1b	-806.838333333334	-3688.23737450778	2074.56070784111	0.999999308662264
TNFa&IL1b-IL28&TNFa&IL1b	374.704999999999	-2506.69404117445	3256.10404117445	1
TNFS15&TNF&IL1b-IL28&TNFa&IL1b	-347.601666666667	-3229.00070784111	2533.79737450778	1
TNFSF15-IL28&TNFa&IL1b	-2268.825	-5150.22404117445	612.574041174447	0.356508778527464
TNFSF15&IL1b-IL28&TNFa&IL1b	-762.02	-3918.43450405	2394.39450405	0.999999979347268
TNFSF15&TNFa-IL28&TNFa&IL1b	-1861.30833333333	-4742.70737450778	1020.09070784111	0.75167061580497
IL28&TNFSF15&IL1b-IL28&TNFS15	1861.85333333333	-715.348317214178	4439.05498388084	0.535527515578971
IL28&TNFSF15&TNFa-IL28&TNFS15	828.463333333333	-1748.73831721418	3405.66498388084	0.999986090704186
IL28&TNFSF15&TNFa&IL1b-IL28&TNFS15	1469.34333333333	-1107.85831721418	4046.54498388084	0.908844045346708
null-IL28&TNFS15	-330.140000000001	-2907.34165054751	2247.06165054751	1
TNFa-IL28&TNFS15	786.959999999999	-1790.24165054751	3364.16165054751	0.999995299313796
TNFa&IL1b-IL28&TNFS15	1968.50333333333	-608.698317214179	4545.70498388084	0.418317259976299
TNFS15&TNF&IL1b-IL28&TNFS15	1246.19666666667	-1331.00498388085	3823.39831721418	0.985496868576335
TNFSF15-IL28&TNFS15	-675.026666666667	-3252.22831721418	1902.17498388084	0.999999852944046
TNFSF15&IL1b-IL28&TNFS15	831.778333333333	-2049.62070784111	3713.17737450778	0.99999862753717
TNFSF15&TNFa-IL28&TNFS15	-267.51	-2844.71165054751	2309.69165054751	1
IL28&TNFSF15&TNFa-IL28&TNFSF15&IL1b	-1033.39	-3610.59165054751	1543.81165054751	0.999109638218009
IL28&TNFSF15&TNFa&IL1b-IL28&TNFSF15&IL1b	-392.510000000001	-2969.71165054751	2184.69165054751	1
null-IL28&TNFSF15&IL1b	-2191.99333333333	-4769.19498388085	385.208317214177	0.21814580430511
TNFa-IL28&TNFSF15&IL1b	-1074.89333333333	-3652.09498388085	1502.30831721418	0.998301084223232
TNFa&IL1b-IL28&TNFSF15&IL1b	106.649999999999	-2470.55165054751	2683.85165054751	1
TNFS15&TNF&IL1b-IL28&TNFSF15&IL1b	-615.656666666668	-3192.85831721418	1961.54498388084	0.999999984069781
TNFSF15-IL28&TNFSF15&IL1b	-2536.88	-5114.08165054751	40.3216505475111	0.0593581898565687
TNFSF15&IL1b-IL28&TNFSF15&IL1b	-1030.075	-3911.47404117445	1851.32404117445	0.999885608840198
TNFSF15&TNFa-IL28&TNFSF15&IL1b	-2129.36333333333	-4706.56498388084	447.838317214178	0.266327238588539
IL28&TNFSF15&TNFa&IL1b-IL28&TNFSF15&TNFa	640.88	-1936.32165054751	3218.08165054751	0.999999957493445
null-IL28&TNFSF15&TNFa	-1158.60333333333	-3735.80498388085	1418.59831721418	0.994664703752397
TNFa-IL28&TNFSF15&TNFa	-41.503333333334	-2618.70498388085	2535.69831721418	1
TNFa&IL1b-IL28&TNFSF15&TNFa	1140.04	-1437.16165054751	3717.24165054751	0.995789353634
TNFS15&TNF&IL1b-IL28&TNFSF15&TNFa	417.733333333333	-2159.46831721418	2994.93498388084	1
TNFSF15-IL28&TNFSF15&TNFa	-1503.49	-4080.69165054751	1073.71165054751	0.887609193434525
TNFSF15&IL1b-IL28&TNFSF15&TNFa	3.31500000000005	-2878.08404117445	2884.71404117445	1
TNFSF15&TNFa-IL28&TNFSF15&TNFa	-1095.97333333333	-3673.17498388084	1481.22831721418	0.997689820281044
null-IL28&TNFSF15&TNFa&IL1b	-1799.48333333333	-4376.68498388084	777.718317214178	0.606211031931225
TNFa-IL28&TNFSF15&TNFa&IL1b	-682.383333333334	-3259.58498388084	1894.81831721418	0.999999810222277
TNFa&IL1b-IL28&TNFSF15&TNFa&IL1b	499.159999999999	-2078.04165054751	3076.36165054751	0.999999999927463
TNFS15&TNF&IL1b-IL28&TNFSF15&TNFa&IL1b	-223.146666666667	-2800.34831721418	2354.05498388084	1
TNFSF15-IL28&TNFSF15&TNFa&IL1b	-2144.37	-4721.57165054751	432.831650547511	0.254185986220201
TNFSF15&IL1b-IL28&TNFSF15&TNFa&IL1b	-637.565	-3518.96404117445	2243.83404117445	0.999999997665122
TNFSF15&TNFa-IL28&TNFSF15&TNFa&IL1b	-1736.85333333333	-4314.05498388084	840.348317214178	0.675998666142232
TNFa-null	1117.1	-1460.10165054751	3694.30165054751	0.996898023005442
TNFa&IL1b-null	2298.64333333333	-278.558317214178	4875.84498388084	0.151015852715062
TNFS15&TNF&IL1b-null	1576.33666666667	-1000.86498388084	4153.53831721418	0.833097843081822
TNFSF15-null	-344.886666666666	-2922.08831721418	2232.31498388084	1
TNFSF15&IL1b-null	1161.91833333333	-1719.48070784111	4043.31737450778	0.999021220952809
TNFSF15&TNFa-null	62.6300000000006	-2514.57165054751	2639.83165054751	1
TNFa&IL1b-TNFa	1181.54333333333	-1395.65831721418	3758.74498388084	0.992940356219286
TNFS15&TNF&IL1b-TNFa	459.236666666667	-2117.96498388084	3036.43831721418	1
TNFSF15-TNFa	-1461.98666666667	-4039.18831721418	1115.21498388085	0.913053442462019
TNFSF15&IL1b-TNFa	44.8183333333341	-2836.58070784111	2926.21737450778	1
TNFSF15&TNFa-TNFa	-1054.47	-3631.67165054751	1522.73165054751	0.998755123192017
TNFS15&TNF&IL1b-TNFa&IL1b	-722.306666666666	-3299.50831721418	1854.89498388084	0.999999294403674
TNFSF15-TNFa&IL1b	-2643.53	-5220.73165054751	-66.3283494524876	0.0374207442643957
TNFSF15&IL1b-TNFa&IL1b	-1136.725	-4018.12404117445	1744.67404117445	0.999324196174188
TNFSF15&TNFa-TNFa&IL1b	-2236.01333333333	-4813.21498388084	341.188317214179	0.188198249924537
TNFSF15-TNFS15&TNF&IL1b	-1921.22333333333	-4498.42498388084	655.978317214179	0.469237221469286
TNFSF15&IL1b-TNFS15&TNF&IL1b	-414.418333333333	-3295.81737450778	2466.98070784111	1
TNFSF15&TNFa-TNFS15&TNF&IL1b	-1513.70666666667	-4090.90831721418	1063.49498388085	0.880712972976602
TNFSF15&IL1b-TNFSF15	1506.805	-1374.59404117445	4388.20404117445	0.962583422256732
TNFSF15&TNFa-TNFSF15	407.516666666667	-2169.68498388084	2984.71831721418	1
TNFSF15&TNFa-TNFSF15&IL1b	-1099.28833333333	-3980.68737450778	1782.11070784111	0.999622981589316
