# Supplementary material for: Combinatorial Cytokine Code Generates Anti-Viral State in Dendritic Cells
Source: Front Immunol. 2014 Feb 26;5:73. doi: 10.3389/fimmu.2014.00073 (PMC3935347; doi:10.3389/fimmu.2014.00073)
Supplement: Supplementary file 2 [file 71252_Sealfon_DataSheet2.ZIP › R/Fig6bc/data.csv]

cyto	HLA	CD
TNF?	11095	1877
IL1b	13080	1923
AIFN?	12944	3503
TNFSF15	9890	1475
TNF IL1b	12946	2093
TNF IFN	15140	4302
TNF TNFSF	10608	1583
IL1 IFN	15965	4459
IL1 TNFSF	12675	2096
IFN TNFSF	13425	4432
TNF IL1 IFN	16344	5126
TNF IL1 TNFSF	13002	2061
TNF IFN TNFSF	14306	5003
IL1 IFN TNFSF	13906	4823
TNF IL1 IFN TNFSF	16075	5048
AAnull	9528	1572
TNF?	11239	1714
IL1b	12871	1994
AIFN?	14249	4092
TNFSF15	9335	1426
TNF IL1b	12501	2119
TNF IFN	15937	4705
TNF TNFSF	8750	1555
IL1 IFN	15735	5163
IL1 TNFSF	11287	2089
IFN TNFSF	12288	4044
TNF IL1 IFN	16717	5033
TNF IL1 TNFSF	13360	2215
TNF IFN TNFSF	15691	4736
IL1 IFN TNFSF	15342	4810
TNF IL1 IFN TNFSF	17333	5106
AAnull	9403	1374
TNF?	11912	1717
IL1b	13758	2096
AIFN?	12522	3835
TNFSF15	9085	1379
TNF IL1b	12403	2205
TNF IFN	14690	4587
TNF TNFSF	11359	1574
IL1 IFN	17221	4694
IL1 TNFSF	11724	2066
IFN TNFSF	13506	4359
TNF IL1 IFN	16145	5018
TNF IL1 TNFSF	11929	1923
TNF IFN TNFSF	13722	4669
IL1 IFN TNFSF	15965	5116
TNF IL1 IFN TNFSF	16399	5018
AAnull	9444	1469
