# Supplementary material for: Combinatorial Cytokine Code Generates Anti-Viral State in Dendritic Cells
Source: Front Immunol. 2014 Feb 26;5:73. doi: 10.3389/fimmu.2014.00073 (PMC3935347; doi:10.3389/fimmu.2014.00073)
Supplement: Supplementary file 2 [file 71252_Sealfon_DataSheet2.ZIP › R/fig6d/fig6b.csv]

cyto	RFP
IFNb	502.43
IL28	1388.85
TNFSF15	1320.23
TNFa	1638.42
IL1b	1399.66
IFNb&IL28	578.57
IFNb&TNFSF25	544.73
IFNb&TNFa	597.84
IFNb&IL1b	476.58
IL28&TNFS15	1388.38
IL28&TNFa	1498.36
IL28&il1b	1253.02
TNFSF15&TNFa	1261.48
TNFSF15&IL1b	1603.64
TNFa&IL1b	1875.3
IFNb&IL28&TNFSF15	544.73
IFNb&IL28&TNFa	604.89
IFNb&IL28&IL1b	556.48
IFNb&TNFSF15&TNFa	574.34
IFNb&TNFSF15&IL1b	1494.13
IFNb&TNFa&IL1b	563.06
IL28&TNFSF15&TNFa	1540.19
IL28&TNFSF15&IL1b	1230.93
IL28&TNFa&IL1b	1612.57
TNFS15&TNF&IL1b	1202.26
IFNb&IL28&TNFSF15&TNFa	594.55
IFNb&IL28&TNFSF15&IL1b	589.85
IFNb&IL28&TNFa&IL1b	550.84
IFNb&TNFSF15&TNFa&IL1b	554.6
IL28&TNFSF15&TNFa&IL1b	1606.93
IFNb&IL28&TNFSF15&TNFa&IL1b	533.92
null	1165.13
IFNb	609.59
IL28	1508.7
TNFSF15	1240.33
TNFa	1485.2
IL1b	1530.32
IFNb&IL28	593.14
IFNb&TNFSF25	548.49
IFNb&TNFa	617.11
IFNb&IL1b	511.36
IL28&TNFS15	1307.54
IL28&TNFa	876.08
IL28&il1b	1458.41
TNFSF15&TNFa	1330.57
TNFSF15&IL1b	1525.62
TNFa&IL1b	1713.62
IFNb&IL28&TNFSF15	547.08
IFNb&IL28&TNFa	535.8
IFNb&IL28&IL1b	546.14
IFNb&TNFSF15&TNFa	538.62
IFNb&TNFSF15&IL1b	1434.44
IFNb&TNFa&IL1b	589.85
IL28&TNFSF15&TNFa	1509.64
IL28&TNFSF15&IL1b	1570.74
IL28&TNFa&IL1b	1501.18
TNFS15&TNF&IL1b	1442.9
IFNb&IL28&TNFSF15&TNFa	519.82
IFNb&IL28&TNFSF15&IL1b	498.2
IFNb&IL28&TNFa&IL1b	501.02
IFNb&TNFSF15&TNFa&IL1b	571.99
IL28&TNFSF15&TNFa&IL1b	1650.64
IFNb&IL28&TNFSF15&TNFa&IL1b	533.92
null	1299.08
IFNb	616.64
IL28	1444.78
TNFSF15	1380.39
TNFa	1424.1
IL1b	1334.33
IFNb&IL28	522.64
IFNb&TNFSF25	535.8
IFNb&TNFa	560.24
IFNb&IL1b	544.73
IL28&TNFS15	1190.98
IL28&TNFa	1530.32
IL28&il1b	1369.58
TNFSF15&TNFa	1434.91
TNFSF15&IL1b	1461.7
TNFa&IL1b	1629.96
IFNb&IL28&TNFSF15	513.24
IFNb&IL28&TNFa	588.44
IFNb&IL28&IL1b	568.7
IFNb&TNFSF15&TNFa	522.64
IFNb&TNFSF15&IL1b	1631.84
IFNb&TNFa&IL1b	584.68
IL28&TNFSF15&TNFa	1569.8
IL28&TNFSF15&IL1b	1513.4
IL28&TNFa&IL1b	1622.44
TNFS15&TNF&IL1b	1481.44
IFNb&IL28&TNFSF15&TNFa	489.74
IFNb&IL28&TNFSF15&IL1b	465.3
IFNb&IL28&TNFa&IL1b	528.28
IFNb&TNFSF15&TNFa&IL1b	501.02
IL28&TNFSF15&TNFa&IL1b	1911.02
IFNb&IL28&TNFSF15&TNFa&IL1b	503.84
null	1673.2
