# Supplementary material for: Combinatorial Cytokine Code Generates Anti-Viral State in Dendritic Cells
Source: Front Immunol. 2014 Feb 26;5:73. doi: 10.3389/fimmu.2014.00073 (PMC3935347; doi:10.3389/fimmu.2014.00073)
Supplement: Supplementary file 2 [file 71252_Sealfon_DataSheet2.ZIP › R/fig6d/fig6bgred.csv]

cyto	RFP
AIFNb	13.72
IL28	54.49
TNFSF15	54.21
TNFa	60.21
IL1b	53.02
IFNb&IL28	19.34
IFNb&TNFSF25	17.23
IFNb&TNFa	15.11
IFNb&IL1b	10.58
IFNb&IL28&TNFSF15	16.73
IFNb&IL28&TNFa	18.58
IFNb&IL28&IL1b	17.76
IFNb&TNFSF15&TNFa	15.09
IFNb&TNFSF15&IL1b	56.38
IFNb&TNFa&IL1b	15.44
IFNb&IL28&TNFSF15&TNFa	18.68
IFNb&IL28&TNFSF15&IL1b	17.16
IFNb&IL28&TNFa&IL1b	13.27
IFNb&TNFSF15&TNFa&IL1b	13.41
IFNb&IL28&TNFSF15&TNFa&IL1b	11.13
null	48.58
AIFNb	22.05
IL28	60.86
TNFSF15	50
TNFa	56.09
IL1b	58.23
IFNb&IL28	18.68
IFNb&TNFSF25	18.43
IFNb&TNFa	16.64
IFNb&IL1b	9.44
IFNb&IL28&TNFSF15	14.79
IFNb&IL28&TNFa	14.78
IFNb&IL28&IL1b	15.15
IFNb&TNFSF15&TNFa	13.16
IFNb&TNFSF15&IL1b	55.11
IFNb&TNFa&IL1b	15.7
IFNb&IL28&TNFSF15&TNFa	12.81
IFNb&IL28&TNFSF15&IL1b	13.12
IFNb&IL28&TNFa&IL1b	8.99
IFNb&TNFSF15&TNFa&IL1b	14.22
IFNb&IL28&TNFSF15&TNFa&IL1b	12.63
null	50.97
AIFNb	18.75
IL28	58.04
TNFSF15	55.16
TNFa	53.32
IL1b	53.54
IFNb&IL28	15.64
IFNb&TNFSF25	15.91
IFNb&TNFa	12.46
IFNb&IL1b	15.23
IFNb&IL28&TNFSF15	16.32
IFNb&IL28&TNFa	16.56
IFNb&IL28&IL1b	16.44
IFNb&TNFSF15&TNFa	13.87
IFNb&TNFSF15&IL1b	63.84
IFNb&TNFa&IL1b	16.17
IFNb&IL28&TNFSF15&TNFa	11.45
IFNb&IL28&TNFSF15&IL1b	11.53
IFNb&IL28&TNFa&IL1b	11.74
IFNb&TNFSF15&TNFa&IL1b	9.45
IFNb&IL28&TNFSF15&TNFa&IL1b	11.21
null	64.98
