# Supplementary material for: Combinatorial Cytokine Code Generates Anti-Viral State in Dendritic Cells
Source: Front Immunol. 2014 Feb 26;5:73. doi: 10.3389/fimmu.2014.00073 (PMC3935347; doi:10.3389/fimmu.2014.00073)
Supplement: Supplementary file 2 [file 71252_Sealfon_DataSheet2.ZIP › R/fig6d/tukeyresults.csv]

	diff	lwr	upr	p.adj
IFNb&IL1b-IFNb	-65.3299999999994	-428.170100797196	297.510100797197	0.999999999990966
IFNb&IL28-IFNb	-11.436666666666	-374.276767463862	351.40343413053	1
IFNb&IL28&IL1b-IFNb	-19.113333333333	-381.953434130529	343.726767463863	1
IFNb&IL28&TNFa-IFNb	0.156666666666979	-362.683434130529	362.996767463863	1
IFNb&IL28&TNFa&IL1b-IFNb	-49.5066666666664	-412.346767463863	313.33343413053	1
IFNb&IL28&TNFSF15-IFNb	-41.2033333333328	-404.043434130529	321.636767463864	1
IFNb&IL28&TNFSF15&IL1b-IFNb	-58.436666666666	-421.276767463862	304.40343413053	1
IFNb&IL28&TNFSF15&TNFa-IFNb	-41.5166666666664	-404.356767463863	321.32343413053	1
IFNb&IL28&TNFSF15&TNFa&IL1b-IFNb	-52.3266666666665	-415.166767463863	310.51343413053	1
IFNb&TNFa-IFNb	15.5100000000006	-347.330100797196	378.350100797197	1
IFNb&TNFa&IL1b-IFNb	2.97666666666726	-359.863434130529	365.816767463864	1
IFNb&TNFSF15&IL1b-IFNb	943.916666666667	581.076565869471	1306.75676746386	1.13761222664266e-11
IFNb&TNFSF15&TNFa-IFNb	-31.0199999999991	-393.860100797195	331.820100797197	1
IFNb&TNFSF15&TNFa&IL1b-IFNb	-33.6833333333332	-396.523434130529	329.156767463863	1
IFNb&TNFSF25-IFNb	-33.2133333333329	-396.053434130529	329.626767463863	1
IL1b-IFNb	845.216666666667	482.376565869471	1208.05676746386	1.2207868049785e-10
IL28-IFNb	871.223333333334	508.383232536137	1234.06343413053	4.60503857269146e-11
IL28&il1b-IFNb	784.116666666667	421.276565869471	1146.95676746386	1.64067082142338e-09
IL28&TNFa-IFNb	725.366666666667	362.526565869471	1088.20676746386	2.17024146431655e-08
IL28&TNFa&IL1b-IFNb	1002.51	639.669899202804	1365.3501007972	9.85889148097385e-12
IL28&TNFS15-IFNb	719.413333333334	356.573232536137	1082.25343413053	2.82115258931626e-08
IL28&TNFSF15&IL1b-IFNb	862.136666666667	499.296565869471	1224.97676746386	6.35851371555418e-11
IL28&TNFSF15&TNFa-IFNb	963.656666666667	600.816565869471	1326.49676746386	1.04519726207286e-11
IL28&TNFSF15&TNFa&IL1b-IFNb	1146.64333333333	783.803232536138	1509.48343413053	9.57911527876831e-12
null-IFNb	802.916666666667	440.076565869471	1165.75676746386	7.23949233893961e-10
TNFa-IFNb	939.686666666667	576.846565869471	1302.52676746386	1.16977538766605e-11
TNFa&IL1b-IFNb	1163.40666666667	800.566565869471	1526.24676746386	9.57289802983041e-12
TNFS15&TNF&IL1b-IFNb	799.313333333334	436.473232536137	1162.15343413053	8.46290038047925e-10
TNFSF15-IFNb	737.43	374.589899202804	1100.2701007972	1.27555147555469e-08
TNFSF15&IL1b-IFNb	954.1	591.259899202804	1316.9401007972	1.08233422224657e-11
TNFSF15&TNFa-IFNb	766.1	403.259899202804	1128.9401007972	3.61332885834287e-09
IFNb&IL28-IFNb&IL1b	53.8933333333334	-308.946767463863	416.73343413053	1
IFNb&IL28&IL1b-IFNb&IL1b	46.2166666666664	-316.62343413053	409.056767463863	1
IFNb&IL28&TNFa-IFNb&IL1b	65.4866666666664	-297.35343413053	428.326767463863	0.999999999990358
IFNb&IL28&TNFa&IL1b-IFNb&IL1b	15.823333333333	-347.016767463863	378.663434130529	1
IFNb&IL28&TNFSF15-IFNb&IL1b	24.1266666666666	-338.71343413053	386.966767463863	1
IFNb&IL28&TNFSF15&IL1b-IFNb&IL1b	6.89333333333337	-355.946767463863	369.73343413053	1
IFNb&IL28&TNFSF15&TNFa-IFNb&IL1b	23.813333333333	-339.026767463863	386.653434130529	1
IFNb&IL28&TNFSF15&TNFa&IL1b-IFNb&IL1b	13.0033333333329	-349.836767463863	375.843434130529	1
IFNb&TNFa-IFNb&IL1b	80.84	-282.000100797196	443.680100797196	0.999999997474447
IFNb&TNFa&IL1b-IFNb&IL1b	68.3066666666667	-294.53343413053	431.146767463863	0.999999999969556
IFNb&TNFSF15&IL1b-IFNb&IL1b	1009.24666666667	646.40656586947	1372.08676746386	9.81736913985287e-12
IFNb&TNFSF15&TNFa-IFNb&IL1b	34.3100000000003	-328.530100797196	397.150100797197	1
IFNb&TNFSF15&TNFa&IL1b-IFNb&IL1b	31.6466666666662	-331.19343413053	394.486767463863	1
IFNb&TNFSF25-IFNb&IL1b	32.1166666666665	-330.72343413053	394.956767463863	1
IL1b-IFNb&IL1b	910.546666666666	547.70656586947	1273.38676746386	1.64469549090995e-11
IL28-IFNb&IL1b	936.553333333333	573.713232536137	1299.39343413053	1.19743104320946e-11
IL28&il1b-IFNb&IL1b	849.446666666666	486.60656586947	1212.28676746386	1.03174024879138e-10
IL28&TNFa-IFNb&IL1b	790.696666666666	427.85656586947	1153.53676746386	1.23106513871818e-09
IL28&TNFa&IL1b-IFNb&IL1b	1067.84	704.999899202804	1430.6801007972	9.6552765782576e-12
IL28&TNFS15-IFNb&IL1b	784.743333333333	421.903232536137	1147.58343413053	1.59634627738825e-09
IL28&TNFSF15&IL1b-IFNb&IL1b	927.466666666666	564.62656586947	1290.30676746386	1.3023138123458e-11
IL28&TNFSF15&TNFa-IFNb&IL1b	1028.98666666667	666.14656586947	1391.82676746386	9.73265912307397e-12
IL28&TNFSF15&TNFa&IL1b-IFNb&IL1b	1211.97333333333	849.133232536137	1574.81343413053	9.55713286288074e-12
null-IFNb&IL1b	868.246666666666	505.40656586947	1231.08676746386	5.10534947650854e-11
TNFa-IFNb&IL1b	1005.01666666667	642.17656586947	1367.85676746386	9.84889947375223e-12
TNFa&IL1b-IFNb&IL1b	1228.73666666667	865.89656586947	1591.57676746386	9.55469037222656e-12
TNFS15&TNF&IL1b-IFNb&IL1b	864.643333333333	501.803232536137	1227.48343413053	5.80316905640643e-11
TNFSF15-IFNb&IL1b	802.76	439.919899202803	1165.6001007972	7.28874849365013e-10
TNFSF15&IL1b-IFNb&IL1b	1019.43	656.589899202803	1382.2701007972	9.76552172460288e-12
TNFSF15&TNFa-IFNb&IL1b	831.43	468.589899202803	1194.2701007972	2.14683937294069e-10
IFNb&IL28&IL1b-IFNb&IL28	-7.67666666666696	-370.516767463863	355.163434130529	1
IFNb&IL28&TNFa-IFNb&IL28	11.593333333333	-351.246767463863	374.433434130529	1
IFNb&IL28&TNFa&IL1b-IFNb&IL28	-38.0700000000004	-400.910100797197	324.770100797196	1
IFNb&IL28&TNFSF15-IFNb&IL28	-29.7666666666668	-392.606767463863	333.07343413053	1
IFNb&IL28&TNFSF15&IL1b-IFNb&IL28	-47	-409.840100797196	315.840100797196	1
IFNb&IL28&TNFSF15&TNFa-IFNb&IL28	-30.0800000000004	-392.920100797197	332.760100797196	1
IFNb&IL28&TNFSF15&TNFa&IL1b-IFNb&IL28	-40.8900000000004	-403.730100797197	321.950100797196	1
IFNb&TNFa-IFNb&IL28	26.9466666666666	-335.89343413053	389.786767463863	1
IFNb&TNFa&IL1b-IFNb&IL28	14.4133333333333	-348.426767463863	377.25343413053	1
IFNb&TNFSF15&IL1b-IFNb&IL28	955.353333333333	592.513232536137	1318.19343413053	1.07694964057714e-11
IFNb&TNFSF15&TNFa-IFNb&IL28	-19.583333333333	-382.423434130529	343.256767463863	1
IFNb&TNFSF15&TNFa&IL1b-IFNb&IL28	-22.2466666666671	-385.086767463863	340.593434130529	1
IFNb&TNFSF25-IFNb&IL28	-21.7766666666669	-384.616767463863	341.063434130529	1
IL1b-IFNb&IL28	856.653333333333	493.813232536137	1219.49343413053	7.80197018102058e-11
IL28-IFNb&IL28	882.66	519.819899202803	1245.5001007972	3.18803872190188e-11
IL28&il1b-IFNb&IL28	795.553333333333	432.713232536137	1158.39343413053	9.96417726106813e-10
IL28&TNFa-IFNb&IL28	736.803333333333	373.963232536137	1099.64343413053	1.3112519403613e-08
IL28&TNFa&IL1b-IFNb&IL28	1013.94666666667	651.10656586947	1376.78676746386	9.78539471674367e-12
IL28&TNFS15-IFNb&IL28	730.85	368.009899202803	1093.6901007972	1.70445809688502e-08
IL28&TNFSF15&IL1b-IFNb&IL28	873.573333333333	510.733232536137	1236.41343413053	4.25307566942479e-11
IL28&TNFSF15&TNFa-IFNb&IL28	975.093333333333	612.253232536137	1337.93343413053	1.01859631840284e-11
IL28&TNFSF15&TNFa&IL1b-IFNb&IL28	1158.08	795.239899202804	1520.9201007972	9.57423029745996e-12
null-IFNb&IL28	814.353333333333	451.513232536137	1177.19343413053	4.42321845817162e-10
TNFa-IFNb&IL28	951.123333333333	588.283232536137	1313.96343413053	1.09543485393715e-11
TNFa&IL1b-IFNb&IL28	1174.84333333333	812.003232536137	1537.68343413053	9.57489643127474e-12
TNFS15&TNF&IL1b-IFNb&IL28	810.75	447.909899202803	1173.5901007972	5.16302223196874e-10
TNFSF15-IFNb&IL28	748.866666666666	386.02656586947	1111.70676746386	7.70889230228278e-09
TNFSF15&IL1b-IFNb&IL28	965.536666666666	602.69656586947	1328.37676746386	1.0394463068053e-11
TNFSF15&TNFa-IFNb&IL28	777.536666666666	414.69656586947	1140.37676746386	2.18804008245144e-09
IFNb&IL28&TNFa-IFNb&IL28&IL1b	19.27	-343.570100797196	382.110100797196	1
IFNb&IL28&TNFa&IL1b-IFNb&IL28&IL1b	-30.3933333333334	-393.23343413053	332.446767463863	1
IFNb&IL28&TNFSF15-IFNb&IL28&IL1b	-22.0899999999998	-384.930100797196	340.750100797197	1
IFNb&IL28&TNFSF15&IL1b-IFNb&IL28&IL1b	-39.323333333333	-402.163434130529	323.516767463863	1
IFNb&IL28&TNFSF15&TNFa-IFNb&IL28&IL1b	-22.4033333333334	-385.24343413053	340.436767463863	1
IFNb&IL28&TNFSF15&TNFa&IL1b-IFNb&IL28&IL1b	-33.2133333333335	-396.05343413053	329.626767463863	1
IFNb&TNFa-IFNb&IL28&IL1b	34.6233333333336	-328.216767463863	397.46343413053	1
IFNb&TNFa&IL1b-IFNb&IL28&IL1b	22.0900000000003	-340.750100797196	384.930100797197	1
IFNb&TNFSF15&IL1b-IFNb&IL28&IL1b	963.03	600.189899202804	1325.8701007972	1.04726227689866e-11
IFNb&TNFSF15&TNFa-IFNb&IL28&IL1b	-11.9066666666661	-374.746767463862	350.93343413053	1
IFNb&TNFSF15&TNFa&IL1b-IFNb&IL28&IL1b	-14.5700000000002	-377.410100797196	348.270100797196	1
IFNb&TNFSF25-IFNb&IL28&IL1b	-14.0999999999999	-376.940100797196	348.740100797196	1
IL1b-IFNb&IL28&IL1b	864.33	501.489899202804	1227.1701007972	5.86928283752286e-11
IL28-IFNb&IL28&IL1b	890.336666666667	527.49656586947	1253.17676746386	2.56853427416104e-11
IL28&il1b-IFNb&IL28&IL1b	803.23	440.389899202804	1166.0701007972	7.14197478934864e-10
IL28&TNFa-IFNb&IL28&IL1b	744.48	381.639899202804	1107.3201007972	9.35103827703898e-09
IL28&TNFa&IL1b-IFNb&IL28&IL1b	1021.62333333333	658.783232536137	1384.46343413053	9.75630687349849e-12
IL28&TNFS15-IFNb&IL28&IL1b	738.526666666667	375.68656586947	1101.36676746386	1.21540105757489e-08
IL28&TNFSF15&IL1b-IFNb&IL28&IL1b	881.25	518.409899202804	1244.0901007972	3.32683880444051e-11
IL28&TNFSF15&TNFa-IFNb&IL28&IL1b	982.77	619.929899202804	1345.6101007972	1.00597308261285e-11
IL28&TNFSF15&TNFa&IL1b-IFNb&IL28&IL1b	1165.75666666667	802.916565869471	1528.59676746386	9.57378620825011e-12
null-IFNb&IL28&IL1b	822.03	459.189899202804	1184.8701007972	3.18853610181691e-10
TNFa-IFNb&IL28&IL1b	958.8	595.959899202804	1321.6401007972	1.06211706096815e-11
TNFa&IL1b-IFNb&IL28&IL1b	1182.52	819.679899202804	1545.3601007972	9.56779100391714e-12
TNFS15&TNF&IL1b-IFNb&IL28&IL1b	818.426666666667	455.58656586947	1181.26676746386	3.71663144704826e-10
TNFSF15-IFNb&IL28&IL1b	756.543333333333	393.703232536137	1119.38343413053	5.49928336202044e-09
TNFSF15&IL1b-IFNb&IL28&IL1b	973.213333333333	610.373232536137	1336.05343413053	1.02154951164835e-11
TNFSF15&TNFa-IFNb&IL28&IL1b	785.213333333333	422.373232536137	1148.05343413053	1.56389845518135e-09
IFNb&IL28&TNFa&IL1b-IFNb&IL28&TNFa	-49.6633333333334	-412.50343413053	313.176767463863	1
IFNb&IL28&TNFSF15-IFNb&IL28&TNFa	-41.3599999999998	-404.200100797196	321.480100797197	1
IFNb&IL28&TNFSF15&IL1b-IFNb&IL28&TNFa	-58.593333333333	-421.433434130529	304.246767463863	1
IFNb&IL28&TNFSF15&TNFa-IFNb&IL28&TNFa	-41.6733333333334	-404.51343413053	321.166767463863	1
IFNb&IL28&TNFSF15&TNFa&IL1b-IFNb&IL28&TNFa	-52.4833333333335	-415.32343413053	310.356767463863	1
IFNb&TNFa-IFNb&IL28&TNFa	15.3533333333336	-347.486767463863	378.19343413053	1
IFNb&TNFa&IL1b-IFNb&IL28&TNFa	2.82000000000028	-360.020100797196	365.660100797197	1
IFNb&TNFSF15&IL1b-IFNb&IL28&TNFa	943.76	580.919899202804	1306.6001007972	1.13881126750925e-11
IFNb&TNFSF15&TNFa-IFNb&IL28&TNFa	-31.1766666666661	-394.016767463862	331.66343413053	1
IFNb&TNFSF15&TNFa&IL1b-IFNb&IL28&TNFa	-33.8400000000001	-396.680100797196	329.000100797196	1
IFNb&TNFSF25-IFNb&IL28&TNFa	-33.3699999999999	-396.210100797196	329.470100797196	1
IL1b-IFNb&IL28&TNFa	845.06	482.219899202804	1207.9001007972	1.22848620165428e-10
IL28-IFNb&IL28&TNFa	871.066666666667	508.22656586947	1233.90676746386	4.62949678592395e-11
IL28&il1b-IFNb&IL28&TNFa	783.96	421.119899202804	1146.8001007972	1.65194402601543e-09
IL28&TNFa-IFNb&IL28&TNFa	725.21	362.369899202804	1088.0501007972	2.18527408391012e-08
IL28&TNFa&IL1b-IFNb&IL28&TNFa	1002.35333333333	639.513232536137	1365.19343413053	9.8602237486034e-12
IL28&TNFS15-IFNb&IL28&TNFa	719.256666666667	356.41656586947	1082.09676746386	2.84069351375038e-08
IL28&TNFSF15&IL1b-IFNb&IL28&TNFa	861.98	499.139899202804	1224.8201007972	6.3951954842878e-11
IL28&TNFSF15&TNFa-IFNb&IL28&TNFa	963.5	600.659899202804	1326.3401007972	1.0456635557432e-11
IL28&TNFSF15&TNFa&IL1b-IFNb&IL28&TNFa	1146.48666666667	783.646565869471	1509.32676746386	9.57889323416339e-12
null-IFNb&IL28&TNFa	802.76	439.919899202804	1165.6001007972	7.28874849365013e-10
TNFa-IFNb&IL28&TNFa	939.53	576.689899202804	1302.3701007972	1.17107434860486e-11
TNFa&IL1b-IFNb&IL28&TNFa	1163.25	800.409899202804	1526.0901007972	9.57312007443534e-12
TNFS15&TNF&IL1b-IFNb&IL28&TNFa	799.156666666667	436.31656586947	1161.99676746386	8.52064974132816e-10
TNFSF15-IFNb&IL28&TNFa	737.273333333333	374.433232536137	1100.11343413053	1.28438431001854e-08
TNFSF15&IL1b-IFNb&IL28&TNFa	953.943333333333	591.103232536137	1316.78343413053	1.08307807167307e-11
TNFSF15&TNFa-IFNb&IL28&TNFa	765.943333333333	403.103232536137	1128.78343413053	3.63823793314566e-09
IFNb&IL28&TNFSF15-IFNb&IL28&TNFa&IL1b	8.30333333333363	-354.536767463863	371.14343413053	1
IFNb&IL28&TNFSF15&IL1b-IFNb&IL28&TNFa&IL1b	-8.92999999999961	-371.770100797196	353.910100797197	1
IFNb&IL28&TNFSF15&TNFa-IFNb&IL28&TNFa&IL1b	7.99000000000001	-354.850100797196	370.830100797196	1
IFNb&IL28&TNFSF15&TNFa&IL1b-IFNb&IL28&TNFa&IL1b	-2.82000000000005	-365.660100797196	360.020100797196	1
IFNb&TNFa-IFNb&IL28&TNFa&IL1b	65.016666666667	-297.823434130529	427.856767463863	0.999999999992084
IFNb&TNFa&IL1b-IFNb&IL28&TNFa&IL1b	52.4833333333337	-310.356767463863	415.32343413053	1
IFNb&TNFSF15&IL1b-IFNb&IL28&TNFa&IL1b	993.423333333334	630.583232536137	1356.26343413053	9.94127002940104e-12
IFNb&TNFSF15&TNFa-IFNb&IL28&TNFa&IL1b	18.4866666666674	-344.353434130529	381.326767463864	1
IFNb&TNFSF15&TNFa&IL1b-IFNb&IL28&TNFa&IL1b	15.8233333333333	-347.016767463863	378.66343413053	1
IFNb&TNFSF25-IFNb&IL28&TNFa&IL1b	16.2933333333335	-346.546767463863	379.13343413053	1
IL1b-IFNb&IL28&TNFa&IL1b	894.723333333333	531.883232536137	1257.56343413053	2.29339880419843e-11
IL28-IFNb&IL28&TNFa&IL1b	920.73	557.889899202804	1283.5701007972	1.40903955170302e-11
IL28&il1b-IFNb&IL28&TNFa&IL1b	833.623333333333	470.783232536137	1196.46343413053	1.95954918957852e-10
IL28&TNFa-IFNb&IL28&TNFa&IL1b	774.873333333334	412.033232536137	1137.71343413053	2.45886877525692e-09
IL28&TNFa&IL1b-IFNb&IL28&TNFa&IL1b	1052.01666666667	689.176565869471	1414.85676746386	9.67792512795995e-12
IL28&TNFS15-IFNb&IL28&TNFa&IL1b	768.92	406.079899202804	1131.7601007972	3.19256454606176e-09
IL28&TNFSF15&IL1b-IFNb&IL28&TNFa&IL1b	911.643333333334	548.803232536137	1274.48343413053	1.61400892650931e-11
IL28&TNFSF15&TNFa-IFNb&IL28&TNFa&IL1b	1013.16333333333	650.323232536137	1376.00343413053	9.79161196568157e-12
IL28&TNFSF15&TNFa&IL1b-IFNb&IL28&TNFa&IL1b	1196.15	833.309899202804	1558.9901007972	9.56112966576939e-12
null-IFNb&IL28&TNFa&IL1b	852.423333333334	489.583232536137	1215.26343413053	9.18171094710374e-11
TNFa-IFNb&IL28&TNFa&IL1b	989.193333333333	626.353232536137	1352.03343413053	9.99467175688551e-12
TNFa&IL1b-IFNb&IL28&TNFa&IL1b	1212.91333333333	850.073232536137	1575.75343413053	9.55735490748566e-12
TNFS15&TNF&IL1b-IFNb&IL28&TNFa&IL1b	848.82	485.979899202804	1211.6601007972	1.05759956348095e-10
TNFSF15-IFNb&IL28&TNFa&IL1b	786.936666666667	424.09656586947	1149.77676746386	1.45051448630085e-09
TNFSF15&IL1b-IFNb&IL28&TNFa&IL1b	1003.60666666667	640.76656586947	1366.44676746386	9.84445858165373e-12
TNFSF15&TNFa-IFNb&IL28&TNFa&IL1b	815.606666666667	452.76656586947	1178.44676746386	4.19212775604194e-10
IFNb&IL28&TNFSF15&IL1b-IFNb&IL28&TNFSF15	-17.2333333333332	-380.07343413053	345.606767463863	1
IFNb&IL28&TNFSF15&TNFa-IFNb&IL28&TNFSF15	-0.313333333333617	-363.15343413053	362.526767463863	1
IFNb&IL28&TNFSF15&TNFa&IL1b-IFNb&IL28&TNFSF15	-11.1233333333337	-373.96343413053	351.716767463863	1
IFNb&TNFa-IFNb&IL28&TNFSF15	56.7133333333334	-306.126767463863	419.55343413053	1
IFNb&TNFa&IL1b-IFNb&IL28&TNFSF15	44.1800000000001	-318.660100797196	407.020100797196	1
IFNb&TNFSF15&IL1b-IFNb&IL28&TNFSF15	985.12	622.279899202804	1347.9601007972	1.00249808454578e-11
IFNb&TNFSF15&TNFa-IFNb&IL28&TNFSF15	10.1833333333337	-352.656767463863	373.02343413053	1
IFNb&TNFSF15&TNFa&IL1b-IFNb&IL28&TNFSF15	7.51999999999964	-355.320100797197	370.360100797196	1
IFNb&TNFSF25-IFNb&IL28&TNFSF15	7.9899999999999	-354.850100797196	370.830100797196	1
IL1b-IFNb&IL28&TNFSF15	886.42	523.579899202804	1249.2601007972	2.85865775495608e-11
IL28-IFNb&IL28&TNFSF15	912.426666666667	549.58656586947	1275.26676746386	1.59264823551553e-11
IL28&il1b-IFNb&IL28&TNFSF15	825.32	462.479899202803	1188.1601007972	2.77415312943674e-10
IL28&TNFa-IFNb&IL28&TNFSF15	766.57	403.729899202804	1129.4101007972	3.53951756792981e-09
IL28&TNFa&IL1b-IFNb&IL28&TNFSF15	1043.71333333333	680.873232536137	1406.55343413053	9.70079572226723e-12
IL28&TNFS15-IFNb&IL28&TNFSF15	760.616666666667	397.77656586947	1123.45676746386	4.59758175974656e-09
IL28&TNFSF15&IL1b-IFNb&IL28&TNFSF15	903.34	540.499899202804	1266.1801007972	1.88585813631903e-11
IL28&TNFSF15&TNFa-IFNb&IL28&TNFSF15	1004.86	642.019899202804	1367.7001007972	9.84612391619066e-12
IL28&TNFSF15&TNFa&IL1b-IFNb&IL28&TNFSF15	1187.84666666667	825.00656586947	1550.68676746386	9.56401624563341e-12
null-IFNb&IL28&TNFSF15	844.12	481.279899202804	1206.9601007972	1.27578614339541e-10
TNFa-IFNb&IL28&TNFSF15	980.89	618.049899202804	1343.7301007972	1.00713881678871e-11
TNFa&IL1b-IFNb&IL28&TNFSF15	1204.61	841.769899202804	1567.4501007972	9.55890921972014e-12
TNFS15&TNF&IL1b-IFNb&IL28&TNFSF15	840.516666666666	477.67656586947	1203.35676746386	1.4761658562179e-10
TNFSF15-IFNb&IL28&TNFSF15	778.633333333333	415.793232536137	1141.47343413053	2.08543993185373e-09
TNFSF15&IL1b-IFNb&IL28&TNFSF15	995.303333333333	632.463232536137	1358.14343413053	9.92061988114301e-12
TNFSF15&TNFa-IFNb&IL28&TNFSF15	807.303333333333	444.463232536137	1170.14343413053	5.98936122919724e-10
IFNb&IL28&TNFSF15&TNFa-IFNb&IL28&TNFSF15&IL1b	16.9199999999996	-345.920100797197	379.760100797196	1
IFNb&IL28&TNFSF15&TNFa&IL1b-IFNb&IL28&TNFSF15&IL1b	6.10999999999956	-356.730100797197	368.950100797196	1
IFNb&TNFa-IFNb&IL28&TNFSF15&IL1b	73.9466666666666	-288.89343413053	436.786767463863	0.999999999748117
IFNb&TNFa&IL1b-IFNb&IL28&TNFSF15&IL1b	61.4133333333333	-301.426767463863	424.25343413053	1
IFNb&TNFSF15&IL1b-IFNb&IL28&TNFSF15&IL1b	1002.35333333333	639.513232536137	1365.19343413053	9.8602237486034e-12
IFNb&TNFSF15&TNFa-IFNb&IL28&TNFSF15&IL1b	27.416666666667	-335.423434130529	390.256767463863	1
IFNb&TNFSF15&TNFa&IL1b-IFNb&IL28&TNFSF15&IL1b	24.7533333333329	-338.086767463863	387.593434130529	1
IFNb&TNFSF25-IFNb&IL28&TNFSF15&IL1b	25.2233333333331	-337.616767463863	388.063434130529	1
IL1b-IFNb&IL28&TNFSF15&IL1b	903.653333333333	540.813232536137	1266.49343413053	1.87361237635741e-11
IL28-IFNb&IL28&TNFSF15&IL1b	929.66	566.819899202803	1292.5001007972	1.27312604902841e-11
IL28&il1b-IFNb&IL28&TNFSF15&IL1b	842.553333333333	479.713232536137	1205.39343413053	1.35898181596872e-10
IL28&TNFa-IFNb&IL28&TNFSF15&IL1b	783.803333333333	420.963232536137	1146.64343413053	1.66329738870985e-09
IL28&TNFa&IL1b-IFNb&IL28&TNFSF15&IL1b	1060.94666666667	698.10656586947	1423.78676746386	9.66549063008415e-12
IL28&TNFS15-IFNb&IL28&TNFSF15&IL1b	777.85	415.009899202803	1140.6901007972	2.15821815974238e-09
IL28&TNFSF15&IL1b-IFNb&IL28&TNFSF15&IL1b	920.573333333333	557.733232536137	1283.41343413053	1.41180400703433e-11
IL28&TNFSF15&TNFa-IFNb&IL28&TNFSF15&IL1b	1022.09333333333	659.253232536137	1384.93343413053	9.75186598139999e-12
IL28&TNFSF15&TNFa&IL1b-IFNb&IL28&TNFSF15&IL1b	1205.08	842.239899202804	1567.9201007972	9.55890921972014e-12
null-IFNb&IL28&TNFSF15&IL1b	861.353333333333	498.513232536137	1224.19343413053	6.54406528965978e-11
TNFa-IFNb&IL28&TNFSF15&IL1b	998.123333333333	635.283232536137	1360.96343413053	9.89619497460126e-12
TNFa&IL1b-IFNb&IL28&TNFSF15&IL1b	1221.84333333333	859.003232536137	1584.68343413053	9.55491241683148e-12
TNFS15&TNF&IL1b-IFNb&IL28&TNFSF15&IL1b	857.75	494.909899202803	1220.5901007972	7.48637818404063e-11
TNFSF15-IFNb&IL28&TNFSF15&IL1b	795.866666666666	433.02656586947	1158.70676746386	9.8293406747274e-10
TNFSF15&IL1b-IFNb&IL28&TNFSF15&IL1b	1012.53666666667	649.69656586947	1375.37676746386	9.79805125922439e-12
TNFSF15&TNFa-IFNb&IL28&TNFSF15&IL1b	824.536666666666	461.69656586947	1187.37676746386	2.86745183153414e-10
IFNb&IL28&TNFSF15&TNFa&IL1b-IFNb&IL28&TNFSF15&TNFa	-10.8100000000001	-373.650100797196	352.030100797196	1
IFNb&TNFa-IFNb&IL28&TNFSF15&TNFa	57.026666666667	-305.813434130529	419.866767463863	1
IFNb&TNFa&IL1b-IFNb&IL28&TNFSF15&TNFa	44.4933333333337	-318.346767463863	407.33343413053	1
IFNb&TNFSF15&IL1b-IFNb&IL28&TNFSF15&TNFa	985.433333333334	622.593232536137	1348.27343413053	1.00395247670804e-11
IFNb&TNFSF15&TNFa-IFNb&IL28&TNFSF15&TNFa	10.4966666666674	-352.343434130529	373.336767463864	1
IFNb&TNFSF15&TNFa&IL1b-IFNb&IL28&TNFSF15&TNFa	7.83333333333326	-355.006767463863	370.67343413053	1
IFNb&TNFSF25-IFNb&IL28&TNFSF15&TNFa	8.30333333333351	-354.536767463863	371.14343413053	1
IL1b-IFNb&IL28&TNFSF15&TNFa	886.733333333333	523.893232536137	1249.57343413053	2.83362222575079e-11
IL28-IFNb&IL28&TNFSF15&TNFa	912.74	549.899899202804	1275.5801007972	1.58438817621231e-11
IL28&il1b-IFNb&IL28&TNFSF15&TNFa	825.633333333333	462.793232536137	1188.47343413053	2.73772560177576e-10
IL28&TNFa-IFNb&IL28&TNFSF15&TNFa	766.883333333334	404.043232536137	1129.72343413053	3.49115525377641e-09
IL28&TNFa&IL1b-IFNb&IL28&TNFSF15&TNFa	1044.02666666667	681.186565869471	1406.86676746386	9.69879732082291e-12
IL28&TNFS15-IFNb&IL28&TNFSF15&TNFa	760.93	398.089899202804	1123.7701007972	4.53469717331956e-09
IL28&TNFSF15&IL1b-IFNb&IL28&TNFSF15&TNFa	903.653333333334	540.813232536137	1266.49343413053	1.87361237635741e-11
IL28&TNFSF15&TNFa-IFNb&IL28&TNFSF15&TNFa	1005.17333333333	642.333232536137	1368.01343413053	9.84745618382021e-12
IL28&TNFSF15&TNFa&IL1b-IFNb&IL28&TNFSF15&TNFa	1188.16	825.319899202804	1551.0001007972	9.56357215642356e-12
null-IFNb&IL28&TNFSF15&TNFa	844.433333333334	481.593232536137	1207.27343413053	1.2598122545171e-10
TNFa-IFNb&IL28&TNFSF15&TNFa	981.203333333333	618.363232536137	1344.04343413053	1.00691677218379e-11
TNFa&IL1b-IFNb&IL28&TNFSF15&TNFa	1204.92333333333	842.083232536137	1567.76343413053	9.55890921972014e-12
TNFS15&TNF&IL1b-IFNb&IL28&TNFSF15&TNFa	840.83	477.989899202804	1203.6701007972	1.45744860624575e-10
TNFSF15-IFNb&IL28&TNFSF15&TNFa	778.946666666667	416.10656586947	1141.78676746386	2.05702543887298e-09
TNFSF15&IL1b-IFNb&IL28&TNFSF15&TNFa	995.616666666667	632.77656586947	1358.45676746386	9.91595694443959e-12
TNFSF15&TNFa-IFNb&IL28&TNFSF15&TNFa	807.616666666667	444.77656586947	1170.45676746386	5.90896553909204e-10
IFNb&TNFa-IFNb&IL28&TNFSF15&TNFa&IL1b	67.836666666667	-295.003434130529	430.676767463863	0.999999999974741
IFNb&TNFa&IL1b-IFNb&IL28&TNFSF15&TNFa&IL1b	55.3033333333337	-307.536767463863	418.14343413053	1
IFNb&TNFSF15&IL1b-IFNb&IL28&TNFSF15&TNFa&IL1b	996.243333333334	633.403232536137	1359.08343413053	9.91173809694601e-12
IFNb&TNFSF15&TNFa-IFNb&IL28&TNFSF15&TNFa&IL1b	21.3066666666674	-341.533434130529	384.146767463864	1
IFNb&TNFSF15&TNFa&IL1b-IFNb&IL28&TNFSF15&TNFa&IL1b	18.6433333333333	-344.196767463863	381.48343413053	1
IFNb&TNFSF25-IFNb&IL28&TNFSF15&TNFa&IL1b	19.1133333333336	-343.726767463863	381.95343413053	1
IL1b-IFNb&IL28&TNFSF15&TNFa&IL1b	897.543333333334	534.703232536137	1260.38343413053	2.14267492637532e-11
IL28-IFNb&IL28&TNFSF15&TNFa&IL1b	923.55	560.709899202804	1286.3901007972	1.3625878203527e-11
IL28&il1b-IFNb&IL28&TNFSF15&TNFa&IL1b	836.443333333333	473.603232536137	1199.28343413053	1.74383507633991e-10
IL28&TNFa-IFNb&IL28&TNFSF15&TNFa&IL1b	777.693333333334	414.853232536137	1140.53343413053	2.17307805083777e-09
IL28&TNFa&IL1b-IFNb&IL28&TNFSF15&TNFa&IL1b	1054.83666666667	691.996565869471	1417.67676746386	9.67326219125653e-12
IL28&TNFS15-IFNb&IL28&TNFSF15&TNFa&IL1b	771.74	408.899899202804	1134.5801007972	2.82099832382698e-09
IL28&TNFSF15&IL1b-IFNb&IL28&TNFSF15&TNFa&IL1b	914.463333333334	551.623232536137	1277.30343413053	1.5411782960939e-11
IL28&TNFSF15&TNFa-IFNb&IL28&TNFSF15&TNFa&IL1b	1015.98333333333	653.143232536137	1378.82343413053	9.77495862031219e-12
IL28&TNFSF15&TNFa&IL1b-IFNb&IL28&TNFSF15&TNFa&IL1b	1198.97	836.129899202804	1561.8101007972	9.56024148734969e-12
null-IFNb&IL28&TNFSF15&TNFa&IL1b	855.243333333334	492.403232536137	1218.08343413053	8.23406898220469e-11
TNFa-IFNb&IL28&TNFSF15&TNFa&IL1b	992.013333333334	629.173232536137	1354.85343413053	9.9609209769369e-12
TNFa&IL1b-IFNb&IL28&TNFSF15&TNFa&IL1b	1215.73333333333	852.893232536137	1578.57343413053	9.55446832762163e-12
TNFS15&TNF&IL1b-IFNb&IL28&TNFSF15&TNFa&IL1b	851.64	488.799899202804	1214.4801007972	9.46643874399911e-11
TNFSF15-IFNb&IL28&TNFSF15&TNFa&IL1b	789.756666666667	426.91656586947	1152.59676746386	1.28256927300896e-09
TNFSF15&IL1b-IFNb&IL28&TNFSF15&TNFa&IL1b	1006.42666666667	643.58656586947	1369.26676746386	9.8380192881109e-12
TNFSF15&TNFa-IFNb&IL28&TNFSF15&TNFa&IL1b	818.426666666667	455.58656586947	1181.26676746386	3.71663144704826e-10
IFNb&TNFa&IL1b-IFNb&TNFa	-12.5333333333333	-375.37343413053	350.306767463863	1
IFNb&TNFSF15&IL1b-IFNb&TNFa	928.406666666667	565.56656586947	1291.24676746386	1.28982380331877e-11
IFNb&TNFSF15&TNFa-IFNb&TNFa	-46.5299999999996	-409.370100797196	316.310100797197	1
IFNb&TNFSF15&TNFa&IL1b-IFNb&TNFa	-49.1933333333337	-412.03343413053	313.646767463863	1
IFNb&TNFSF25-IFNb&TNFa	-48.7233333333335	-411.56343413053	314.116767463863	1
IL1b-IFNb&TNFa	829.706666666666	466.86656586947	1192.54676746386	2.30705565762435e-10
IL28-IFNb&TNFa	855.713333333333	492.873232536137	1218.55343413053	8.08720868050727e-11
IL28&il1b-IFNb&TNFa	768.606666666666	405.76656586947	1131.44676746386	3.23677395996924e-09
IL28&TNFa-IFNb&TNFa	709.856666666667	347.01656586947	1072.69676746386	4.29807239799018e-08
IL28&TNFa&IL1b-IFNb&TNFa	987	624.159899202804	1349.8401007972	1.00156549720509e-11
IL28&TNFS15-IFNb&TNFa	703.903333333333	341.063232536137	1066.74343413053	5.58659242200221e-08
IL28&TNFSF15&IL1b-IFNb&TNFa	846.626666666667	483.78656586947	1209.46676746386	1.15387810417644e-10
IL28&TNFSF15&TNFa-IFNb&TNFa	948.146666666667	585.30656586947	1310.98676746386	1.11247677736515e-11
IL28&TNFSF15&TNFa&IL1b-IFNb&TNFa	1131.13333333333	768.293232536137	1493.97343413053	9.58821910757024e-12
null-IFNb&TNFa	787.406666666667	424.56656586947	1150.24676746386	1.4210540522086e-09
TNFa-IFNb&TNFa	924.176666666667	561.33656586947	1287.01676746386	1.35217392838172e-11
TNFa&IL1b-IFNb&TNFa	1147.89666666667	785.05656586947	1510.73676746386	9.57756096653384e-12
TNFS15&TNF&IL1b-IFNb&TNFa	783.803333333333	420.963232536137	1146.64343413053	1.66329738870985e-09
TNFSF15-IFNb&TNFa	721.92	359.079899202803	1084.7601007972	2.52616251250615e-08
TNFSF15&IL1b-IFNb&TNFa	938.59	575.749899202803	1301.4301007972	1.17877929639576e-11
TNFSF15&TNFa-IFNb&TNFa	750.59	387.749899202803	1113.4301007972	7.14582537586494e-09
IFNb&TNFSF15&IL1b-IFNb&TNFa&IL1b	940.94	578.099899202803	1303.7801007972	1.15983889159565e-11
IFNb&TNFSF15&TNFa-IFNb&TNFa&IL1b	-33.9966666666663	-396.836767463863	328.84343413053	1
IFNb&TNFSF15&TNFa&IL1b-IFNb&TNFa&IL1b	-36.6600000000004	-399.500100797197	326.180100797196	1
IFNb&TNFSF25-IFNb&TNFa&IL1b	-36.1900000000002	-399.030100797196	326.650100797196	1
IL1b-IFNb&TNFa&IL1b	842.24	479.399899202803	1205.0801007972	1.37632905072849e-10
IL28-IFNb&TNFa&IL1b	868.246666666666	505.40656586947	1231.08676746386	5.10534947650854e-11
IL28&il1b-IFNb&TNFa&IL1b	781.14	418.299899202803	1143.9801007972	1.86874060670306e-09
IL28&TNFa-IFNb&TNFa&IL1b	722.39	359.549899202804	1085.2301007972	2.47438739497952e-08
IL28&TNFa&IL1b-IFNb&TNFa&IL1b	999.533333333333	636.693232536137	1362.37343413053	9.88098491916389e-12
IL28&TNFS15-IFNb&TNFa&IL1b	716.436666666666	353.59656586947	1079.27676746386	3.21649983314742e-08
IL28&TNFSF15&IL1b-IFNb&TNFa&IL1b	859.16	496.319899202804	1222.0001007972	7.1008421365093e-11
IL28&TNFSF15&TNFa-IFNb&TNFa&IL1b	960.68	597.839899202804	1323.5201007972	1.05569997188582e-11
IL28&TNFSF15&TNFa&IL1b-IFNb&TNFa&IL1b	1143.66666666667	780.82656586947	1506.50676746386	9.57933732337324e-12
null-IFNb&TNFa&IL1b	799.94	437.099899202803	1162.7801007972	8.23592860577094e-10
TNFa-IFNb&TNFa&IL1b	936.71	573.869899202803	1299.5501007972	1.1961431845009e-11
TNFa&IL1b-IFNb&TNFa&IL1b	1160.43	797.589899202804	1523.2701007972	9.57245394062056e-12
TNFS15&TNF&IL1b-IFNb&TNFa&IL1b	796.336666666666	433.49656586947	1159.17676746386	9.63052637636963e-10
TNFSF15-IFNb&TNFa&IL1b	734.453333333333	371.613232536137	1097.29343413053	1.45426580777652e-08
TNFSF15&IL1b-IFNb&TNFa&IL1b	951.123333333333	588.283232536137	1313.96343413053	1.09543485393715e-11
TNFSF15&TNFa-IFNb&TNFa&IL1b	763.123333333333	400.283232536137	1125.96343413053	4.11802181243814e-09
IFNb&TNFSF15&TNFa-IFNb&TNFSF15&IL1b	-974.936666666666	-1337.77676746386	-612.09656586947	1.01896269200097e-11
IFNb&TNFSF15&TNFa&IL1b-IFNb&TNFSF15&IL1b	-977.6	-1340.4401007972	-614.759899202804	1.01386676831794e-11
IFNb&TNFSF25-IFNb&TNFSF15&IL1b	-977.13	-1339.9701007972	-614.289899202804	1.01453290213271e-11
IL1b-IFNb&TNFSF15&IL1b	-98.7	-461.540100797196	264.140100797196	0.999999672589317
IL28-IFNb&TNFSF15&IL1b	-72.6933333333334	-435.53343413053	290.146767463863	0.999999999839422
IL28&il1b-IFNb&TNFSF15&IL1b	-159.8	-522.640100797197	203.040100797196	0.996216299475965
IL28&TNFa-IFNb&TNFSF15&IL1b	-218.55	-581.390100797196	144.290100797196	0.854732856273484
IL28&TNFa&IL1b-IFNb&TNFSF15&IL1b	58.5933333333335	-304.246767463863	421.43343413053	1
IL28&TNFS15-IFNb&TNFSF15&IL1b	-224.503333333333	-587.34343413053	138.336767463863	0.820093697545807
IL28&TNFSF15&IL1b-IFNb&TNFSF15&IL1b	-81.78	-444.620100797196	281.060100797196	0.999999996612848
IL28&TNFSF15&TNFa-IFNb&TNFSF15&IL1b	19.7400000000002	-343.100100797196	382.580100797197	1
IL28&TNFSF15&TNFa&IL1b-IFNb&TNFSF15&IL1b	202.726666666667	-160.113434130529	565.566767463863	0.926476271832696
null-IFNb&TNFSF15&IL1b	-141	-503.840100797196	221.840100797196	0.999505906970915
TNFa-IFNb&TNFSF15&IL1b	-4.23000000000002	-367.070100797196	358.610100797196	1
TNFa&IL1b-IFNb&TNFSF15&IL1b	219.49	-143.350100797196	582.330100797196	0.849529812846649
TNFS15&TNF&IL1b-IFNb&TNFSF15&IL1b	-144.603333333333	-507.44343413053	218.236767463863	0.999236466376986
TNFSF15-IFNb&TNFSF15&IL1b	-206.486666666667	-569.326767463863	156.353434130529	0.912162363235036
TNFSF15&IL1b-IFNb&TNFSF15&IL1b	10.1833333333332	-352.656767463863	373.023434130529	1
TNFSF15&TNFa-IFNb&TNFSF15&IL1b	-177.816666666667	-540.656767463863	185.023434130529	0.98332429589777
IFNb&TNFSF15&TNFa&IL1b-IFNb&TNFSF15&TNFa	-2.66333333333409	-365.50343413053	360.176767463862	1
IFNb&TNFSF25-IFNb&TNFSF15&TNFa	-2.19333333333384	-365.03343413053	360.646767463862	1
IL1b-IFNb&TNFSF15&TNFa	876.236666666666	513.39656586947	1239.07676746386	3.89740462125587e-11
IL28-IFNb&TNFSF15&TNFa	902.243333333333	539.403232536136	1265.08343413053	1.93014493277133e-11
IL28&il1b-IFNb&TNFSF15&TNFa	815.136666666666	452.29656586947	1177.97676746386	4.27730517671421e-10
IL28&TNFa-IFNb&TNFSF15&TNFa	756.386666666666	393.54656586947	1119.22676746386	5.53730494790017e-09
IL28&TNFa&IL1b-IFNb&TNFSF15&TNFa	1033.53	670.689899202803	1396.3701007972	9.72055769210556e-12
IL28&TNFS15-IFNb&TNFSF15&TNFa	750.433333333333	387.593232536136	1113.27343413053	7.19526316306229e-09
IL28&TNFSF15&IL1b-IFNb&TNFSF15&TNFa	893.156666666666	530.31656586947	1255.99676746386	2.38558062193306e-11
IL28&TNFSF15&TNFa-IFNb&TNFSF15&TNFa	994.676666666666	631.83656586947	1357.51676746386	9.92683713008091e-12
IL28&TNFSF15&TNFa&IL1b-IFNb&TNFSF15&TNFa	1177.66333333333	814.823232536137	1540.50343413053	9.57200985141071e-12
null-IFNb&TNFSF15&TNFa	833.936666666666	471.09656586947	1196.77676746386	1.93425164773942e-10
TNFa-IFNb&TNFSF15&TNFa	970.706666666666	607.86656586947	1333.54676746386	1.02767794274428e-11
TNFa&IL1b-IFNb&TNFSF15&TNFa	1194.42666666667	831.58656586947	1557.26676746386	9.56179579958416e-12
TNFS15&TNF&IL1b-IFNb&TNFSF15&TNFa	830.333333333333	467.493232536136	1193.17343413053	2.2473611860363e-10
TNFSF15-IFNb&TNFSF15&TNFa	768.449999999999	405.609899202803	1131.2901007972	3.25910953780095e-09
TNFSF15&IL1b-IFNb&TNFSF15&TNFa	985.119999999999	622.279899202803	1347.9601007972	1.00249808454578e-11
TNFSF15&TNFa-IFNb&TNFSF15&TNFa	797.119999999999	434.279899202803	1159.9601007972	9.30817867228484e-10
IFNb&TNFSF25-IFNb&TNFSF15&TNFa&IL1b	0.470000000000255	-362.370100797196	363.310100797197	1
IL1b-IFNb&TNFSF15&TNFa&IL1b	878.9	516.059899202804	1241.7401007972	3.57861518196501e-11
IL28-IFNb&TNFSF15&TNFa&IL1b	904.906666666667	542.066565869471	1267.74676746386	1.82674986248799e-11
IL28&il1b-IFNb&TNFSF15&TNFa&IL1b	817.8	454.959899202804	1180.6401007972	3.81730980159034e-10
IL28&TNFa-IFNb&TNFSF15&TNFa&IL1b	759.05	396.209899202804	1121.8901007972	4.92534935059297e-09
IL28&TNFa&IL1b-IFNb&TNFSF15&TNFa&IL1b	1036.19333333333	673.353232536137	1399.03343413053	9.71478453237751e-12
IL28&TNFS15-IFNb&TNFSF15&TNFa&IL1b	753.096666666667	390.256565869471	1115.93676746386	6.3995599930422e-09
IL28&TNFSF15&IL1b-IFNb&TNFSF15&TNFa&IL1b	895.82	532.979899202804	1258.6601007972	2.23213669769962e-11
IL28&TNFSF15&TNFa-IFNb&TNFSF15&TNFa&IL1b	997.34	634.499899202804	1360.1801007972	9.90485471419333e-12
IL28&TNFSF15&TNFa&IL1b-IFNb&TNFSF15&TNFa&IL1b	1180.32666666667	817.486565869471	1543.16676746386	9.56978940536146e-12
null-IFNb&TNFSF15&TNFa&IL1b	836.6	473.759899202804	1199.4401007972	1.73278391635279e-10
TNFa-IFNb&TNFSF15&TNFa&IL1b	973.37	610.529899202804	1336.2101007972	1.02156061387859e-11
TNFa&IL1b-IFNb&TNFSF15&TNFa&IL1b	1197.09	834.249899202804	1559.9301007972	9.56046353195461e-12
TNFS15&TNF&IL1b-IFNb&TNFSF15&TNFa&IL1b	832.996666666667	470.15656586947	1195.83676746386	2.01123673271297e-10
TNFSF15-IFNb&TNFSF15&TNFa&IL1b	771.113333333333	408.273232536137	1133.95343413053	2.8996226530964e-09
TNFSF15&IL1b-IFNb&TNFSF15&TNFa&IL1b	987.783333333333	624.943232536137	1350.62343413053	1.0012546347582e-11
TNFSF15&TNFa-IFNb&TNFSF15&TNFa&IL1b	799.783333333333	436.943232536137	1162.62343413053	8.2920892374716e-10
IL1b-IFNb&TNFSF25	878.43	515.589899202804	1241.2701007972	3.63232777189637e-11
IL28-IFNb&TNFSF25	904.436666666667	541.59656586947	1267.27676746386	1.84409154613263e-11
IL28&il1b-IFNb&TNFSF25	817.33	454.489899202803	1180.1701007972	3.89465903971598e-10
IL28&TNFa-IFNb&TNFSF25	758.58	395.739899202804	1121.4201007972	5.02818575665032e-09
IL28&TNFa&IL1b-IFNb&TNFSF25	1035.72333333333	672.883232536137	1398.56343413053	9.71767111224153e-12
IL28&TNFS15-IFNb&TNFSF25	752.626666666667	389.78656586947	1115.46676746386	6.53327447697194e-09
IL28&TNFSF15&IL1b-IFNb&TNFSF25	895.35	532.509899202804	1258.1901007972	2.2579382807919e-11
IL28&TNFSF15&TNFa-IFNb&TNFSF25	996.87	634.029899202804	1359.7101007972	9.90862947247706e-12
IL28&TNFSF15&TNFa&IL1b-IFNb&TNFSF25	1179.85666666667	817.016565869471	1542.69676746386	9.56978940536146e-12
null-IFNb&TNFSF25	836.13	473.289899202804	1198.9701007972	1.7665213736251e-10
TNFa-IFNb&TNFSF25	972.9	610.059899202804	1335.7401007972	1.02234887222608e-11
TNFa&IL1b-IFNb&TNFSF25	1196.62	833.779899202804	1559.4601007972	9.56046353195461e-12
TNFS15&TNF&IL1b-IFNb&TNFSF25	832.526666666667	469.68656586947	1195.36676746386	2.05094052851962e-10
TNFSF15-IFNb&TNFSF25	770.643333333333	407.803232536137	1133.48343413053	2.96003255240151e-09
TNFSF15&IL1b-IFNb&TNFSF25	987.313333333333	624.473232536137	1350.15343413053	1.00105479461376e-11
TNFSF15&TNFa-IFNb&TNFSF25	799.313333333333	436.473232536137	1162.15343413053	8.46290038047925e-10
IL28-IL1b	26.0066666666667	-336.83343413053	388.846767463863	1
IL28&il1b-IL1b	-61.1000000000001	-423.940100797196	301.740100797196	1
IL28&TNFa-IL1b	-119.85	-482.690100797196	242.990100797196	0.999977318232159
IL28&TNFa&IL1b-IL1b	157.293333333334	-205.546767463863	520.13343413053	0.997023108760092
IL28&TNFS15-IL1b	-125.803333333333	-488.64343413053	237.036767463863	0.999940321669826
IL28&TNFSF15&IL1b-IL1b	16.9200000000001	-345.920100797196	379.760100797196	1
IL28&TNFSF15&TNFa-IL1b	118.44	-244.400100797196	481.280100797197	0.999982194364656
IL28&TNFSF15&TNFa&IL1b-IL1b	301.426666666667	-61.4134341305294	664.266767463863	0.258250300628144
null-IL1b	-42.3	-405.140100797196	320.540100797196	1
TNFa-IL1b	94.47	-268.370100797196	457.310100797196	0.999999882875165
TNFa&IL1b-IL1b	318.19	-44.6501007971963	681.030100797196	0.17396828967538
TNFS15&TNF&IL1b-IL1b	-45.9033333333334	-408.74343413053	316.936767463863	1
TNFSF15-IL1b	-107.786666666667	-470.626767463863	255.053434130529	0.999997604009052
TNFSF15&IL1b-IL1b	108.883333333333	-253.956767463863	471.72343413053	0.999997008954306
TNFSF15&TNFa-IL1b	-79.1166666666668	-441.956767463863	283.72343413053	0.999999998543657
IL28&il1b-IL28	-87.1066666666668	-449.946767463863	275.73343413053	0.99999998358728
IL28&TNFa-IL28	-145.856666666667	-508.696767463863	216.98343413053	0.999116411256299
IL28&TNFa&IL1b-IL28	131.286666666667	-231.553434130529	494.126767463863	0.999864750930069
IL28&TNFS15-IL28	-151.81	-514.650100797196	211.030100797196	0.998294045453781
IL28&TNFSF15&IL1b-IL28	-9.08666666666659	-371.926767463863	353.75343413053	1
IL28&TNFSF15&TNFa-IL28	92.4333333333336	-270.406767463863	455.27343413053	0.999999930386558
IL28&TNFSF15&TNFa&IL1b-IL28	275.42	-87.420100797196	638.260100797197	0.433663789704816
null-IL28	-68.3066666666666	-431.146767463863	294.53343413053	0.999999999969556
TNFa-IL28	68.4633333333334	-294.376767463863	431.30343413053	0.999999999967622
TNFa&IL1b-IL28	292.183333333333	-70.6567674638629	655.02343413053	0.314810774633429
TNFS15&TNF&IL1b-IL28	-71.9100000000001	-434.750100797196	290.930100797196	0.999999999879471
TNFSF15-IL28	-133.793333333334	-496.63343413053	229.046767463863	0.999807613317576
TNFSF15&IL1b-IL28	82.8766666666666	-279.96343413053	445.716767463863	0.99999999525763
TNFSF15&TNFa-IL28	-105.123333333333	-467.96343413053	257.716767463863	0.999998623932657
IL28&TNFa-IL28&il1b	-58.7499999999998	-421.590100797196	304.090100797197	1
IL28&TNFa&IL1b-IL28&il1b	218.393333333334	-144.446767463863	581.23343413053	0.855590071680555
IL28&TNFS15-IL28&il1b	-64.7033333333331	-427.543434130529	298.136767463863	1
IL28&TNFSF15&IL1b-IL28&il1b	78.0200000000002	-284.820100797196	440.860100797197	0.999999998982964
IL28&TNFSF15&TNFa-IL28&il1b	179.54	-183.300100797196	542.380100797197	0.981161994347358
IL28&TNFSF15&TNFa&IL1b-IL28&il1b	362.526666666667	-0.313434130529231	725.366767463863	0.0504827923573737
null-IL28&il1b	18.8000000000002	-344.040100797196	381.640100797197	1
TNFa-IL28&il1b	155.57	-207.270100797196	518.410100797196	0.997488830117228
TNFa&IL1b-IL28&il1b	379.29	16.4498992028039	742.130100797197	0.0297547603441227
TNFS15&TNF&IL1b-IL28&il1b	15.1966666666667	-347.64343413053	378.036767463863	1
TNFSF15-IL28&il1b	-46.6866666666667	-409.526767463863	316.15343413053	1
TNFSF15&IL1b-IL28&il1b	169.983333333333	-192.856767463863	532.82343413053	0.990811709420761
TNFSF15&TNFa-IL28&il1b	-18.0166666666667	-380.856767463863	344.82343413053	1
IL28&TNFa&IL1b-IL28&TNFa	277.143333333333	-85.6967674638629	639.98343413053	0.420626750614198
IL28&TNFS15-IL28&TNFa	-5.95333333333338	-368.79343413053	356.886767463863	1
IL28&TNFSF15&IL1b-IL28&TNFa	136.77	-226.070100797196	499.610100797196	0.999712471474653
IL28&TNFSF15&TNFa-IL28&TNFa	238.29	-124.550100797196	601.130100797197	0.726238150550771
IL28&TNFSF15&TNFa&IL1b-IL28&TNFa	421.276666666667	58.4365658694705	784.116767463863	0.00705855358644825
null-IL28&TNFa	77.55	-285.290100797196	440.390100797196	0.999999999129818
TNFa-IL28&TNFa	214.32	-148.520100797196	577.160100797196	0.876862961747112
TNFa&IL1b-IL28&TNFa	438.04	75.1998992028036	800.880100797196	0.00382524700707332
TNFS15&TNF&IL1b-IL28&TNFa	73.9466666666665	-288.89343413053	436.786767463863	0.999999999748117
TNFSF15-IL28&TNFa	12.063333333333	-350.776767463863	374.903434130529	1
TNFSF15&IL1b-IL28&TNFa	228.733333333333	-134.106767463863	591.573434130529	0.793164472921775
TNFSF15&TNFa-IL28&TNFa	40.7333333333331	-322.106767463863	403.573434130529	1
IL28&TNFS15-IL28&TNFa&IL1b	-283.096666666667	-645.936767463863	79.7434341305295	0.37690857913658
IL28&TNFSF15&IL1b-IL28&TNFa&IL1b	-140.373333333333	-503.21343413053	222.466767463863	0.999543021265018
IL28&TNFSF15&TNFa-IL28&TNFa&IL1b	-38.8533333333332	-401.69343413053	323.986767463863	1
IL28&TNFSF15&TNFa&IL1b-IL28&TNFa&IL1b	144.133333333333	-218.706767463863	506.97343413053	0.999277662038459
null-IL28&TNFa&IL1b	-199.593333333333	-562.43343413053	163.246767463863	0.937131794892473
TNFa-IL28&TNFa&IL1b	-62.8233333333335	-425.66343413053	300.016767463863	1
TNFa&IL1b-IL28&TNFa&IL1b	160.896666666667	-201.94343413053	523.736767463863	0.995809379307664
TNFS15&TNF&IL1b-IL28&TNFa&IL1b	-203.196666666667	-566.036767463863	159.643434130529	0.924779018452673
TNFSF15-IL28&TNFa&IL1b	-265.08	-627.920100797197	97.7601007971959	0.514605857666567
TNFSF15&IL1b-IL28&TNFa&IL1b	-48.4100000000003	-411.250100797197	314.430100797196	1
TNFSF15&TNFa-IL28&TNFa&IL1b	-236.41	-599.250100797197	126.430100797196	0.739991326188408
IL28&TNFSF15&IL1b-IL28&TNFS15	142.723333333333	-220.116767463863	505.56343413053	0.999389809529389
IL28&TNFSF15&TNFa-IL28&TNFS15	244.243333333334	-118.596767463863	607.08343413053	0.681169631400805
IL28&TNFSF15&TNFa&IL1b-IL28&TNFS15	427.23	64.3898992028039	790.070100797197	0.00569102558383139
null-IL28&TNFS15	83.5033333333333	-279.336767463863	446.34343413053	0.999999994267974
TNFa-IL28&TNFS15	220.273333333333	-142.566767463863	583.11343413053	0.845116241831147
TNFa&IL1b-IL28&TNFS15	443.993333333333	81.153232536137	806.83343413053	0.00306358661886685
TNFS15&TNF&IL1b-IL28&TNFS15	79.8999999999999	-282.940100797196	442.740100797196	0.999999998125781
TNFSF15-IL28&TNFS15	18.0166666666664	-344.82343413053	380.856767463863	1
TNFSF15&IL1b-IL28&TNFS15	234.686666666666	-128.15343413053	597.526767463863	0.752364147812749
TNFSF15&TNFa-IL28&TNFS15	46.6866666666665	-316.15343413053	409.526767463863	1
IL28&TNFSF15&TNFa-IL28&TNFSF15&IL1b	101.52	-261.320100797196	464.360100797197	0.999999374012965
IL28&TNFSF15&TNFa&IL1b-IL28&TNFSF15&IL1b	284.506666666667	-78.3334341305294	647.346767463863	0.366884646399422
null-IL28&TNFSF15&IL1b	-59.22	-422.060100797196	303.620100797196	1
TNFa-IL28&TNFSF15&IL1b	77.55	-285.290100797196	440.390100797196	0.999999999129818
TNFa&IL1b-IL28&TNFSF15&IL1b	301.27	-61.5701007971963	664.110100797196	0.259150007524481
TNFS15&TNF&IL1b-IL28&TNFSF15&IL1b	-62.8233333333335	-425.66343413053	300.016767463863	1
TNFSF15-IL28&TNFSF15&IL1b	-124.706666666667	-487.546767463863	238.133434130529	0.999949741977894
TNFSF15&IL1b-IL28&TNFSF15&IL1b	91.9633333333331	-270.876767463863	454.803434130529	0.999999938413174
TNFSF15&TNFa-IL28&TNFSF15&IL1b	-96.0366666666669	-458.876767463863	266.803434130529	0.999999827213241
IL28&TNFSF15&TNFa&IL1b-IL28&TNFSF15&TNFa	182.986666666667	-179.85343413053	545.826767463863	0.976184377792141
null-IL28&TNFSF15&TNFa	-160.74	-523.580100797197	202.100100797196	0.995869665855481
TNFa-IL28&TNFSF15&TNFa	-23.9700000000003	-386.810100797197	338.870100797196	1
TNFa&IL1b-IL28&TNFSF15&TNFa	199.75	-163.090100797197	562.590100797196	0.936625957008945
TNFS15&TNF&IL1b-IL28&TNFSF15&TNFa	-164.343333333334	-527.18343413053	198.496767463863	0.994284175687443
TNFSF15-IL28&TNFSF15&TNFa	-226.226666666667	-589.066767463863	136.613434130529	0.809344011640443
TNFSF15&IL1b-IL28&TNFSF15&TNFa	-9.55666666666707	-372.396767463863	353.283434130529	1
TNFSF15&TNFa-IL28&TNFSF15&TNFa	-197.556666666667	-560.396767463863	165.283434130529	0.943454673860308
null-IL28&TNFSF15&TNFa&IL1b	-343.726666666667	-706.566767463863	19.1134341305294	0.0879874046735268
TNFa-IL28&TNFSF15&TNFa&IL1b	-206.956666666667	-569.796767463863	155.883434130529	0.91025398518265
TNFa&IL1b-IL28&TNFSF15&TNFa&IL1b	16.7633333333331	-346.076767463863	379.603434130529	1
TNFS15&TNF&IL1b-IL28&TNFSF15&TNFa&IL1b	-347.33	-710.170100797197	15.5101007971959	0.0793607441191737
TNFSF15-IL28&TNFSF15&TNFa&IL1b	-409.213333333334	-772.05343413053	-46.3732325361375	0.0108328826201721
TNFSF15&IL1b-IL28&TNFSF15&TNFa&IL1b	-192.543333333334	-555.38343413053	170.296767463863	0.957083537186519
TNFSF15&TNFa-IL28&TNFSF15&TNFa&IL1b	-380.543333333334	-743.38343413053	-17.7032325361374	0.0285686807432349
TNFa-null	136.77	-226.070100797196	499.610100797196	0.999712471474653
TNFa&IL1b-null	360.49	-2.35010079719632	723.330100797196	0.0537212516772654
TNFS15&TNF&IL1b-null	-3.60333333333347	-366.44343413053	359.236767463863	1
TNFSF15-null	-65.4866666666669	-428.326767463863	297.353434130529	0.999999999990358
TNFSF15&IL1b-null	151.183333333333	-211.656767463863	514.023434130529	0.998403890745765
TNFSF15&TNFa-null	-36.8166666666668	-399.656767463863	326.023434130529	1
TNFa&IL1b-TNFa	223.72	-139.120100797196	586.560100797196	0.824875752393138
TNFS15&TNF&IL1b-TNFa	-140.373333333333	-503.21343413053	222.466767463863	0.999543021265018
TNFSF15-TNFa	-202.256666666667	-565.096767463863	160.583434130529	0.928147508866882
TNFSF15&IL1b-TNFa	14.4133333333332	-348.426767463863	377.25343413053	1
TNFSF15&TNFa-TNFa	-173.586666666667	-536.426767463863	189.25343413053	0.987807112002343
TNFS15&TNF&IL1b-TNFa&IL1b	-364.093333333333	-726.93343413053	-1.25323253613715	0.0481100575001691
TNFSF15-TNFa&IL1b	-425.976666666667	-788.816767463863	-63.1365658694706	0.00595621942859226
TNFSF15&IL1b-TNFa&IL1b	-209.306666666667	-572.146767463863	153.533434130529	0.900311292174339
TNFSF15&TNFa-TNFa&IL1b	-397.306666666667	-760.146767463863	-34.4665658694705	0.0163470554220178
TNFSF15-TNFS15&TNF&IL1b	-61.8833333333334	-424.72343413053	300.956767463863	1
TNFSF15&IL1b-TNFS15&TNF&IL1b	154.786666666667	-208.05343413053	517.626767463863	0.997679069765222
TNFSF15&TNFa-TNFS15&TNF&IL1b	-33.2133333333334	-396.05343413053	329.626767463863	1
TNFSF15&IL1b-TNFSF15	216.67	-146.170100797196	579.510100797196	0.864829882549684
TNFSF15&TNFa-TNFSF15	28.6700000000001	-334.170100797196	391.510100797196	1
TNFSF15&TNFa-TNFSF15&IL1b	-188	-550.840100797196	174.840100797196	0.967211759881657
