# Supplementary material for: Combinatorial Cytokine Code Generates Anti-Viral State in Dendritic Cells
Source: Front Immunol. 2014 Feb 26;5:73. doi: 10.3389/fimmu.2014.00073 (PMC3935347; doi:10.3389/fimmu.2014.00073)
Supplement: Supplementary file 2 [file 71252_Sealfon_DataSheet2.ZIP › R/fig6d/tukeyresultsg.csv]

	diff	lwr	upr	p.adj
IFNb&IL1b-IFNb	-6.42333333333333	-18.2966326724346	5.4499660057679	0.947145743006838
IFNb&IL28-IFNb	-0.286666666666651	-12.1599660057679	11.5866326724346	1
IFNb&IL28&IL1b-IFNb	-1.72333333333333	-13.5966326724346	10.1499660057679	1
IFNb&IL28&TNFa-IFNb	-1.53333333333333	-13.4066326724346	10.3399660057679	1
IFNb&IL28&TNFa&IL1b-IFNb	-6.84	-18.7132993391012	5.03329933910122	0.901534685531789
IFNb&IL28&TNFSF15-IFNb	-2.22666666666665	-14.0999660057679	9.64663267243458	0.999999999972537
IFNb&IL28&TNFSF15&IL1b-IFNb	-4.23666666666666	-16.1099660057679	7.63663267243457	0.999896106170119
IFNb&IL28&TNFSF15&TNFa-IFNb	-3.85999999999999	-15.7332993391012	8.01329933910123	0.999983624814347
IFNb&IL28&TNFSF15&TNFa&IL1b-IFNb	-6.51666666666667	-18.3899660057679	5.35663267243455	0.938563943797788
IFNb&TNFa-IFNb	-3.43666666666665	-15.3099660057679	8.43663267243458	0.999998653206011
IFNb&TNFa&IL1b-IFNb	-2.40333333333332	-14.2766326724346	9.46996600576791	0.999999999789445
IFNb&TNFSF15&IL1b-IFNb	40.27	28.3967006608988	52.1432993391012	9.55424628301671e-12
IFNb&TNFSF15&TNFa-IFNb	-4.13333333333332	-16.0066326724345	7.73996600576791	0.99993543378662
IFNb&TNFSF15&TNFa&IL1b-IFNb	-5.81333333333333	-17.6866326724346	6.0599660057679	0.983520691146288
IFNb&TNFSF25-IFNb	-0.983333333333327	-12.8566326724346	10.8899660057679	1
IL1b-IFNb	36.7566666666667	24.8833673275654	48.6299660057679	9.59687884716232e-12
IL28-IFNb	39.6233333333333	27.7500339942321	51.4966326724346	9.55757695209059e-12
IL28&il1b-IFNb	36.3966666666667	24.5233673275654	48.2699660057679	9.60886925582827e-12
IL28&TNFa-IFNb	33.93	22.0567006608988	45.8032993391012	9.71100977409378e-12
IL28&TNFa&IL1b-IFNb	40.2366666666667	28.3633673275654	52.1099660057679	9.55446832762163e-12
IL28&TNFS15-IFNb	33.5833333333333	21.7100339942321	45.4566326724346	9.74309521950545e-12
IL28&TNFSF15&IL1b-IFNb	37.4466666666667	25.5733673275654	49.3199660057679	9.57867118955846e-12
IL28&TNFSF15&TNFa-IFNb	41.95	30.0767006608988	53.8232993391012	9.54980539091821e-12
IL28&TNFSF15&TNFa&IL1b-IFNb	46.81	34.9367006608988	58.6832993391013	9.54736290026403e-12
null-IFNb	36.67	24.7967006608988	48.5432993391012	9.60109769465589e-12
TNFa-IFNb	38.3666666666667	26.4933673275655	50.2399660057679	9.57223189601564e-12
TNFa&IL1b-IFNb	45.3	33.4267006608988	57.1732993391012	9.54758494486896e-12
TNFS15&TNF&IL1b-IFNb	36.1066666666667	24.2333673275654	47.9799660057679	9.61530854937109e-12
TNFSF15-IFNb	34.95	23.0767006608988	46.8232993391012	9.65505453365267e-12
TNFSF15&IL1b-IFNb	40.5233333333333	28.6500339942321	52.3966326724346	9.55491241683148e-12
TNFSF15&TNFa-IFNb	35.4533333333333	23.5800339942321	47.3266326724346	9.63262802855525e-12
IFNb&IL28-IFNb&IL1b	6.13666666666668	-5.73663267243455	18.0099660057679	0.968142249688926
IFNb&IL28&IL1b-IFNb&IL1b	4.69999999999999	-7.17329933910123	16.5732993391012	0.999319701917124
IFNb&IL28&TNFa-IFNb&IL1b	4.89	-6.98329933910123	16.7632993391012	0.998678714089988
IFNb&IL28&TNFa&IL1b-IFNb&IL1b	-0.416666666666677	-12.2899660057679	11.4566326724346	1
IFNb&IL28&TNFSF15-IFNb&IL1b	4.19666666666668	-7.67663267243455	16.0699660057679	0.999913349549242
IFNb&IL28&TNFSF15&IL1b-IFNb&IL1b	2.18666666666667	-9.68663267243456	14.0599660057679	0.999999999983236
IFNb&IL28&TNFSF15&TNFa-IFNb&IL1b	2.56333333333333	-9.3099660057679	14.4366326724346	0.999999998872131
IFNb&IL28&TNFSF15&TNFa&IL1b-IFNb&IL1b	-0.0933333333333479	-11.9666326724346	11.7799660057679	1
IFNb&TNFa-IFNb&IL1b	2.98666666666668	-8.88663267243455	14.8599660057679	0.999999948676108
IFNb&TNFa&IL1b-IFNb&IL1b	4.02	-7.85329933910122	15.8932993391012	0.999962678032952
IFNb&TNFSF15&IL1b-IFNb&IL1b	46.6933333333333	34.8200339942321	58.5666326724346	9.54736290026403e-12
IFNb&TNFSF15&TNFa-IFNb&IL1b	2.29000000000001	-9.58329933910122	14.1632993391012	0.999999999941578
IFNb&TNFSF15&TNFa&IL1b-IFNb&IL1b	0.609999999999994	-11.2632993391012	12.4832993391012	1
IFNb&TNFSF25-IFNb&IL1b	5.44	-6.43329933910123	17.3132993391012	0.993263130768428
IL1b-IFNb&IL1b	43.18	31.3067006608988	55.0532993391012	9.54825107868373e-12
IL28-IFNb&IL1b	46.0466666666667	34.1733673275654	57.9199660057679	9.54736290026403e-12
IL28&il1b-IFNb&IL1b	42.82	30.9467006608988	54.6932993391012	9.54825107868373e-12
IL28&TNFa-IFNb&IL1b	40.3533333333333	28.4800339942321	52.2266326724346	9.55491241683148e-12
IL28&TNFa&IL1b-IFNb&IL1b	46.66	34.7867006608988	58.5332993391012	9.54736290026403e-12
IL28&TNFS15-IFNb&IL1b	40.0066666666667	28.1333673275654	51.8799660057679	9.55491241683148e-12
IL28&TNFSF15&IL1b-IFNb&IL1b	43.87	31.9967006608988	55.7432993391012	9.54825107868373e-12
IL28&TNFSF15&TNFa-IFNb&IL1b	48.3733333333333	36.5000339942321	60.2466326724346	9.54736290026403e-12
IL28&TNFSF15&TNFa&IL1b-IFNb&IL1b	53.2333333333333	41.3600339942321	65.1066326724346	9.54714085565911e-12
null-IFNb&IL1b	43.0933333333333	31.2200339942321	54.9666326724346	9.54825107868373e-12
TNFa-IFNb&IL1b	44.79	32.9167006608988	56.6632993391012	9.54780698947388e-12
TNFa&IL1b-IFNb&IL1b	51.7233333333333	39.8500339942321	63.5966326724346	9.54714085565911e-12
TNFS15&TNF&IL1b-IFNb&IL1b	42.53	30.6567006608988	54.4032993391012	9.54825107868373e-12
TNFSF15-IFNb&IL1b	41.3733333333333	29.5000339942321	53.2466326724346	9.55202583696746e-12
TNFSF15&IL1b-IFNb&IL1b	46.9466666666667	35.0733673275654	58.8199660057679	9.54736290026403e-12
TNFSF15&TNFa-IFNb&IL1b	41.8766666666667	30.0033673275654	53.7499660057679	9.55002743552313e-12
IFNb&IL28&IL1b-IFNb&IL28	-1.43666666666668	-13.3099660057679	10.4366326724345	1
IFNb&IL28&TNFa-IFNb&IL28	-1.24666666666668	-13.1199660057679	10.6266326724346	1
IFNb&IL28&TNFa&IL1b-IFNb&IL28	-6.55333333333335	-18.4266326724346	5.31996600576788	0.934941723234821
IFNb&IL28&TNFSF15-IFNb&IL28	-1.94	-13.8132993391012	9.93329933910123	1
IFNb&IL28&TNFSF15&IL1b-IFNb&IL28	-3.95000000000001	-15.8232993391012	7.92329933910122	0.999973778278636
IFNb&IL28&TNFSF15&TNFa-IFNb&IL28	-3.57333333333334	-15.4466326724346	8.29996600576789	0.999996814141868
IFNb&IL28&TNFSF15&TNFa&IL1b-IFNb&IL28	-6.23000000000002	-18.1032993391013	5.6432993391012	0.962146865820617
IFNb&TNFa-IFNb&IL28	-3.15	-15.0232993391012	8.72329933910123	0.99999981742489
IFNb&TNFa&IL1b-IFNb&IL28	-2.11666666666667	-13.9899660057679	9.75663267243456	1
IFNb&TNFSF15&IL1b-IFNb&IL28	40.5566666666667	28.6833673275654	52.4299660057679	9.55446832762163e-12
IFNb&TNFSF15&TNFa-IFNb&IL28	-3.84666666666667	-15.7199660057679	8.02663267243456	0.999984753587421
IFNb&TNFSF15&TNFa&IL1b-IFNb&IL28	-5.52666666666668	-17.3999660057679	6.34663267243455	0.991592573738147
IFNb&TNFSF25-IFNb&IL28	-0.696666666666676	-12.5699660057679	11.1766326724346	1
IL1b-IFNb&IL28	37.0433333333333	25.1700339942321	48.9166326724346	9.58688683994069e-12
IL28-IFNb&IL28	39.91	28.0367006608988	51.7832993391012	9.55446832762163e-12
IL28&il1b-IFNb&IL28	36.6833333333333	24.8100339942321	48.5566326724346	9.60087565005097e-12
IL28&TNFa-IFNb&IL28	34.2166666666667	22.3433673275654	46.0899660057679	9.70190594529186e-12
IL28&TNFa&IL1b-IFNb&IL28	40.5233333333333	28.6500339942321	52.3966326724346	9.55491241683148e-12
IL28&TNFS15-IFNb&IL28	33.87	21.9967006608988	45.7432993391012	9.71589475540213e-12
IL28&TNFSF15&IL1b-IFNb&IL28	37.7333333333333	25.8600339942321	49.6066326724346	9.57445234206489e-12
IL28&TNFSF15&TNFa-IFNb&IL28	42.2366666666667	30.3633673275654	54.1099660057679	9.54936130170836e-12
IL28&TNFSF15&TNFa&IL1b-IFNb&IL28	47.0966666666667	35.2233673275654	58.9699660057679	9.54736290026403e-12
null-IFNb&IL28	36.9566666666667	25.0833673275654	48.8299660057679	9.59088364282934e-12
TNFa-IFNb&IL28	38.6533333333333	26.7800339942321	50.5266326724346	9.56890122694176e-12
TNFa&IL1b-IFNb&IL28	45.5866666666667	33.7133673275654	57.4599660057679	9.54758494486896e-12
TNFS15&TNF&IL1b-IFNb&IL28	36.3933333333333	24.5200339942321	48.2666326724346	9.60886925582827e-12
TNFSF15-IFNb&IL28	35.2366666666667	23.3633673275654	47.1099660057679	9.63595869762912e-12
TNFSF15&IL1b-IFNb&IL28	40.81	28.9367006608988	52.6832993391012	9.55469037222656e-12
TNFSF15&TNFa-IFNb&IL28	35.74	23.8667006608988	47.6132993391012	9.62108170909914e-12
IFNb&IL28&TNFa-IFNb&IL28&IL1b	0.190000000000005	-11.6832993391012	12.0632993391012	1
IFNb&IL28&TNFa&IL1b-IFNb&IL28&IL1b	-5.11666666666667	-16.9899660057679	6.75663267243456	0.997283161938869
IFNb&IL28&TNFSF15-IFNb&IL28&IL1b	-0.503333333333318	-12.3766326724345	11.3699660057679	1
IFNb&IL28&TNFSF15&IL1b-IFNb&IL28&IL1b	-2.51333333333333	-14.3866326724346	9.3599660057679	0.999999999322005
IFNb&IL28&TNFSF15&TNFa-IFNb&IL28&IL1b	-2.13666666666666	-14.0099660057679	9.73663267243457	0.999999999991096
IFNb&IL28&TNFSF15&TNFa&IL1b-IFNb&IL28&IL1b	-4.79333333333334	-16.6666326724346	7.07996600576789	0.999050683997824
IFNb&TNFa-IFNb&IL28&IL1b	-1.71333333333332	-13.5866326724345	10.1599660057679	1
IFNb&TNFa&IL1b-IFNb&IL28&IL1b	-0.679999999999989	-12.5532993391012	11.1932993391012	1
IFNb&TNFSF15&IL1b-IFNb&IL28&IL1b	41.9933333333333	30.1200339942321	53.8666326724346	9.54958334631328e-12
IFNb&TNFSF15&TNFa-IFNb&IL28&IL1b	-2.40999999999999	-14.2832993391012	9.46329933910124	0.999999999773525
IFNb&TNFSF15&TNFa&IL1b-IFNb&IL28&IL1b	-4.09	-15.9632993391012	7.78329933910123	0.999947466084131
IFNb&TNFSF25-IFNb&IL28&IL1b	0.740000000000006	-11.1332993391012	12.6132993391012	1
IL1b-IFNb&IL28&IL1b	38.48	26.6067006608988	50.3532993391012	9.57378620825011e-12
IL28-IFNb&IL28&IL1b	41.3466666666667	29.4733673275654	53.2199660057679	9.55224788157238e-12
IL28&il1b-IFNb&IL28&IL1b	38.12	26.2467006608988	49.9932993391012	9.57467438666981e-12
IL28&TNFa-IFNb&IL28&IL1b	35.6533333333333	23.7800339942321	47.5266326724346	9.62152579830899e-12
IL28&TNFa&IL1b-IFNb&IL28&IL1b	41.96	30.0867006608988	53.8332993391012	9.54980539091821e-12
IL28&TNFS15-IFNb&IL28&IL1b	35.3066666666667	23.4333673275654	47.1799660057679	9.63973345591285e-12
IL28&TNFSF15&IL1b-IFNb&IL28&IL1b	39.17	27.2967006608988	51.0432993391012	9.56068557655954e-12
IL28&TNFSF15&TNFa-IFNb&IL28&IL1b	43.6733333333333	31.8000339942321	55.5466326724346	9.54825107868373e-12
IL28&TNFSF15&TNFa&IL1b-IFNb&IL28&IL1b	48.5333333333334	36.6600339942321	60.4066326724346	9.54736290026403e-12
null-IFNb&IL28&IL1b	38.3933333333333	26.5200339942321	50.2666326724346	9.57156576220086e-12
TNFa-IFNb&IL28&IL1b	40.09	28.2167006608988	51.9632993391012	9.55424628301671e-12
TNFa&IL1b-IFNb&IL28&IL1b	47.0233333333333	35.1500339942321	58.8966326724346	9.54736290026403e-12
TNFS15&TNF&IL1b-IFNb&IL28&IL1b	37.83	25.9567006608988	49.7032993391012	9.57556256508951e-12
TNFSF15-IFNb&IL28&IL1b	36.6733333333333	24.8000339942321	48.5466326724346	9.60131973926082e-12
TNFSF15&IL1b-IFNb&IL28&IL1b	42.2466666666667	30.3733673275655	54.1199660057679	9.54936130170836e-12
TNFSF15&TNFa-IFNb&IL28&IL1b	37.1766666666667	25.3033673275654	49.0499660057679	9.58355617086681e-12
IFNb&IL28&TNFa&IL1b-IFNb&IL28&TNFa	-5.30666666666668	-17.1799660057679	6.56663267243455	0.995292225247534
IFNb&IL28&TNFSF15-IFNb&IL28&TNFa	-0.693333333333323	-12.5666326724346	11.1799660057679	1
IFNb&IL28&TNFSF15&IL1b-IFNb&IL28&TNFa	-2.70333333333333	-14.5766326724346	9.1699660057679	0.999999995625001
IFNb&IL28&TNFSF15&TNFa-IFNb&IL28&TNFa	-2.32666666666667	-14.1999660057679	9.54663267243456	0.999999999910768
IFNb&IL28&TNFSF15&TNFa&IL1b-IFNb&IL28&TNFa	-4.98333333333335	-16.8566326724346	6.88996600576788	0.998206070354073
IFNb&TNFa-IFNb&IL28&TNFa	-1.90333333333332	-13.7766326724346	9.96996600576791	1
IFNb&TNFa&IL1b-IFNb&IL28&TNFa	-0.869999999999994	-12.7432993391012	11.0032993391012	1
IFNb&TNFSF15&IL1b-IFNb&IL28&TNFa	41.8033333333333	29.9300339942321	53.6766326724346	9.55024948012806e-12
IFNb&TNFSF15&TNFa-IFNb&IL28&TNFa	-2.59999999999999	-14.4732993391012	9.27329933910124	0.999999998375718
IFNb&TNFSF15&TNFa&IL1b-IFNb&IL28&TNFa	-4.28	-16.1532993391012	7.59329933910122	0.999873998183966
IFNb&TNFSF25-IFNb&IL28&TNFa	0.550000000000001	-11.3232993391012	12.4232993391012	1
IL1b-IFNb&IL28&TNFa	38.29	26.4167006608988	50.1632993391012	9.57245394062056e-12
IL28-IFNb&IL28&TNFa	41.1566666666667	29.2833673275654	53.0299660057679	9.55358014920193e-12
IL28&il1b-IFNb&IL28&TNFa	37.93	26.0567006608988	49.8032993391012	9.57312007443534e-12
IL28&TNFa-IFNb&IL28&TNFa	35.4633333333333	23.5900339942321	47.3366326724346	9.6312957609257e-12
IL28&TNFa&IL1b-IFNb&IL28&TNFa	41.77	29.8967006608988	53.6432993391012	9.55024948012806e-12
IL28&TNFS15-IFNb&IL28&TNFa	35.1166666666667	23.2433673275654	46.9899660057679	9.6481711509e-12
IL28&TNFSF15&IL1b-IFNb&IL28&TNFa	38.98	27.1067006608988	50.8532993391012	9.56201784418909e-12
IL28&TNFSF15&TNFa-IFNb&IL28&TNFa	43.4833333333333	31.6100339942321	55.3566326724346	9.54825107868373e-12
IL28&TNFSF15&TNFa&IL1b-IFNb&IL28&TNFa	48.3433333333333	36.4700339942321	60.2166326724346	9.54736290026403e-12
null-IFNb&IL28&TNFa	38.2033333333333	26.3300339942321	50.0766326724346	9.57223189601564e-12
TNFa-IFNb&IL28&TNFa	39.9	28.0267006608988	51.7732993391012	9.55446832762163e-12
TNFa&IL1b-IFNb&IL28&TNFa	46.8333333333333	34.9600339942321	58.7066326724346	9.54736290026403e-12
TNFS15&TNF&IL1b-IFNb&IL28&TNFa	37.64	25.7667006608988	49.5132993391012	9.57800505574369e-12
TNFSF15-IFNb&IL28&TNFa	36.4833333333333	24.6100339942321	48.3566326724346	9.60531654214947e-12
TNFSF15&IL1b-IFNb&IL28&TNFa	42.0566666666667	30.1833673275654	53.9299660057679	9.54936130170836e-12
TNFSF15&TNFa-IFNb&IL28&TNFa	36.9866666666667	25.1133673275654	48.8599660057679	9.58955137519979e-12
IFNb&IL28&TNFSF15-IFNb&IL28&TNFa&IL1b	4.61333333333335	-7.25996600576788	16.4866326724346	0.999507107642662
IFNb&IL28&TNFSF15&IL1b-IFNb&IL28&TNFa&IL1b	2.60333333333334	-9.26996600576789	14.4766326724346	0.999999998321549
IFNb&IL28&TNFSF15&TNFa-IFNb&IL28&TNFa&IL1b	2.98000000000001	-8.89329933910122	14.8532993391012	0.999999951373942
IFNb&IL28&TNFSF15&TNFa&IL1b-IFNb&IL28&TNFa&IL1b	0.323333333333329	-11.5499660057679	12.1966326724346	1
IFNb&TNFa-IFNb&IL28&TNFa&IL1b	3.40333333333335	-8.46996600576787	15.2766326724346	0.999998917609296
IFNb&TNFa&IL1b-IFNb&IL28&TNFa&IL1b	4.43666666666668	-7.43663267243455	16.3099660057679	0.999754568329615
IFNb&TNFSF15&IL1b-IFNb&IL28&TNFa&IL1b	47.11	35.2367006608988	58.9832993391012	9.54736290026403e-12
IFNb&TNFSF15&TNFa-IFNb&IL28&TNFa&IL1b	2.70666666666668	-9.16663267243454	14.5799660057679	0.999999995486877
IFNb&TNFSF15&TNFa&IL1b-IFNb&IL28&TNFa&IL1b	1.02666666666667	-10.8466326724346	12.8999660057679	1
IFNb&TNFSF25-IFNb&IL28&TNFa&IL1b	5.85666666666668	-6.01663267243455	17.7299660057679	0.981892745151581
IL1b-IFNb&IL28&TNFa&IL1b	43.5966666666667	31.7233673275654	55.4699660057679	9.54825107868373e-12
IL28-IFNb&IL28&TNFa&IL1b	46.4633333333333	34.5900339942321	58.3366326724346	9.54736290026403e-12
IL28&il1b-IFNb&IL28&TNFa&IL1b	43.2366666666667	31.3633673275654	55.1099660057679	9.54825107868373e-12
IL28&TNFa-IFNb&IL28&TNFa&IL1b	40.77	28.8967006608988	52.6432993391012	9.55424628301671e-12
IL28&TNFa&IL1b-IFNb&IL28&TNFa&IL1b	47.0766666666667	35.2033673275654	58.9499660057679	9.54736290026403e-12
IL28&TNFS15-IFNb&IL28&TNFa&IL1b	40.4233333333333	28.5500339942321	52.2966326724346	9.55446832762163e-12
IL28&TNFSF15&IL1b-IFNb&IL28&TNFa&IL1b	44.2866666666667	32.4133673275654	56.1599660057679	9.54825107868373e-12
IL28&TNFSF15&TNFa-IFNb&IL28&TNFa&IL1b	48.79	36.9167006608988	60.6632993391012	9.54736290026403e-12
IL28&TNFSF15&TNFa&IL1b-IFNb&IL28&TNFa&IL1b	53.65	41.7767006608988	65.5232993391013	9.54714085565911e-12
null-IFNb&IL28&TNFa&IL1b	43.51	31.6367006608988	55.3832993391012	9.54825107868373e-12
TNFa-IFNb&IL28&TNFa&IL1b	45.2066666666667	33.3333673275655	57.0799660057679	9.54758494486896e-12
TNFa&IL1b-IFNb&IL28&TNFa&IL1b	52.14	40.2667006608988	64.0132993391012	9.54714085565911e-12
TNFS15&TNF&IL1b-IFNb&IL28&TNFa&IL1b	42.9466666666667	31.0733673275654	54.8199660057679	9.54825107868373e-12
TNFSF15-IFNb&IL28&TNFa&IL1b	41.79	29.9167006608988	53.6632993391012	9.55024948012806e-12
TNFSF15&IL1b-IFNb&IL28&TNFa&IL1b	47.3633333333334	35.4900339942321	59.2366326724346	9.54736290026403e-12
TNFSF15&TNFa-IFNb&IL28&TNFa&IL1b	42.2933333333333	30.4200339942321	54.1666326724346	9.54913925710343e-12
IFNb&IL28&TNFSF15&IL1b-IFNb&IL28&TNFSF15	-2.01000000000001	-13.8832993391012	9.86329933910122	1
IFNb&IL28&TNFSF15&TNFa-IFNb&IL28&TNFSF15	-1.63333333333334	-13.5066326724346	10.2399660057679	1
IFNb&IL28&TNFSF15&TNFa&IL1b-IFNb&IL28&TNFSF15	-4.29000000000002	-16.1632993391013	7.5832993391012	0.999868332242058
IFNb&TNFa-IFNb&IL28&TNFSF15	-1.21	-13.0832993391012	10.6632993391012	1
IFNb&TNFa&IL1b-IFNb&IL28&TNFSF15	-0.176666666666671	-12.0499660057679	11.6966326724346	1
IFNb&TNFSF15&IL1b-IFNb&IL28&TNFSF15	42.4966666666667	30.6233673275654	54.3699660057679	9.54825107868373e-12
IFNb&TNFSF15&TNFa-IFNb&IL28&TNFSF15	-1.90666666666667	-13.7799660057679	9.96663267243456	1
IFNb&TNFSF15&TNFa&IL1b-IFNb&IL28&TNFSF15	-3.58666666666668	-15.4599660057679	8.28663267243455	0.999996545074798
IFNb&TNFSF25-IFNb&IL28&TNFSF15	1.24333333333332	-10.6299660057679	13.1166326724346	1
IL1b-IFNb&IL28&TNFSF15	38.9833333333333	27.1100339942321	50.8566326724346	9.56201784418909e-12
IL28-IFNb&IL28&TNFSF15	41.85	29.9767006608988	53.7232993391012	9.55024948012806e-12
IL28&il1b-IFNb&IL28&TNFSF15	38.6233333333333	26.7500339942321	50.4966326724346	9.57001144996639e-12
IL28&TNFa-IFNb&IL28&TNFSF15	36.1566666666667	24.2833673275654	48.0299660057679	9.61131174648244e-12
IL28&TNFa&IL1b-IFNb&IL28&TNFSF15	42.4633333333333	30.5900339942321	54.3366326724346	9.54825107868373e-12
IL28&TNFS15-IFNb&IL28&TNFSF15	35.81	23.9367006608988	47.6832993391012	9.61597468318587e-12
IL28&TNFSF15&IL1b-IFNb&IL28&TNFSF15	39.6733333333333	27.8000339942321	51.5466326724346	9.55735490748566e-12
IL28&TNFSF15&TNFa-IFNb&IL28&TNFSF15	44.1766666666667	32.3033673275654	56.0499660057679	9.54825107868373e-12
IL28&TNFSF15&TNFa&IL1b-IFNb&IL28&TNFSF15	49.0366666666667	37.1633673275654	60.9099660057679	9.54736290026403e-12
null-IFNb&IL28&TNFSF15	38.8966666666667	27.0233673275654	50.7699660057679	9.56357215642356e-12
TNFa-IFNb&IL28&TNFSF15	40.5933333333333	28.7200339942321	52.4666326724346	9.55424628301671e-12
TNFa&IL1b-IFNb&IL28&TNFSF15	47.5266666666667	35.6533673275654	59.3999660057679	9.54736290026403e-12
TNFS15&TNF&IL1b-IFNb&IL28&TNFSF15	38.3333333333333	26.4600339942321	50.2066326724346	9.57334211904026e-12
TNFSF15-IFNb&IL28&TNFSF15	37.1766666666667	25.3033673275654	49.0499660057679	9.58355617086681e-12
TNFSF15&IL1b-IFNb&IL28&TNFSF15	42.75	30.8767006608988	54.6232993391012	9.54825107868373e-12
TNFSF15&TNFa-IFNb&IL28&TNFSF15	37.68	25.8067006608988	49.5532993391012	9.58044754639786e-12
IFNb&IL28&TNFSF15&TNFa-IFNb&IL28&TNFSF15&IL1b	0.376666666666667	-11.4966326724346	12.2499660057679	1
IFNb&IL28&TNFSF15&TNFa&IL1b-IFNb&IL28&TNFSF15&IL1b	-2.28000000000001	-14.1532993391012	9.59329933910121	0.999999999948025
IFNb&TNFa-IFNb&IL28&TNFSF15&IL1b	0.800000000000011	-11.0732993391012	12.6732993391012	1
IFNb&TNFa&IL1b-IFNb&IL28&TNFSF15&IL1b	1.83333333333334	-10.0399660057679	13.7066326724346	1
IFNb&TNFSF15&IL1b-IFNb&IL28&TNFSF15&IL1b	44.5066666666667	32.6333673275654	56.3799660057679	9.54802903407881e-12
IFNb&TNFSF15&TNFa-IFNb&IL28&TNFSF15&IL1b	0.103333333333342	-11.7699660057679	11.9766326724346	1
IFNb&TNFSF15&TNFa&IL1b-IFNb&IL28&TNFSF15&IL1b	-1.57666666666667	-13.4499660057679	10.2966326724346	1
IFNb&TNFSF25-IFNb&IL28&TNFSF15&IL1b	3.25333333333333	-8.61996600576789	15.1266326724346	0.999999612637589
IL1b-IFNb&IL28&TNFSF15&IL1b	40.9933333333333	29.1200339942321	52.8666326724346	9.55446832762163e-12
IL28-IFNb&IL28&TNFSF15&IL1b	43.86	31.9867006608988	55.7332993391012	9.54825107868373e-12
IL28&il1b-IFNb&IL28&TNFSF15&IL1b	40.6333333333333	28.7600339942321	52.5066326724346	9.55402423841178e-12
IL28&TNFa-IFNb&IL28&TNFSF15&IL1b	38.1666666666667	26.2933673275654	50.0399660057679	9.57334211904026e-12
IL28&TNFa&IL1b-IFNb&IL28&TNFSF15&IL1b	44.4733333333333	32.6000339942321	56.3466326724346	9.54825107868373e-12
IL28&TNFS15-IFNb&IL28&TNFSF15&IL1b	37.82	25.9467006608988	49.6932993391012	9.57578460969444e-12
IL28&TNFSF15&IL1b-IFNb&IL28&TNFSF15&IL1b	41.6833333333333	29.8100339942321	53.5566326724346	9.55069356933791e-12
IL28&TNFSF15&TNFa-IFNb&IL28&TNFSF15&IL1b	46.1866666666667	34.3133673275654	58.0599660057679	9.54736290026403e-12
IL28&TNFSF15&TNFa&IL1b-IFNb&IL28&TNFSF15&IL1b	51.0466666666667	39.1733673275655	62.9199660057679	9.54714085565911e-12
null-IFNb&IL28&TNFSF15&IL1b	40.9066666666667	29.0333673275654	52.7799660057679	9.55491241683148e-12
TNFa-IFNb&IL28&TNFSF15&IL1b	42.6033333333334	30.7300339942321	54.4766326724346	9.54825107868373e-12
TNFa&IL1b-IFNb&IL28&TNFSF15&IL1b	49.5366666666667	37.6633673275654	61.4099660057679	9.54736290026403e-12
TNFS15&TNF&IL1b-IFNb&IL28&TNFSF15&IL1b	40.3433333333333	28.4700339942321	52.2166326724346	9.55491241683148e-12
TNFSF15-IFNb&IL28&TNFSF15&IL1b	39.1866666666667	27.3133673275654	51.0599660057679	9.56046353195461e-12
TNFSF15&IL1b-IFNb&IL28&TNFSF15&IL1b	44.76	32.8867006608988	56.6332993391012	9.54780698947388e-12
TNFSF15&TNFa-IFNb&IL28&TNFSF15&IL1b	39.69	27.8167006608988	51.5632993391012	9.55735490748566e-12
IFNb&IL28&TNFSF15&TNFa&IL1b-IFNb&IL28&TNFSF15&TNFa	-2.65666666666668	-14.5299660057679	9.21663267243455	0.99999999718478
IFNb&TNFa-IFNb&IL28&TNFSF15&TNFa	0.423333333333344	-11.4499660057679	12.2966326724346	1
IFNb&TNFa&IL1b-IFNb&IL28&TNFSF15&TNFa	1.45666666666667	-10.4166326724346	13.3299660057679	1
IFNb&TNFSF15&IL1b-IFNb&IL28&TNFSF15&TNFa	44.13	32.2567006608988	56.0032993391012	9.54825107868373e-12
IFNb&TNFSF15&TNFa-IFNb&IL28&TNFSF15&TNFa	-0.273333333333325	-12.1466326724346	11.5999660057679	1
IFNb&TNFSF15&TNFa&IL1b-IFNb&IL28&TNFSF15&TNFa	-1.95333333333334	-13.8266326724346	9.91996600576789	1
IFNb&TNFSF25-IFNb&IL28&TNFSF15&TNFa	2.87666666666667	-8.99663267243456	14.7499660057679	0.999999979429728
IL1b-IFNb&IL28&TNFSF15&TNFa	40.6166666666667	28.7433673275654	52.4899660057679	9.55402423841178e-12
IL28-IFNb&IL28&TNFSF15&TNFa	43.4833333333333	31.6100339942321	55.3566326724346	9.54825107868373e-12
IL28&il1b-IFNb&IL28&TNFSF15&TNFa	40.2566666666667	28.3833673275654	52.1299660057679	9.55424628301671e-12
IL28&TNFa-IFNb&IL28&TNFSF15&TNFa	37.79	25.9167006608988	49.6632993391012	9.57334211904026e-12
IL28&TNFa&IL1b-IFNb&IL28&TNFSF15&TNFa	44.0966666666667	32.2233673275654	55.9699660057679	9.54825107868373e-12
IL28&TNFS15-IFNb&IL28&TNFSF15&TNFa	37.4433333333333	25.5700339942321	49.3166326724346	9.57867118955846e-12
IL28&TNFSF15&IL1b-IFNb&IL28&TNFSF15&TNFa	41.3066666666667	29.4333673275654	53.1799660057679	9.55224788157238e-12
IL28&TNFSF15&TNFa-IFNb&IL28&TNFSF15&TNFa	45.81	33.9367006608988	57.6832993391012	9.54736290026403e-12
IL28&TNFSF15&TNFa&IL1b-IFNb&IL28&TNFSF15&TNFa	50.67	38.7967006608988	62.5432993391012	9.54714085565911e-12
null-IFNb&IL28&TNFSF15&TNFa	40.53	28.6567006608988	52.4032993391012	9.55469037222656e-12
TNFa-IFNb&IL28&TNFSF15&TNFa	42.2266666666667	30.3533673275655	54.0999660057679	9.54936130170836e-12
TNFa&IL1b-IFNb&IL28&TNFSF15&TNFa	49.16	37.2867006608988	61.0332993391012	9.54736290026403e-12
TNFS15&TNF&IL1b-IFNb&IL28&TNFSF15&TNFa	39.9666666666667	28.0933673275654	51.8399660057679	9.55491241683148e-12
TNFSF15-IFNb&IL28&TNFSF15&TNFa	38.81	26.9367006608988	50.6832993391012	9.56512646865804e-12
TNFSF15&IL1b-IFNb&IL28&TNFSF15&TNFa	44.3833333333333	32.5100339942321	56.2566326724346	9.54825107868373e-12
TNFSF15&TNFa-IFNb&IL28&TNFSF15&TNFa	39.3133333333333	27.4400339942321	51.1866326724346	9.55913126432506e-12
IFNb&TNFa-IFNb&IL28&TNFSF15&TNFa&IL1b	3.08000000000002	-8.7932993391012	14.9532993391013	0.999999892689056
IFNb&TNFa&IL1b-IFNb&IL28&TNFSF15&TNFa&IL1b	4.11333333333335	-7.75996600576788	15.9866326724346	0.999941266338293
IFNb&TNFSF15&IL1b-IFNb&IL28&TNFSF15&TNFa&IL1b	46.7866666666667	34.9133673275655	58.6599660057679	9.54736290026403e-12
IFNb&TNFSF15&TNFa-IFNb&IL28&TNFSF15&TNFa&IL1b	2.38333333333336	-9.48996600576787	14.2566326724346	0.999999999831074
IFNb&TNFSF15&TNFa&IL1b-IFNb&IL28&TNFSF15&TNFa&IL1b	0.703333333333342	-11.1699660057679	12.5766326724346	1
IFNb&TNFSF25-IFNb&IL28&TNFSF15&TNFa&IL1b	5.53333333333335	-6.33996600576788	17.4066326724346	0.991451171736987
IL1b-IFNb&IL28&TNFSF15&TNFa&IL1b	43.2733333333333	31.4000339942321	55.1466326724346	9.54825107868373e-12
IL28-IFNb&IL28&TNFSF15&TNFa&IL1b	46.14	34.2667006608988	58.0132993391012	9.54736290026403e-12
IL28&il1b-IFNb&IL28&TNFSF15&TNFa&IL1b	42.9133333333333	31.0400339942321	54.7866326724346	9.54825107868373e-12
IL28&TNFa-IFNb&IL28&TNFSF15&TNFa&IL1b	40.4466666666667	28.5733673275654	52.3199660057679	9.55424628301671e-12
IL28&TNFa&IL1b-IFNb&IL28&TNFSF15&TNFa&IL1b	46.7533333333333	34.8800339942321	58.6266326724346	9.54736290026403e-12
IL28&TNFS15-IFNb&IL28&TNFSF15&TNFa&IL1b	40.1	28.2267006608988	51.9732993391012	9.55402423841178e-12
IL28&TNFSF15&IL1b-IFNb&IL28&TNFSF15&TNFa&IL1b	43.9633333333333	32.0900339942321	55.8366326724346	9.54825107868373e-12
IL28&TNFSF15&TNFa-IFNb&IL28&TNFSF15&TNFa&IL1b	48.4666666666667	36.5933673275654	60.3399660057679	9.54736290026403e-12
IL28&TNFSF15&TNFa&IL1b-IFNb&IL28&TNFSF15&TNFa&IL1b	53.3266666666667	41.4533673275655	65.1999660057679	9.54714085565911e-12
null-IFNb&IL28&TNFSF15&TNFa&IL1b	43.1866666666667	31.3133673275655	55.0599660057679	9.54825107868373e-12
TNFa-IFNb&IL28&TNFSF15&TNFa&IL1b	44.8833333333334	33.0100339942321	56.7566326724346	9.54780698947388e-12
TNFa&IL1b-IFNb&IL28&TNFSF15&TNFa&IL1b	51.8166666666667	39.9433673275655	63.6899660057679	9.54714085565911e-12
TNFS15&TNF&IL1b-IFNb&IL28&TNFSF15&TNFa&IL1b	42.6233333333333	30.7500339942321	54.4966326724346	9.54825107868373e-12
TNFSF15-IFNb&IL28&TNFSF15&TNFa&IL1b	41.4666666666667	29.5933673275654	53.3399660057679	9.55135970315268e-12
TNFSF15&IL1b-IFNb&IL28&TNFSF15&TNFa&IL1b	47.04	35.1667006608988	58.9132993391013	9.54736290026403e-12
TNFSF15&TNFa-IFNb&IL28&TNFSF15&TNFa&IL1b	41.97	30.0967006608988	53.8432993391012	9.54958334631328e-12
IFNb&TNFa&IL1b-IFNb&TNFa	1.03333333333333	-10.8399660057679	12.9066326724346	1
IFNb&TNFSF15&IL1b-IFNb&TNFa	43.7066666666667	31.8333673275654	55.5799660057679	9.54825107868373e-12
IFNb&TNFSF15&TNFa-IFNb&TNFa	-0.696666666666669	-12.5699660057679	11.1766326724346	1
IFNb&TNFSF15&TNFa&IL1b-IFNb&TNFa	-2.37666666666668	-14.2499660057679	9.49663267243455	0.999999999843113
IFNb&TNFSF25-IFNb&TNFa	2.45333333333332	-9.41996600576791	14.3266326724346	0.999999999638595
IL1b-IFNb&TNFa	40.1933333333333	28.3200339942321	52.0666326724346	9.55469037222656e-12
IL28-IFNb&TNFa	43.06	31.1867006608988	54.9332993391012	9.54825107868373e-12
IL28&il1b-IFNb&TNFa	39.8333333333333	27.9600339942321	51.7066326724345	9.55491241683148e-12
IL28&TNFa-IFNb&TNFa	37.3666666666666	25.4933673275654	49.2399660057679	9.58089163560771e-12
IL28&TNFa&IL1b-IFNb&TNFa	43.6733333333333	31.8000339942321	55.5466326724345	9.54825107868373e-12
IL28&TNFS15-IFNb&TNFa	37.02	25.1467006608988	48.8932993391012	9.58710888454561e-12
IL28&TNFSF15&IL1b-IFNb&TNFa	40.8833333333333	29.0100339942321	52.7566326724346	9.55491241683148e-12
IL28&TNFSF15&TNFa-IFNb&TNFa	45.3866666666667	33.5133673275654	57.2599660057679	9.54758494486896e-12
IL28&TNFSF15&TNFa&IL1b-IFNb&TNFa	50.2466666666667	38.3733673275654	62.1199660057679	9.54736290026403e-12
null-IFNb&TNFa	40.1066666666667	28.2333673275654	51.9799660057679	9.55424628301671e-12
TNFa-IFNb&TNFa	41.8033333333333	29.9300339942321	53.6766326724346	9.55024948012806e-12
TNFa&IL1b-IFNb&TNFa	48.7366666666667	36.8633673275654	60.6099660057679	9.54736290026403e-12
TNFS15&TNF&IL1b-IFNb&TNFa	39.5433333333333	27.6700339942321	51.4166326724346	9.55779899669551e-12
TNFSF15-IFNb&TNFa	38.3866666666667	26.5133673275654	50.2599660057679	9.57200985141071e-12
TNFSF15&IL1b-IFNb&TNFa	43.96	32.0867006608988	55.8332993391012	9.54825107868373e-12
TNFSF15&TNFa-IFNb&TNFa	38.89	27.0167006608988	50.7632993391012	9.56357215642356e-12
IFNb&TNFSF15&IL1b-IFNb&TNFa&IL1b	42.6733333333333	30.8000339942321	54.5466326724346	9.54825107868373e-12
IFNb&TNFSF15&TNFa-IFNb&TNFa&IL1b	-1.73	-13.6032993391012	10.1432993391012	1
IFNb&TNFSF15&TNFa&IL1b-IFNb&TNFa&IL1b	-3.41000000000001	-15.2832993391012	8.46329933910122	0.999998868934933
IFNb&TNFSF25-IFNb&TNFa&IL1b	1.41999999999999	-10.4532993391012	13.2932993391012	1
IL1b-IFNb&TNFa&IL1b	39.16	27.2867006608988	51.0332993391012	9.56068557655954e-12
IL28-IFNb&TNFa&IL1b	42.0266666666667	30.1533673275654	53.8999660057679	9.54958334631328e-12
IL28&il1b-IFNb&TNFa&IL1b	38.8	26.9267006608988	50.6732993391012	9.56512646865804e-12
IL28&TNFa-IFNb&TNFa&IL1b	36.3333333333333	24.4600339942321	48.2066326724346	9.60820312201349e-12
IL28&TNFa&IL1b-IFNb&TNFa&IL1b	42.64	30.7667006608988	54.5132993391012	9.54825107868373e-12
IL28&TNFS15-IFNb&TNFa&IL1b	35.9866666666667	24.1133673275654	47.8599660057679	9.61086765727259e-12
IL28&TNFSF15&IL1b-IFNb&TNFa&IL1b	39.85	27.9767006608988	51.7232993391012	9.55469037222656e-12
IL28&TNFSF15&TNFa-IFNb&TNFa&IL1b	44.3533333333333	32.4800339942321	56.2266326724346	9.54825107868373e-12
IL28&TNFSF15&TNFa&IL1b-IFNb&TNFa&IL1b	49.2133333333333	37.3400339942321	61.0866326724346	9.54736290026403e-12
null-IFNb&TNFa&IL1b	39.0733333333333	27.2000339942321	50.9466326724346	9.56179579958416e-12
TNFa-IFNb&TNFa&IL1b	40.77	28.8967006608988	52.6432993391012	9.55424628301671e-12
TNFa&IL1b-IFNb&TNFa&IL1b	47.7033333333333	35.8300339942321	59.5766326724346	9.54736290026403e-12
TNFS15&TNF&IL1b-IFNb&TNFa&IL1b	38.51	26.6367006608988	50.3832993391012	9.57289802983041e-12
TNFSF15-IFNb&TNFa&IL1b	37.3533333333333	25.4800339942321	49.2266326724346	9.58133572481756e-12
TNFSF15&IL1b-IFNb&TNFa&IL1b	42.9266666666667	31.0533673275654	54.7999660057679	9.54825107868373e-12
TNFSF15&TNFa-IFNb&TNFa&IL1b	37.8566666666667	25.9833673275654	49.7299660057679	9.57489643127474e-12
IFNb&TNFSF15&TNFa-IFNb&TNFSF15&IL1b	-44.4033333333333	-56.2766326724346	-32.5300339942321	9.54825107868373e-12
IFNb&TNFSF15&TNFa&IL1b-IFNb&TNFSF15&IL1b	-46.0833333333333	-57.9566326724346	-34.2100339942321	9.54736290026403e-12
IFNb&TNFSF25-IFNb&TNFSF15&IL1b	-41.2533333333333	-53.1266326724346	-29.3800339942321	9.55269197078223e-12
IL1b-IFNb&TNFSF15&IL1b	-3.51333333333334	-15.3866326724346	8.35996600576789	0.999997802038503
IL28-IFNb&TNFSF15&IL1b	-0.646666666666675	-12.5199660057679	11.2266326724346	1
IL28&il1b-IFNb&TNFSF15&IL1b	-3.87333333333334	-15.7466326724346	7.99996600576789	0.999982420155883
IL28&TNFa-IFNb&TNFSF15&IL1b	-6.34000000000001	-18.2132993391012	5.53329933910122	0.954056899157945
IL28&TNFa&IL1b-IFNb&TNFSF15&IL1b	-0.0333333333333385	-11.9066326724346	11.8399660057679	1
IL28&TNFS15-IFNb&TNFSF15&IL1b	-6.68666666666667	-18.5599660057679	5.18663267243455	0.920540767439978
IL28&TNFSF15&IL1b-IFNb&TNFSF15&IL1b	-2.82333333333334	-14.6966326724346	9.04996600576789	0.999999987037886
IL28&TNFSF15&TNFa-IFNb&TNFSF15&IL1b	1.67999999999999	-10.1932993391012	13.5532993391012	1
IL28&TNFSF15&TNFa&IL1b-IFNb&TNFSF15&IL1b	6.54000000000001	-5.33329933910121	18.4132993391012	0.936275508148306
null-IFNb&TNFSF15&IL1b	-3.6	-15.4732993391012	8.27329933910123	0.999996255171139
TNFa-IFNb&TNFSF15&IL1b	-1.90333333333332	-13.7766326724346	9.96996600576791	1
TNFa&IL1b-IFNb&TNFSF15&IL1b	5.03	-6.84329933910123	16.9032993391012	0.997919647430044
TNFS15&TNF&IL1b-IFNb&TNFSF15&IL1b	-4.16333333333333	-16.0366326724346	7.70996600576789	0.999925700680923
TNFSF15-IFNb&TNFSF15&IL1b	-5.32000000000001	-17.1932993391012	6.55329933910122	0.99511562697957
TNFSF15&IL1b-IFNb&TNFSF15&IL1b	0.253333333333337	-11.6199660057679	12.1266326724346	1
TNFSF15&TNFa-IFNb&TNFSF15&IL1b	-4.81666666666667	-16.6899660057679	7.05663267243456	0.998970454226996
IFNb&TNFSF15&TNFa&IL1b-IFNb&TNFSF15&TNFa	-1.68000000000001	-13.5532993391012	10.1932993391012	1
IFNb&TNFSF25-IFNb&TNFSF15&TNFa	3.14999999999999	-8.72329933910124	15.0232993391012	0.99999981742489
IL1b-IFNb&TNFSF15&TNFa	40.89	29.0167006608988	52.7632993391012	9.55491241683148e-12
IL28-IFNb&TNFSF15&TNFa	43.7566666666667	31.8833673275654	55.6299660057679	9.54825107868373e-12
IL28&il1b-IFNb&TNFSF15&TNFa	40.53	28.6567006608988	52.4032993391012	9.55469037222656e-12
IL28&TNFa-IFNb&TNFSF15&TNFa	38.0633333333333	26.1900339942321	49.9366326724345	9.57312007443534e-12
IL28&TNFa&IL1b-IFNb&TNFSF15&TNFa	44.37	32.4967006608988	56.2432993391012	9.54825107868373e-12
IL28&TNFS15-IFNb&TNFSF15&TNFa	37.7166666666667	25.8433673275654	49.5899660057679	9.57955936797816e-12
IL28&TNFSF15&IL1b-IFNb&TNFSF15&TNFa	41.58	29.7067006608988	53.4532993391012	9.55091561394283e-12
IL28&TNFSF15&TNFa-IFNb&TNFSF15&TNFa	46.0833333333333	34.2100339942321	57.9566326724346	9.54736290026403e-12
IL28&TNFSF15&TNFa&IL1b-IFNb&TNFSF15&TNFa	50.9433333333333	39.0700339942321	62.8166326724346	9.54714085565911e-12
null-IFNb&TNFSF15&TNFa	40.8033333333333	28.9300339942321	52.6766326724346	9.55491241683148e-12
TNFa-IFNb&TNFSF15&TNFa	42.5	30.6267006608988	54.3732993391012	9.54825107868373e-12
TNFa&IL1b-IFNb&TNFSF15&TNFa	49.4333333333333	37.5600339942321	61.3066326724346	9.54736290026403e-12
TNFS15&TNF&IL1b-IFNb&TNFSF15&TNFa	40.24	28.3667006608988	52.1132993391012	9.55424628301671e-12
TNFSF15-IFNb&TNFSF15&TNFa	39.0833333333333	27.2100339942321	50.9566326724346	9.56179579958416e-12
TNFSF15&IL1b-IFNb&TNFSF15&TNFa	44.6566666666667	32.7833673275654	56.5299660057679	9.54802903407881e-12
TNFSF15&TNFa-IFNb&TNFSF15&TNFa	39.5866666666667	27.7133673275654	51.4599660057679	9.55779899669551e-12
IFNb&TNFSF25-IFNb&TNFSF15&TNFa&IL1b	4.83000000000001	-7.04329933910122	16.7032993391012	0.998922012381874
IL1b-IFNb&TNFSF15&TNFa&IL1b	42.57	30.6967006608988	54.4432993391012	9.54825107868373e-12
IL28-IFNb&TNFSF15&TNFa&IL1b	45.4366666666667	33.5633673275654	57.3099660057679	9.54758494486896e-12
IL28&il1b-IFNb&TNFSF15&TNFa&IL1b	42.21	30.3367006608988	54.0832993391012	9.54936130170836e-12
IL28&TNFa-IFNb&TNFSF15&TNFa&IL1b	39.7433333333333	27.8700339942321	51.6166326724346	9.55469037222656e-12
IL28&TNFa&IL1b-IFNb&TNFSF15&TNFa&IL1b	46.05	34.1767006608988	57.9232993391012	9.54736290026403e-12
IL28&TNFS15-IFNb&TNFSF15&TNFa&IL1b	39.3966666666667	27.5233673275654	51.2699660057679	9.55935330892999e-12
IL28&TNFSF15&IL1b-IFNb&TNFSF15&TNFa&IL1b	43.26	31.3867006608988	55.1332993391012	9.54825107868373e-12
IL28&TNFSF15&TNFa-IFNb&TNFSF15&TNFa&IL1b	47.7633333333333	35.8900339942321	59.6366326724346	9.54736290026403e-12
IL28&TNFSF15&TNFa&IL1b-IFNb&TNFSF15&TNFa&IL1b	52.6233333333334	40.7500339942321	64.4966326724346	9.54714085565911e-12
null-IFNb&TNFSF15&TNFa&IL1b	42.4833333333333	30.6100339942321	54.3566326724346	9.54825107868373e-12
TNFa-IFNb&TNFSF15&TNFa&IL1b	44.18	32.3067006608988	56.0532993391013	9.54825107868373e-12
TNFa&IL1b-IFNb&TNFSF15&TNFa&IL1b	51.1133333333333	39.2400339942321	62.9866326724346	9.54714085565911e-12
TNFS15&TNF&IL1b-IFNb&TNFSF15&TNFa&IL1b	41.92	30.0467006608988	53.7932993391012	9.54980539091821e-12
TNFSF15-IFNb&TNFSF15&TNFa&IL1b	40.7633333333333	28.8900339942321	52.6366326724346	9.55446832762163e-12
TNFSF15&IL1b-IFNb&TNFSF15&TNFa&IL1b	46.3366666666667	34.4633673275655	58.2099660057679	9.54736290026403e-12
TNFSF15&TNFa-IFNb&TNFSF15&TNFa&IL1b	41.2666666666667	29.3933673275654	53.1399660057679	9.55269197078223e-12
IL1b-IFNb&TNFSF25	37.74	25.8667006608988	49.6132993391012	9.57445234206489e-12
IL28-IFNb&TNFSF25	40.6066666666667	28.7333673275654	52.4799660057679	9.55402423841178e-12
IL28&il1b-IFNb&TNFSF25	37.38	25.5067006608988	49.2532993391012	9.58066959100279e-12
IL28&TNFa-IFNb&TNFSF25	34.9133333333333	23.0400339942321	46.7866326724346	9.65483248904775e-12
IL28&TNFa&IL1b-IFNb&TNFSF25	41.22	29.3467006608988	53.0932993391012	9.55291401538716e-12
IL28&TNFS15-IFNb&TNFSF25	34.5666666666667	22.6933673275654	46.4399660057679	9.6677110761334e-12
IL28&TNFSF15&IL1b-IFNb&TNFSF25	38.43	26.5567006608988	50.3032993391012	9.57223189601564e-12
IL28&TNFSF15&TNFa-IFNb&TNFSF25	42.9333333333333	31.0600339942321	54.8066326724346	9.54825107868373e-12
IL28&TNFSF15&TNFa&IL1b-IFNb&TNFSF25	47.7933333333334	35.9200339942321	59.6666326724346	9.54736290026403e-12
null-IFNb&TNFSF25	37.6533333333333	25.7800339942321	49.5266326724346	9.58089163560771e-12
TNFa-IFNb&TNFSF25	39.35	27.4767006608988	51.2232993391012	9.55957535353491e-12
TNFa&IL1b-IFNb&TNFSF25	46.2833333333333	34.4100339942321	58.1566326724346	9.54736290026403e-12
TNFS15&TNF&IL1b-IFNb&TNFSF25	37.09	25.2167006608988	48.9632993391012	9.58666479533576e-12
TNFSF15-IFNb&TNFSF25	35.9333333333333	24.0600339942321	47.8066326724346	9.61375423713662e-12
TNFSF15&IL1b-IFNb&TNFSF25	41.5066666666667	29.6333673275654	53.3799660057679	9.55135970315268e-12
TNFSF15&TNFa-IFNb&TNFSF25	36.4366666666667	24.5633673275654	48.3099660057679	9.60598267596424e-12
IL28-IL1b	2.86666666666666	-9.00663267243457	14.7399660057679	0.999999981118143
IL28&il1b-IL1b	-0.360000000000007	-12.2332993391012	11.5132993391012	1
IL28&TNFa-IL1b	-2.82666666666668	-14.6999660057679	9.04663267243455	0.999999986653411
IL28&TNFa&IL1b-IL1b	3.48	-8.39329933910123	15.3532993391012	0.999998219763692
IL28&TNFS15-IL1b	-3.17333333333334	-15.0466326724346	8.69996600576789	0.999999782909033
IL28&TNFSF15&IL1b-IL1b	0.689999999999998	-11.1832993391012	12.5632993391012	1
IL28&TNFSF15&TNFa-IL1b	5.19333333333333	-6.6799660057679	17.0666326724346	0.996588959068788
IL28&TNFSF15&TNFa&IL1b-IL1b	10.0533333333333	-1.81996600576788	21.9266326724346	0.22642243805428
null-IL1b	-0.086666666666666	-11.9599660057679	11.7866326724346	1
TNFa-IL1b	1.61000000000001	-10.2632993391012	13.4832993391012	1
TNFa&IL1b-IL1b	8.54333333333334	-3.32996600576789	20.4166326724346	0.546755915362407
TNFS15&TNF&IL1b-IL1b	-0.649999999999999	-12.5232993391012	11.2232993391012	1
TNFSF15-IL1b	-1.80666666666667	-13.6799660057679	10.0666326724346	1
TNFSF15&IL1b-IL1b	3.76666666666667	-8.10663267243456	15.6399660057679	0.99999015994093
TNFSF15&TNFa-IL1b	-1.30333333333333	-13.1766326724346	10.5699660057679	1
IL28&il1b-IL28	-3.22666666666667	-15.0999660057679	8.64663267243456	0.999999679838624
IL28&TNFa-IL28	-5.69333333333334	-17.5666326724346	6.17996600576789	0.987431965189741
IL28&TNFa&IL1b-IL28	0.613333333333337	-11.2599660057679	12.4866326724346	1
IL28&TNFS15-IL28	-6.04	-17.9132993391012	5.83329933910123	0.973569236350374
IL28&TNFSF15&IL1b-IL28	-2.17666666666666	-14.0499660057679	9.69663267243457	0.999999999985218
IL28&TNFSF15&TNFa-IL28	2.32666666666667	-9.54663267243456	14.1999660057679	0.999999999910768
IL28&TNFSF15&TNFa&IL1b-IL28	7.18666666666669	-4.68663267243454	19.0599660057679	0.848803700039122
null-IL28	-2.95333333333333	-14.8266326724346	8.9199660057679	0.999999960890128
TNFa-IL28	-1.25666666666665	-13.1299660057679	10.6166326724346	1
TNFa&IL1b-IL28	5.67666666666668	-6.19663267243455	17.5499660057679	0.987910655220373
TNFS15&TNF&IL1b-IL28	-3.51666666666666	-15.3899660057679	8.35663267243457	0.999997755624064
TNFSF15-IL28	-4.67333333333333	-16.5466326724346	7.1999660057679	0.999383091915916
TNFSF15&IL1b-IL28	0.900000000000013	-10.9732993391012	12.7732993391012	1
TNFSF15&TNFa-IL28	-4.16999999999999	-16.0432993391012	7.70329933910123	0.99992336570747
IL28&TNFa-IL28&il1b	-2.46666666666667	-14.3399660057679	9.40663267243456	0.999999999583635
IL28&TNFa&IL1b-IL28&il1b	3.84	-8.03329933910122	15.7132993391012	0.999985290875786
IL28&TNFS15-IL28&il1b	-2.81333333333333	-14.6866326724346	9.0599660057679	0.999999988129654
IL28&TNFSF15&IL1b-IL28&il1b	1.05	-10.8232993391012	12.9232993391012	1
IL28&TNFSF15&TNFa-IL28&il1b	5.55333333333333	-6.31996600576789	17.4266326724346	0.991015272590459
IL28&TNFSF15&TNFa&IL1b-IL28&il1b	10.4133333333334	-1.45996600576787	22.2866326724346	0.173818976668128
null-IL28&il1b	0.273333333333341	-11.5999660057679	12.1466326724346	1
TNFa-IL28&il1b	1.97000000000002	-9.90329933910121	13.8432993391012	1
TNFa&IL1b-IL28&il1b	8.90333333333334	-2.96996600576789	20.7766326724346	0.459350912316051
TNFS15&TNF&IL1b-IL28&il1b	-0.289999999999992	-12.1632993391012	11.5832993391012	1
TNFSF15-IL28&il1b	-1.44666666666667	-13.3199660057679	10.4266326724346	1
TNFSF15&IL1b-IL28&il1b	4.12666666666668	-7.74663267243455	15.9999660057679	0.999937433647571
TNFSF15&TNFa-IL28&il1b	-0.943333333333328	-12.8166326724346	10.9299660057679	1
IL28&TNFa&IL1b-IL28&TNFa	6.30666666666667	-5.56663267243456	18.1799660057679	0.95662974540754
IL28&TNFS15-IL28&TNFa	-0.346666666666664	-12.2199660057679	11.5266326724346	1
IL28&TNFSF15&IL1b-IL28&TNFa	3.51666666666667	-8.35663267243456	15.3899660057679	0.999997755624064
IL28&TNFSF15&TNFa-IL28&TNFa	8.02	-3.85329933910123	19.8932993391012	0.67463347590807
IL28&TNFSF15&TNFa&IL1b-IL28&TNFa	12.88	1.0067006608988	24.7532993391013	0.0185328600750263
null-IL28&TNFa	2.74000000000001	-9.13329933910122	14.6132993391012	0.999999993859529
TNFa-IL28&TNFa	4.43666666666669	-7.43663267243454	16.3099660057679	0.999754568329615
TNFa&IL1b-IL28&TNFa	11.37	-0.503299339101217	23.2432993391012	0.0790643481901657
TNFS15&TNF&IL1b-IL28&TNFa	2.17666666666668	-9.69663267243455	14.0499660057679	0.999999999985218
TNFSF15-IL28&TNFa	1.02	-10.8532993391012	12.8932993391012	1
TNFSF15&IL1b-IL28&TNFa	6.59333333333335	-5.27996600576788	18.4666326724346	0.930825422303254
TNFSF15&TNFa-IL28&TNFa	1.52333333333334	-10.3499660057679	13.3966326724346	1
IL28&TNFS15-IL28&TNFa&IL1b	-6.65333333333334	-18.5266326724346	5.21996600576789	0.924324113127385
IL28&TNFSF15&IL1b-IL28&TNFa&IL1b	-2.79	-14.6632993391012	9.08329933910123	0.999999990349718
IL28&TNFSF15&TNFa-IL28&TNFa&IL1b	1.71333333333333	-10.1599660057679	13.5866326724346	1
IL28&TNFSF15&TNFa&IL1b-IL28&TNFa&IL1b	6.57333333333335	-5.29996600576788	18.4466326724346	0.93290521346969
null-IL28&TNFa&IL1b	-3.56666666666666	-15.4399660057679	8.30663267243457	0.999996941293906
TNFa-IL28&TNFa&IL1b	-1.86999999999998	-13.7432993391012	10.0032993391012	1
TNFa&IL1b-IL28&TNFa&IL1b	5.06333333333334	-6.80996600576789	16.9366326724346	0.997691853780711
TNFS15&TNF&IL1b-IL28&TNFa&IL1b	-4.13	-16.0032993391012	7.74329933910123	0.999936440823341
TNFSF15-IL28&TNFa&IL1b	-5.28666666666667	-17.1599660057679	6.58663267243456	0.995547096401001
TNFSF15&IL1b-IL28&TNFa&IL1b	0.286666666666676	-11.5866326724346	12.1599660057679	1
TNFSF15&TNFa-IL28&TNFa&IL1b	-4.78333333333333	-16.6566326724346	7.0899660057679	0.999083365681996
IL28&TNFSF15&IL1b-IL28&TNFS15	3.86333333333334	-8.00996600576789	15.7366326724346	0.999983330937666
IL28&TNFSF15&TNFa-IL28&TNFS15	8.36666666666667	-3.50663267243456	20.2399660057679	0.590344898080414
IL28&TNFSF15&TNFa&IL1b-IL28&TNFS15	13.2266666666667	1.35336732756546	25.0999660057679	0.0129012807594281
null-IL28&TNFS15	3.08666666666667	-8.78663267243456	14.9599660057679	0.999999887029132
TNFa-IL28&TNFS15	4.78333333333335	-7.08996600576788	16.6566326724346	0.999083365681996
TNFa&IL1b-IL28&TNFS15	11.7166666666667	-0.156632672434553	23.5899660057679	0.0578339967481439
TNFS15&TNF&IL1b-IL28&TNFS15	2.52333333333334	-9.34996600576789	14.3966326724346	0.999999999248546
TNFSF15-IL28&TNFS15	1.36666666666667	-10.5066326724346	13.2399660057679	1
TNFSF15&IL1b-IL28&TNFS15	6.94000000000001	-4.93329933910122	18.8132993391012	0.887707579563901
TNFSF15&TNFa-IL28&TNFS15	1.87	-10.0032993391012	13.7432993391012	1
IL28&TNFSF15&TNFa-IL28&TNFSF15&IL1b	4.50333333333333	-7.3699660057679	16.3766326724346	0.999678595175093
IL28&TNFSF15&TNFa&IL1b-IL28&TNFSF15&IL1b	9.36333333333335	-2.50996600576788	21.2366326724346	0.355463435843019
null-IL28&TNFSF15&IL1b	-0.776666666666664	-12.6499660057679	11.0966326724346	1
TNFa-IL28&TNFSF15&IL1b	0.920000000000016	-10.9532993391012	12.7932993391012	1
TNFa&IL1b-IL28&TNFSF15&IL1b	7.85333333333334	-4.01996600576789	19.7266326724346	0.713569743612788
TNFS15&TNF&IL1b-IL28&TNFSF15&IL1b	-1.34	-13.2132993391012	10.5332993391012	1
TNFSF15-IL28&TNFSF15&IL1b	-2.49666666666667	-14.3699660057679	9.37663267243456	0.999999999429532
TNFSF15&IL1b-IL28&TNFSF15&IL1b	3.07666666666668	-8.79663267243455	14.9499660057679	0.999999895418369
TNFSF15&TNFa-IL28&TNFSF15&IL1b	-1.99333333333333	-13.8666326724346	9.8799660057679	1
IL28&TNFSF15&TNFa&IL1b-IL28&TNFSF15&TNFa	4.86000000000002	-7.01329933910121	16.7332993391013	0.998805723810295
null-IL28&TNFSF15&TNFa	-5.27999999999999	-17.1532993391012	6.59329933910123	0.995629442453714
TNFa-IL28&TNFSF15&TNFa	-3.58333333333331	-15.4566326724345	8.28996600576791	0.99999661423994
TNFa&IL1b-IL28&TNFSF15&TNFa	3.35000000000001	-8.52329933910122	15.2232993391012	0.999999242542253
TNFS15&TNF&IL1b-IL28&TNFSF15&TNFa	-5.84333333333333	-17.7166326724346	6.0299660057679	0.982406533223494
TNFSF15-IL28&TNFSF15&TNFa	-7	-18.8732993391012	4.87329933910123	0.878868392923859
TNFSF15&IL1b-IL28&TNFSF15&TNFa	-1.42666666666666	-13.2999660057679	10.4466326724346	1
TNFSF15&TNFa-IL28&TNFSF15&TNFa	-6.49666666666666	-18.3699660057679	5.37663267243457	0.940479494888146
null-IL28&TNFSF15&TNFa&IL1b	-10.14	-22.0132993391012	1.73329933910121	0.212829094940464
TNFa-IL28&TNFSF15&TNFa&IL1b	-8.44333333333334	-20.3166326724346	3.42996600576789	0.571427282675108
TNFa&IL1b-IL28&TNFSF15&TNFa&IL1b	-1.51000000000001	-13.3832993391012	10.3632993391012	1
TNFS15&TNF&IL1b-IL28&TNFSF15&TNFa&IL1b	-10.7033333333333	-22.5766326724346	1.16996600576788	0.138617376446648
TNFSF15-IL28&TNFSF15&TNFa&IL1b	-11.86	-23.7332993391013	0.0132993391012075	0.0506268103056269
TNFSF15&IL1b-IL28&TNFSF15&TNFa&IL1b	-6.28666666666668	-18.1599660057679	5.58663267243455	0.958122221692992
TNFSF15&TNFa-IL28&TNFSF15&TNFa&IL1b	-11.3566666666667	-23.2299660057679	0.516632672434545	0.0799993314807486
TNFa-null	1.69666666666668	-10.1766326724345	13.5699660057679	1
TNFa&IL1b-null	8.63	-3.24329933910123	20.5032993391012	0.525445699257943
TNFS15&TNF&IL1b-null	-0.563333333333333	-12.4366326724346	11.3099660057679	1
TNFSF15-null	-1.72000000000001	-13.5932993391012	10.1532993391012	1
TNFSF15&IL1b-null	3.85333333333334	-8.01996600576789	15.7266326724346	0.999984198411315
TNFSF15&TNFa-null	-1.21666666666667	-13.0899660057679	10.6566326724346	1
TNFa&IL1b-TNFa	6.93333333333332	-4.93996600576791	18.8066326724346	0.888664623597664
TNFS15&TNF&IL1b-TNFa	-2.26000000000001	-14.1332993391012	9.61329933910122	0.99999999995901
TNFSF15-TNFa	-3.41666666666669	-15.2899660057679	8.45663267243454	0.999998818235757
TNFSF15&IL1b-TNFa	2.15666666666666	-9.71663267243457	14.0299660057679	0.999999999988511
TNFSF15&TNFa-TNFa	-2.91333333333335	-14.7866326724346	8.95996600576788	0.99999997194345
TNFS15&TNF&IL1b-TNFa&IL1b	-9.19333333333334	-21.0666326724346	2.67996600576789	0.392478893491221
TNFSF15-TNFa&IL1b	-10.35	-22.2232993391012	1.52329933910122	0.182342265666827
TNFSF15&IL1b-TNFa&IL1b	-4.77666666666666	-16.6499660057679	7.09663267243456	0.999104604829423
TNFSF15&TNFa-TNFa&IL1b	-9.84666666666667	-21.7199660057679	2.02663267243456	0.26123935370766
TNFSF15-TNFS15&TNF&IL1b	-1.15666666666667	-13.0299660057679	10.7166326724346	1
TNFSF15&IL1b-TNFS15&TNF&IL1b	4.41666666666667	-7.45663267243456	16.2899660057679	0.999774004460328
TNFSF15&TNFa-TNFS15&TNF&IL1b	-0.653333333333336	-12.5266326724346	11.2199660057679	1
TNFSF15&IL1b-TNFSF15	5.57333333333334	-6.29996600576788	17.4466326724346	0.990561431613636
TNFSF15&TNFa-TNFSF15	0.503333333333337	-11.3699660057679	12.3766326724346	1
TNFSF15&TNFa-TNFSF15&IL1b	-5.07000000000001	-16.9432993391012	6.80329933910122	0.997643827084517
