# Supplementary material for: Combinatorial Cytokine Code Generates Anti-Viral State in Dendritic Cells
Source: Front Immunol. 2014 Feb 26;5:73. doi: 10.3389/fimmu.2014.00073 (PMC3935347; doi:10.3389/fimmu.2014.00073)
Supplement: Supplementary file 2 [file 71252_Sealfon_DataSheet2.ZIP › R/Fig7/AQP9.csv]

	diff	lwr	upr	p adj
IFN+IL1b-IFN+ TNF+IL1	-1.83983127833333	-4.01395920792222	0.334296651255549	0.227335311419743
IFN+IL28-IFN+ TNF+IL1	-1.35608392433333	-3.53021185392222	0.818044005255548	0.808773398932625
IFN+IL28+IL1-IFN+ TNF+IL1	-1.77527475366667	-3.94940268325555	0.398853175922215	0.288907300539178
IFN+IL28+TLA-IFN+ TNF+IL1	-2.92768754766667	-5.10181547725555	-0.753559618077785	0.000544649035969735
IFN+IL28+TLA+IL1-IFN+ TNF+IL1	-2.94796877933333	-5.12209670892222	-0.773840849744452	0.000475841285329626
IFN+IL28+TLA+TNF-IFN+ TNF+IL1	-1.90123015533333	-4.07535808492222	0.272897774255549	0.177868797464275
IFN+IL28+TLA+TNF+IL1-IFN+ TNF+IL1	-1.483614573	-3.65774250258888	0.690513356588882	0.654938871008782
IFN+IL28+TNF-IFN+ TNF+IL1	-1.585625091	-3.75975302058888	0.588502838588882	0.518247890799411
IFN+IL28+TNF+IL1-IFN+ TNF+IL1	-0.902051757666667	-3.07617968725555	1.27207617192221	0.998509723656535
IFN+TLA-IFN+ TNF+IL1	-3.41737384733333	-5.59150177692222	-1.24324591774445	1.86208541913535e-05
IFN+TLA+IL1-IFN+ TNF+IL1	-1.91400790733333	-4.08813583692222	0.260120022255548	0.168670171507233
IFN+TLA+TNF-IFN+ TNF+IL1	-2.71192774866667	-4.88605567825555	-0.537799819077785	0.00221443788572118
IFN+TLA+TNF+IL1-IFN+ TNF+IL1	-1.542744478	-3.71687240758888	0.631383451588882	0.575903033474113
IFN+TNF-IFN+ TNF+IL1	-2.69399285866667	-4.86812078825555	-0.519864929077785	0.00248051528321724
IFNb-IFN+ TNF+IL1	-2.243438959	-4.41756688858888	-0.0693110294111179	0.0348123130207569
IL1b-IFN+ TNF+IL1	-2.36859632866667	-4.54272425825555	-0.194468399077785	0.0175032442716885
IL28-IFN+ TNF+IL1	-1.59181712033333	-3.76594504992222	0.582310809255548	0.509984976345623
IL28+IL1b-IFN+ TNF+IL1	-0.976644584666667	-3.15077251425555	1.19748334492221	0.994929420965869
IL28+TLA-IFN+ TNF+IL1	-2.506291372	-4.68041930158888	-0.332163442411118	0.00786053567185052
IL28+TLA+IL1-IFN+ TNF+IL1	-0.941770982000001	-3.11589891158888	1.23235694758888	0.997058104722267
IL28+TLA+TNF-IFN+ TNF+IL1	-2.81546571666667	-4.98959364625555	-0.641337787077785	0.0011390003733206
IL28+TLA+TNF+IL1-IFN+ TNF+IL1	-1.56006705233333	-3.73419498192222	0.614060877255548	0.552556163112204
IL28+TNF-IFN+ TNF+IL1	-1.61464373266667	-3.78877166225555	0.559484196922215	0.479775722681145
IL28+TNF+IL1-IFN+ TNF+IL1	-3.749119123	-5.92324705258888	-1.57499119341112	1.7197955476389e-06
null-IFN+ TNF+IL1	-2.996112198	-5.17024012758888	-0.821984268411118	0.000344649310230816
TLA -IFN+ TNF+IL1	-1.33468721033333	-3.50881513992222	0.839440719255549	0.830729745640907
TLA+ IL1-IFN+ TNF+IL1	-2.01104176666667	-4.18516969625555	0.163086162922215	0.110299228781571
TLA+TNF-IFN+ TNF+IL1	-2.321803848	-4.49593177758888	-0.147675918411118	0.0227428879550238
TLA+TNF+IL1-IFN+ TNF+IL1	-1.35046789566667	-3.52459582525555	0.823660033922215	0.814667247222724
TNF+IL1-IFN+ TNF+IL1	-1.77121303866667	-3.94534096825555	0.402914890922215	0.293104832714786
TNFa-IFN+ TNF+IL1	-1.20660396066667	-3.38073189025555	0.967523968922215	0.931229618780564
IFN+IL28-IFN+IL1b	0.483747354	-1.69038057558888	2.65787528358888	0.999999997558498
IFN+IL28+IL1-IFN+IL1b	0.0645565246666666	-2.10957140492222	2.23868445425555	1
IFN+IL28+TLA-IFN+IL1b	-1.08785626933333	-3.26198419892222	1.08627166025555	0.978366167063418
IFN+IL28+TLA+IL1-IFN+IL1b	-1.108137501	-3.28226543058888	1.06599042858888	0.972950849638919
IFN+IL28+TLA+TNF-IFN+IL1b	-0.0613988770000001	-2.23552680658888	2.11272905258888	1
IFN+IL28+TLA+TNF+IL1-IFN+IL1b	0.356216705333333	-1.81791122425555	2.53034463492222	1
IFN+IL28+TNF-IFN+IL1b	0.254206187333333	-1.91992174225555	2.42833411692222	1
IFN+IL28+TNF+IL1-IFN+IL1b	0.937779520666666	-1.23634840892222	3.11190745025555	0.997244249840971
IFN+TLA-IFN+IL1b	-1.577542569	-3.75167049858888	0.596585360588882	0.529067309743001
IFN+TLA+IL1-IFN+IL1b	-0.0741766290000001	-2.24830455858888	2.09995130058888	1
IFN+TLA+TNF-IFN+IL1b	-0.872096470333334	-3.04622439992222	1.30203145925555	0.999147793089082
IFN+TLA+TNF+IL1-IFN+IL1b	0.297086800333333	-1.87704112925555	2.47121472992222	1
IFN+TNF-IFN+IL1b	-0.854161580333333	-3.02828950992222	1.31996634925555	0.999402409689223
IFNb-IFN+IL1b	-0.403607680666667	-2.57773561025555	1.77052024892222	0.99999999997913
IL1b-IFN+IL1b	-0.528765050333333	-2.70289297992222	1.64536287925555	0.999999977406249
IL28-IFN+IL1b	0.248014158	-1.92611377158888	2.42214208758888	1
IL28+IL1b-IFN+IL1b	0.863186693666666	-1.31094123592222	3.03731462325555	0.99928415009057
IL28+TLA-IFN+IL1b	-0.666460093666667	-2.84058802325555	1.50766783592222	0.99999525502926
IL28+TLA+IL1-IFN+IL1b	0.898060296333333	-1.27606763325555	3.07218822592221	0.99861339957862
IL28+TLA+TNF-IFN+IL1b	-0.975634438333334	-3.14976236792222	1.19849349125555	0.995005487445812
IL28+TLA+TNF+IL1-IFN+IL1b	0.279764226	-1.89436370358888	2.45389215558888	1
IL28+TNF-IFN+IL1b	0.225187545666666	-1.94894038392222	2.39931547525555	1
IL28+TNF+IL1-IFN+IL1b	-1.90928784466667	-4.08341577425555	0.264840084922215	0.172025059194739
null-IFN+IL1b	-1.15628091966667	-3.33040884925555	1.01784700992222	0.956022881417313
TLA -IFN+IL1b	0.505144068	-1.66898386158888	2.67927199758888	0.999999992719708
TLA+ IL1-IFN+IL1b	-0.171210488333334	-2.34533841792222	2.00291744125555	1
TLA+TNF-IFN+IL1b	-0.481972569666667	-2.65610049925555	1.69215535992222	0.999999997776736
TLA+TNF+IL1-IFN+IL1b	0.489363382666666	-1.68476454692222	2.66349131225555	0.999999996726589
TNF+IL1-IFN+IL1b	0.0686182396666666	-2.10550968992222	2.24274616925555	1
TNFa-IFN+IL1b	0.633227317666666	-1.54090061192222	2.80735524725555	0.999998452130877
IFN+IL28+IL1-IFN+IL28	-0.419190829333333	-2.59331875892222	1.75493710025555	0.999999999942069
IFN+IL28+TLA-IFN+IL28	-1.57160362333333	-3.74573155292222	0.602524306255549	0.537037553143396
IFN+IL28+TLA+IL1-IFN+IL28	-1.591884855	-3.76601278458888	0.582243074588882	0.509894726860509
IFN+IL28+TLA+TNF-IFN+IL28	-0.545146231	-2.71927416058888	1.62898169858888	0.9999999524898
IFN+IL28+TLA+TNF+IL1-IFN+IL28	-0.127530648666666	-2.30165857825555	2.04659728092222	1
IFN+IL28+TNF-IFN+IL28	-0.229541166666666	-2.40366909625555	1.94458676292222	1
IFN+IL28+TNF+IL1-IFN+IL28	0.454032166666667	-1.72009576292222	2.62816009625555	0.999999999523037
IFN+TLA-IFN+IL28	-2.061289923	-4.23541785258888	0.112838006588882	0.0872850719886675
IFN+TLA+IL1-IFN+IL28	-0.557923983	-2.73205191258888	1.61620394658888	0.999999917053013
IFN+TLA+TNF-IFN+IL28	-1.35584382433333	-3.52997175392222	0.818284105255549	0.809027239827516
IFN+TLA+TNF+IL1-IFN+IL28	-0.186660553666666	-2.36078848325555	1.98746737592222	1
IFN+TNF-IFN+IL28	-1.33790893433333	-3.51203686392221	0.836218995255549	0.827511385919623
IFNb-IFN+IL28	-0.887355034666666	-3.06148296425555	1.28677289492222	0.998861264653689
IL1b-IFN+IL28	-1.01251240433333	-3.18664033392222	1.16161552525555	0.991532494210249
IL28-IFN+IL28	-0.235733196	-2.40986112558888	1.93839473358888	1
IL28+IL1b-IFN+IL28	0.379439339666667	-1.79468858992222	2.55356726925555	1
IL28+TLA-IFN+IL28	-1.15020744766667	-3.32433537725555	1.02392048192222	0.958502522788499
IL28+TLA+IL1-IFN+IL28	0.414312942333333	-1.75981498725555	2.58844087192222	0.999999999957676
IL28+TLA+TNF-IFN+IL28	-1.45938179233333	-3.63350972192222	0.714746137255549	0.686474907253934
IL28+TLA+TNF+IL1-IFN+IL28	-0.203983128	-2.37811105758888	1.97014480158888	1
IL28+TNF-IFN+IL28	-0.258559808333334	-2.43268773792222	1.91556812125555	1
IL28+TNF+IL1-IFN+IL28	-2.39303519866667	-4.56716312825555	-0.218907269077785	0.0152331336431276
null-IFN+IL28	-1.64002827366667	-3.81415620325555	0.534099655922216	0.446793727569807
TLA -IFN+IL28	0.0213967140000004	-2.15273121558888	2.19552464358888	1
TLA+ IL1-IFN+IL28	-0.654957842333333	-2.82908577192222	1.51917008725555	0.999996745292829
TLA+TNF-IFN+IL28	-0.965719923666667	-3.13984785325555	1.20840800592222	0.995702846313567
TLA+TNF+IL1-IFN+IL28	0.00561602866666644	-2.16851190092222	2.17974395825555	1
TNF+IL1-IFN+IL28	-0.415129114333333	-2.58925704392222	1.75899881525555	0.999999999955385
TNFa-IFN+IL28	0.149479963666666	-2.02464796592222	2.32360789325555	1
IFN+IL28+TLA-IFN+IL28+IL1	-1.152412794	-3.32654072358888	1.02171513558888	0.957614251468775
IFN+IL28+TLA+IL1-IFN+IL28+IL1	-1.17269402566667	-3.34682195525555	1.00143390392222	0.948786383141016
IFN+IL28+TLA+TNF-IFN+IL28+IL1	-0.125955401666667	-2.30008333125555	2.04817252792222	1
IFN+IL28+TLA+TNF+IL1-IFN+IL28+IL1	0.291660180666667	-1.88246774892222	2.46578811025555	1
IFN+IL28+TNF-IFN+IL28+IL1	0.189649662666667	-1.98447826692222	2.36377759225555	1
IFN+IL28+TNF+IL1-IFN+IL28+IL1	0.873222996	-1.30090493358888	3.04735092558888	0.999129033779834
IFN+TLA-IFN+IL28+IL1	-1.64209909366667	-3.81622702325555	0.532028835922215	0.44413754607503
IFN+TLA+IL1-IFN+IL28+IL1	-0.138733153666667	-2.31286108325555	2.03539477592222	1
IFN+TLA+TNF-IFN+IL28+IL1	-0.936652995	-3.11078092458888	1.23747493458888	0.997294938883074
IFN+TLA+TNF+IL1-IFN+IL28+IL1	0.232530275666667	-1.94159765392222	2.40665820525555	1
IFN+TNF-IFN+IL28+IL1	-0.918718105	-3.09284603458888	1.25540982458888	0.998001332526616
IFNb-IFN+IL28+IL1	-0.468164205333333	-2.64229213492222	1.70596372425555	0.999999998944648
IL1b-IFN+IL28+IL1	-0.593321575	-2.76744950458888	1.58080635458888	0.999999647138597
IL28-IFN+IL28+IL1	0.183457633333333	-1.99067029625555	2.35758556292222	1
IL28+IL1b-IFN+IL28+IL1	0.798630169	-1.37549776058888	2.97275809858888	0.999820734055217
IL28+TLA-IFN+IL28+IL1	-0.731016618333334	-2.90514454792222	1.44311131125555	0.999967514148865
IL28+TLA+IL1-IFN+IL28+IL1	0.833503771666666	-1.34062415792222	3.00763170125555	0.999610774360682
IL28+TLA+TNF-IFN+IL28+IL1	-1.040190963	-3.21431889258888	1.13393696658888	0.98779709295019
IL28+TLA+TNF+IL1-IFN+IL28+IL1	0.215207701333333	-1.95892022825555	2.38933563092222	1
IL28+TNF-IFN+IL28+IL1	0.160631020999999	-2.01349690858888	2.33475895058888	1
IL28+TNF+IL1-IFN+IL28+IL1	-1.97384436933333	-4.14797229892222	0.200283560255548	0.130372134211111
null-IFN+IL28+IL1	-1.22083744433333	-3.39496537392222	0.953290485255549	0.922764027105285
TLA -IFN+IL28+IL1	0.440587543333333	-1.73354038625555	2.61471547292222	0.999999999782911
TLA+ IL1-IFN+IL28+IL1	-0.235767013	-2.40989494258888	1.93836091658888	1
TLA+TNF-IFN+IL28+IL1	-0.546529094333334	-2.72065702392222	1.62759883525555	0.999999949489262
TLA+TNF+IL1-IFN+IL28+IL1	0.424806858	-1.74932107158888	2.59893478758888	0.999999999917374
TNF+IL1-IFN+IL28+IL1	0.00406171499999997	-2.17006621458888	2.17818964458888	1
TNFa-IFN+IL28+IL1	0.568670792999999	-1.60545713658888	2.74279872258888	0.999999869380705
IFN+IL28+TLA+IL1-IFN+IL28+TLA	-0.020281231666667	-2.19440916125555	2.15384669792222	1
IFN+IL28+TLA+TNF-IFN+IL28+TLA	1.02645739233333	-1.14767053725555	3.20058532192222	0.989788445779016
IFN+IL28+TLA+TNF+IL1-IFN+IL28+TLA	1.44407297466667	-0.730054954922216	3.61820090425555	0.705976403220342
IFN+IL28+TNF-IFN+IL28+TLA	1.34206245666667	-0.832065472922216	3.51619038625555	0.823315716835833
IFN+IL28+TNF+IL1-IFN+IL28+TLA	2.02563579	-0.148492139588882	4.19976371958888	0.103149190035427
IFN+TLA-IFN+IL28+TLA	-0.489686299666667	-2.66381422925555	1.68444162992222	0.999999996671409
IFN+TLA+IL1-IFN+IL28+TLA	1.01367964033333	-1.16044828925555	3.18780756992222	0.991396542652213
IFN+TLA+TNF-IFN+IL28+TLA	0.215759799	-1.95836813058888	2.38988772858888	1
IFN+TLA+TNF+IL1-IFN+IL28+TLA	1.38494306966667	-0.789184859922216	3.55907099925555	0.777101914210446
IFN+TNF-IFN+IL28+TLA	0.233694689	-1.94043324058888	2.40782261858888	1
IFNb-IFN+IL28+TLA	0.684248588666667	-1.48987934092222	2.85837651825555	0.999991678775951
IL1b-IFN+IL28+TLA	0.559091219	-1.61503671058888	2.73321914858888	0.999999912804165
IL28-IFN+IL28+TLA	1.33587042733333	-0.838257502255549	3.50999835692222	0.829551445329614
IL28+IL1b-IFN+IL28+TLA	1.951042963	-0.223084966588883	4.12517089258888	0.144060317861441
IL28+TLA-IFN+IL28+TLA	0.421396175666666	-1.75273175392222	2.59552410525555	0.999999999933363
IL28+TLA+IL1-IFN+IL28+TLA	1.98591656566667	-0.188211363922216	4.16004449525555	0.12355793119494
IL28+TLA+TNF-IFN+IL28+TLA	0.112221831	-2.06190609858888	2.28634976058888	1
IL28+TLA+TNF+IL1-IFN+IL28+TLA	1.36762049533333	-0.806507434255549	3.54174842492222	0.796384445743317
IL28+TNF-IFN+IL28+TLA	1.313043815	-0.861084114588883	3.48717174458888	0.851513365289693
IL28+TNF+IL1-IFN+IL28+TLA	-0.821431575333334	-2.99555950492222	1.35269635425555	0.999700144838047
null-IFN+IL28+TLA	-0.0684246503333333	-2.24255257992222	2.10570327925555	1
TLA -IFN+IL28+TLA	1.59300033733333	-0.581127592255549	3.76712826692222	0.508408915777798
TLA+ IL1-IFN+IL28+TLA	0.916645781	-1.25748214858888	3.09077371058888	0.998071700660955
TLA+TNF-IFN+IL28+TLA	0.605883699666666	-1.56824422992222	2.78001162925555	0.999999428532905
TLA+TNF+IL1-IFN+IL28+TLA	1.577219652	-0.596908277588883	3.75134758158888	0.529500270432324
TNF+IL1-IFN+IL28+TLA	1.156474509	-1.01765342058888	3.33060243858888	0.955942113309965
TNFa-IFN+IL28+TLA	1.721083587	-0.453044342588883	3.89521151658888	0.347903891817198
IFN+IL28+TLA+TNF-IFN+IL28+TLA+IL1	1.046738624	-1.12738930558888	3.22086655358888	0.986743737000094
IFN+IL28+TLA+TNF+IL1-IFN+IL28+TLA+IL1	1.46435420633333	-0.709773723255549	3.63848213592222	0.680065237533861
IFN+IL28+TNF-IFN+IL28+TLA+IL1	1.36234368833333	-0.811784241255549	3.53647161792222	0.802097473616965
IFN+IL28+TNF+IL1-IFN+IL28+TLA+IL1	2.04591702166667	-0.128210907922215	4.22004495125555	0.0938542525263071
IFN+TLA-IFN+IL28+TLA+IL1	-0.469405068	-2.64353299758888	1.70472286158888	0.99999999887019
IFN+TLA+IL1-IFN+IL28+TLA+IL1	1.033960872	-1.14016705758888	3.20808880158888	0.988735929351678
IFN+TLA+TNF-IFN+IL28+TLA+IL1	0.236041030666667	-1.93808689892222	2.41016896025555	1
IFN+TLA+TNF+IL1-IFN+IL28+TLA+IL1	1.40522430133333	-0.768903628255549	3.57935223092222	0.753563769974746
IFN+TNF-IFN+IL28+TLA+IL1	0.253975920666667	-1.92015200892222	2.42810385025555	1
IFNb-IFN+IL28+TLA+IL1	0.704529820333334	-1.46959810925555	2.87865774992222	0.999984680024001
IL1b-IFN+IL28+TLA+IL1	0.579372450666667	-1.59475547892222	2.75350038025555	0.999999797304466
IL28-IFN+IL28+TLA+IL1	1.356151659	-0.817976270588882	3.53027958858888	0.808701757916606
IL28+IL1b-IFN+IL28+TLA+IL1	1.97132419466667	-0.202803734922216	4.14545212425555	0.131831993533008
IL28+TLA-IFN+IL28+TLA+IL1	0.441677407333333	-1.73245052225555	2.61580533692222	0.999999999768334
IL28+TLA+IL1-IFN+IL28+TLA+IL1	2.00619779733333	-0.167930132255549	4.18032572692221	0.112760597541547
IL28+TLA+TNF-IFN+IL28+TLA+IL1	0.132503062666667	-2.04162486692222	2.30663099225555	1
IL28+TLA+TNF+IL1-IFN+IL28+TLA+IL1	1.387901727	-0.786226202588882	3.56202965658888	0.773730599522203
IL28+TNF-IFN+IL28+TLA+IL1	1.33332504666667	-0.840802882922216	3.50745297625555	0.832080935611137
IL28+TNF+IL1-IFN+IL28+TLA+IL1	-0.801150343666667	-2.97527827325555	1.37297758592222	0.999809973361769
null-IFN+IL28+TLA+IL1	-0.0481434186666664	-2.22227134825555	2.12598451092222	1
TLA -IFN+IL28+TLA+IL1	1.613281569	-0.560846360588882	3.78740949858888	0.481565494293675
TLA+ IL1-IFN+IL28+TLA+IL1	0.936927012666667	-1.23720091692222	3.11105494225555	0.997282682735515
TLA+TNF-IFN+IL28+TLA+IL1	0.626164931333333	-1.54796299825555	2.80029286092222	0.999998795282182
TLA+TNF+IL1-IFN+IL28+TLA+IL1	1.59750088366667	-0.576627045922216	3.77162881325555	0.502423275097693
TNF+IL1-IFN+IL28+TLA+IL1	1.17675574066667	-0.997372188922215	3.35088367025555	0.946871752524337
TNFa-IFN+IL28+TLA+IL1	1.74136481866667	-0.432763110922216	3.91549274825555	0.325081453944052
IFN+IL28+TLA+TNF+IL1-IFN+IL28+TLA+TNF	0.417615582333334	-1.75651234725555	2.59174351192222	0.999999999947613
IFN+IL28+TNF-IFN+IL28+TLA+TNF	0.315605064333333	-1.85852286525555	2.48973299392222	1
IFN+IL28+TNF+IL1-IFN+IL28+TLA+TNF	0.999178397666666	-1.17494953192222	3.17330632725555	0.992964676957202
IFN+TLA-IFN+IL28+TLA+TNF	-1.516143692	-3.69027162158888	0.657984237588882	0.611688671931587
IFN+TLA+IL1-IFN+IL28+TLA+TNF	-0.012777752	-2.18690568158888	2.16135017758888	1
IFN+TLA+TNF-IFN+IL28+TLA+TNF	-0.810697593333334	-2.98482552292222	1.36343033625555	0.999763786657256
IFN+TLA+TNF+IL1-IFN+IL28+TLA+TNF	0.358485677333333	-1.81564225225555	2.53261360692222	1
IFN+TNF-IFN+IL28+TLA+TNF	-0.792762703333333	-2.96689063292222	1.38136522625555	0.999843706668223
IFNb-IFN+IL28+TLA+TNF	-0.342208803666666	-2.51633673325555	1.83191912592222	1
IL1b-IFN+IL28+TLA+TNF	-0.467366173333333	-2.64149410292222	1.70676175625555	0.999999998990093
IL28-IFN+IL28+TLA+TNF	0.309413035	-1.86471489458888	2.48354096458888	1
IL28+IL1b-IFN+IL28+TLA+TNF	0.924585570666666	-1.24954235892222	3.09871350025555	0.997790044245416
IL28+TLA-IFN+IL28+TLA+TNF	-0.605061216666667	-2.77918914625555	1.56906671292222	0.999999446023046
IL28+TLA+IL1-IFN+IL28+TLA+TNF	0.959459173333333	-1.21466875625555	3.13358710292222	0.996099663076639
IL28+TLA+TNF-IFN+IL28+TLA+TNF	-0.914235561333334	-3.08836349092222	1.25989236825555	0.998150860204318
IL28+TLA+TNF+IL1-IFN+IL28+TLA+TNF	0.341163103	-1.83296482658888	2.51529103258888	1
IL28+TNF-IFN+IL28+TLA+TNF	0.286586422666666	-1.88754150692222	2.46071435225555	1
IL28+TNF+IL1-IFN+IL28+TLA+TNF	-1.84788896766667	-4.02201689725555	0.326238961922215	0.220339181669146
null-IFN+IL28+TLA+TNF	-1.09488204266667	-3.26900997225555	1.07924588692222	0.976594813593978
TLA -IFN+IL28+TLA+TNF	0.566542945	-1.60758498458888	2.74067087458888	0.999999880488468
TLA+ IL1-IFN+IL28+TLA+TNF	-0.109811611333334	-2.28393954092222	2.06431631825555	1
TLA+TNF-IFN+IL28+TLA+TNF	-0.420573692666667	-2.59470162225555	1.75355423692222	0.999999999936747
TLA+TNF+IL1-IFN+IL28+TLA+TNF	0.550762259666666	-1.62336566992222	2.72489018925555	0.999999939160575
TNF+IL1-IFN+IL28+TLA+TNF	0.130017116666667	-2.04411081292222	2.30414504625555	1
TNFa-IFN+IL28+TLA+TNF	0.694626194666666	-1.47950173492222	2.86875412425555	0.999988584007573
IFN+IL28+TNF-IFN+IL28+TLA+TNF+IL1	-0.102010518	-2.27613844758888	2.07211741158888	1
IFN+IL28+TNF+IL1-IFN+IL28+TLA+TNF+IL1	0.581562815333333	-1.59256511425555	2.75569074492221	0.999999778568451
IFN+TLA-IFN+IL28+TLA+TNF+IL1	-1.93375927433333	-4.10788720392222	0.240368655255548	0.155171363946899
IFN+TLA+IL1-IFN+IL28+TLA+TNF+IL1	-0.430393334333333	-2.60452126392222	1.74373459525555	0.999999999883046
IFN+TLA+TNF-IFN+IL28+TLA+TNF+IL1	-1.22831317566667	-3.40244110525555	0.945814753922215	0.918050258491616
IFN+TLA+TNF+IL1-IFN+IL28+TLA+TNF+IL1	-0.059129905	-2.23325783458888	2.11499802458888	1
IFN+TNF-IFN+IL28+TLA+TNF+IL1	-1.21037828566667	-3.38450621525555	0.963749643922216	0.929049324734922
IFNb-IFN+IL28+TLA+TNF+IL1	-0.759824386	-2.93395231558888	1.41430354358888	0.999930330399241
IL1b-IFN+IL28+TLA+TNF+IL1	-0.884981755666667	-3.05910968525555	1.28914617392222	0.998910684111659
IL28-IFN+IL28+TLA+TNF+IL1	-0.108202547333333	-2.28233047692222	2.06592538225555	1
IL28+IL1b-IFN+IL28+TLA+TNF+IL1	0.506969988333333	-1.66715794125555	2.68109791792221	0.99999999203233
IL28+TLA-IFN+IL28+TLA+TNF+IL1	-1.022676799	-3.19680472858888	1.15145113058888	0.990287726460584
IL28+TLA+IL1-IFN+IL28+TLA+TNF+IL1	0.541843590999999	-1.63228433858888	2.71597152058888	0.999999958992679
IL28+TLA+TNF-IFN+IL28+TLA+TNF+IL1	-1.33185114366667	-3.50597907325555	0.842276785922215	0.833536536201217
IL28+TLA+TNF+IL1-IFN+IL28+TLA+TNF+IL1	-0.0764524793333337	-2.25058040892222	2.09767545025555	1
IL28+TNF-IFN+IL28+TLA+TNF+IL1	-0.131029159666667	-2.30515708925555	2.04309876992221	1
IL28+TNF+IL1-IFN+IL28+TLA+TNF+IL1	-2.26550455	-4.43963247958888	-0.0913766204111188	0.0309320650202597
null-IFN+IL28+TLA+TNF+IL1	-1.512497625	-3.68662555458888	0.661630304588882	0.616573196852124
TLA -IFN+IL28+TLA+TNF+IL1	0.148927362666667	-2.02520056692222	2.32305529225555	1
TLA+ IL1-IFN+IL28+TLA+TNF+IL1	-0.527427193666667	-2.70155512325555	1.64670073592222	0.999999978768484
TLA+TNF-IFN+IL28+TLA+TNF+IL1	-0.838189275	-3.01231720458888	1.33593865458888	0.999570195732392
TLA+TNF+IL1-IFN+IL28+TLA+TNF+IL1	0.133146677333333	-2.04098125225555	2.30727460692222	1
TNF+IL1-IFN+IL28+TLA+TNF+IL1	-0.287598465666667	-2.46172639525555	1.88652946392222	1
TNFa-IFN+IL28+TLA+TNF+IL1	0.277010612333333	-1.89711731725555	2.45113854192221	1
IFN+IL28+TNF+IL1-IFN+IL28+TNF	0.683573333333333	-1.49055459625555	2.85770126292222	0.9999918505902
IFN+TLA-IFN+IL28+TNF	-1.83174875633333	-4.00587668592222	0.342379173255549	0.234507312684368
IFN+TLA+IL1-IFN+IL28+TNF	-0.328382816333333	-2.50251074592222	1.84574511325555	1
IFN+TLA+TNF-IFN+IL28+TNF	-1.12630265766667	-3.30043058725555	1.04782527192222	0.967274891041514
IFN+TLA+TNF+IL1-IFN+IL28+TNF	0.0428806130000001	-2.13124731658888	2.21700854258888	1
IFN+TNF-IFN+IL28+TNF	-1.10836776766667	-3.28249569725555	1.06576016192222	0.972883940590982
IFNb-IFN+IL28+TNF	-0.657813868	-2.83194179758888	1.51631406158888	0.999996422219412
IL1b-IFN+IL28+TNF	-0.782971237666667	-2.95709916725555	1.39115669192222	0.999876232580077
IL28-IFN+IL28+TNF	-0.00619202933333329	-2.18031995892222	2.16793590025555	1
IL28+IL1b-IFN+IL28+TNF	0.608980506333333	-1.56514742325555	2.78310843592222	0.999999357962741
IL28+TLA-IFN+IL28+TNF	-0.920666281	-3.09479421058888	1.25346164858888	0.997933185049242
IL28+TLA+IL1-IFN+IL28+TNF	0.643854109	-1.53027382058888	2.81798203858888	0.999997762150795
IL28+TLA+TNF-IFN+IL28+TNF	-1.22984062566667	-3.40396855525555	0.944287303922215	0.9170642673481
IL28+TLA+TNF+IL1-IFN+IL28+TNF	0.0255580386666665	-2.14856989092222	2.19968596825555	1
IL28+TNF-IFN+IL28+TNF	-0.0290186416666671	-2.20314657125555	2.14510928792222	1
IL28+TNF+IL1-IFN+IL28+TNF	-2.163494032	-4.33762196158888	0.0106338975888813	0.0527882885255806
null-IFN+IL28+TNF	-1.410487107	-3.58461503658888	0.763640822588882	0.747298768680471
TLA -IFN+IL28+TNF	0.250937880666667	-1.92319004892222	2.42506581025555	1
TLA+ IL1-IFN+IL28+TNF	-0.425416675666667	-2.59954460525555	1.74871125392222	0.999999999914161
TLA+TNF-IFN+IL28+TNF	-0.736178757	-2.91030668658888	1.43794917258888	0.999962603300754
TLA+TNF+IL1-IFN+IL28+TNF	0.235157195333333	-1.93897073425555	2.40928512492222	1
TNF+IL1-IFN+IL28+TNF	-0.185587947666667	-2.35971587725555	1.98853998192222	1
TNFa-IFN+IL28+TNF	0.379021130333333	-1.79510679925555	2.55314905992222	1
IFN+TLA-IFN+IL28+TNF+IL1	-2.51532208966667	-4.68945001925555	-0.341194160077785	0.00744771396890964
IFN+TLA+IL1-IFN+IL28+TNF+IL1	-1.01195614966667	-3.18608407925555	1.16217177992222	0.991596662582093
IFN+TLA+TNF-IFN+IL28+TNF+IL1	-1.809875991	-3.98400392058888	0.364251938588882	0.254690463655443
IFN+TLA+TNF+IL1-IFN+IL28+TNF+IL1	-0.640692720333333	-2.81482064992222	1.53343520925555	0.999997992480738
IFN+TNF-IFN+IL28+TNF+IL1	-1.791941101	-3.96606903058888	0.382186828588883	0.272079225233659
IFNb-IFN+IL28+TNF+IL1	-1.34138720133333	-3.51551513092222	0.832740728255549	0.824001365629931
IL1b-IFN+IL28+TNF+IL1	-1.466544571	-3.64067250058888	0.707583358588882	0.677230975215567
IL28-IFN+IL28+TNF+IL1	-0.689765362666666	-2.86389329225555	1.48436256692222	0.999990145411127
IL28+IL1b-IFN+IL28+TNF+IL1	-0.074592827	-2.24872075658888	2.09953510258888	1
IL28+TLA-IFN+IL28+TNF+IL1	-1.60423961433333	-3.77836754392222	0.569888315255549	0.493490153568238
IL28+TLA+IL1-IFN+IL28+TNF+IL1	-0.0397192243333335	-2.21384715392222	2.13440870525555	1
IL28+TLA+TNF-IFN+IL28+TNF+IL1	-1.913413959	-4.08754188858888	0.260713970588882	0.169089572006884
IL28+TLA+TNF+IL1-IFN+IL28+TNF+IL1	-0.658015294666667	-2.83214322425555	1.51611263492222	0.999996398352684
IL28+TNF-IFN+IL28+TNF+IL1	-0.712591975	-2.88671990458888	1.46153595458888	0.999980639109624
IL28+TNF+IL1-IFN+IL28+TNF+IL1	-2.84706736533333	-5.02119529492222	-0.672939435744452	0.000926910728469066
null-IFN+IL28+TNF+IL1	-2.09406044033333	-4.26818836992222	0.0800674892555491	0.0745698006383521
TLA -IFN+IL28+TNF+IL1	-0.432635452666666	-2.60676338225555	1.74149247692222	0.999999999865744
TLA+ IL1-IFN+IL28+TNF+IL1	-1.108990009	-3.28311793858888	1.06513792058888	0.972702504150864
TLA+TNF-IFN+IL28+TNF+IL1	-1.41975209033333	-3.59388001992222	0.754375839255549	0.736123087154599
TLA+TNF+IL1-IFN+IL28+TNF+IL1	-0.448416138	-2.62254406758888	1.72571179158888	0.99999999965536
TNF+IL1-IFN+IL28+TNF+IL1	-0.869161281	-3.04328921058888	1.30496664858888	0.999195024264722
TNFa-IFN+IL28+TNF+IL1	-0.304552203	-2.47868013258888	1.86957572658888	1
IFN+TLA+IL1-IFN+TLA	1.50336594	-0.670761989588882	3.67749386958888	0.628772304967116
IFN+TLA+TNF-IFN+TLA	0.705446098666667	-1.46868183092222	2.87957402825555	0.999984263187382
IFN+TLA+TNF+IL1-IFN+TLA	1.87462936933333	-0.299498560255548	4.04875729892222	0.198218718838034
IFN+TNF-IFN+TLA	0.723380988666667	-1.45074694092221	2.89750891825555	0.999973709370191
IFNb-IFN+TLA	1.17393488833333	-1.00019304125555	3.34806281792222	0.948206756587785
IL1b-IFN+TLA	1.04877751866667	-1.12535041092222	3.22290544825555	0.986401292560381
IL28-IFN+TLA	1.825556727	-0.348571202588882	3.99968465658888	0.240106353795076
IL28+IL1b-IFN+TLA	2.44072926266667	0.266601333077785	4.61485719225555	0.011569032847408
IL28+TLA-IFN+TLA	0.911082475333334	-1.26304545425555	3.08521040492222	0.998250194283632
IL28+TLA+IL1-IFN+TLA	2.47560286533333	0.301474935744451	4.64973079492222	0.009430123979844
IL28+TLA+TNF-IFN+TLA	0.601908130666667	-1.57221979892222	2.77603606025555	0.999999508560764
IL28+TLA+TNF+IL1-IFN+TLA	1.857306795	-0.316821134588882	4.03143472458888	0.212356523075219
IL28+TNF-IFN+TLA	1.80273011466667	-0.371397814922216	3.97685804425555	0.261528576671062
IL28+TNF+IL1-IFN+TLA	-0.331745275666667	-2.50587320525555	1.84238265392222	1
null-IFN+TLA	0.421261649333334	-1.75286628025555	2.59538957892222	0.999999999933928
TLA -IFN+TLA	2.082686637	-0.0914412925888817	4.25681456658888	0.0787910888008716
TLA+ IL1-IFN+TLA	1.40633208066667	-0.767795848922215	3.58046001025555	0.752250188446078
TLA+TNF-IFN+TLA	1.09556999933333	-1.07855793025555	3.26969792892222	0.976415531769815
TLA+TNF+IL1-IFN+TLA	2.06690595166667	-0.107221977922216	4.24103388125555	0.0849839281806142
TNF+IL1-IFN+TLA	1.64616080866667	-0.527967120922215	3.82028873825555	0.438944317862993
TNFa-IFN+TLA	2.21076988666667	0.0366419570777841	4.38489781625555	0.0413631367827302
IFN+TLA+TNF-IFN+TLA+IL1	-0.797919841333334	-2.97204777092222	1.37620808825555	0.999823667011733
IFN+TLA+TNF+IL1-IFN+TLA+IL1	0.371263429333333	-1.80286450025555	2.54539135892222	1
IFN+TNF-IFN+TLA+IL1	-0.779984951333333	-2.95411288092222	1.39414297825555	0.999884864748726
IFNb-IFN+TLA+IL1	-0.329431051666666	-2.50355898125555	1.84469687792222	1
IL1b-IFN+TLA+IL1	-0.454588421333333	-2.62871635092222	1.71953950825555	0.999999999507569
IL28-IFN+TLA+IL1	0.322190787	-1.85193714258888	2.49631871658888	1
IL28+IL1b-IFN+TLA+IL1	0.937363322666666	-1.23676460692222	3.11149125225555	0.997263070247305
IL28+TLA-IFN+TLA+IL1	-0.592283464666667	-2.76641139425555	1.58184446492222	0.999999661163646
IL28+TLA+IL1-IFN+TLA+IL1	0.972236925333333	-1.20189100425555	3.14636485492221	0.995254379832729
IL28+TLA+TNF-IFN+TLA+IL1	-0.901457809333334	-3.07558573892222	1.27267012025555	0.998525562279195
IL28+TLA+TNF+IL1-IFN+TLA+IL1	0.353940855	-1.82018707458888	2.52806878458888	1
IL28+TNF-IFN+TLA+IL1	0.299364174666666	-1.87476375492222	2.47349210425555	1
IL28+TNF+IL1-IFN+TLA+IL1	-1.83511121566667	-4.00923914525555	0.339016713922215	0.231504866590994
null-IFN+TLA+IL1	-1.08210429066667	-3.25623222025555	1.09202363892222	0.979737490746076
TLA -IFN+TLA+IL1	0.579320697	-1.59480723258888	2.75344862658888	0.999999797728693
TLA+ IL1-IFN+TLA+IL1	-0.0970338593333335	-2.27116178892222	2.07709407025555	1
TLA+TNF-IFN+TLA+IL1	-0.407795940666667	-2.58192387025555	1.76633198892222	0.99999999997241
TLA+TNF+IL1-IFN+TLA+IL1	0.563540011666666	-1.61058791792222	2.73766794125555	0.999999894667107
TNF+IL1-IFN+TLA+IL1	0.142794868666667	-2.03133306092222	2.31692279825555	1
TNFa-IFN+TLA+IL1	0.707403946666666	-1.46672398292222	2.88153187625555	0.999983337562869
IFN+TLA+TNF+IL1-IFN+TLA+TNF	1.16918327066667	-1.00494465892222	3.34331120025555	0.950401235794703
IFN+TNF-IFN+TLA+TNF	0.0179348900000005	-2.15619303958888	2.19206281958888	1
IFNb-IFN+TLA+TNF	0.468488789666667	-1.70563913992222	2.64261671925555	0.999999998925633
IL1b-IFN+TLA+TNF	0.34333142	-1.83079650958888	2.51745934958888	1
IL28-IFN+TLA+TNF	1.12011062833333	-1.05401730125555	3.29423855792222	0.96930177146204
IL28+IL1b-IFN+TLA+TNF	1.735283164	-0.438844765588882	3.90941109358888	0.331834708507083
IL28+TLA-IFN+TLA+TNF	0.205636376666667	-1.96849155292222	2.37976430625555	1
IL28+TLA+IL1-IFN+TLA+TNF	1.77015676666667	-0.403971162922216	3.94428469625555	0.294202557059797
IL28+TLA+TNF-IFN+TLA+TNF	-0.103537968	-2.27766589758888	2.07058996158888	1
IL28+TLA+TNF+IL1-IFN+TLA+TNF	1.15186069633333	-1.02226723325555	3.32598862592222	0.957837915774749
IL28+TNF-IFN+TLA+TNF	1.097284016	-1.07684391358888	3.27141194558888	0.975964258790364
IL28+TNF+IL1-IFN+TLA+TNF	-1.03719137433333	-3.21131930392222	1.13693655525555	0.988256660793455
null-IFN+TLA+TNF	-0.284184449333333	-2.45831237892222	1.88994348025555	1
TLA -IFN+TLA+TNF	1.37724053833333	-0.796887391255549	3.55136846792222	0.785773743715783
TLA+ IL1-IFN+TLA+TNF	0.700885982	-1.47324194758888	2.87501391158888	0.999986239723357
TLA+TNF-IFN+TLA+TNF	0.390123900666667	-1.78400402892222	2.56425183025555	0.999999999991777
TLA+TNF+IL1-IFN+TLA+TNF	1.361459853	-0.812668076588883	3.53558778258888	0.803046784874668
TNF+IL1-IFN+TLA+TNF	0.94071471	-1.23341321958888	3.11484263958888	0.997108373135959
TNFa-IFN+TLA+TNF	1.505323788	-0.668804141588883	3.67945171758888	0.626161351150231
IFN+TNF-IFN+TLA+TNF+IL1	-1.15124838066667	-3.32537631025555	1.02287954892222	0.958084966652687
IFNb-IFN+TLA+TNF+IL1	-0.700694481	-2.87482241058888	1.47343344858888	0.999986317525706
IL1b-IFN+TLA+TNF+IL1	-0.825851850666667	-2.99997978025555	1.34827607892222	0.999669793777146
IL28-IFN+TLA+TNF+IL1	-0.0490726423333334	-2.22320057192222	2.12505528725555	1
IL28+IL1b-IFN+TLA+TNF+IL1	0.566099893333333	-1.60802803625555	2.74022782292222	0.999999882687156
IL28+TLA-IFN+TLA+TNF+IL1	-0.963546894	-3.13767482358888	1.21058103558888	0.995844245374051
IL28+TLA+IL1-IFN+TLA+TNF+IL1	0.600973495999999	-1.57315443358888	2.77510142558888	0.999999525794172
IL28+TLA+TNF-IFN+TLA+TNF+IL1	-1.27272123866667	-3.44684916825555	0.901406690922215	0.886181763724161
IL28+TLA+TNF+IL1-IFN+TLA+TNF+IL1	-0.0173225743333336	-2.19145050392222	2.15680535525555	1
IL28+TNF-IFN+TLA+TNF+IL1	-0.0718992546666672	-2.24602718425555	2.10222867492222	1
IL28+TNF+IL1-IFN+TLA+TNF+IL1	-2.206374645	-4.38050257458888	-0.0322467154111186	0.0423237889242115
null-IFN+TLA+TNF+IL1	-1.45336772	-3.62749564958888	0.720760209588882	0.694179553662955
TLA -IFN+TLA+TNF+IL1	0.208057267666667	-1.96607066192222	2.38218519725555	1
TLA+ IL1-IFN+TLA+TNF+IL1	-0.468297288666667	-2.64242521825555	1.70583064092222	0.999999998936891
TLA+TNF-IFN+TLA+TNF+IL1	-0.77905937	-2.95318729958888	1.39506855958888	0.999887428249581
TLA+TNF+IL1-IFN+TLA+TNF+IL1	0.192276582333333	-1.98185134725555	2.36640451192222	1
TNF+IL1-IFN+TLA+TNF+IL1	-0.228468560666667	-2.40259649025555	1.94565936892222	1
TNFa-IFN+TLA+TNF+IL1	0.336140517333333	-1.83798741225555	2.51026844692221	1
IFNb-IFN+TNF	0.450553899666667	-1.72357402992222	2.62468182925555	0.999999999609751
IL1b-IFN+TNF	0.32539653	-1.84873139958888	2.49952445958888	1
IL28-IFN+TNF	1.10217573833333	-1.07195219125555	3.27630366792222	0.974639764216897
IL28+IL1b-IFN+TNF	1.717348274	-0.456779655588883	3.89147620358888	0.352199600438097
IL28+TLA-IFN+TNF	0.187701486666666	-1.98642644292222	2.36182941625555	1
IL28+TLA+IL1-IFN+TNF	1.75222187666667	-0.421906052922216	3.92634980625555	0.313223058991707
IL28+TLA+TNF-IFN+TNF	-0.121472858	-2.29560078758888	2.05265507158888	1
IL28+TLA+TNF+IL1-IFN+TNF	1.13392580633333	-1.04020212325555	3.30805373592221	0.964643808040297
IL28+TNF-IFN+TNF	1.079349126	-1.09477880358888	3.25347705558888	0.980369895140144
IL28+TNF+IL1-IFN+TNF	-1.05512626433333	-3.22925419392222	1.11900166525555	0.985289562692387
null-IFN+TNF	-0.302119339333333	-2.47624726892222	1.87200859025555	1
TLA -IFN+TNF	1.35930564833333	-0.814822281255549	3.53343357792222	0.805351361776604
TLA+ IL1-IFN+TNF	0.682951092	-1.49117683758888	2.85707902158888	0.999992006025473
TLA+TNF-IFN+TNF	0.372189010666666	-1.80193891892222	2.54631694025555	1
TLA+TNF+IL1-IFN+TNF	1.343524963	-0.830602966588883	3.51765289258888	0.82182601129551
TNF+IL1-IFN+TNF	0.92277982	-1.25134810958888	3.09690774958888	0.997857013123363
TNFa-IFN+TNF	1.487388898	-0.686739031588883	3.66151682758888	0.649966071800308
IL1b-IFNb	-0.125157369666667	-2.29928529925555	2.04897055992222	1
IL28-IFNb	0.651621838666666	-1.52250609092222	2.82574976825555	0.999997088470521
IL28+IL1b-IFNb	1.26679437433333	-0.907333555255549	3.44092230392221	0.890819948217558
IL28+TLA-IFNb	-0.262852413	-2.43698034258888	1.91127551658888	1
IL28+TLA+IL1-IFNb	1.301667977	-0.872459952588883	3.47579590658888	0.861837414439994
IL28+TLA+TNF-IFNb	-0.572026757666667	-2.74615468725555	1.60210117192222	0.999999849880048
IL28+TLA+TNF+IL1-IFNb	0.683371906666666	-1.49075602292222	2.85749983625555	0.999991901207519
IL28+TNF-IFNb	0.628795226333333	-1.54533270325555	2.80292315592221	0.999998676704175
IL28+TNF+IL1-IFNb	-1.505680164	-3.67980809358888	0.668447765588881	0.625685810910279
null-IFNb	-0.752673239	-2.92680116858888	1.42145469058888	0.999942057754974
TLA -IFNb	0.908751748666667	-1.26537618092222	3.08287967825555	0.99832064073501
TLA+ IL1-IFNb	0.232397192333333	-1.94173073725555	2.40652512192222	1
TLA+TNF-IFNb	-0.0783648890000004	-2.25249281858888	2.09576304058888	1
TLA+TNF+IL1-IFNb	0.892971063333333	-1.28115686625555	3.06709899292221	0.998736506212611
TNF+IL1-IFNb	0.472225920333333	-1.70190200925555	2.64635384992222	0.999999998681943
TNFa-IFNb	1.03683499833333	-1.13729293125555	3.21096292792221	0.988310323246534
IL28-IL1b	0.776779208333333	-1.39734872125555	2.95090713792222	0.999893526075778
IL28+IL1b-IL1b	1.391951744	-0.782176185588882	3.56607967358888	0.769080288502248
IL28+TLA-IL1b	-0.137695043333334	-2.31182297292222	2.03643288625555	1
IL28+TLA+IL1-IL1b	1.42682534666667	-0.747302582922216	3.60095327625555	0.727471512146232
IL28+TLA+TNF-IL1b	-0.446869388	-2.62099731758888	1.72725854158888	0.999999999685155
IL28+TLA+TNF+IL1-IL1b	0.808529276333333	-1.36559865325555	2.98265720592222	0.999775073991801
IL28+TNF-IL1b	0.753952596	-1.42017533358888	2.92808052558888	0.999940100820118
IL28+TNF+IL1-IL1b	-1.38052279433333	-3.55465072392222	0.793605135255548	0.782097217702421
null-IL1b	-0.627515869333333	-2.80164379892222	1.54661206025555	0.999998735669694
TLA -IL1b	1.03390911833333	-1.14021881125555	3.20803704792222	0.988743477044393
TLA+ IL1-IL1b	0.357554562	-1.81657336758888	2.53168249158888	1
TLA+TNF-IL1b	0.0467924806666665	-2.12733544892222	2.22092041025555	1
TLA+TNF+IL1-IL1b	1.018128433	-1.15599949658888	3.19225636258888	0.990861943020247
TNF+IL1-IL1b	0.59738329	-1.57674463958888	2.77151121958888	0.999999586894199
TNFa-IL1b	1.161992368	-1.01213556158888	3.33612029758888	0.953594456644064
IL28+IL1b-IL28	0.615172535666666	-1.55895539392222	2.78930046525555	0.999999191916397
IL28+TLA-IL28	-0.914474251666667	-3.08860218125555	1.25965367792222	0.998143147337892
IL28+TLA+IL1-IL28	0.650046138333333	-1.52408179125555	2.82417406792222	0.999997238654804
IL28+TLA+TNF-IL28	-1.22364859633333	-3.39777652592222	0.950479333255549	0.921013234745758
IL28+TLA+TNF+IL1-IL28	0.0317500679999998	-2.14237786158888	2.20587799758888	1
IL28+TNF-IL28	-0.0228266123333338	-2.19695454192222	2.15130131725555	1
IL28+TNF+IL1-IL28	-2.15730200266667	-4.33142993225555	0.0168259269222149	0.0544741305372808
null-IL28	-1.40429507766667	-3.57842300725555	0.769832851922216	0.754663477808212
TLA -IL28	0.25712991	-1.91699801958888	2.43125783958888	1
TLA+ IL1-IL28	-0.419224646333334	-2.59335257592222	1.75490328325555	0.999999999941944
TLA+TNF-IL28	-0.729986727666667	-2.90411465725555	1.44414120192222	0.999968420746555
TLA+TNF+IL1-IL28	0.241349224666666	-1.93277870492222	2.41547715425555	1
TNF+IL1-IL28	-0.179395918333333	-2.35352384792222	1.99473201125555	1
TNFa-IL28	0.385213159666666	-1.78891476992222	2.55934108925555	1
IL28+TLA-IL28+IL1b	-1.52964678733333	-3.70377471692222	0.644481142255549	0.593547683181101
IL28+TLA+IL1-IL28+IL1b	0.0348736026666665	-2.13925432692222	2.20900153225555	1
IL28+TLA+TNF-IL28+IL1b	-1.838821132	-4.01294906158888	0.335306797588882	0.22822320915925
IL28+TLA+TNF+IL1-IL28+IL1b	-0.583422467666667	-2.75755039725555	1.59070546192222	0.999999761403895
IL28+TNF-IL28+IL1b	-0.637999148	-2.81212707758888	1.53612878158888	0.999998171203473
IL28+TNF+IL1-IL28+IL1b	-2.77247453833333	-4.94660246792222	-0.598346608744452	0.00150406835878103
null-IL28+IL1b	-2.01946761333333	-4.19359554292222	0.154660316255549	0.106123002385908
TLA -IL28+IL1b	-0.358042625666666	-2.53217055525555	1.81608530392222	1
TLA+ IL1-IL28+IL1b	-1.034397182	-3.20852511158888	1.13973074758888	0.988672136130139
TLA+TNF-IL28+IL1b	-1.34515926333333	-3.51928719292222	0.828968666255549	0.820153755772406
TLA+TNF+IL1-IL28+IL1b	-0.373823311	-2.54795124058888	1.80030461858888	1
TNF+IL1-IL28+IL1b	-0.794568454	-2.96869638358888	1.37955947558888	0.999836934610253
TNFa-IL28+IL1b	-0.229959376	-2.40408730558888	1.94416855358888	1
IL28+TLA+IL1-IL28+TLA	1.56452039	-0.609607539588882	3.73864831958888	0.546561059519774
IL28+TLA+TNF-IL28+TLA	-0.309174344666667	-2.48330227425555	1.86495358492222	1
IL28+TLA+TNF+IL1-IL28+TLA	0.946224319666667	-1.22790360992222	3.12035224925555	0.996837940309817
IL28+TNF-IL28+TLA	0.891647639333333	-1.28248029025555	3.06577556892222	0.998766924526265
IL28+TNF+IL1-IL28+TLA	-1.242827751	-3.41695568058888	0.931300178588882	0.908365383670942
null-IL28+TLA	-0.489820826	-2.66394875558888	1.68430710358888	0.999999996648163
TLA -IL28+TLA	1.17160416166667	-1.00252376792222	3.34573209125555	0.949291649045088
TLA+ IL1-IL28+TLA	0.495249605333333	-1.67887832425555	2.66937753492222	0.999999995571084
TLA+TNF-IL28+TLA	0.184487524	-1.98964040558888	2.35861545358888	1
TLA+TNF+IL1-IL28+TLA	1.15582347633333	-1.01830445325555	3.32995140592222	0.956213305622895
TNF+IL1-IL28+TLA	0.735078333333334	-1.43904959625555	2.90920626292222	0.999963703381655
TNFa-IL28+TLA	1.29968741133333	-0.874440518255549	3.47381534092222	0.863591708643169
IL28+TLA+TNF-IL28+TLA+IL1	-1.87369473466667	-4.04782266425555	0.300433194922216	0.198963573821008
IL28+TLA+TNF+IL1-IL28+TLA+IL1	-0.618296070333333	-2.79242399992222	1.55583185925555	0.999999093764757
IL28+TNF-IL28+TLA+IL1	-0.672872750666667	-2.84700068025555	1.50125517892222	0.999994172936938
IL28+TNF+IL1-IL28+TLA+IL1	-2.807348141	-4.98147607058888	-0.633220211411118	0.00120063724007524
null-IL28+TLA+IL1	-2.054341216	-4.22846914558888	0.119786713588883	0.0902048248226605
TLA -IL28+TLA+IL1	-0.392916228333333	-2.56704415792221	1.78121170125555	0.999999999990004
TLA+ IL1-IL28+TLA+IL1	-1.06927078466667	-3.24339871425555	1.10485714492222	0.982552941016776
TLA+TNF-IL28+TLA+IL1	-1.380032866	-3.55416079558888	0.794095063588883	0.782647781004969
TLA+TNF+IL1-IL28+TLA+IL1	-0.408696913666667	-2.58282484325555	1.76543101592222	0.999999999970723
TNF+IL1-IL28+TLA+IL1	-0.829442056666666	-3.00356998625555	1.34468587292222	0.999643170297559
TNFa-IL28+TLA+IL1	-0.264832978666667	-2.43896090825555	1.90929495092222	1
IL28+TLA+TNF+IL1-IL28+TLA+TNF	1.25539866433333	-0.918729265255549	3.42952659392222	0.899404496972674
IL28+TNF-IL28+TLA+TNF	1.200821984	-0.973305945588883	3.37494991358888	0.934480268116565
IL28+TNF+IL1-IL28+TLA+TNF	-0.933653406333334	-3.10778133592222	1.24047452325555	0.997426060599632
null-IL28+TLA+TNF	-0.180646481333333	-2.35477441092222	1.99348144825555	1
TLA -IL28+TLA+TNF	1.48077850633333	-0.693349423255548	3.65490643592222	0.658665780706241
TLA+ IL1-IL28+TLA+TNF	0.80442395	-1.36970397958888	2.97855187958888	0.999795136226082
TLA+TNF-IL28+TLA+TNF	0.493661868666667	-1.68046606092222	2.66778979825555	0.999999995915894
TLA+TNF+IL1-IL28+TLA+TNF	1.464997821	-0.709130108588882	3.63912575058888	0.679233089455539
TNF+IL1-IL28+TLA+TNF	1.044252678	-1.12987525158888	3.21838060758888	0.98715190420583
TNFa-IL28+TLA+TNF	1.608861756	-0.565266173588883	3.78298968558888	0.48738505303697
IL28+TNF-IL28+TLA+TNF+IL1	-0.0545766803333336	-2.22870460992222	2.11955124925555	1
IL28+TNF+IL1-IL28+TLA+TNF+IL1	-2.18905207066667	-4.36318000025555	-0.0149241410777852	0.0463061882329744
null-IL28+TLA+TNF+IL1	-1.43604514566667	-3.61017307525555	0.738082783922216	0.716048497544599
TLA -IL28+TLA+TNF+IL1	0.225379842	-1.94874808758888	2.39950777158888	1
TLA+ IL1-IL28+TLA+TNF+IL1	-0.450974714333333	-2.62510264392222	1.72315321525555	0.999999999600122
TLA+TNF-IL28+TLA+TNF+IL1	-0.761736795666667	-2.93586472525555	1.41239113392222	0.999926850694952
TLA+TNF+IL1-IL28+TLA+TNF+IL1	0.209599156666666	-1.96452877292222	2.38372708625555	1
TNF+IL1-IL28+TLA+TNF+IL1	-0.211145986333333	-2.38527391592222	1.96298194325555	1
TNFa-IL28+TLA+TNF+IL1	0.353463091666666	-1.82066483792222	2.52759102125555	1
IL28+TNF+IL1-IL28+TNF	-2.13447539033333	-4.30860331992222	0.0396525392555485	0.0611033490572568
null-IL28+TNF	-1.38146846533333	-3.55559639492221	0.79265946425555	0.781032748980303
TLA -IL28+TNF	0.279956522333334	-1.89417140725555	2.45408445192222	1
TLA+ IL1-IL28+TNF	-0.396398034	-2.57052596358888	1.77772989558888	0.999999999987252
TLA+TNF-IL28+TNF	-0.707160115333333	-2.88128804492222	1.46696781425555	0.999983455491624
TLA+TNF+IL1-IL28+TNF	0.264175837	-1.90995209258888	2.43830376658888	1
TNF+IL1-IL28+TNF	-0.156569306	-2.33069723558888	2.01755862358888	1
TNFa-IL28+TNF	0.408039772	-1.76608815758888	2.58216770158888	0.999999999971963
null-IL28+TNF+IL1	0.753006925000001	-1.42112100458888	2.92713485458888	0.99994155299429
TLA -IL28+TNF+IL1	2.41443191266667	0.240303983077785	4.58855984225555	0.0134729913847219
TLA+ IL1-IL28+TNF+IL1	1.73807735633333	-0.436050573255548	3.91220528592222	0.328722190651546
TLA+TNF-IL28+TNF+IL1	1.427315275	-0.746812654588882	3.60144320458888	0.726868580666674
TLA+TNF+IL1-IL28+TNF+IL1	2.39865122733333	0.224523297744451	4.57277915692222	0.0147515633869009
TNF+IL1-IL28+TNF+IL1	1.97790608433333	-0.196221845255548	4.15203401392222	0.128046592995274
TNFa-IL28+TNF+IL1	2.54251516233333	0.368387232744451	4.71664309192222	0.00632468719789125
TLA -null	1.66142498766667	-0.512702941922215	3.83555291725555	0.419636243837532
TLA+ IL1-null	0.985070431333333	-1.18905749825555	3.15919836092222	0.994256519898131
TLA+TNF-null	0.67430835	-1.49981957958888	2.84843627958888	0.999993901484179
TLA+TNF+IL1-null	1.64564430233333	-0.528483627255549	3.81977223192222	0.439603471695243
TNF+IL1-null	1.22489915933333	-0.949228770255549	3.39902708892222	0.92022596257615
TNFa-null	1.78950823733333	-0.38461969225555	3.96363616692221	0.274495764085597
TLA+ IL1-TLA	-0.676354556333334	-2.85048248592222	1.49777337325555	0.999993494434427
TLA+TNF-TLA	-0.987116637666667	-3.16124456725555	1.18701129192222	0.994082379418324
TLA+TNF+IL1-TLA	-0.015780685333334	-2.18990861492222	2.15834724425555	1
TNF+IL1-TLA	-0.436525828333334	-2.61065375792222	1.73760210125555	0.999999999829926
TNFa-TLA	0.128083249666666	-2.04604467992222	2.30221117925555	1
TLA+TNF-TLA+ IL1	-0.310762081333333	-2.48489001092222	1.86336584825555	1
TLA+TNF+IL1-TLA+ IL1	0.660573871	-1.51355405858888	2.83470180058888	0.999996082131498
TNF+IL1-TLA+ IL1	0.239828728	-1.93429920158888	2.41395665758888	1
TNFa-TLA+ IL1	0.804437806	-1.36969012358888	2.97856573558888	0.999795071289817
TLA+TNF+IL1-TLA+TNF	0.971335952333333	-1.20279197725555	3.14546388192222	0.995318615708536
TNF+IL1-TLA+TNF	0.550590809333333	-1.62353712025555	2.72471873892222	0.999999939614807
TNFa-TLA+TNF	1.11519988733333	-1.05892804225555	3.28932781692222	0.970840807313137
TNF+IL1-TLA+TNF+IL1	-0.420745143	-2.59487307258888	1.75338278658888	0.999999999936055
TNFa-TLA+TNF+IL1	0.143863935	-2.03026399458888	2.31799186458888	1
TNFa-TNF+IL1	0.564609077999999	-1.60951885158888	2.73873700758888	0.999999889810543
