# Supplementary material for: Combinatorial Cytokine Code Generates Anti-Viral State in Dendritic Cells
Source: Front Immunol. 2014 Feb 26;5:73. doi: 10.3389/fimmu.2014.00073 (PMC3935347; doi:10.3389/fimmu.2014.00073)
Supplement: Supplementary file 2 [file 71252_Sealfon_DataSheet2.ZIP › R/Fig7/CCL3L1.csv]

	diff	lwr	upr	p adj
IFN+IL1b-IFN+ TNF+IL1	-2.445739305	-5.5374025157755	0.645923905775503	0.349262533482818
IFN+IL28-IFN+ TNF+IL1	-3.28048939533333	-6.37215260610883	-0.18882618455783	0.0246901667619873
IFN+IL28+IL1-IFN+ TNF+IL1	-1.536005194	-4.6276684047755	1.5556580167755	0.980186806960202
IFN+IL28+TLA-IFN+ TNF+IL1	-2.96916966366666	-6.06083287444217	0.122493547108836	0.0767989334158109
IFN+IL28+TLA+IL1-IFN+ TNF+IL1	-1.57890626933333	-4.67056948010883	1.51275694144217	0.972310767814809
IFN+IL28+TLA+TNF-IFN+ TNF+IL1	-0.566975564666664	-3.65863877544217	2.52468764610884	0.99999999998506
IFN+IL28+TLA+TNF+IL1-IFN+ TNF+IL1	-0.897671732666664	-3.98933494344217	2.19399147810884	0.999998555687515
IFN+IL28+TNF-IFN+ TNF+IL1	-1.948220962	-5.0398841727755	1.1434422487755	0.793746615462298
IFN+IL28+TNF+IL1-IFN+ TNF+IL1	-0.267044735333331	-3.35870794610883	2.82461847544217	1
IFN+TLA-IFN+ TNF+IL1	-3.263288732	-6.3549519427755	-0.171625521224497	0.0263829300547773
IFN+TLA+IL1-IFN+ TNF+IL1	0.179377100333336	-2.91228611044217	3.27104031110884	1
IFN+TLA+TNF-IFN+ TNF+IL1	-1.10563239	-4.1972956007755	1.9860308207755	0.999891615833673
IFN+TLA+TNF+IL1-IFN+ TNF+IL1	-0.85320511933333	-3.94486833010883	2.23845809144217	0.999999543262478
IFN+TNF-IFN+ TNF+IL1	-0.197094118333331	-3.28875732910883	2.89456909244217	1
IFNb-IFN+ TNF+IL1	-3.351082706	-6.4427459167755	-0.259419495224497	0.0187329124249974
IL1b-IFN+ TNF+IL1	-2.85509377166666	-5.94675698244217	0.236569439108837	0.111958401362974
IL28-IFN+ TNF+IL1	-4.438663679	-7.5303268897755	-1.3470004682245	0.000147144199702298
IL28+IL1b-IFN+ TNF+IL1	-3.63517884066666	-6.72684205144217	-0.543515629891163	0.00581707423547473
IL28+TLA-IFN+ TNF+IL1	-4.31525229	-7.4069155007755	-1.2235890792245	0.000265835625299138
IL28+TLA+IL1-IFN+ TNF+IL1	-4.46153065133333	-7.55319386210883	-1.36986744055783	0.000131762315471184
IL28+TLA+TNF-IFN+ TNF+IL1	-2.696479162	-5.7881423727755	0.395184048775504	0.181572848541439
IL28+TLA+TNF+IL1-IFN+ TNF+IL1	-2.21131347466666	-5.30297668544217	0.880349736108837	0.559320529991142
IL28+TNF-IFN+ TNF+IL1	-3.39152249166666	-6.48318570244217	-0.299859280891163	0.0159479159820614
IL28+TNF+IL1-IFN+ TNF+IL1	-3.248246452	-6.3399096627755	-0.156583241224497	0.027949197800141
null-IFN+ TNF+IL1	-4.78377478566667	-7.87543799644217	-1.69211157489116	2.71525404095252e-05
TLA -IFN+ TNF+IL1	-4.46682969366666	-7.55849290444216	-1.37516648289116	0.000128429263048901
TLA+ IL1-IFN+ TNF+IL1	-3.02900930233333	-6.12067251310883	0.06265390844217	0.0624612499752275
TLA+TNF-IFN+ TNF+IL1	-4.845337716	-7.9370009267755	-1.75367450522449	1.99919117888081e-05
TLA+TNF+IL1-IFN+ TNF+IL1	-1.96715468366666	-5.05881789444217	1.12450852710884	0.778910325113209
TNF+IL1-IFN+ TNF+IL1	-3.15722883333333	-6.24889204410883	-0.06556562255783	0.039360133555465
TNFa-IFN+ TNF+IL1	-2.888240415	-5.9799036257755	0.203422795775502	0.100583740980639
IFN+IL28-IFN+IL1b	-0.834750090333333	-3.92641330110883	2.25691312044217	0.999999724668729
IFN+IL28+IL1-IFN+IL1b	0.909734111	-2.1819290997755	4.0013973217755	0.999998057079939
IFN+IL28+TLA-IFN+IL1b	-0.523430358666666	-3.61509356944217	2.56823285210883	1
IFN+IL28+TLA+IL1-IFN+IL1b	0.866833035666667	-2.22483017510883	3.95849624644217	0.999999343478143
IFN+IL28+TLA+TNF-IFN+IL1b	1.87876374033333	-1.21289947044217	4.97042695110884	0.843864634675559
IFN+IL28+TLA+TNF+IL1-IFN+IL1b	1.54806757233333	-1.54359563844217	4.63973078310883	0.978174782128832
IFN+IL28+TNF-IFN+IL1b	0.497518343	-2.5941448677755	3.5891815537755	1
IFN+IL28+TNF+IL1-IFN+IL1b	2.17869456966667	-0.912968641108833	5.27035778044217	0.590235066832042
IFN+TLA-IFN+IL1b	-0.817549427	-3.9092126377755	2.2741137837755	0.999999830919317
IFN+TLA+IL1-IFN+IL1b	2.62511640533333	-0.466546805442167	5.71677961610884	0.221929605557879
IFN+TLA+TNF-IFN+IL1b	1.340106915	-1.7515562957755	4.4317701257755	0.997028124476954
IFN+TLA+TNF+IL1-IFN+IL1b	1.59253418566667	-1.49912902510883	4.68419739644217	0.969367009900248
IFN+TNF-IFN+IL1b	2.24864518666667	-0.843018024108834	5.34030839744217	0.524035249094584
IFNb-IFN+IL1b	-0.905343401	-3.9970066117755	2.1863198097755	0.999998254582394
IL1b-IFN+IL1b	-0.409354466666666	-3.50101767744217	2.68230874410883	1
IL28-IFN+IL1b	-1.992924374	-5.0845875847755	1.0987388367755	0.757994991104748
IL28+IL1b-IFN+IL1b	-1.18943953566667	-4.28110274644217	1.90222367510883	0.999585754047072
IL28+TLA-IFN+IL1b	-1.869512985	-4.9611761957755	1.2221502257755	0.849990216264051
IL28+TLA+IL1-IFN+IL1b	-2.01579134633333	-5.10745455710883	1.07587186444217	0.73879533826396
IL28+TLA+TNF-IFN+IL1b	-0.250739857	-3.3424030677755	2.8409233537755	1
IL28+TLA+TNF+IL1-IFN+IL1b	0.234425830333334	-2.85723738044217	3.32608904110884	1
IL28+TNF-IFN+IL1b	-0.945783186666666	-4.03744639744217	2.14588002410883	0.999995459843604
IL28+TNF+IL1-IFN+IL1b	-0.802507147	-3.8941703577755	2.2891560637755	0.999999891046364
null-IFN+IL1b	-2.33803548066667	-5.42969869144217	0.753627730108834	0.44150003755602
TLA -IFN+IL1b	-2.02109038866667	-5.11275359944217	1.07057282210884	0.734266739626995
TLA+ IL1-IFN+IL1b	-0.583269997333333	-3.67493320810883	2.50839321344217	0.999999999967753
TLA+TNF-IFN+IL1b	-2.399598411	-5.4912616217755	0.692064799775503	0.387556504259725
TLA+TNF+IL1-IFN+IL1b	0.478584621333334	-2.61307858944217	3.57024783210883	1
TNF+IL1-IFN+IL1b	-0.711489528333333	-3.80315273910883	2.38017368244217	0.999999994272017
TNFa-IFN+IL1b	-0.442501110000001	-3.5341643207755	2.6491621007755	1
IFN+IL28+IL1-IFN+IL28	1.74448420133333	-1.34717900944217	4.83614741210883	0.919044251161117
IFN+IL28+TLA-IFN+IL28	0.311319731666667	-2.78034347910883	3.40298294244217	1
IFN+IL28+TLA+IL1-IFN+IL28	1.701583126	-1.3900800847755	4.7932463367755	0.936790365301043
IFN+IL28+TLA+TNF-IFN+IL28	2.71351383066667	-0.378149380108834	5.80517704144217	0.172802039541377
IFN+IL28+TLA+TNF+IL1-IFN+IL28	2.38281766266667	-0.708845548108834	5.47448087344217	0.401961579107353
IFN+IL28+TNF-IFN+IL28	1.33226843333333	-1.75939477744217	4.42393164410883	0.997284722477605
IFN+IL28+TNF+IL1-IFN+IL28	3.01344466	-0.0782185507755004	6.1051078707755	0.0659476326857676
IFN+TLA-IFN+IL28	0.0172006633333333	-3.07446254744217	3.10886387410883	1
IFN+TLA+IL1-IFN+IL28	3.45986649566667	0.368203284891166	6.55152970644217	0.0120968444023211
IFN+TLA+TNF-IFN+IL28	2.17485700533333	-0.916806205442168	5.26652021610883	0.593867774118427
IFN+TLA+TNF+IL1-IFN+IL28	2.427284276	-0.6643789347755	5.5189474867755	0.364337327491947
IFN+TNF-IFN+IL28	3.083395277	-0.00826793377550139	6.1750584877755	0.0515080003035158
IFNb-IFN+IL28	-0.0705933106666665	-3.16225652144217	3.02106990010883	1
IL1b-IFN+IL28	0.425395623666667	-2.66626758710883	3.51705883444217	1
IL28-IFN+IL28	-1.15817428366667	-4.24983749444217	1.93348892710883	0.999743031411986
IL28+IL1b-IFN+IL28	-0.354689445333333	-3.44635265610883	2.73697376544217	1
IL28+TLA-IFN+IL28	-1.03476289466667	-4.12642610544217	2.05690031610883	0.999970377610287
IL28+TLA+IL1-IFN+IL28	-1.181041256	-4.2727044667755	1.9106219547755	0.999634696011304
IL28+TLA+TNF-IFN+IL28	0.584010233333333	-2.50765297744217	3.67567344410883	0.999999999966636
IL28+TLA+TNF+IL1-IFN+IL28	1.06917592066667	-2.02248729010883	4.16083913144217	0.999943258388971
IL28+TNF-IFN+IL28	-0.111033096333333	-3.20269630710883	2.98063011444217	1
IL28+TNF+IL1-IFN+IL28	0.0322429433333334	-3.05942026744217	3.12390615410883	1
null-IFN+IL28	-1.50328539033333	-4.59494860110884	1.58837782044217	0.984921410901762
TLA -IFN+IL28	-1.18634029833333	-4.27800350910883	1.90532291244217	0.999604451027207
TLA+ IL1-IFN+IL28	0.251480093	-2.8401831177755	3.3431433037755	1
TLA+TNF-IFN+IL28	-1.56484832066667	-4.65651153144217	1.52681489010884	0.975116803010231
TLA+TNF+IL1-IFN+IL28	1.31333471166667	-1.77832849910883	4.40499792244217	0.997828041180442
TNF+IL1-IFN+IL28	0.123260562	-2.9684026487755	3.2149237727755	1
TNFa-IFN+IL28	0.392248980333332	-2.69941423044217	3.48391219110883	1
IFN+IL28+TLA-IFN+IL28+IL1	-1.43316446966667	-4.52482768044217	1.65849874110883	0.992059916130739
IFN+IL28+TLA+IL1-IFN+IL28+IL1	-0.042901075333333	-3.13456428610883	3.04876213544217	1
IFN+IL28+TLA+TNF-IFN+IL28+IL1	0.969029629333333	-2.12263358144217	4.06069284010883	0.999992371354833
IFN+IL28+TLA+TNF+IL1-IFN+IL28+IL1	0.638333461333334	-2.45332974944217	3.72999667210883	0.999999999645697
IFN+IL28+TNF-IFN+IL28+IL1	-0.412215768	-3.5038789787755	2.6794474427755	1
IFN+IL28+TNF+IL1-IFN+IL28+IL1	1.26896045866667	-1.82270275210883	4.36062366944217	0.998750587927409
IFN+TLA-IFN+IL28+IL1	-1.727283538	-4.8189467487755	1.3643796727755	0.92651665127425
IFN+TLA+IL1-IFN+IL28+IL1	1.71538229433333	-1.37628091644217	4.80704550510884	0.93140555137083
IFN+TLA+TNF-IFN+IL28+IL1	0.430372803999999	-2.6612904067755	3.5220360147755	1
IFN+TLA+TNF+IL1-IFN+IL28+IL1	0.682800074666667	-2.40886313610883	3.77446328544217	0.999999997980436
IFN+TNF-IFN+IL28+IL1	1.33891107566667	-1.75275213510883	4.43057428644217	0.997068551286725
IFNb-IFN+IL28+IL1	-1.815077512	-4.9067407227755	1.2765856987755	0.883240254472643
IL1b-IFN+IL28+IL1	-1.31908857766667	-4.41075178844217	1.77257463310883	0.997673749670647
IL28-IFN+IL28+IL1	-2.902658485	-5.9943216957755	0.189004725775501	0.0959442045332733
IL28+IL1b-IFN+IL28+IL1	-2.09917364666667	-5.19083685744217	0.992489564108835	0.664681240577807
IL28+TLA-IFN+IL28+IL1	-2.779247096	-5.8709103067755	0.3124161147755	0.141958161477692
IL28+TLA+IL1-IFN+IL28+IL1	-2.92552545733333	-6.01718866810883	0.166137753442167	0.0889533373833872
IL28+TLA+TNF-IFN+IL28+IL1	-1.160473968	-4.2521371787755	1.9311892427755	0.999733608699212
IL28+TLA+TNF+IL1-IFN+IL28+IL1	-0.675308280666667	-3.76697149144217	2.41635493010883	0.999999998477068
IL28+TNF-IFN+IL28+IL1	-1.85551729766667	-4.94718050844217	1.23614591310883	0.858999216148532
IL28+TNF+IL1-IFN+IL28+IL1	-1.712241258	-4.8039044687755	1.3794219527755	0.932657925922045
null-IFN+IL28+IL1	-3.24776959166667	-6.33943280244217	-0.156106380891166	0.0280002049315414
TLA -IFN+IL28+IL1	-2.93082449966667	-6.02248771044217	0.160838711108835	0.0873959519124534
TLA+ IL1-IFN+IL28+IL1	-1.49300410833333	-4.58466731910883	1.59865910244217	0.986207291422109
TLA+TNF-IFN+IL28+IL1	-3.309332522	-6.4009957327755	-0.217669311224497	0.0220728393958869
TLA+TNF+IL1-IFN+IL28+IL1	-0.431149489666667	-3.52281270044217	2.66051372110883	1
TNF+IL1-IFN+IL28+IL1	-1.62122363933333	-4.71288685010884	1.47043957144217	0.962407022179049
TNFa-IFN+IL28+IL1	-1.352235221	-4.4438984317755	1.7394279897755	0.996590709460986
IFN+IL28+TLA+IL1-IFN+IL28+TLA	1.39026339433333	-1.70139981644217	4.48192660510883	0.994851614013428
IFN+IL28+TLA+TNF-IFN+IL28+TLA	2.402194099	-0.689469111775501	5.4938573097755	0.385350035796248
IFN+IL28+TLA+TNF+IL1-IFN+IL28+TLA	2.071497931	-1.0201652797755	5.1631611417755	0.689885819182399
IFN+IL28+TNF-IFN+IL28+TLA	1.02094870166667	-2.07071450910883	4.11261191244217	0.999977435966281
IFN+IL28+TNF+IL1-IFN+IL28+TLA	2.70212492833333	-0.389538282442167	5.79378813910884	0.178629693707733
IFN+TLA-IFN+IL28+TLA	-0.294119068333333	-3.38578227910883	2.79754414244217	1
IFN+TLA+IL1-IFN+IL28+TLA	3.148546764	0.0568835532244996	6.2402099747755	0.0406419539370907
IFN+TLA+TNF-IFN+IL28+TLA	1.86353727366667	-1.22812593710884	4.95520048444217	0.853875105337092
IFN+TLA+TNF+IL1-IFN+IL28+TLA	2.11596454433333	-0.975698666442167	5.20762775510883	0.649166953679402
IFN+TNF-IFN+IL28+TLA	2.77207554533333	-0.319587665442168	5.86373875610883	0.145097274427166
IFNb-IFN+IL28+TLA	-0.381913042333333	-3.47357625310883	2.70975016844217	1
IL1b-IFN+IL28+TLA	0.114075892	-2.9775873187755	3.2057391027755	1
IL28-IFN+IL28+TLA	-1.46949401533333	-4.56115722610883	1.62216919544217	0.988820172411862
IL28+IL1b-IFN+IL28+TLA	-0.666009177	-3.7576723877755	2.4256540337755	0.999999998933638
IL28+TLA-IFN+IL28+TLA	-1.34608262633333	-4.43774583710884	1.74558058444217	0.996818954123593
IL28+TLA+IL1-IFN+IL28+TLA	-1.49236098766667	-4.58402419844217	1.59930222310883	0.986284724176137
IL28+TLA+TNF-IFN+IL28+TLA	0.272690501666667	-2.81897270910883	3.36435371244217	1
IL28+TLA+TNF+IL1-IFN+IL28+TLA	0.757856189	-2.3338070217755	3.8495193997755	0.999999972605186
IL28+TNF-IFN+IL28+TLA	-0.422352828	-3.5140160387755	2.6693103827755	1
IL28+TNF+IL1-IFN+IL28+TLA	-0.279076788333333	-3.37073999910883	2.81258642244217	1
null-IFN+IL28+TLA	-1.814605122	-4.9062683327755	1.2770580887755	0.883507473199631
TLA -IFN+IL28+TLA	-1.49766003	-4.5893232407755	1.5940031807755	0.985636259797888
TLA+ IL1-IFN+IL28+TLA	-0.0598396386666664	-3.15150284944217	3.03182357210883	1
TLA+TNF-IFN+IL28+TLA	-1.87616805233333	-4.96783126310883	1.21549515844217	0.845597023684579
TLA+TNF+IL1-IFN+IL28+TLA	1.00201498	-2.0896482307755	4.0936781907755	0.999984630558454
TNF+IL1-IFN+IL28+TLA	-0.188059169666667	-3.27972238044217	2.90360404110883	1
TNFa-IFN+IL28+TLA	0.0809292486666655	-3.01073396210884	3.17259245944217	1
IFN+IL28+TLA+TNF-IFN+IL28+TLA+IL1	1.01193070466667	-2.07973250610883	4.10359391544217	0.999981177130614
IFN+IL28+TLA+TNF+IL1-IFN+IL28+TLA+IL1	0.681234536666667	-2.41042867410883	3.77289774744217	0.999999998095433
IFN+IL28+TNF-IFN+IL28+TLA+IL1	-0.369314692666667	-3.46097790344217	2.72234851810883	1
IFN+IL28+TNF+IL1-IFN+IL28+TLA+IL1	1.311861534	-1.7798016767755	4.4035247447755	0.997866107644081
IFN+TLA-IFN+IL28+TLA+IL1	-1.68438246266667	-4.77604567344217	1.40728074810883	0.943083555067895
IFN+TLA+IL1-IFN+IL28+TLA+IL1	1.75828336966667	-1.33337984110883	4.84994658044217	0.912697980223477
IFN+TLA+TNF-IFN+IL28+TLA+IL1	0.473273879333332	-2.61838933144217	3.56493709010883	1
IFN+TLA+TNF+IL1-IFN+IL28+TLA+IL1	0.72570115	-2.3659620607755	3.8173643607755	0.999999990604868
IFN+TNF-IFN+IL28+TLA+IL1	1.381812151	-1.7098510597755	4.4734753617755	0.995291199255913
IFNb-IFN+IL28+TLA+IL1	-1.77217643666667	-4.86383964744217	1.31948677410883	0.905989400358457
IL1b-IFN+IL28+TLA+IL1	-1.27618750233333	-4.36785071310883	1.81547570844217	0.998628836328433
IL28-IFN+IL28+TLA+IL1	-2.85975740966667	-5.95142062044217	0.231905801108834	0.110296849112946
IL28+IL1b-IFN+IL28+TLA+IL1	-2.05627257133333	-5.14793578210883	1.03539063944217	0.70351983392002
IL28+TLA-IFN+IL28+TLA+IL1	-2.73634602066667	-5.82800923144217	0.355317190108833	0.161554900407521
IL28+TLA+IL1-IFN+IL28+TLA+IL1	-2.882624382	-5.9742875927755	0.2090388287755	0.10244066014369
IL28+TLA+TNF-IFN+IL28+TLA+IL1	-1.11757289266667	-4.20923610344217	1.97409031810883	0.999867198576996
IL28+TLA+TNF+IL1-IFN+IL28+TLA+IL1	-0.632407205333334	-3.72407041610883	2.45925600544217	0.999999999722505
IL28+TNF-IFN+IL28+TLA+IL1	-1.81261622233333	-4.90427943310883	1.27904698844217	0.884628469642399
IL28+TNF+IL1-IFN+IL28+TLA+IL1	-1.66934018266667	-4.76100339344217	1.42232302810883	0.948214673254937
null-IFN+IL28+TLA+IL1	-3.20486851633333	-6.29653172710884	-0.113205305557833	0.0329499576190118
TLA -IFN+IL28+TLA+IL1	-2.88792342433333	-5.97958663510883	0.203739786442168	0.100687803364017
TLA+ IL1-IFN+IL28+TLA+IL1	-1.450103033	-4.5417662437755	1.6415601777755	0.990661053097612
TLA+TNF-IFN+IL28+TLA+IL1	-3.26643144666667	-6.35809465744217	-0.174768235891164	0.0260659633372462
TLA+TNF+IL1-IFN+IL28+TLA+IL1	-0.388248414333334	-3.47991162510883	2.70341479644217	1
TNF+IL1-IFN+IL28+TLA+IL1	-1.578322564	-4.6699857747755	1.5133406467755	0.972431866058448
TNFa-IFN+IL28+TLA+IL1	-1.30933414566667	-4.40099735644217	1.78232906510883	0.997930085713303
IFN+IL28+TLA+TNF+IL1-IFN+IL28+TLA+TNF	-0.330696168	-3.4223593787755	2.7609670427755	1
IFN+IL28+TNF-IFN+IL28+TLA+TNF	-1.38124539733333	-4.47290860810883	1.71041781344217	0.995319519823682
IFN+IL28+TNF+IL1-IFN+IL28+TLA+TNF	0.299930829333334	-2.79173238144217	3.39159404010883	1
IFN+TLA-IFN+IL28+TLA+TNF	-2.69631316733333	-5.78797637810884	0.395350043442167	0.181659928424955
IFN+TLA+IL1-IFN+IL28+TLA+TNF	0.746352665	-2.3453105457755	3.8380158757755	0.999999981175704
IFN+TLA+TNF-IFN+IL28+TLA+TNF	-0.538656825333334	-3.63032003610884	2.55300638544217	1
IFN+TLA+TNF+IL1-IFN+IL28+TLA+TNF	-0.286229554666666	-3.37789276544217	2.80543365610884	1
IFN+TNF-IFN+IL28+TLA+TNF	0.369881446333333	-2.72178176444217	3.46154465710883	1
IFNb-IFN+IL28+TLA+TNF	-2.78410714133333	-5.87577035210883	0.307556069442168	0.139861478833433
IL1b-IFN+IL28+TLA+TNF	-2.288118207	-5.3797814177755	0.803545003775501	0.487127858282131
IL28-IFN+IL28+TLA+TNF	-3.87168811433333	-6.96335132510883	-0.780024903557832	0.00206856621594664
IL28+IL1b-IFN+IL28+TLA+TNF	-3.068203276	-6.1598664867755	0.0234599347755009	0.0543835566679246
IL28+TLA-IFN+IL28+TLA+TNF	-3.74827672533333	-6.83993993610884	-0.656613514557833	0.00356963383996101
IL28+TLA+IL1-IFN+IL28+TLA+TNF	-3.89455508666667	-6.98621829744217	-0.802891875891166	0.00186713344296352
IL28+TLA+TNF-IFN+IL28+TLA+TNF	-2.12950359733333	-5.22116680810884	0.962159613442167	0.636557779575215
IL28+TLA+TNF+IL1-IFN+IL28+TLA+TNF	-1.64433791	-4.7360011207755	1.4473253007755	0.955999978843468
IL28+TNF-IFN+IL28+TLA+TNF	-2.824546927	-5.9162101377755	0.267116283775501	0.123354199025218
IL28+TNF+IL1-IFN+IL28+TLA+TNF	-2.68127088733333	-5.77293409810883	0.410392323442168	0.189681198359687
null-IFN+IL28+TLA+TNF	-4.216799221	-7.3084624317755	-1.1251360102245	0.00042366796748905
TLA -IFN+IL28+TLA+TNF	-3.899854129	-6.9915173397755	-0.808190918224499	0.00182322157300618
TLA+ IL1-IFN+IL28+TLA+TNF	-2.46203373766667	-5.55369694844217	0.629629473108835	0.336234660812749
TLA+TNF-IFN+IL28+TLA+TNF	-4.27836215133333	-7.37002536210883	-1.18669894055783	0.000316760003608363
TLA+TNF+IL1-IFN+IL28+TLA+TNF	-1.400179119	-4.4918423297755	1.6914840917755	0.994292786717262
TNF+IL1-IFN+IL28+TLA+TNF	-2.59025326866667	-5.68191647944217	0.501409942108834	0.243800662417127
TNFa-IFN+IL28+TLA+TNF	-2.32126485033333	-5.41292806110884	0.770398360442166	0.456669342744208
IFN+IL28+TNF-IFN+IL28+TLA+TNF+IL1	-1.05054922933333	-4.14221244010884	2.04111398144217	0.999959892188807
IFN+IL28+TNF+IL1-IFN+IL28+TLA+TNF+IL1	0.630626997333334	-2.46103621344217	3.72229020810883	0.99999999974231
IFN+TLA-IFN+IL28+TLA+TNF+IL1	-2.36561699933333	-5.45728021010883	0.726046211442168	0.416968632485308
IFN+TLA+IL1-IFN+IL28+TLA+TNF+IL1	1.077048833	-2.0146143777755	4.1687120437755	0.999934517784937
IFN+TLA+TNF-IFN+IL28+TLA+TNF+IL1	-0.207960657333334	-3.29962386810884	2.88370255344217	1
IFN+TLA+TNF+IL1-IFN+IL28+TLA+TNF+IL1	0.0444666133333338	-3.04719659744217	3.13612982410883	1
IFN+TNF-IFN+IL28+TLA+TNF+IL1	0.700577614333333	-2.39108559644217	3.79224082510883	0.999999996119826
IFNb-IFN+IL28+TLA+TNF+IL1	-2.45341097333333	-5.54507418410883	0.638252237442167	0.343095224136132
IL1b-IFN+IL28+TLA+TNF+IL1	-1.957422039	-5.0490852497755	1.1342411717755	0.786595181985994
IL28-IFN+IL28+TLA+TNF+IL1	-3.54099194633333	-6.63265515710883	-0.449328735557832	0.00865483883635199
IL28+IL1b-IFN+IL28+TLA+TNF+IL1	-2.737507108	-5.8291703187755	0.354156102775501	0.160998335292767
IL28+TLA-IFN+IL28+TLA+TNF+IL1	-3.41758055733333	-6.50924376810884	-0.325917346557834	0.0143619816376168
IL28+TLA+IL1-IFN+IL28+TLA+TNF+IL1	-3.56385891866667	-6.65552212944217	-0.472195707891166	0.0078654446732227
IL28+TLA+TNF-IFN+IL28+TLA+TNF+IL1	-1.79880742933333	-4.89047064010883	1.29285578144217	0.892229666663142
IL28+TLA+TNF+IL1-IFN+IL28+TLA+TNF+IL1	-1.313641742	-4.4053049527755	1.7780214687755	0.997820034920531
IL28+TNF-IFN+IL28+TLA+TNF+IL1	-2.493850759	-5.5855139697755	0.597812451775501	0.311593346040438
IL28+TNF+IL1-IFN+IL28+TLA+TNF+IL1	-2.35057471933333	-5.44223793010883	0.741088491442167	0.430279715337121
null-IFN+IL28+TLA+TNF+IL1	-3.886103053	-6.9777662637755	-0.7944398422245	0.00193928550206646
TLA -IFN+IL28+TLA+TNF+IL1	-3.569157961	-6.6608211717755	-0.477494750224499	0.00769245091233317
TLA+ IL1-IFN+IL28+TLA+TNF+IL1	-2.13133756966667	-5.22300078044217	0.960325641108834	0.634843813787588
TLA+TNF-IFN+IL28+TLA+TNF+IL1	-3.94766598333333	-7.03932919410883	-0.856002772557831	0.00146947685131649
TLA+TNF+IL1-IFN+IL28+TLA+TNF+IL1	-1.069482951	-4.1611461617755	2.0221802597755	0.999942938353426
TNF+IL1-IFN+IL28+TLA+TNF+IL1	-2.25955710066667	-5.35122031144217	0.832106110108834	0.513778614181958
TNFa-IFN+IL28+TLA+TNF+IL1	-1.99056868233333	-5.08223189310884	1.10109452844217	0.75993978210244
IFN+IL28+TNF+IL1-IFN+IL28+TNF	1.68117622666667	-1.41048698410883	4.77283943744217	0.944206056171569
IFN+TLA-IFN+IL28+TNF	-1.31506777	-4.4067309807755	1.7765954407755	0.997782517614654
IFN+TLA+IL1-IFN+IL28+TNF	2.12759806233333	-0.964065148442167	5.21926127310883	0.638337201084492
IFN+TLA+TNF-IFN+IL28+TNF	0.842588571999999	-2.2490746387755	3.9342517827755	0.99999965791478
IFN+TLA+TNF+IL1-IFN+IL28+TNF	1.09501584266667	-1.99664736810883	4.18667905344217	0.999909852229173
IFN+TNF-IFN+IL28+TNF	1.75112684366667	-1.34053636710883	4.84279005444217	0.916028567888854
IFNb-IFN+IL28+TNF	-1.402861744	-4.4945249547755	1.6888014667755	0.994133233609993
IL1b-IFN+IL28+TNF	-0.906872809666666	-3.99853602044217	2.18479040110883	0.99999818800089
IL28-IFN+IL28+TNF	-2.490442717	-5.5821059277755	0.601220493775501	0.314181038029109
IL28+IL1b-IFN+IL28+TNF	-1.68695787866667	-4.77862108944217	1.40470533210883	0.942170484590006
IL28+TLA-IFN+IL28+TNF	-2.367031328	-5.4586945387755	0.7246318827755	0.415725845919001
IL28+TLA+IL1-IFN+IL28+TNF	-2.51330968933333	-5.60497290010883	0.578353521442168	0.297062044748372
IL28+TLA+TNF-IFN+IL28+TNF	-0.7482582	-3.8399214107755	2.3434050107755	0.999999979957044
IL28+TLA+TNF+IL1-IFN+IL28+TNF	-0.263092512666666	-3.35475572344217	2.82857069810883	1
IL28+TNF-IFN+IL28+TNF	-1.44330152966667	-4.53496474044217	1.64836168110884	0.991245075996722
IL28+TNF+IL1-IFN+IL28+TNF	-1.30002549	-4.3916887007755	1.7916377207755	0.998151764812731
null-IFN+IL28+TNF	-2.83555382366667	-5.92721703444217	0.256109387108834	0.119144170897846
TLA -IFN+IL28+TNF	-2.51860873166667	-5.61027194244217	0.573054479108835	0.293177564243608
TLA+ IL1-IFN+IL28+TNF	-1.08078834033333	-4.17245155110883	2.01087487044217	0.999929954716934
TLA+TNF-IFN+IL28+TNF	-2.897116754	-5.9887799647755	0.194546456775503	0.0977058905829281
TLA+TNF+IL1-IFN+IL28+TNF	-0.0189337216666665	-3.11059693244217	3.07272948910883	1
TNF+IL1-IFN+IL28+TNF	-1.20900787133333	-4.30067108210883	1.88265533944217	0.999448630073285
TNFa-IFN+IL28+TNF	-0.940019453000001	-4.0316826637755	2.1516437577755	0.999996021435169
IFN+TLA-IFN+IL28+TNF+IL1	-2.99624399666667	-6.08790720744217	0.0954192141088339	0.0699951473100709
IFN+TLA+IL1-IFN+IL28+TNF+IL1	0.446421835666666	-2.64524137510883	3.53808504644217	1
IFN+TLA+TNF-IFN+IL28+TNF+IL1	-0.838587654666668	-3.93025086544217	2.25307555610883	0.999999693674132
IFN+TLA+TNF+IL1-IFN+IL28+TNF+IL1	-0.586160384	-3.6778235947755	2.5055028267755	0.999999999963155
IFN+TNF-IFN+IL28+TNF+IL1	0.069950616999999	-3.0217125937755	3.1616138277755	1
IFNb-IFN+IL28+TNF+IL1	-3.08403797066667	-6.17570118144217	0.0076252401088337	0.0513893578692328
IL1b-IFN+IL28+TNF+IL1	-2.58804903633333	-5.67971224710884	0.503614174442168	0.245231239176258
IL28-IFN+IL28+TNF+IL1	-4.17161894366667	-7.26328215444217	-1.07995573289117	0.00052372758404462
IL28+IL1b-IFN+IL28+TNF+IL1	-3.36813410533333	-6.45979731610884	-0.276470894557832	0.0175079732177389
IL28+TLA-IFN+IL28+TNF+IL1	-4.04820755466667	-7.13987076544217	-0.956544343891167	0.000928583912350622
IL28+TLA+IL1-IFN+IL28+TNF+IL1	-4.194485916	-7.2861491267755	-1.1028227052245	0.000470508143750936
IL28+TLA+TNF-IFN+IL28+TNF+IL1	-2.42943442666667	-5.52109763744217	0.662228784108834	0.362563973308172
IL28+TLA+TNF+IL1-IFN+IL28+TNF+IL1	-1.94426873933333	-5.03593195010883	1.14739447144217	0.796783697726987
IL28+TNF-IFN+IL28+TNF+IL1	-3.12447775633333	-6.21614096710884	-0.0328145455578324	0.04439245172448
IL28+TNF+IL1-IFN+IL28+TNF+IL1	-2.98120171666667	-6.07286492744217	0.110461494108834	0.0737083750476051
null-IFN+IL28+TNF+IL1	-4.51673005033333	-7.60839326110884	-1.42506683955783	0.000100834086045998
TLA -IFN+IL28+TNF+IL1	-4.19978495833333	-7.29144816910883	-1.10812174755783	0.000458947825183853
TLA+ IL1-IFN+IL28+TNF+IL1	-2.761964567	-5.8536277777755	0.329698643775501	0.149615409324595
TLA+TNF-IFN+IL28+TNF+IL1	-4.57829298066667	-7.66995619144217	-1.48662976989116	7.47036122636935e-05
TLA+TNF+IL1-IFN+IL28+TNF+IL1	-1.70010994833333	-4.79177315910884	1.39155326244217	0.93734743122136
TNF+IL1-IFN+IL28+TNF+IL1	-2.890184098	-5.9818473087755	0.2014791127755	0.099947615994841
TNFa-IFN+IL28+TNF+IL1	-2.62119567966667	-5.71285889044217	0.470467531108833	0.224318272249869
IFN+TLA+IL1-IFN+TLA	3.44266583233333	0.351002621557833	6.53432904310884	0.0129747851293039
IFN+TLA+TNF-IFN+TLA	2.157656342	-0.934006868775502	5.2493195527755	0.610120688333915
IFN+TLA+TNF+IL1-IFN+TLA	2.41008361266667	-0.681579598108833	5.50174682344217	0.378680421781298
IFN+TNF-IFN+TLA	3.06619461366667	-0.0254685971088349	6.15785782444217	0.0547741192742393
IFNb-IFN+TLA	-0.0877939739999998	-3.1794571847755	3.0038692367755	1
IL1b-IFN+TLA	0.408194960333334	-2.68346825044217	3.49985817110883	1
IL28-IFN+TLA	-1.175374947	-4.2670381577755	1.9162882637755	0.999664755945044
IL28+IL1b-IFN+TLA	-0.371890108666666	-3.46355331944217	2.71977310210883	1
IL28+TLA-IFN+TLA	-1.051963558	-4.1436267687755	2.0396996527755	0.999958805145648
IL28+TLA+IL1-IFN+TLA	-1.19824191933333	-4.28990513010883	1.89342129144217	0.999528325985156
IL28+TLA+TNF-IFN+TLA	0.56680957	-2.5248536407755	3.6584727807755	0.999999999985195
IL28+TLA+TNF+IL1-IFN+TLA	1.05197525733333	-2.03968795344217	4.14363846810883	0.999958796043241
IL28+TNF-IFN+TLA	-0.128233759666666	-3.21989697044217	2.96342945110883	1
IL28+TNF+IL1-IFN+TLA	0.0150422800000002	-3.0766209307755	3.1067054907755	1
null-IFN+TLA	-1.52048605366667	-4.61214926444217	1.57117715710883	0.982559221670938
TLA -IFN+TLA	-1.20354096166667	-4.29520417244217	1.88812224910883	0.999490467203147
TLA+ IL1-IFN+TLA	0.234279429666667	-2.85738378110883	3.32594264044217	1
TLA+TNF-IFN+TLA	-1.582048984	-4.6737121947755	1.5096142267755	0.971651803188466
TLA+TNF+IL1-IFN+TLA	1.29613404833333	-1.79552916244217	4.38779725910883	0.998238208782617
TNF+IL1-IFN+TLA	0.106059898666667	-2.98560331210883	3.19772310944217	1
TNFa-IFN+TLA	0.375048316999999	-2.7166148937755	3.4667115277755	1
IFN+TLA+TNF-IFN+TLA+IL1	-1.28500949033333	-4.37667270110884	1.80665372044217	0.99846643015026
IFN+TLA+TNF+IL1-IFN+TLA+IL1	-1.03258221966667	-4.12424543044217	2.05908099110883	0.99997161092022
IFN+TNF-IFN+TLA+IL1	-0.376471218666667	-3.46813442944217	2.71519199210883	1
IFNb-IFN+TLA+IL1	-3.53045980633333	-6.62212301710884	-0.438796595557833	0.00904295142505018
IL1b-IFN+TLA+IL1	-3.034470872	-6.1261340827755	0.0571923387755011	0.061276419242472
IL28-IFN+TLA+IL1	-4.61804077933333	-7.70970399010884	-1.52637756855783	6.14992263533454e-05
IL28+IL1b-IFN+TLA+IL1	-3.814555941	-6.9062191517755	-0.722892730224499	0.00266714695151615
IL28+TLA-IFN+TLA+IL1	-4.49462939033333	-7.58629260110884	-1.40296617955783	0.000112252695035231
IL28+TLA+IL1-IFN+TLA+IL1	-4.64090775166667	-7.73257096244217	-1.54924454089117	5.49727738233807e-05
IL28+TLA+TNF-IFN+TLA+IL1	-2.87585626233333	-5.96751947310884	0.215806948442168	0.104716166508123
IL28+TLA+TNF+IL1-IFN+TLA+IL1	-2.390690575	-5.4823537857755	0.700972635775501	0.395173334706167
IL28+TNF-IFN+TLA+IL1	-3.570899592	-6.6625628027755	-0.479236381224499	0.00763638037545755
IL28+TNF+IL1-IFN+TLA+IL1	-3.42762355233333	-6.51928676310883	-0.335960341557833	0.0137908391137997
null-IFN+TLA+IL1	-4.963151886	-8.0548150967755	-1.8714886752245	1.10913866387952e-05
TLA -IFN+TLA+IL1	-4.646206794	-7.7378700047755	-1.5545435832245	5.35604695764968e-05
TLA+ IL1-IFN+TLA+IL1	-3.20838640266667	-6.30004961344217	-0.116723191891166	0.0325161526032103
TLA+TNF-IFN+TLA+IL1	-5.02471481633333	-8.11637802710883	-1.93305160555783	8.13955081035989e-06
TLA+TNF+IL1-IFN+TLA+IL1	-2.146531784	-5.2381949947755	0.945131426775501	0.620596870989539
TNF+IL1-IFN+TLA+IL1	-3.33660593366667	-6.42826914444217	-0.244942722891166	0.0198343883423785
TNFa-IFN+TLA+IL1	-3.06761751533333	-6.15928072610884	0.0240456954421662	0.0544971982808905
IFN+TLA+TNF+IL1-IFN+TLA+TNF	0.252427270666668	-2.83923594010883	3.34409048144217	1
IFN+TNF-IFN+TLA+TNF	0.908538271666667	-2.18312493910883	4.00020148244217	0.999998112826485
IFNb-IFN+TLA+TNF	-2.245450316	-5.3371135267755	0.846212894775502	0.527044477480518
IL1b-IFN+TLA+TNF	-1.74946138166667	-4.84112459244217	1.34220182910884	0.916791506324501
IL28-IFN+TLA+TNF	-3.333031289	-6.4246944997755	-0.241368078224498	0.0201153921594198
IL28+IL1b-IFN+TLA+TNF	-2.52954645066667	-5.62120966144217	0.562116760108835	0.285259286384909
IL28+TLA-IFN+TLA+TNF	-3.2096199	-6.3012831107755	-0.117956689224499	0.0323652700545788
IL28+TLA+IL1-IFN+TLA+TNF	-3.35589826133333	-6.44756147210883	-0.264235050557832	0.0183791975237207
IL28+TLA+TNF-IFN+TLA+TNF	-1.590846772	-4.6825099827755	1.5008164387755	0.969743782948702
IL28+TLA+TNF+IL1-IFN+TLA+TNF	-1.10568108466667	-4.19734429544217	1.98598212610884	0.999891525058936
IL28+TNF-IFN+TLA+TNF	-2.28589010166667	-5.37755331244217	0.805773109108836	0.489195013373042
IL28+TNF+IL1-IFN+TLA+TNF	-2.142614062	-5.2342772727755	0.949049148775502	0.624277804447564
null-IFN+TLA+TNF	-3.67814239566667	-6.76980560644217	-0.586479184891166	0.00483885476280121
TLA -IFN+TLA+TNF	-3.36119730366667	-6.45286051444217	-0.269534092891165	0.0179970941636061
TLA+ IL1-IFN+TLA+TNF	-1.92337691233333	-5.01504012310883	1.16828629844217	0.812479800413659
TLA+TNF-IFN+TLA+TNF	-3.739705326	-6.8313685367755	-0.648042115224496	0.00370572325847551
TLA+TNF+IL1-IFN+TLA+TNF	-0.861522293666666	-3.95318550444217	2.23014091710884	0.999999429430082
TNF+IL1-IFN+TLA+TNF	-2.05159644333333	-5.14325965410883	1.04006676744217	0.707670024720084
TNFa-IFN+TLA+TNF	-1.782608025	-4.8742712357755	1.3090551857755	0.900740795429885
IFN+TNF-IFN+TLA+TNF+IL1	0.656111000999999	-2.4355522097755	3.7477742117755	0.999999999275734
IFNb-IFN+TLA+TNF+IL1	-2.49787758666667	-5.58954079744217	0.593785624108834	0.308552101640513
IL1b-IFN+TLA+TNF+IL1	-2.00188865233333	-5.09355186310884	1.08977455844217	0.750536657850549
IL28-IFN+TLA+TNF+IL1	-3.58545855966667	-6.67712177044217	-0.493795348891166	0.00718250657330877
IL28+IL1b-IFN+TLA+TNF+IL1	-2.78197372133333	-5.87363693210884	0.309689489442167	0.140778825893048
IL28+TLA-IFN+TLA+TNF+IL1	-3.46204717066667	-6.55371038144217	-0.370383959891167	0.0119895854024847
IL28+TLA+IL1-IFN+TLA+TNF+IL1	-3.608325532	-6.6999887427755	-0.5166623212245	0.00652067371462228
IL28+TLA+TNF-IFN+TLA+TNF+IL1	-1.84327404266667	-4.93493725344217	1.24838916810883	0.866621235113825
IL28+TLA+TNF+IL1-IFN+TLA+TNF+IL1	-1.35810835533333	-4.44977156610883	1.73355485544217	0.99636008142258
IL28+TNF-IFN+TLA+TNF+IL1	-2.53831737233333	-5.62998058310883	0.553345838442167	0.279007402904321
IL28+TNF+IL1-IFN+TLA+TNF+IL1	-2.39504133266667	-5.48670454344217	0.696621878108834	0.391444548670108
null-IFN+TLA+TNF+IL1	-3.93056966633333	-7.02223287710884	-0.838906455557833	0.00158761372392979
TLA -IFN+TLA+TNF+IL1	-3.61362457433333	-6.70528778510884	-0.521961363557833	0.00637575136658464
TLA+ IL1-IFN+TLA+TNF+IL1	-2.175804183	-5.2674673937755	0.915859027775501	0.592971334975374
TLA+TNF-IFN+TLA+TNF+IL1	-3.99213259666667	-7.08379580744217	-0.900469385891165	0.00120055661049179
TLA+TNF+IL1-IFN+TLA+TNF+IL1	-1.11394956433333	-4.20561277510884	1.97771364644217	0.999875083121668
TNF+IL1-IFN+TLA+TNF+IL1	-2.304023714	-5.3956869247755	0.7876394967755	0.472439867640097
TNFa-IFN+TLA+TNF+IL1	-2.03503529566667	-5.12669850644217	1.05662791510883	0.722216177152043
IFNb-IFN+TNF	-3.15398858766667	-6.24565179844217	-0.0623253768911654	0.0398342336810807
IL1b-IFN+TNF	-2.65799965333333	-5.74966286410883	0.433663557442169	0.202601786924012
IL28-IFN+TNF	-4.24156956066667	-7.33323277144217	-1.14990634989117	0.000376983183894009
IL28+IL1b-IFN+TNF	-3.43808472233333	-6.52974793310883	-0.346421511557832	0.0132184246615793
IL28+TLA-IFN+TNF	-4.11815817166667	-7.20982138244217	-1.02649496089117	0.000671994281084554
IL28+TLA+IL1-IFN+TNF	-4.264436533	-7.3560997437755	-1.1727733222245	0.00033836050972591
IL28+TLA+TNF-IFN+TNF	-2.49938504366667	-5.59104825444217	0.592278167108835	0.307418157517517
IL28+TLA+TNF+IL1-IFN+TNF	-2.01421935633333	-5.10588256710883	1.07744385444217	0.740133219031492
IL28+TNF-IFN+TNF	-3.19442837333333	-6.28609158410883	-0.102765162557831	0.0342682795712063
IL28+TNF+IL1-IFN+TNF	-3.05115233366667	-6.14281554444217	0.0405108771088347	0.0577778956033294
null-IFN+TNF	-4.58668066733333	-7.67834387810884	-1.49501745655783	7.17033600315942e-05
TLA -IFN+TNF	-4.26973557533333	-7.36139878610883	-1.17807236455783	0.000329976791618614
TLA+ IL1-IFN+TNF	-2.831915184	-5.9235783947755	0.259748026775501	0.120522822632818
TLA+TNF-IFN+TNF	-4.64824359766666	-7.73990680844217	-1.55658038689116	5.30271698254703e-05
TLA+TNF+IL1-IFN+TNF	-1.77006056533333	-4.86172377610883	1.32160264544217	0.907031836250336
TNF+IL1-IFN+TNF	-2.960134715	-6.0517979257755	0.131528495775501	0.0791918363862651
TNFa-IFN+TNF	-2.69114629666667	-5.78280950744217	0.400516914108834	0.184386085170816
IL1b-IFNb	0.495988934333333	-2.59567427644217	3.58765214510883	1
IL28-IFNb	-1.087580973	-4.1792441837755	2.0040822377755	0.999920926036043
IL28+IL1b-IFNb	-0.284096134666667	-3.37575934544217	2.80756707610883	1
IL28+TLA-IFNb	-0.964169584000001	-4.0558327947755	2.1274936267755	0.999993143559732
IL28+TLA+IL1-IFNb	-1.11044794533333	-4.20211115610883	1.98121526544217	0.99988230108075
IL28+TLA+TNF-IFNb	0.654603544	-2.4370596667755	3.7462667547755	0.999999999317641
IL28+TLA+TNF+IL1-IFNb	1.13976923133333	-1.95189397944217	4.23143244210883	0.999808384235742
IL28+TNF-IFNb	-0.0404397856666664	-3.13210299644217	3.05122342510883	1
IL28+TNF+IL1-IFNb	0.102836254	-2.9888269567755	3.1944994647755	1
null-IFNb	-1.43269207966667	-4.52435529044217	1.65897113110883	0.992096317857015
TLA -IFNb	-1.11574698766667	-4.20741019844217	1.97591622310883	0.999871225930056
TLA+ IL1-IFNb	0.322073403666667	-2.76958980710883	3.41373661444217	1
TLA+TNF-IFNb	-1.49425501	-4.5859182207755	1.5974082007755	0.986055682582806
TLA+TNF+IL1-IFNb	1.38392802233333	-1.70773518844217	4.47559123310883	0.995184201039153
TNF+IL1-IFNb	0.193853872666666	-2.89780933810883	3.28551708344217	1
TNFa-IFNb	0.462842290999999	-2.6288209197755	3.5545055017755	1
IL28-IL1b	-1.58356990733333	-4.67523311810883	1.50809330344217	0.971328654996077
IL28+IL1b-IL1b	-0.780085069	-3.8717482797755	2.3115781417755	0.999999944725629
IL28+TLA-IL1b	-1.46015851833333	-4.55182172910884	1.63150469244217	0.989739931939182
IL28+TLA+IL1-IL1b	-1.60643687966667	-4.69810009044217	1.48522633110883	0.96612690377243
IL28+TLA+TNF-IL1b	0.158614609666667	-2.93304860110883	3.25027782044217	1
IL28+TLA+TNF+IL1-IL1b	0.643780297	-2.4478829137755	3.7354435077755	0.999999999557694
IL28+TNF-IL1b	-0.53642872	-3.6280919307755	2.5552344907755	1
IL28+TNF+IL1-IL1b	-0.393152680333334	-3.48481589110883	2.69851053044217	1
null-IL1b	-1.928681014	-5.0203442247755	1.1629821967755	0.808552877418028
TLA -IL1b	-1.611735922	-4.7033991327755	1.4799272887755	0.964826862722185
TLA+ IL1-IL1b	-0.173915530666667	-3.26557874144217	2.91774768010883	1
TLA+TNF-IL1b	-1.99024394433333	-5.08190715510883	1.10141926644217	0.760207373528748
TLA+TNF+IL1-IL1b	0.887939088	-2.2037241227755	3.9796022987755	0.999998868464787
TNF+IL1-IL1b	-0.302135061666667	-3.39379827244217	2.78952814910883	1
TNFa-IL1b	-0.0331466433333347	-3.12480985410884	3.05851656744217	1
IL28+IL1b-IL28	0.803484838333333	-2.28817837244217	3.89514804910883	0.999999887847012
IL28+TLA-IL28	0.123411388999999	-2.9682518217755	3.2150745997755	1
IL28+TLA+IL1-IL28	-0.0228669723333339	-3.11453018310884	3.06879623844217	1
IL28+TLA+TNF-IL28	1.742184517	-1.3494786937755	4.8338477277755	0.920071345193842
IL28+TLA+TNF+IL1-IL28	2.22735020433333	-0.864313006442168	5.31901341510883	0.544135402933078
IL28+TNF-IL28	1.04714118733333	-2.04452202344217	4.13880439810883	0.999962405481613
IL28+TNF+IL1-IL28	1.190417227	-1.9012459837755	4.2820804377755	0.99957969605441
null-IL28	-0.345111106666668	-3.43677431744217	2.74655210410883	1
TLA -IL28	-0.0281660146666667	-3.11982922544217	3.06349719610883	1
TLA+ IL1-IL28	1.40965437666667	-1.68200883410883	4.50131758744217	0.993712625697271
TLA+TNF-IL28	-0.406674036999999	-3.4983372477755	2.6849891737755	1
TLA+TNF+IL1-IL28	2.47150899533333	-0.620154215442168	5.56317220610883	0.328784390618598
TNF+IL1-IL28	1.28143484566667	-1.81022836510883	4.37309805644217	0.998534131993308
TNFa-IL28	1.550423264	-1.5412399467755	4.6420864747755	0.977764009486046
IL28+TLA-IL28+IL1b	-0.680073449333334	-3.77173666010884	2.41158976144217	0.99999999817669
IL28+TLA+IL1-IL28+IL1b	-0.826351810666667	-3.91801502144217	2.26531140010883	0.99999978257486
IL28+TLA+TNF-IL28+IL1b	0.938699678666667	-2.15296353210883	4.03036288944217	0.999996140667437
IL28+TLA+TNF+IL1-IL28+IL1b	1.423865366	-1.6677978447755	4.5155285767755	0.992751726110789
IL28+TNF-IL28+IL1b	0.243656349	-2.8480068617755	3.3353195597755	1
IL28+TNF+IL1-IL28+IL1b	0.386932388666667	-2.70473082210883	3.47859559944217	1
null-IL28+IL1b	-1.148595945	-4.2402591557755	1.9430672657755	0.999779167956565
TLA -IL28+IL1b	-0.831650853	-3.9233140637755	2.2600123577755	0.99999974753621
TLA+ IL1-IL28+IL1b	0.606169538333333	-2.48549367244217	3.69783274910883	0.999999999909453
TLA+TNF-IL28+IL1b	-1.21015887533333	-4.30182208610883	1.88150433544217	0.999439446375913
TLA+TNF+IL1-IL28+IL1b	1.668024157	-1.4236390537755	4.7596873677755	0.948647362992942
TNF+IL1-IL28+IL1b	0.477950007333333	-2.61371320344217	3.56961321810883	1
TNFa-IL28+IL1b	0.746938425666665	-2.34472478510884	3.83860163644217	0.999999980808721
IL28+TLA+IL1-IL28+TLA	-0.146278361333333	-3.23794157210883	2.94538484944217	1
IL28+TLA+TNF-IL28+TLA	1.618773128	-1.4728900827755	4.7104363387755	0.963043480879194
IL28+TLA+TNF+IL1-IL28+TLA	2.10393881533333	-0.987724395442167	5.19560202610884	0.660293668422314
IL28+TNF-IL28+TLA	0.923729798333335	-2.16793341244217	4.01539300910884	0.999997280975391
IL28+TNF+IL1-IL28+TLA	1.067005838	-2.0246573727755	4.1586690487755	0.999945474496718
null-IL28+TLA	-0.468522495666666	-3.56018570644217	2.62314071510883	1
TLA -IL28+TLA	-0.151577403666666	-3.24324061444217	2.94008580710884	1
TLA+ IL1-IL28+TLA	1.28624298766667	-1.80542022310883	4.37790619844217	0.9984424510129
TLA+TNF-IL28+TLA	-0.530085425999998	-3.6217486367755	2.5615777847755	1
TLA+TNF+IL1-IL28+TLA	2.34809760633333	-0.743565604442167	5.43976081710884	0.432487596702928
TNF+IL1-IL28+TLA	1.15802345666667	-1.93363975410883	4.24968666744217	0.999743638922051
TNFa-IL28+TLA	1.427011875	-1.6646513357755	4.5186750857755	0.992523417147757
IL28+TLA+TNF-IL28+TLA+IL1	1.76505148933333	-1.32661172144217	4.85671470010884	0.909469982661973
IL28+TLA+TNF+IL1-IL28+TLA+IL1	2.25021717666667	-0.841446034108834	5.34188038744217	0.522555575971016
IL28+TNF-IL28+TLA+IL1	1.07000815966667	-2.02165505110883	4.16167137044217	0.999942387111017
IL28+TNF+IL1-IL28+TLA+IL1	1.21328419933333	-1.87837901144217	4.30494741010883	0.99941382821777
null-IL28+TLA+IL1	-0.322244134333334	-3.41390734510883	2.76941907644217	1
TLA -IL28+TLA+IL1	-0.00529904233333278	-3.09696225310883	3.08636416844217	1
TLA+ IL1-IL28+TLA+IL1	1.432521349	-1.6591418617755	4.5241845597755	0.992109440437607
TLA+TNF-IL28+TLA+IL1	-0.383807064666665	-3.47547027544217	2.70785614610884	1
TLA+TNF+IL1-IL28+TLA+IL1	2.49437596766667	-0.597287243108834	5.58603917844217	0.311195682269371
TNF+IL1-IL28+TLA+IL1	1.304301818	-1.7873613927755	4.3959650287755	0.998052596510942
TNFa-IL28+TLA+IL1	1.57329023633333	-1.51837297444217	4.66495344710883	0.973459255015942
IL28+TLA+TNF+IL1-IL28+TLA+TNF	0.485165687333333	-2.60649752344217	3.57682889810883	1
IL28+TNF-IL28+TLA+TNF	-0.695043329666666	-3.78670654044217	2.39661988110883	0.999999996825691
IL28+TNF+IL1-IL28+TLA+TNF	-0.55176729	-3.6434305007755	2.5398959207755	1
null-IL28+TLA+TNF	-2.08729562366667	-5.17895883444217	1.00436758710883	0.675559794051088
TLA -IL28+TLA+TNF	-1.77035053166667	-4.86201374244217	1.32131267910883	0.906889418605009
TLA+ IL1-IL28+TLA+TNF	-0.332530140333333	-3.42419335110883	2.75913307044217	1
TLA+TNF-IL28+TLA+TNF	-2.148858554	-5.2405217647755	0.942804656775503	0.618408524902845
TLA+TNF+IL1-IL28+TLA+TNF	0.729324478333333	-2.36233873244217	3.82098768910883	0.999999989364939
TNF+IL1-IL28+TLA+TNF	-0.460749671333334	-3.55241288210883	2.63091353944217	1
TNFa-IL28+TLA+TNF	-0.191761253000001	-3.2834244637755	2.8999019577755	1
IL28+TNF-IL28+TLA+TNF+IL1	-1.180209017	-4.2718722277755	1.9114541937755	0.99963925534245
IL28+TNF+IL1-IL28+TLA+TNF+IL1	-1.03693297733333	-4.12859618810884	2.05473023344217	0.999969102099164
null-IL28+TLA+TNF+IL1	-2.572461311	-5.6641245217755	0.519201899775501	0.255509600837628
TLA -IL28+TLA+TNF+IL1	-2.255516219	-5.3471794297755	0.836146991775501	0.517572769855103
TLA+ IL1-IL28+TLA+TNF+IL1	-0.817695827666667	-3.90935903844217	2.27396738310883	0.999999830204889
TLA+TNF-IL28+TLA+TNF+IL1	-2.63402424133333	-5.72568745210883	0.457638969442169	0.216569365262838
TLA+TNF+IL1-IL28+TLA+TNF+IL1	0.244158791	-2.8475044197755	3.3358220017755	1
TNF+IL1-IL28+TLA+TNF+IL1	-0.945915358666667	-4.03757856944217	2.14574785210883	0.999995446148303
TNFa-IL28+TLA+TNF+IL1	-0.676926940333335	-3.76859015110884	2.41473627044217	0.999999998380721
IL28+TNF+IL1-IL28+TNF	0.143276039666666	-2.94838717110883	3.23493925044217	1
null-IL28+TNF	-1.392252294	-4.4839155047755	1.6994109167755	0.994743338284441
TLA -IL28+TNF	-1.075307202	-4.1669704127755	2.0163560087755	0.999936549870092
TLA+ IL1-IL28+TNF	0.362513189333333	-2.72915002144217	3.45417640010883	1
TLA+TNF-IL28+TNF	-1.45381522433333	-4.54547843510883	1.63784798644217	0.990329169818211
TLA+TNF+IL1-IL28+TNF	1.424367808	-1.6672954027755	4.5160310187755	0.992715658778756
TNF+IL1-IL28+TNF	0.234293658333333	-2.85736955244217	3.32595686910883	1
TNFa-IL28+TNF	0.503282076666665	-2.58838113410884	3.59494528744217	1
null-IL28+TNF+IL1	-1.53552833366667	-4.62719154444217	1.55613487710883	0.980263267273595
TLA -IL28+TNF+IL1	-1.21858324166667	-4.31024645244217	1.87307996910883	0.999368036995543
TLA+ IL1-IL28+TNF+IL1	0.219237149666667	-2.87242606110883	3.31090036044217	1
TLA+TNF-IL28+TNF+IL1	-1.597091264	-4.6887544747755	1.4945719467755	0.968331819715262
TLA+TNF+IL1-IL28+TNF+IL1	1.28109176833333	-1.81057144244217	4.37275497910883	0.998540491898873
TNF+IL1-IL28+TNF+IL1	0.0910176186666664	-3.00064559210883	3.18268082944217	1
TNFa-IL28+TNF+IL1	0.360006036999999	-2.7316571737755	3.4516692477755	1
TLA -null	0.316945092000001	-2.7747181187755	3.4086083027755	1
TLA+ IL1-null	1.75476548333333	-1.33689772744217	4.84642869410884	0.914345774204051
TLA+TNF-null	-0.0615629303333312	-3.15322614110883	3.03010028044217	1
TLA+TNF+IL1-null	2.816620102	-0.2750431087755	5.9082833127755	0.126459970477754
TNF+IL1-null	1.62654595233333	-1.46511725844217	4.71820916310883	0.960996843307334
TNFa-null	1.89553437066667	-1.19612884010884	4.98719758144217	0.832419422264649
TLA+ IL1-TLA	1.43782039133333	-1.65384281944217	4.52948360210883	0.991693735558553
TLA+TNF-TLA	-0.378508022333332	-3.47017123310883	2.71315518844217	1
TLA+TNF+IL1-TLA	2.49967501	-0.591988200775501	5.5913382207755	0.307200323491459
TNF+IL1-TLA	1.30960086033333	-1.78206235044217	4.40126407110883	0.997923412558193
TNFa-TLA	1.57858927866667	-1.51307393210884	4.67025248944217	0.972376582257913
TLA+TNF-TLA+ IL1	-1.81632841366667	-4.90799162444217	1.27533479710884	0.882530859574057
TLA+TNF+IL1-TLA+ IL1	1.06185461866667	-2.02980859210883	4.15351782944217	0.999950424739176
TNF+IL1-TLA+ IL1	-0.128219531	-3.2198827417755	2.9634436797755	1
TNFa-TLA+ IL1	0.140768887333332	-2.95089432344217	3.23243209810883	1
TLA+TNF+IL1-TLA+TNF	2.87818303233333	-0.21348017844217	5.96984624310883	0.103929214758432
TNF+IL1-TLA+TNF	1.68810888266666	-1.40355432810884	4.77977209344217	0.941759113911687
TNFa-TLA+TNF	1.957097301	-1.1345659097755	5.0487605117755	0.786849482255366
TNF+IL1-TLA+TNF+IL1	-1.19007414966667	-4.28173736044217	1.90158906110883	0.999581830688636
TNFa-TLA+TNF+IL1	-0.921085731333334	-4.01274894210884	2.17057747944217	0.999997446591622
TNFa-TNF+IL1	0.268988418333332	-2.82267479244217	3.36065162910883	1
