# Supplementary material for: Combinatorial Cytokine Code Generates Anti-Viral State in Dendritic Cells
Source: Front Immunol. 2014 Feb 26;5:73. doi: 10.3389/fimmu.2014.00073 (PMC3935347; doi:10.3389/fimmu.2014.00073)
Supplement: Supplementary file 2 [file 71252_Sealfon_DataSheet2.ZIP › R/Fig7/CCL3L3.csv]

	diff	lwr	upr	p adj
IFN+IL1b-IFN+ TNF+IL1	-2.450232511	-5.33482077592868	0.434355753928684	0.221317120254753
IFN+IL28-IFN+ TNF+IL1	-3.288609418	-6.17319768292868	-0.404021153071315	0.0092625312149005
IFN+IL28+IL1-IFN+ TNF+IL1	-2.428194421	-5.31278268592868	0.456393843928685	0.235951740451592
IFN+IL28+TLA-IFN+ TNF+IL1	-3.149931563	-6.03451982792868	-0.265343298071315	0.0169645180426662
IFN+IL28+TLA+IL1-IFN+ TNF+IL1	-1.789098826	-4.67368709092868	1.09548943892869	0.81676014230405
IFN+IL28+TLA+TNF-IFN+ TNF+IL1	-0.905429706999999	-3.79001797192868	1.97915855792869	0.999992134902178
IFN+IL28+TLA+TNF+IL1-IFN+ TNF+IL1	-1.23271818433333	-4.11730644926202	1.65187008059535	0.997614524521192
IFN+IL28+TNF-IFN+ TNF+IL1	-1.81941937466667	-4.70400763959535	1.06516889026202	0.792349903889994
IFN+IL28+TNF+IL1-IFN+ TNF+IL1	-0.278859242666667	-3.16344750759535	2.60572902226202	1
IFN+TLA-IFN+ TNF+IL1	-3.177242414	-6.06183067892868	-0.292654149071315	0.0150886409711443
IFN+TLA+IL1-IFN+ TNF+IL1	-1.55488588966667	-4.43947415459535	1.32970237526202	0.949143320071768
IFN+TLA+TNF-IFN+ TNF+IL1	-1.19672210266667	-4.08131036759535	1.68786616226202	0.99851177460336
IFN+TLA+TNF+IL1-IFN+ TNF+IL1	-0.741064056999999	-3.62565232192868	2.14352420792869	0.999999914822646
IFN+TNF-IFN+ TNF+IL1	-1.49134914633333	-4.37593741126202	1.39323911859535	0.968027844003329
IFNb-IFN+ TNF+IL1	-3.05950808466667	-5.94409634959535	-0.174919819737982	0.0248192975222561
IL1b-IFN+ TNF+IL1	-2.95851687633333	-5.84310514126202	-0.0739286114046482	0.0374150888607757
IL28-IFN+ TNF+IL1	-4.270505207	-7.15509347192868	-1.38591694207132	7.51510677191591e-05
IL28+IL1b-IFN+ TNF+IL1	-3.705246926	-6.58983519092868	-0.820658661071315	0.00132042820793554
IL28+TLA-IFN+ TNF+IL1	-4.62539006433333	-7.50997832926202	-1.74080179940465	1.14143280763868e-05
IL28+TLA+IL1-IFN+ TNF+IL1	-4.75717918033333	-7.64176744526202	-1.87259091540465	5.60501183421991e-06
IL28+TLA+TNF-IFN+ TNF+IL1	-3.003045788	-5.88763405292868	-0.118457523071315	0.0312828489039974
IL28+TLA+TNF+IL1-IFN+ TNF+IL1	-2.036869573	-4.92145783792868	0.847718691928684	0.586072545269401
IL28+TNF-IFN+ TNF+IL1	-3.798190521	-6.68277878592868	-0.913602256071316	0.000836584789436823
IL28+TNF+IL1-IFN+ TNF+IL1	-3.55545210166667	-6.44004036659535	-0.670863836737982	0.00271319853183405
null-IFN+ TNF+IL1	-4.724793631	-7.60938189592868	-1.84020536607132	6.67857050518084e-06
TLA -IFN+ TNF+IL1	-4.404088601	-7.28867686592868	-1.51950033607132	3.71905881049184e-05
TLA+ IL1-IFN+ TNF+IL1	-4.30992210133333	-7.19451036626202	-1.42533383640465	6.11157052990974e-05
TLA+TNF-IFN+ TNF+IL1	-5.21234284633333	-8.09693111126202	-2.32775458140465	4.65582302822121e-07
TLA+TNF+IL1-IFN+ TNF+IL1	-2.53178625533333	-5.41637452026202	0.352802009595351	0.172791482051265
TNF+IL1-IFN+ TNF+IL1	-3.31596232333333	-6.20055058826202	-0.431374058404649	0.00819694963753026
TNFa-IFN+ TNF+IL1	-3.015268503	-5.89985676792868	-0.130680238071315	0.0297665096858536
IFN+IL28-IFN+IL1b	-0.838376907	-3.72296517192868	2.04621135792868	0.999998523428261
IFN+IL28+IL1-IFN+IL1b	0.0220380900000001	-2.86255017492868	2.90662635492868	1
IFN+IL28+TLA-IFN+IL1b	-0.699699052	-3.58428731692868	2.18488921292868	0.999999978828401
IFN+IL28+TLA+IL1-IFN+IL1b	0.661133685000001	-2.22345457992868	3.54572194992868	0.999999994830154
IFN+IL28+TLA+TNF-IFN+IL1b	1.544802804	-1.33978546092868	4.42939106892868	0.952575231190813
IFN+IL28+TLA+TNF+IL1-IFN+IL1b	1.21751432666667	-1.66707393826202	4.10210259159535	0.998037994945061
IFN+IL28+TNF-IFN+IL1b	0.630813136333333	-2.25377512859535	3.51540140126202	0.999999998430814
IFN+IL28+TNF+IL1-IFN+IL1b	2.17137326833333	-0.713214996595351	5.05596153326202	0.451236312543531
IFN+TLA-IFN+IL1b	-0.727009903	-3.61159816792868	2.15757836192868	0.999999946219525
IFN+TLA+IL1-IFN+IL1b	0.895346621333334	-1.98924164359535	3.77993488626202	0.999993800584295
IFN+TLA+TNF-IFN+IL1b	1.25351040833333	-1.63107785659535	4.13809867326202	0.996910984881057
IFN+TLA+TNF+IL1-IFN+IL1b	1.709168454	-1.17541981092868	4.59375671892868	0.873504320258536
IFN+TNF-IFN+IL1b	0.958883364666666	-1.92570490026202	3.84347162959535	0.999974195113013
IFNb-IFN+IL1b	-0.609275573666667	-3.49386383859535	2.27531269126202	0.999999999359349
IL1b-IFN+IL1b	-0.508284365333333	-3.39287263026202	2.37630389959535	1
IL28-IFN+IL1b	-1.820272696	-4.70486096092868	1.06431556892868	0.791641884727519
IL28+IL1b-IFN+IL1b	-1.255014415	-4.13960267992868	1.62957384992868	0.996853906482376
IL28+TLA-IFN+IL1b	-2.17515755333333	-5.05974581826202	0.709430711595351	0.447566504239388
IL28+TLA+IL1-IFN+IL1b	-2.30694666933333	-5.19153493426202	0.577641595595351	0.327967950527429
IL28+TLA+TNF-IFN+IL1b	-0.552813277	-3.43740154192868	2.33177498792868	0.999999999950732
IL28+TLA+TNF+IL1-IFN+IL1b	0.413362938	-2.47122532692868	3.29795120292868	1
IL28+TNF-IFN+IL1b	-1.34795801	-4.23254627492868	1.53663025492868	0.991125514372935
IL28+TNF+IL1-IFN+IL1b	-1.10521959066667	-3.98980785559535	1.77936867426202	0.999614852660724
null-IFN+IL1b	-2.27456112	-5.15914938492868	0.610027144928684	0.355670749194845
TLA -IFN+IL1b	-1.95385609	-4.83844435492868	0.930732174928684	0.669322991615555
TLA+ IL1-IFN+IL1b	-1.85968959033333	-4.74427785526202	1.02489867459535	0.757774894058326
TLA+TNF-IFN+IL1b	-2.76211033533333	-5.64669860026202	0.122477929595352	0.0791225574216494
TLA+TNF+IL1-IFN+IL1b	-0.0815537443333332	-2.96614200926202	2.80303452059535	1
TNF+IL1-IFN+IL1b	-0.865729812333333	-3.75031807726202	2.01885845259535	0.999997001060904
TNFa-IFN+IL1b	-0.565035992	-3.44962425692868	2.31955227292868	0.999999999911694
IFN+IL28+IL1-IFN+IL28	0.860414997	-2.02417326792868	3.74500326192868	0.99999737913303
IFN+IL28+TLA-IFN+IL28	0.138677855	-2.74591040992868	3.02326611992868	1
IFN+IL28+TLA+IL1-IFN+IL28	1.499510592	-1.38507767292868	4.38409885692868	0.96595274948901
IFN+IL28+TLA+TNF-IFN+IL28	2.383179711	-0.501408553928684	5.26776797592868	0.267868360225689
IFN+IL28+TLA+TNF+IL1-IFN+IL28	2.05589123366667	-0.828697031262017	4.94047949859535	0.566748585817192
IFN+IL28+TNF-IFN+IL28	1.46919004333333	-1.41539822159535	4.35377830826202	0.973182895360922
IFN+IL28+TNF+IL1-IFN+IL28	3.00975017533333	0.125161910404648	5.89433844026202	0.0304426690158814
IFN+TLA-IFN+IL28	0.111367004	-2.77322126092868	2.99595526892868	1
IFN+TLA+IL1-IFN+IL28	1.73372352833333	-1.15086473659535	4.61831179326202	0.857308318467547
IFN+TLA+TNF-IFN+IL28	2.09188731533333	-0.792700949595351	4.97647558026202	0.530243455614981
IFN+TLA+TNF+IL1-IFN+IL28	2.547545361	-0.337042903928684	5.43213362592869	0.164416111792948
IFN+TNF-IFN+IL28	1.79726027166667	-1.08732799326202	4.68184853659535	0.810335765940331
IFNb-IFN+IL28	0.229101333333333	-2.65548693159535	3.11368959826202	1
IL1b-IFN+IL28	0.330092541666667	-2.55449572326202	3.21468080659535	1
IL28-IFN+IL28	-0.981895789	-3.86648405392868	1.90269247592868	0.999958477819333
IL28+IL1b-IFN+IL28	-0.416637508	-3.30122577292868	2.46795075692868	1
IL28+TLA-IFN+IL28	-1.33678064633333	-4.22136891126202	1.54780761859535	0.992092349893875
IL28+TLA+IL1-IFN+IL28	-1.46856976233333	-4.35315802726202	1.41601850259535	0.973317466277369
IL28+TLA+TNF-IFN+IL28	0.28556363	-2.59902463492868	3.17015189492868	1
IL28+TLA+TNF+IL1-IFN+IL28	1.251739845	-1.63284841992868	4.13632810992868	0.996977053132591
IL28+TNF-IFN+IL28	-0.509581103	-3.39416936792868	2.37500716192868	1
IL28+TNF+IL1-IFN+IL28	-0.266842683666667	-3.15143094859535	2.61774558126202	1
null-IFN+IL28	-1.436184213	-4.32077247792868	1.44840405192868	0.979654959359722
TLA -IFN+IL28	-1.115479183	-4.00006744792868	1.76910908192868	0.999546552945174
TLA+ IL1-IFN+IL28	-1.02131268333333	-3.90590094826202	1.86327558159535	0.999910460672096
TLA+TNF-IFN+IL28	-1.92373342833333	-4.80832169326202	0.960854836595352	0.698562602513252
TLA+TNF+IL1-IFN+IL28	0.756823162666667	-2.12776510226202	3.64141142759535	0.999999859526332
TNF+IL1-IFN+IL28	-0.0273529053333332	-2.91194117026202	2.85723535959535	1
TNFa-IFN+IL28	0.273340915	-2.61124734992868	3.15792917992868	1
IFN+IL28+TLA-IFN+IL28+IL1	-0.721737142	-3.60632540692868	2.16285112292868	0.999999954895946
IFN+IL28+TLA+IL1-IFN+IL28+IL1	0.639095595000001	-2.24549266992868	3.52368385992868	0.999999997809801
IFN+IL28+TLA+TNF-IFN+IL28+IL1	1.522764714	-1.36182355092868	4.40735297892869	0.959489973462072
IFN+IL28+TLA+TNF+IL1-IFN+IL28+IL1	1.19547623666667	-1.68911202826202	4.08006450159535	0.998536718441204
IFN+IL28+TNF-IFN+IL28+IL1	0.608775046333333	-2.27581321859535	3.49336331126202	0.999999999372866
IFN+IL28+TNF+IL1-IFN+IL28+IL1	2.14933517833333	-0.735253086595351	5.03392344326202	0.472803047807258
IFN+TLA-IFN+IL28+IL1	-0.749047993	-3.63363625792868	2.13554027192868	0.999999890033178
IFN+TLA+IL1-IFN+IL28+IL1	0.873308531333334	-2.01127973359535	3.75789679626202	0.999996374329229
IFN+TLA+TNF-IFN+IL28+IL1	1.23147231833333	-1.65311594659535	4.11606058326202	0.99765193531154
IFN+TLA+TNF+IL1-IFN+IL28+IL1	1.687130364	-1.19745790092868	4.57171862892868	0.88706971802231
IFN+TNF-IFN+IL28+IL1	0.936845274666666	-1.94774299026202	3.82143353959535	0.999983957174683
IFNb-IFN+IL28+IL1	-0.631313663666667	-3.51590192859535	2.25327460126202	0.999999998398601
IL1b-IFN+IL28+IL1	-0.530322455333333	-3.41491072026202	2.35426580959535	0.999999999984017
IL28-IFN+IL28+IL1	-1.842310786	-4.72689905092868	1.04227747892868	0.772979330307817
IL28+IL1b-IFN+IL28+IL1	-1.277052505	-4.16164076992868	1.60753575992868	0.995909658733206
IL28+TLA-IFN+IL28+IL1	-2.19719564333333	-5.08178390826202	0.687392621595351	0.426412940539179
IL28+TLA+IL1-IFN+IL28+IL1	-2.32898475933333	-5.21357302426202	0.555603505595351	0.309835975308632
IL28+TLA+TNF-IFN+IL28+IL1	-0.574851367	-3.45943963192868	2.30973689792868	0.999999999860453
IL28+TLA+TNF+IL1-IFN+IL28+IL1	0.391324848	-2.49326341692868	3.27591311292868	1
IL28+TNF-IFN+IL28+IL1	-1.3699961	-4.25458436492868	1.51459216492868	0.988937003935521
IL28+TNF+IL1-IFN+IL28+IL1	-1.12725768066667	-4.01184594559535	1.75733058426202	0.999455155532411
null-IFN+IL28+IL1	-2.29659921	-5.18118747492868	0.587989054928684	0.336685301906529
TLA -IFN+IL28+IL1	-1.97589418	-4.86048244492869	0.908694084928684	0.647520896012338
TLA+ IL1-IFN+IL28+IL1	-1.88172768033333	-4.76631594526202	1.00286058459535	0.737926494350163
TLA+TNF-IFN+IL28+IL1	-2.78414842533333	-5.66873669026202	0.100439839595352	0.0730017946540441
TLA+TNF+IL1-IFN+IL28+IL1	-0.103591834333333	-2.98818009926202	2.78099643059535	1
TNF+IL1-IFN+IL28+IL1	-0.887767902333333	-3.77235616726202	1.99682036259535	0.999994831731124
TNFa-IFN+IL28+IL1	-0.587074082	-3.47166234692868	2.29751418292868	0.999999999757007
IFN+IL28+TLA+IL1-IFN+IL28+TLA	1.360832737	-1.52375552792868	4.24542100192869	0.989894628199331
IFN+IL28+TLA+TNF-IFN+IL28+TLA	2.244501856	-0.640086408928684	5.12909012092868	0.382440957774167
IFN+IL28+TLA+TNF+IL1-IFN+IL28+TLA	1.91721337866667	-0.967374886262018	4.80180164359535	0.704789907330346
IFN+IL28+TNF-IFN+IL28+TLA	1.33051218833333	-1.55407607659535	4.21510045326202	0.992595636058292
IFN+IL28+TNF+IL1-IFN+IL28+TLA	2.87107232033333	-0.0135159445953517	5.75566058526202	0.0526684184598289
IFN+TLA-IFN+IL28+TLA	-0.0273108510000002	-2.91189911592868	2.85727741392868	1
IFN+TLA+IL1-IFN+IL28+TLA	1.59504567333333	-1.28954259159535	4.47963393826202	0.933718933583372
IFN+TLA+TNF-IFN+IL28+TLA	1.95320946033333	-0.931378804595351	4.83779772526202	0.669957973639488
IFN+TLA+TNF+IL1-IFN+IL28+TLA	2.408867506	-0.475720758928684	5.29345577092868	0.249323004597548
IFN+TNF-IFN+IL28+TLA	1.65858241666667	-1.22600584826202	4.54317068159535	0.903259823042209
IFNb-IFN+IL28+TLA	0.0904234783333331	-2.79416478659535	2.97501174326202	1
IL1b-IFN+IL28+TLA	0.191414686666667	-2.69317357826202	3.07600295159535	1
IL28-IFN+IL28+TLA	-1.120573644	-4.00516190892868	1.76401462092868	0.999508828817357
IL28+IL1b-IFN+IL28+TLA	-0.555315363	-3.43990362792868	2.32927290192868	0.999999999944411
IL28+TLA-IFN+IL28+TLA	-1.47545850133333	-4.36004676626202	1.40912976359535	0.9717937513572
IL28+TLA+IL1-IFN+IL28+TLA	-1.60724761733333	-4.49183588226202	1.27734064759535	0.92845689889873
IL28+TLA+TNF-IFN+IL28+TLA	0.146885775	-2.73770248992868	3.03147403992868	1
IL28+TLA+TNF+IL1-IFN+IL28+TLA	1.11306199	-1.77152627492868	3.99765025492868	0.999563540468097
IL28+TNF-IFN+IL28+TLA	-0.648258958	-3.53284722292868	2.23632930692868	0.999999996854292
IL28+TNF+IL1-IFN+IL28+TLA	-0.405520538666667	-3.29010880359535	2.47906772626202	1
null-IFN+IL28+TLA	-1.574862068	-4.45945033292868	1.30972619692868	0.941828139405539
TLA -IFN+IL28+TLA	-1.254157038	-4.13874530292868	1.63043122692868	0.996886553102306
TLA+ IL1-IFN+IL28+TLA	-1.15999053833333	-4.04457880326202	1.72459772659535	0.999110927689207
TLA+TNF-IFN+IL28+TLA	-2.06241128333333	-4.94699954826202	0.822176981595351	0.560124716326293
TLA+TNF+IL1-IFN+IL28+TLA	0.618145307666667	-2.26644295726202	3.50273357259535	0.999999999068772
TNF+IL1-IFN+IL28+TLA	-0.166030760333333	-3.05061902526202	2.71855750459535	1
TNFa-IFN+IL28+TLA	0.13466306	-2.74992520492868	3.01925132492868	1
IFN+IL28+TLA+TNF-IFN+IL28+TLA+IL1	0.883669119	-2.00091914592868	3.76825738392868	0.99999532118101
IFN+IL28+TLA+TNF+IL1-IFN+IL28+TLA+IL1	0.556380641666666	-2.32820762326202	3.44096890659535	0.999999999941491
IFN+IL28+TNF-IFN+IL28+TLA+IL1	-0.0303205486666673	-2.91490881359535	2.85426771626202	1
IFN+IL28+TNF+IL1-IFN+IL28+TLA+IL1	1.51023958333333	-1.37434868159535	4.39482784826202	0.963074053508584
IFN+TLA-IFN+IL28+TLA+IL1	-1.388143588	-4.27273185292868	1.49644467692868	0.9868246987342
IFN+TLA+IL1-IFN+IL28+TLA+IL1	0.234212936333333	-2.65037532859535	3.11880120126202	1
IFN+TLA+TNF-IFN+IL28+TLA+IL1	0.592376723333333	-2.29221154159535	3.47696498826202	0.999999999692312
IFN+TLA+TNF+IL1-IFN+IL28+TLA+IL1	1.048034769	-1.83655349592868	3.93262303392868	0.999853897374758
IFN+TNF-IFN+IL28+TLA+IL1	0.297749679666665	-2.58683858526202	3.18233794459535	1
IFNb-IFN+IL28+TLA+IL1	-1.27040925866667	-4.15499752359535	1.61417900626202	0.996216518875228
IL1b-IFN+IL28+TLA+IL1	-1.16941805033333	-4.05400631526202	1.71517021459535	0.998981817711
IL28-IFN+IL28+TLA+IL1	-2.481406381	-5.36599464592869	0.403181883928684	0.201728235367001
IL28+IL1b-IFN+IL28+TLA+IL1	-1.9161481	-4.80073636492869	0.968440164928684	0.705803569118568
IL28+TLA-IFN+IL28+TLA+IL1	-2.83629123833333	-5.72087950326202	0.0482970265953506	0.0601182502993861
IL28+TLA+IL1-IFN+IL28+TLA+IL1	-2.96808035433333	-5.85266861926202	-0.08349208940465	0.0360136820510607
IL28+TLA+TNF-IFN+IL28+TLA+IL1	-1.213946962	-4.09853522692868	1.67064130292868	0.998127443722546
IL28+TLA+TNF+IL1-IFN+IL28+TLA+IL1	-0.247770747000001	-3.13235901192869	2.63681751792868	1
IL28+TNF-IFN+IL28+TLA+IL1	-2.009091695	-4.89367995992868	0.875496569928683	0.614210406944317
IL28+TNF+IL1-IFN+IL28+TLA+IL1	-1.76635327566667	-4.65094154059535	1.11823498926202	0.834070373837821
null-IFN+IL28+TLA+IL1	-2.935694805	-5.82028306992868	-0.0511065400713169	0.0409587872967175
TLA -IFN+IL28+TLA+IL1	-2.614989775	-5.49957803992869	0.269598489928683	0.132061363343756
TLA+ IL1-IFN+IL28+TLA+IL1	-2.52082327533333	-5.40541154026202	0.36376498959535	0.178806009382865
TLA+TNF-IFN+IL28+TLA+IL1	-3.42324402033333	-6.30783228526202	-0.538655755404649	0.00503321062821749
TLA+TNF+IL1-IFN+IL28+TLA+IL1	-0.742687429333334	-3.62727569426202	2.14190083559535	0.999999910251684
TNF+IL1-IFN+IL28+TLA+IL1	-1.52686349733333	-4.41145176226202	1.35772476759535	0.958263477894859
TNFa-IFN+IL28+TLA+IL1	-1.226169677	-4.11075794192868	1.65841858792868	0.997805615185328
IFN+IL28+TLA+TNF+IL1-IFN+IL28+TLA+TNF	-0.327288477333334	-3.21187674226202	2.55729978759535	1
IFN+IL28+TNF-IFN+IL28+TLA+TNF	-0.913989667666667	-3.79857793259535	1.97059859726202	0.999990408248318
IFN+IL28+TNF+IL1-IFN+IL28+TLA+TNF	0.626570464333332	-2.25801780059535	3.51115872926202	0.999999998680277
IFN+TLA-IFN+IL28+TLA+TNF	-2.271812707	-5.15640097192868	0.612775557928684	0.358077423492419
IFN+TLA+IL1-IFN+IL28+TLA+TNF	-0.649456182666667	-3.53404444759535	2.23513208226202	0.999999996703653
IFN+TLA+TNF-IFN+IL28+TLA+TNF	-0.291292395666667	-3.17588066059535	2.59329586926202	1
IFN+TLA+TNF+IL1-IFN+IL28+TLA+TNF	0.16436565	-2.72022261492868	3.04895391492868	1
IFN+TNF-IFN+IL28+TLA+TNF	-0.585919439333335	-3.47050770426202	2.29866882559535	0.999999999769257
IFNb-IFN+IL28+TLA+TNF	-2.15407837766667	-5.03866664259535	0.730509887262017	0.468134634454212
IL1b-IFN+IL28+TLA+TNF	-2.05308716933333	-4.93767543426202	0.831501095595351	0.56959775041773
IL28-IFN+IL28+TLA+TNF	-3.3650755	-6.24966376492868	-0.480487235071316	0.00656733593334602
IL28+IL1b-IFN+IL28+TLA+TNF	-2.799817219	-5.68440548392868	0.0847710459286839	0.0689011394225014
IL28+TLA-IFN+IL28+TLA+TNF	-3.71996035733333	-6.60454862226202	-0.835372092404649	0.0012289624761348
IL28+TLA+IL1-IFN+IL28+TLA+TNF	-3.85174947333333	-6.73633773826202	-0.96716120840465	0.000641181604306373
IL28+TLA+TNF-IFN+IL28+TLA+TNF	-2.097616081	-4.98220434592868	0.786972183928684	0.524457305668928
IL28+TLA+TNF+IL1-IFN+IL28+TLA+TNF	-1.131439866	-4.01602813092869	1.75314839892868	0.999419007576469
IL28+TNF-IFN+IL28+TLA+TNF	-2.892760814	-5.77734907892868	-0.00817254907131648	0.0484450055505781
IL28+TNF+IL1-IFN+IL28+TLA+TNF	-2.65002239466667	-5.53461065959535	0.234565870262017	0.117380570592894
null-IFN+IL28+TLA+TNF	-3.819363924	-6.70395218892869	-0.934775659071317	0.000753266616205561
TLA -IFN+IL28+TLA+TNF	-3.498658894	-6.38324715892869	-0.614070629071317	0.00354570639115115
TLA+ IL1-IFN+IL28+TLA+TNF	-3.40449239433333	-6.28908065926202	-0.51990412940465	0.00548617193612955
TLA+TNF-IFN+IL28+TLA+TNF	-4.30691313933333	-7.19150140426202	-1.42232487440465	6.20894221430301e-05
TLA+TNF+IL1-IFN+IL28+TLA+TNF	-1.62635654833333	-4.51094481326202	1.25823171659535	0.919660276530489
TNF+IL1-IFN+IL28+TLA+TNF	-2.41053261633333	-5.29512088126202	0.474055648595351	0.248151279343349
TNFa-IFN+IL28+TLA+TNF	-2.109838796	-4.99442706092868	0.774749468928684	0.512146463226985
IFN+IL28+TNF-IFN+IL28+TLA+TNF+IL1	-0.586701190333334	-3.47128945526202	2.29788707459535	0.999999999761029
IFN+IL28+TNF+IL1-IFN+IL28+TLA+TNF+IL1	0.953858941666666	-1.93072932326202	3.83844720659535	0.999976805006799
IFN+TLA-IFN+IL28+TLA+TNF+IL1	-1.94452422966667	-4.82911249459535	0.940064035262017	0.678457653433175
IFN+TLA+IL1-IFN+IL28+TLA+TNF+IL1	-0.322167705333333	-3.20675597026202	2.56242055959535	1
IFN+TLA+TNF-IFN+IL28+TLA+TNF+IL1	0.0359960816666667	-2.84859218326202	2.92058434659535	1
IFN+TLA+TNF+IL1-IFN+IL28+TLA+TNF+IL1	0.491654127333334	-2.39293413759535	3.37624239226202	1
IFN+TNF-IFN+IL28+TLA+TNF+IL1	-0.258630962000001	-3.14321922692869	2.62595730292868	1
IFNb-IFN+IL28+TLA+TNF+IL1	-1.82678990033333	-4.71137816526202	1.05779836459535	0.786197878361474
IL1b-IFN+IL28+TLA+TNF+IL1	-1.725798692	-4.61038695692868	1.15878957292868	0.86265858233549
IL28-IFN+IL28+TLA+TNF+IL1	-3.03778702266667	-5.92237528759535	-0.153198757737983	0.0271462164218329
IL28+IL1b-IFN+IL28+TLA+TNF+IL1	-2.47252874166667	-5.35711700659535	0.412059523262017	0.207174432148594
IL28+TLA-IFN+IL28+TLA+TNF+IL1	-3.39267188	-6.27726014492868	-0.508083615071316	0.00579128619349423
IL28+TLA+IL1-IFN+IL28+TLA+TNF+IL1	-3.524460996	-6.40904926092868	-0.639872731071316	0.00314102575555697
IL28+TLA+TNF-IFN+IL28+TLA+TNF+IL1	-1.77032760366667	-4.65491586859535	1.11426066126202	0.831110090872106
IL28+TLA+TNF+IL1-IFN+IL28+TLA+TNF+IL1	-0.804151388666667	-3.68873965359535	2.08043687626202	0.999999424006542
IL28+TNF-IFN+IL28+TLA+TNF+IL1	-2.56547233666667	-5.45006060159535	0.319115928262017	0.155270989168015
IL28+TNF+IL1-IFN+IL28+TLA+TNF+IL1	-2.32273391733333	-5.20732218226202	0.561854347595351	0.314917943801657
null-IFN+IL28+TLA+TNF+IL1	-3.49207544666667	-6.37666371159535	-0.607487181737983	0.00365666793954789
TLA -IFN+IL28+TLA+TNF+IL1	-3.17137041666667	-6.05595868159535	-0.286782151737983	0.0154749483796566
TLA+ IL1-IFN+IL28+TLA+TNF+IL1	-3.077203917	-5.96179218192868	-0.192615652071316	0.0230597834265388
TLA+TNF-IFN+IL28+TLA+TNF+IL1	-3.979624662	-6.86421292692868	-1.09503639707132	0.000336966642812464
TLA+TNF+IL1-IFN+IL28+TLA+TNF+IL1	-1.299068071	-4.18365633592868	1.58552019392868	0.994739409149766
TNF+IL1-IFN+IL28+TLA+TNF+IL1	-2.083244139	-4.96783240392868	0.801344125928684	0.53898916227897
TNFa-IFN+IL28+TLA+TNF+IL1	-1.78255031866667	-4.66713858359535	1.10203794626202	0.821834471727048
IFN+IL28+TNF+IL1-IFN+IL28+TNF	1.540560132	-1.34402813292868	4.42514839692868	0.953968270579698
IFN+TLA-IFN+IL28+TNF	-1.35782303933333	-4.24241130426202	1.52676522559535	0.990194082850001
IFN+TLA+IL1-IFN+IL28+TNF	0.264533485	-2.62005477992868	3.14912174992868	1
IFN+TLA+TNF-IFN+IL28+TNF	0.622697272	-2.26189099292868	3.50728553692868	0.999999998874838
IFN+TLA+TNF+IL1-IFN+IL28+TNF	1.07835531766667	-1.80623294726202	3.96294358259535	0.999752576982255
IFN+TNF-IFN+IL28+TNF	0.328070228333333	-2.55651803659535	3.21265849326202	1
IFNb-IFN+IL28+TNF	-1.24008871	-4.12467697492868	1.64449955492868	0.997382642617968
IL1b-IFN+IL28+TNF	-1.13909750166667	-4.02368576659535	1.74549076326202	0.9993473306479
IL28-IFN+IL28+TNF	-2.45108583233333	-5.33567409726202	0.433502432595351	0.220763586696278
IL28+IL1b-IFN+IL28+TNF	-1.88582755133333	-4.77041581626202	0.998760713595351	0.734168643660381
IL28+TLA-IFN+IL28+TNF	-2.80597068966667	-5.69055895459535	0.078617575262018	0.0673458840056552
IL28+TLA+IL1-IFN+IL28+TNF	-2.93775980566667	-5.82234807059535	-0.0531715407379827	0.0406262323950045
IL28+TLA+TNF-IFN+IL28+TNF	-1.18362641333333	-4.06821467826202	1.70096185159535	0.998756487762433
IL28+TLA+TNF+IL1-IFN+IL28+TNF	-0.217450198333334	-3.10203846326202	2.66713806659535	1
IL28+TNF-IFN+IL28+TNF	-1.97877114633333	-4.86335941126202	0.905817118595351	0.644653834197923
IL28+TNF+IL1-IFN+IL28+TNF	-1.736032727	-4.62062099192868	1.14855553792868	0.855727433864674
null-IFN+IL28+TNF	-2.90537425633333	-5.78996252126202	-0.0207859914046495	0.0461289307155687
TLA -IFN+IL28+TNF	-2.58466922633333	-5.46925749126202	0.299919038595351	0.145920972417936
TLA+ IL1-IFN+IL28+TNF	-2.49050272666667	-5.37509099159535	0.394085538262018	0.196256586851051
TLA+TNF-IFN+IL28+TNF	-3.39292347166667	-6.27751173659535	-0.508335206737982	0.00578462782848166
TLA+TNF+IL1-IFN+IL28+TNF	-0.712366880666667	-3.59695514559535	2.17222138426202	0.999999967161999
TNF+IL1-IFN+IL28+TNF	-1.49654294866667	-4.38113121359535	1.38804531626202	0.966718591595537
TNFa-IFN+IL28+TNF	-1.19584912833333	-4.08043739326202	1.68873913659535	0.99852929078904
IFN+TLA-IFN+IL28+TNF+IL1	-2.89838317133333	-5.78297143626202	-0.0137949064046485	0.047400213969561
IFN+TLA+IL1-IFN+IL28+TNF+IL1	-1.276026647	-4.16061491192868	1.60856161792869	0.995958365425915
IFN+TLA+TNF-IFN+IL28+TNF+IL1	-0.917862859999999	-3.80245112492868	1.96672540492869	0.999989518118219
IFN+TLA+TNF+IL1-IFN+IL28+TNF+IL1	-0.462204814333332	-3.34679307926202	2.42238345059535	1
IFN+TNF-IFN+IL28+TNF+IL1	-1.21248990366667	-4.09707816859535	1.67209836126202	0.99816295868939
IFNb-IFN+IL28+TNF+IL1	-2.780648842	-5.66523710692868	0.103939422928685	0.0739457718777795
IL1b-IFN+IL28+TNF+IL1	-2.67965763366667	-5.56424589859535	0.204930631262019	0.10602395771821
IL28-IFN+IL28+TNF+IL1	-3.99164596433333	-6.87623422926202	-1.10705769940465	0.000317014306279506
IL28+IL1b-IFN+IL28+TNF+IL1	-3.42638768333333	-6.31097594826202	-0.541799418404648	0.00496083595224894
IL28+TLA-IFN+IL28+TNF+IL1	-4.34653082166667	-7.23111908659535	-1.46194255673798	5.04067852201695e-05
IL28+TLA+IL1-IFN+IL28+TNF+IL1	-4.47831993766667	-7.36290820259535	-1.59373167273798	2.50752756006944e-05
IL28+TLA+TNF-IFN+IL28+TNF+IL1	-2.72418654533333	-5.60877481026202	0.160401719595352	0.0906782568521002
IL28+TLA+TNF+IL1-IFN+IL28+TNF+IL1	-1.75801033033333	-4.64259859526202	1.12657793459535	0.840194147611737
IL28+TNF-IFN+IL28+TNF+IL1	-3.51933127833333	-6.40391954326202	-0.634743013404649	0.00321779158839519
IL28+TNF+IL1-IFN+IL28+TNF+IL1	-3.276592859	-6.16118112392868	-0.392004594071315	0.00977064306779696
null-IFN+IL28+TNF+IL1	-4.44593438833333	-7.33052265326202	-1.56134612340465	2.97884705252605e-05
TLA -IFN+IL28+TNF+IL1	-4.12522935833333	-7.00981762326202	-1.24064109340465	0.000159935609288731
TLA+ IL1-IFN+IL28+TNF+IL1	-4.03106285866667	-6.91565112359535	-1.14647459373798	0.000259349205549486
TLA+TNF-IFN+IL28+TNF+IL1	-4.93348360366667	-7.81807186859535	-2.04889533873798	2.14883801696875e-06
TLA+TNF+IL1-IFN+IL28+TNF+IL1	-2.25292701266667	-5.13751527759535	0.631661252262018	0.37483990965009
TNF+IL1-IFN+IL28+TNF+IL1	-3.03710308066667	-5.92169134559535	-0.152514815737982	0.0272226093477573
TNFa-IFN+IL28+TNF+IL1	-2.73640926033333	-5.62099752526202	0.148179004595351	0.0868076551760415
IFN+TLA+IL1-IFN+TLA	1.62235652433333	-1.26223174059535	4.50694478926202	0.92155833694728
IFN+TLA+TNF-IFN+TLA	1.98052031133333	-0.904067953595351	4.86510857626202	0.642908588272029
IFN+TLA+TNF+IL1-IFN+TLA	2.436178357	-0.448409907928684	5.32076662192869	0.230574518110246
IFN+TNF-IFN+TLA	1.68589326766667	-1.19869499726202	4.57048153259535	0.88780371358329
IFNb-IFN+TLA	0.117734329333333	-2.76685393559535	3.00232259426202	1
IL1b-IFN+TLA	0.218725537666667	-2.66586272726202	3.10331380259535	1
IL28-IFN+TLA	-1.093262793	-3.97785105792868	1.79132547192868	0.999682843743926
IL28+IL1b-IFN+TLA	-0.528004512	-3.41259277692868	2.35658375292868	0.999999999985819
IL28+TLA-IFN+TLA	-1.44814765033333	-4.33273591526202	1.43644061459535	0.977467059817282
IL28+TLA+IL1-IFN+TLA	-1.57993676633333	-4.46452503126202	1.30465149859535	0.939858136360462
IL28+TLA+TNF-IFN+TLA	0.174196626	-2.71039163892868	3.05878489092868	1
IL28+TLA+TNF+IL1-IFN+TLA	1.140372841	-1.74421542392868	4.02496110592868	0.999334668802555
IL28+TNF-IFN+TLA	-0.620948107	-3.50553637192868	2.26364015792868	0.99999999895348
IL28+TNF+IL1-IFN+TLA	-0.378209687666667	-3.26279795259535	2.50637857726202	1
null-IFN+TLA	-1.547551217	-4.43213948192868	1.33703704792868	0.951656781499097
TLA -IFN+TLA	-1.226846187	-4.11143445192868	1.65774207792868	0.997786500269993
TLA+ IL1-IFN+TLA	-1.13267968733333	-4.01726795226202	1.75190857759535	0.999407894221069
TLA+TNF-IFN+TLA	-2.03510043233333	-4.91968869726202	0.849487832595352	0.587868608023555
TLA+TNF+IL1-IFN+TLA	0.645456158666667	-2.23913210626202	3.53004442359535	0.999999997181935
TNF+IL1-IFN+TLA	-0.138719909333333	-3.02330817426202	2.74586835559535	1
TNFa-IFN+TLA	0.161973911	-2.72261435392868	3.04656217592868	1
IFN+TLA+TNF-IFN+TLA+IL1	0.358163787	-2.52642447792868	3.24275205192868	1
IFN+TLA+TNF+IL1-IFN+TLA+IL1	0.813821832666667	-2.07076643226202	3.69841009759535	0.999999243645856
IFN+TNF-IFN+TLA+IL1	0.0635367433333323	-2.82105152159535	2.94812500826202	1
IFNb-IFN+TLA+IL1	-1.504622195	-4.38921045992868	1.37996606992868	0.964602907023985
IL1b-IFN+TLA+IL1	-1.40363098666667	-4.28821925159535	1.48095727826202	0.984777395512202
IL28-IFN+TLA+IL1	-2.71561931733333	-5.60020758226202	0.168968947595351	0.0934768986725804
IL28+IL1b-IFN+TLA+IL1	-2.15036103633333	-5.03494930126202	0.734227228595351	0.471792195732468
IL28+TLA-IFN+TLA+IL1	-3.07050417466667	-5.95509243959535	-0.185915909737982	0.0237120684634258
IL28+TLA+IL1-IFN+TLA+IL1	-3.20229329066667	-6.08688155559535	-0.317705025737983	0.0135390044625275
IL28+TLA+TNF-IFN+TLA+IL1	-1.44815989833333	-4.33274816326202	1.43642836659535	0.97746473035968
IL28+TLA+TNF+IL1-IFN+TLA+IL1	-0.481983683333334	-3.36657194826202	2.40260458159535	1
IL28+TNF-IFN+TLA+IL1	-2.24330463133333	-5.12789289626202	0.64128363359535	0.383527055372975
IL28+TNF+IL1-IFN+TLA+IL1	-2.000566212	-4.88515447692868	0.884022052928684	0.622806927950078
null-IFN+TLA+IL1	-3.16990774133333	-6.05449600626202	-0.28531947640465	0.0155725911195861
TLA -IFN+TLA+IL1	-2.84920271133333	-5.73379097626202	0.0353855535953502	0.05725164579179
TLA+ IL1-IFN+TLA+IL1	-2.75503621166667	-5.63962447659535	0.129552053262017	0.0811778465531918
TLA+TNF-IFN+TLA+IL1	-3.65745695666667	-6.54204522159535	-0.772868691737982	0.00166507092284252
TLA+TNF+IL1-IFN+TLA+IL1	-0.976900365666667	-3.86148863059535	1.90768789926202	0.999962485888902
TNF+IL1-IFN+TLA+IL1	-1.76107643366667	-4.64566469859535	1.12351183126202	0.837957935823222
TNFa-IFN+TLA+IL1	-1.46038261333333	-4.34497087826202	1.42420565159535	0.975045806828295
IFN+TLA+TNF+IL1-IFN+TLA+TNF	0.455658045666667	-2.42893021926202	3.34024631059535	1
IFN+TNF-IFN+TLA+TNF	-0.294627043666668	-3.17921530859535	2.58996122126202	1
IFNb-IFN+TLA+TNF	-1.862785982	-4.74737424692868	1.02180228292868	0.755023299150996
IL1b-IFN+TLA+TNF	-1.76179477366667	-4.64638303859535	1.12279349126202	0.837431612493485
IL28-IFN+TLA+TNF	-3.07378310433333	-5.95837136926202	-0.189194839404649	0.0233907529708769
IL28+IL1b-IFN+TLA+TNF	-2.50852482333333	-5.39311308826202	0.376063441595351	0.185738908442239
IL28+TLA-IFN+TLA+TNF	-3.42866796166667	-6.31325622659535	-0.544079696737982	0.0049089579922682
IL28+TLA+IL1-IFN+TLA+TNF	-3.56045707766667	-6.44504534259535	-0.675868812737983	0.00264956394822902
IL28+TLA+TNF-IFN+TLA+TNF	-1.80632368533333	-4.69091195026202	1.07826457959535	0.803073689157711
IL28+TLA+TNF+IL1-IFN+TLA+TNF	-0.840147470333334	-3.72473573526202	2.04444079459535	0.999998452357479
IL28+TNF-IFN+TLA+TNF	-2.60146841833333	-5.48605668326202	0.28311984659535	0.138106720982825
IL28+TNF+IL1-IFN+TLA+TNF	-2.358729999	-5.24331826392868	0.525858265928684	0.286330823952247
null-IFN+TLA+TNF	-3.52807152833333	-6.41265979326202	-0.64348326340465	0.00308804737061497
TLA -IFN+TLA+TNF	-3.20736649833333	-6.09195476326202	-0.32277823340465	0.0132437736543842
TLA+ IL1-IFN+TLA+TNF	-3.11319999866667	-5.99778826359535	-0.228611733737983	0.0198281189576266
TLA+TNF-IFN+TLA+TNF	-4.01562074366667	-6.90020900859535	-1.13103247873798	0.00028060421871301
TLA+TNF+IL1-IFN+TLA+TNF	-1.33506415266667	-4.21965241759535	1.54952411226202	0.992232872753878
TNF+IL1-IFN+TLA+TNF	-2.11924022066667	-5.00382848559535	0.765348044262018	0.502714757476691
TNFa-IFN+TLA+TNF	-1.81854640033333	-4.70313466526202	1.06604186459535	0.793073072866598
IFN+TNF-IFN+TLA+TNF+IL1	-0.750285089333335	-3.63487335426202	2.13430317559535	0.999999885635355
IFNb-IFN+TLA+TNF+IL1	-2.31844402766667	-5.20303229259535	0.566144237262017	0.318433748324526
IL1b-IFN+TLA+TNF+IL1	-2.21745281933333	-5.10204108426202	0.667135445595351	0.407327292991992
IL28-IFN+TLA+TNF+IL1	-3.52944115	-6.41402941492868	-0.644852885071316	0.00306817488073052
IL28+IL1b-IFN+TLA+TNF+IL1	-2.964182869	-5.84877113392868	-0.0795946040713162	0.0365790171962762
IL28+TLA-IFN+TLA+TNF+IL1	-3.88432600733333	-6.76891427226202	-0.999737742404649	0.000544839180703249
IL28+TLA+IL1-IFN+TLA+TNF+IL1	-4.01611512333333	-6.90070338826202	-1.13152685840465	0.000279898114127319
IL28+TLA+TNF-IFN+TLA+TNF+IL1	-2.261981731	-5.14656999592868	0.622606533928684	0.366754704433751
IL28+TLA+TNF+IL1-IFN+TLA+TNF+IL1	-1.295805516	-4.18039378092869	1.58878274892868	0.99492864711916
IL28+TNF-IFN+TLA+TNF+IL1	-3.057126464	-5.94171472892869	-0.172538199071317	0.0250652445389731
IL28+TNF+IL1-IFN+TLA+TNF+IL1	-2.81438804466667	-5.69897630959535	0.0702002202620169	0.0652676263631581
null-IFN+TLA+TNF+IL1	-3.983729574	-6.86831783892869	-1.09914130907132	0.000330019579126817
TLA -IFN+TLA+TNF+IL1	-3.663024544	-6.54761280892868	-0.778436279071317	0.00162084892171255
TLA+ IL1-IFN+TLA+TNF+IL1	-3.56885804433333	-6.45344630926202	-0.68426977940465	0.00254595320946727
TLA+TNF-IFN+TLA+TNF+IL1	-4.47127878933333	-7.35586705426202	-1.58669052440465	2.60329893633227e-05
TLA+TNF+IL1-IFN+TLA+TNF+IL1	-1.79072219833333	-4.67531046326202	1.09386606659535	0.815491085993857
TNF+IL1-IFN+TLA+TNF+IL1	-2.57489826633333	-5.45948653126202	0.309689998595351	0.150623354889771
TNFa-IFN+TLA+TNF+IL1	-2.274204446	-5.15879271092868	0.610383818928684	0.355982595207197
IFNb-IFN+TNF	-1.56815893833333	-4.45274720326202	1.31642932659535	0.944360401049467
IL1b-IFN+TNF	-1.46716773	-4.35175599492868	1.41742053492869	0.973619741387166
IL28-IFN+TNF	-2.77915606066667	-5.66374432559535	0.105432204262018	0.0743516072946889
IL28+IL1b-IFN+TNF	-2.21389777966667	-5.09848604459535	0.670690485262019	0.410650198108372
IL28+TLA-IFN+TNF	-3.134040918	-6.01862918292868	-0.249452653071315	0.0181529664186905
IL28+TLA+IL1-IFN+TNF	-3.265830034	-6.15041829892868	-0.381241769071315	0.0102478169775581
IL28+TLA+TNF-IFN+TNF	-1.51169664166667	-4.39628490659535	1.37289162326202	0.962669629233204
IL28+TLA+TNF+IL1-IFN+TNF	-0.545520426666666	-3.43010869159535	2.33906783826202	0.999999999965571
IL28+TNF-IFN+TNF	-2.30684137466667	-5.19142963959535	0.577746890262018	0.328056009801789
IL28+TNF+IL1-IFN+TNF	-2.06410295533333	-4.94869122026202	0.820485309595352	0.558406519350371
null-IFN+TNF	-3.23344448466667	-6.11803274959535	-0.348856219737982	0.0118185392286673
TLA -IFN+TNF	-2.91273945466667	-5.79732771959535	-0.028151189737982	0.0448224082599549
TLA+ IL1-IFN+TNF	-2.818572955	-5.70316121992868	0.0660153099286851	0.0642551964245287
TLA+TNF-IFN+TNF	-3.7209937	-6.60558196492868	-0.836405435071314	0.00122277394658954
TLA+TNF+IL1-IFN+TNF	-1.040437109	-3.92502537392868	1.84415115592869	0.999872569139097
TNF+IL1-IFN+TNF	-1.824613177	-4.70920144192868	1.05997508792869	0.788023303563466
TNFa-IFN+TNF	-1.52391935666667	-4.40850762159535	1.36066890826202	0.959147177815814
IL1b-IFNb	0.100991208333334	-2.78359705659535	2.98557947326202	1
IL28-IFNb	-1.21099712233333	-4.09558538726202	1.67359114259535	0.998198743115169
IL28+IL1b-IFNb	-0.645738841333333	-3.53032710626202	2.23884942359535	0.999999997150418
IL28+TLA-IFNb	-1.56588197966667	-4.45047024459535	1.31870628526202	0.945202639453235
IL28+TLA+IL1-IFNb	-1.69767109566667	-4.58225936059535	1.18691716926202	0.880696935471687
IL28+TLA+TNF-IFNb	0.0564622966666668	-2.82812596826202	2.94105056159535	1
IL28+TLA+TNF+IL1-IFNb	1.02263851166667	-1.86194975326202	3.90722677659535	0.999908205531186
IL28+TNF-IFNb	-0.738682436333333	-3.62327070126202	2.14590582859535	0.999999921135267
IL28+TNF+IL1-IFNb	-0.495944017	-3.38053228192868	2.38864424792868	1
null-IFNb	-1.66528554633333	-4.54987381126202	1.21930271859535	0.899598907980486
TLA -IFNb	-1.34458051633333	-4.22916878126202	1.54000774859535	0.991427317149971
TLA+ IL1-IFNb	-1.25041401666667	-4.13500228159535	1.63417424826202	0.997025738614695
TLA+TNF-IFNb	-2.15283476166667	-5.03742302659535	0.731753503262018	0.469357298856546
TLA+TNF+IL1-IFNb	0.527721829333333	-2.35686643559535	3.41231009426202	0.999999999986024
TNF+IL1-IFNb	-0.256454238666667	-3.14104250359535	2.62813402626202	1
TNFa-IFNb	0.0442395816666667	-2.84034868326202	2.92882784659535	1
IL28-IL1b	-1.31198833066667	-4.19657659559535	1.57259993426202	0.993931296198217
IL28+IL1b-IL1b	-0.746730049666667	-3.63131831459535	2.13785821526202	0.999999897850142
IL28+TLA-IL1b	-1.666873188	-4.55146145292868	1.21771507692868	0.898719182095486
IL28+TLA+IL1-IL1b	-1.798662304	-4.68325056892868	1.08592596092868	0.809221097665362
IL28+TLA+TNF-IL1b	-0.0445289116666669	-2.92911717659535	2.84005935326202	1
IL28+TLA+TNF+IL1-IL1b	0.921647303333333	-1.96294096159535	3.80623556826202	0.99998857584361
IL28+TNF-IL1b	-0.839673644666667	-3.72426190959535	2.04491462026202	0.999998471681307
IL28+TNF+IL1-IL1b	-0.596935225333334	-3.48152349026202	2.28765303959535	0.999999999623995
null-IL1b	-1.76627675466667	-4.65086501959535	1.11831151026202	0.834127099089994
TLA -IL1b	-1.44557172466667	-4.33015998959535	1.43901654026202	0.977952856917871
TLA+ IL1-IL1b	-1.351405225	-4.23599348992868	1.53318303992868	0.990808605408997
TLA+TNF-IL1b	-2.25382597	-5.13841423492868	0.630762294928684	0.374033285229329
TLA+TNF+IL1-IL1b	0.426730621	-2.45785764392868	3.31131888592868	1
TNF+IL1-IL1b	-0.357445447	-3.24203371192868	2.52714281792868	1
TNFa-IL1b	-0.056751626666667	-2.94133989159535	2.82783663826202	1
IL28+IL1b-IL28	0.565258281	-2.31932998392868	3.44984654592868	0.999999999910766
IL28+TLA-IL28	-0.354884857333333	-3.23947312226202	2.52970340759535	1
IL28+TLA+IL1-IL28	-0.486673973333334	-3.37126223826202	2.39791429159535	1
IL28+TLA+TNF-IL28	1.267459419	-1.61712884592868	4.15204768392868	0.996346428766648
IL28+TLA+TNF+IL1-IL28	2.233635634	-0.650952630928685	5.11822389892868	0.392351912992133
IL28+TNF-IL28	0.472314686	-2.41227357892868	3.35690295092868	1
IL28+TNF+IL1-IL28	0.715053105333333	-2.16953515959535	3.59964137026202	0.999999964011558
null-IL28	-0.454288424000001	-3.33887668892868	2.43029984092868	1
TLA -IL28	-0.133583394000001	-3.01817165892868	2.75100487092868	1
TLA+ IL1-IL28	-0.0394168943333334	-2.92400515926202	2.84517137059535	1
TLA+TNF-IL28	-0.941837639333333	-3.82642590426202	1.94275062559535	0.99998210223226
TLA+TNF+IL1-IL28	1.73871895166667	-1.14586931326202	4.62330721659535	0.853876074980409
TNF+IL1-IL28	0.954542883666667	-1.93004538126202	3.83913114859535	0.999976464486571
TNFa-IL28	1.255236704	-1.62935156092868	4.13982496892868	0.996845395170268
IL28+TLA-IL28+IL1b	-0.920143138333333	-3.80473140326202	1.96444512659535	0.999988959281135
IL28+TLA+IL1-IL28+IL1b	-1.05193225433333	-3.93652051926202	1.83265601059535	0.999843398596568
IL28+TLA+TNF-IL28+IL1b	0.702201138	-2.18238712692868	3.58678940292868	0.999999976889955
IL28+TLA+TNF+IL1-IL28+IL1b	1.668377353	-1.21621091192868	4.55296561792868	0.897881245875027
IL28+TNF-IL28+IL1b	-0.0929435950000002	-2.97753185992868	2.79164466992868	1
IL28+TNF+IL1-IL28+IL1b	0.149794824333333	-2.73479344059535	3.03438308926202	1
null-IL28+IL1b	-1.019546705	-3.90413496992868	1.86504155992868	0.99991338697903
TLA -IL28+IL1b	-0.698841675000001	-3.58342993992868	2.18574658992868	0.99999997945667
TLA+ IL1-IL28+IL1b	-0.604675175333334	-3.48926344026202	2.27991308959535	0.999999999473846
TLA+TNF-IL28+IL1b	-1.50709592033333	-4.39168418526202	1.37749234459535	0.963935554236648
TLA+TNF+IL1-IL28+IL1b	1.17346067066667	-1.71112759426202	4.05804893559535	0.998921641679882
TNF+IL1-IL28+IL1b	0.389284602666667	-2.49530366226202	3.27387286759535	1
TNFa-IL28+IL1b	0.689978423	-2.19460984192868	3.57456668792868	0.999999985001371
IL28+TLA+IL1-IL28+TLA	-0.131789116000001	-3.01637738092868	2.75279914892868	1
IL28+TLA+TNF-IL28+TLA	1.62234427633333	-1.26224398859535	4.50693254126202	0.92156410247252
IL28+TLA+TNF+IL1-IL28+TLA	2.58852049133333	-0.296067773595352	5.47310875626202	0.144099480852473
IL28+TNF-IL28+TLA	0.827199543333333	-2.05738872159535	3.71178780826202	0.999998906716311
IL28+TNF+IL1-IL28+TLA	1.06993796266667	-1.81465030226202	3.95452622759535	0.999785603314709
null-IL28+TLA	-0.0994035666666675	-2.98399183159535	2.78518469826202	1
TLA -IL28+TLA	0.221301463333332	-2.66328680159535	3.10588972826202	1
TLA+ IL1-IL28+TLA	0.315467963	-2.56912030192868	3.20005622792868	1
TLA+TNF-IL28+TLA	-0.586952782	-3.47154104692868	2.29763548292868	0.999999999758323
TLA+TNF+IL1-IL28+TLA	2.093603809	-0.790984455928684	4.97819207392868	0.52850880802488
TNF+IL1-IL28+TLA	1.309427741	-1.57516052392868	4.19401600592868	0.994099135846893
TNFa-IL28+TLA	1.61012156133333	-1.27446670359535	4.49470982626202	0.927177498943777
IL28+TLA+TNF-IL28+TLA+IL1	1.75413339233333	-1.13045487259535	4.63872165726202	0.842997719733955
IL28+TLA+TNF+IL1-IL28+TLA+IL1	2.72030960733333	-0.164278657595351	5.60489787226202	0.0919358911519925
IL28+TNF-IL28+TLA+IL1	0.958988659333334	-1.92559960559535	3.84357692426202	0.999974137665684
IL28+TNF+IL1-IL28+TLA+IL1	1.20172707866667	-1.68286118626202	4.08631534359535	0.998407835941776
null-IL28+TLA+IL1	0.0323855493333332	-2.85220271559535	2.91697381426202	1
TLA -IL28+TLA+IL1	0.353090579333333	-2.53149768559535	3.23767884426202	1
TLA+ IL1-IL28+TLA+IL1	0.447257079	-2.43733118592868	3.33184534392868	1
TLA+TNF-IL28+TLA+IL1	-0.455163665999999	-3.33975193092868	2.42942459892869	1
TLA+TNF+IL1-IL28+TLA+IL1	2.225392925	-0.659195339928684	5.10998118992868	0.399948231023981
TNF+IL1-IL28+TLA+IL1	1.441216857	-1.44337140792868	4.32580512192868	0.978755665694885
TNFa-IL28+TLA+IL1	1.74191067733333	-1.14267758759535	4.62649894226202	0.851659101628734
IL28+TLA+TNF+IL1-IL28+TLA+TNF	0.966176215	-1.91841204992868	3.85076447992868	0.999969929516328
IL28+TNF-IL28+TLA+TNF	-0.795144733	-3.67973299792868	2.08944353192868	0.999999555177896
IL28+TNF+IL1-IL28+TLA+TNF	-0.552406313666667	-3.43699457859535	2.33218195126202	0.999999999951693
null-IL28+TLA+TNF	-1.721747843	-4.60633610792869	1.16284042192868	0.865348249711759
TLA -IL28+TLA+TNF	-1.401042813	-4.28563107792869	1.48354545192868	0.985136050643
TLA+ IL1-IL28+TLA+TNF	-1.30687631333333	-4.19146457826202	1.57771195159535	0.99426252898189
TLA+TNF-IL28+TLA+TNF	-2.20929705833333	-5.09388532326202	0.675291206595352	0.414967595355203
TLA+TNF+IL1-IL28+TLA+TNF	0.471259532666667	-2.41332873226202	3.35584779759535	1
TNF+IL1-IL28+TLA+TNF	-0.312916535333333	-3.19750480026202	2.57167172959535	1
TNFa-IL28+TLA+TNF	-0.0122227150000001	-2.89681097992868	2.87236554992868	1
IL28+TNF-IL28+TLA+TNF+IL1	-1.761320948	-4.64590921292868	1.12326731692868	0.837778884338635
IL28+TNF+IL1-IL28+TLA+TNF+IL1	-1.51858252866667	-4.40317079359535	1.36600573626202	0.960713957042409
null-IL28+TLA+TNF+IL1	-2.687924058	-5.57251232292868	0.196664206928684	0.103022803436471
TLA -IL28+TLA+TNF+IL1	-2.367219028	-5.25180729292868	0.517369236928684	0.279831784786416
TLA+ IL1-IL28+TLA+TNF+IL1	-2.27305252833333	-5.15764079326202	0.611535736595351	0.356990712813484
TLA+TNF-IL28+TLA+TNF+IL1	-3.17547327333333	-6.06006153826202	-0.290885008404648	0.0152040775033536
TLA+TNF+IL1-IL28+TLA+TNF+IL1	-0.494916682333333	-3.37950494726202	2.38967158259535	1
TNF+IL1-IL28+TLA+TNF+IL1	-1.27909275033333	-4.16368101526202	1.60549551459535	0.995811324231139
TNFa-IL28+TLA+TNF+IL1	-0.97839893	-3.86298719492868	1.90618933492868	0.999961322065382
IL28+TNF+IL1-IL28+TNF	0.242738419333333	-2.64184984559535	3.12732668426202	1
null-IL28+TNF	-0.926603110000001	-3.81119137492868	1.95798515492868	0.999987224570328
TLA -IL28+TNF	-0.605898080000001	-3.49048634492868	2.27869018492868	0.999999999445466
TLA+ IL1-IL28+TNF	-0.511731580333333	-3.39631984526202	2.37285668459535	1
TLA+TNF-IL28+TNF	-1.41415232533333	-4.29874059026202	1.47043593959535	0.983248206512666
TLA+TNF+IL1-IL28+TNF	1.26640426566667	-1.61818399926202	4.15099253059535	0.996391975178429
TNF+IL1-IL28+TNF	0.482228197666667	-2.40236006726202	3.36681646259535	1
TNFa-IL28+TNF	0.782922018	-2.10166624692868	3.66751028292868	0.999999689079863
null-IL28+TNF+IL1	-1.16934152933333	-4.05392979426202	1.71524673559535	0.99898292800441
TLA -IL28+TNF+IL1	-0.848636499333334	-3.73322476426202	2.03595176559535	0.9999980654184
TLA+ IL1-IL28+TNF+IL1	-0.754469999666667	-3.63905826459535	2.13011826526202	0.999999869506623
TLA+TNF-IL28+TNF+IL1	-1.65689074466667	-4.54147900959535	1.22769752026202	0.904170104209392
TLA+TNF+IL1-IL28+TNF+IL1	1.02366584633333	-1.86092241859535	3.90825411126202	0.999906423088835
TNF+IL1-IL28+TNF+IL1	0.239489778333334	-2.64509848659535	3.12407804326202	1
TNFa-IL28+TNF+IL1	0.540183598666667	-2.34440466626202	3.42477186359535	0.999999999973582
TLA -null	0.32070503	-2.56388323492868	3.20529329492868	1
TLA+ IL1-null	0.414871529666667	-2.46971673526202	3.29945979459535	1
TLA+TNF-null	-0.487549215333332	-3.37213748026202	2.39703904959535	1
TLA+TNF+IL1-null	2.19300737566667	-0.691580889262017	5.07759564059535	0.430403204651566
TNF+IL1-null	1.40883130766667	-1.47575695726202	4.29341957259535	0.984036033460351
TNFa-null	1.709525128	-1.17506313692868	4.59411339292869	0.873277177260042
TLA+ IL1-TLA	0.0941664996666671	-2.79042176526202	2.97875476459535	1
TLA+TNF-TLA	-0.808254245333332	-3.69284251026202	2.07633401959535	0.999999353026626
TLA+TNF+IL1-TLA	1.87230234566667	-1.01228591926202	4.75689061059535	0.746489472124453
TNF+IL1-TLA	1.08812627766667	-1.79646198726202	3.97271454259535	0.999708622733839
TNFa-TLA	1.388820098	-1.49576816692868	4.27340836292869	0.986740127991805
TLA+TNF-TLA+ IL1	-0.902420744999999	-3.78700900992868	1.98216751992869	0.999992670576091
TLA+TNF+IL1-TLA+ IL1	1.778135846	-1.10645241892868	4.66272411092868	0.825214161575279
TNF+IL1-TLA+ IL1	0.993959778	-1.89062848692868	3.87854804292868	0.999947148702516
TNFa-TLA+ IL1	1.29465359833333	-1.58993466659535	4.17924186326202	0.994994091294363
TLA+TNF+IL1-TLA+TNF	2.680556591	-0.204031673928685	5.56514485592868	0.105694129123582
TNF+IL1-TLA+TNF	1.896380523	-0.988207741928685	4.78096878792868	0.724407675449526
TNFa-TLA+TNF	2.19707434333333	-0.687513921595352	5.08166260826202	0.426528300335195
TNF+IL1-TLA+TNF+IL1	-0.784176068	-3.66876433292868	2.10041219692868	0.99999967731333
TNFa-TLA+TNF+IL1	-0.483482247666667	-3.36807051259535	2.40110601726202	1
TNFa-TNF+IL1	0.300693820333333	-2.58389444459535	3.18528208526202	1
