# Supplementary material for: Combinatorial Cytokine Code Generates Anti-Viral State in Dendritic Cells
Source: Front Immunol. 2014 Feb 26;5:73. doi: 10.3389/fimmu.2014.00073 (PMC3935347; doi:10.3389/fimmu.2014.00073)
Supplement: Supplementary file 2 [file 71252_Sealfon_DataSheet2.ZIP › R/Fig7/CD274.csv]

	diff	lwr	upr	p adj
IFN+IL1b-IFN+ TNF+IL1	-1.99984244133333	-3.96991974971437	-0.029765132952295	0.0421911929122618
IFN+IL28-IFN+ TNF+IL1	-1.24556542666667	-3.21564273504771	0.724511881714371	0.788738867104917
IFN+IL28+IL1-IFN+ TNF+IL1	-0.794403602333334	-2.76448091071437	1.1756737060477	0.999069130127535
IFN+IL28+TLA-IFN+ TNF+IL1	-2.195848239	-4.16592554738104	-0.225770930618961	0.0128017690119431
IFN+IL28+TLA+IL1-IFN+ TNF+IL1	-0.64225532	-2.61233262838104	1.32782198838104	0.999982659091562
IFN+IL28+TLA+TNF-IFN+ TNF+IL1	-1.356564025	-3.32664133338104	0.613513283381038	0.637149317694684
IFN+IL28+TLA+TNF+IL1-IFN+ TNF+IL1	-2.49115124066667	-4.46122854904771	-0.521073932285628	0.0017466899530123
IFN+IL28+TNF-IFN+ TNF+IL1	-1.76560945033333	-3.73568675871437	0.204467858047705	0.145665870637573
IFN+IL28+TNF+IL1-IFN+ TNF+IL1	-0.543836296	-2.51391360438104	1.42624101238104	0.999999540261723
IFN+TLA-IFN+ TNF+IL1	-1.428055851	-3.39813315938104	0.542021457381038	0.531180748586283
IFN+TLA+IL1-IFN+ TNF+IL1	-0.364563577333334	-2.33464088571437	1.6055137310477	0.999999999980851
IFN+TLA+TNF-IFN+ TNF+IL1	-0.899818596666667	-2.86989590504771	1.07025871171437	0.993555546517757
IFN+TLA+TNF+IL1-IFN+ TNF+IL1	-0.0617923019999995	-2.03186961038104	1.90828500638104	1
IFN+TNF-IFN+ TNF+IL1	-1.27904524133333	-3.24912254971437	0.691032067047705	0.746059269337826
IFNb-IFN+ TNF+IL1	-1.397882414	-3.36795972238104	0.572194894381038	0.576006143195528
IL1b-IFN+ TNF+IL1	-2.06727979733333	-4.03735710571437	-0.0972024889522956	0.0283842731763523
IL28-IFN+ TNF+IL1	-2.531730907	-4.50180821538104	-0.561653598618962	0.00130943885232593
IL28+IL1b-IFN+ TNF+IL1	-2.28852188333333	-4.25859919171437	-0.318444574952295	0.00700464809964418
IL28+TLA-IFN+ TNF+IL1	-3.44103877066667	-5.41111607904771	-1.47096146228563	1.2107975995157e-06
IL28+TLA+IL1-IFN+ TNF+IL1	-2.00109954533333	-3.97117685371437	-0.0310222369522954	0.0418867009704543
IL28+TLA+TNF-IFN+ TNF+IL1	-1.756752683	-3.72682999138104	0.213324625381038	0.151923810892073
IL28+TLA+TNF+IL1-IFN+ TNF+IL1	-1.35321501633333	-3.32329232471437	0.616862292047705	0.642052093242854
IL28+TNF-IFN+ TNF+IL1	-1.825629837	-3.79570714538104	0.144447471381038	0.108460146876382
IL28+TNF+IL1-IFN+ TNF+IL1	-2.22574603066667	-4.19582333904771	-0.255668722285629	0.0105647246940056
null-IFN+ TNF+IL1	-2.09628639566667	-4.06636370404771	-0.126209087285628	0.0238227922721187
TLA -IFN+ TNF+IL1	-2.509074357	-4.47915166538104	-0.538997048618962	0.0015385430974667
TLA+ IL1-IFN+ TNF+IL1	-2.51294321033333	-4.48302051871437	-0.542865901952295	0.00149685866490223
TLA+TNF-IFN+ TNF+IL1	-1.67193265533333	-3.64200996371437	0.298144653047705	0.222740778093828
TLA+TNF+IL1-IFN+ TNF+IL1	-1.55781948266667	-3.52789679104771	0.412257825714371	0.350100449347251
TNF+IL1-IFN+ TNF+IL1	-2.21411333833333	-4.18419064671437	-0.244036029952295	0.0113877521992334
TNFa-IFN+ TNF+IL1	-1.74496916866667	-3.71504647704771	0.225108139714372	0.160571993525761
IFN+IL28-IFN+IL1b	0.754277014666666	-1.21580029371437	2.7243543230477	0.99961981582422
IFN+IL28+IL1-IFN+IL1b	1.205438839	-0.764638469381039	3.17551614738104	0.83506893686851
IFN+IL28+TLA-IFN+IL1b	-0.196005797666667	-2.16608310604771	1.77407151071437	1
IFN+IL28+TLA+IL1-IFN+IL1b	1.35758712133333	-0.612490187047705	3.32766442971437	0.635649297298496
IFN+IL28+TLA+TNF-IFN+IL1b	0.643278416333333	-1.32679889204771	2.61335572471437	0.999982082324442
IFN+IL28+TLA+TNF+IL1-IFN+IL1b	-0.491308799333333	-2.46138610771437	1.4787685090477	0.999999958340755
IFN+IL28+TNF-IFN+IL1b	0.234232991	-1.73584431738104	2.20431029938104	1
IFN+IL28+TNF+IL1-IFN+IL1b	1.45600614533333	-0.514071163047705	3.42608345371437	0.490090266851479
IFN+TLA-IFN+IL1b	0.571786590333333	-1.39829071804771	2.54186389871437	0.999998568592218
IFN+TLA+IL1-IFN+IL1b	1.635278864	-0.334798444381039	3.60535617238104	0.259676958927781
IFN+TLA+TNF-IFN+IL1b	1.10002384466667	-0.870053463714372	3.07010115304771	0.926938108254208
IFN+TLA+TNF+IL1-IFN+IL1b	1.93805013933333	-0.0320271690477045	3.90812744771437	0.0598008485846732
IFN+TNF-IFN+IL1b	0.7207972	-1.24928010838104	2.69087450838104	0.999833519718292
IFNb-IFN+IL1b	0.601960027333333	-1.36811728104771	2.57203733571437	0.999995574475004
IL1b-IFN+IL1b	-0.0674373560000004	-2.03751466438104	1.90263995238104	1
IL28-IFN+IL1b	-0.531888465666667	-2.50196577404771	1.43818884271437	0.999999725066947
IL28+IL1b-IFN+IL1b	-0.288679442	-2.25875675038104	1.68139786638104	1
IL28+TLA-IFN+IL1b	-1.44119632933333	-3.41127363771437	0.528880979047705	0.511783001273169
IL28+TLA+IL1-IFN+IL1b	-0.00125710400000029	-1.97133441238104	1.96882020438104	1
IL28+TLA+TNF-IFN+IL1b	0.243089758333333	-1.72698755004771	2.21316706671437	1
IL28+TLA+TNF+IL1-IFN+IL1b	0.646627425	-1.32344988338104	2.61670473338104	0.999980069628338
IL28+TNF-IFN+IL1b	0.174212604333333	-1.79586470404771	2.14428991271437	1
IL28+TNF+IL1-IFN+IL1b	-0.225903589333334	-2.19598089771437	1.7441737190477	1
null-IFN+IL1b	-0.0964439543333331	-2.06652126271437	1.87363335404771	1
TLA -IFN+IL1b	-0.509231915666667	-2.47930922404771	1.46084539271437	0.999999901413849
TLA+ IL1-IFN+IL1b	-0.513100769	-2.48317807738104	1.45697653938104	0.999999881970534
TLA+TNF-IFN+IL1b	0.327909786	-1.64216752238104	2.29798709438104	1
TLA+TNF+IL1-IFN+IL1b	0.442022958666666	-1.52805434971437	2.4121002670477	0.999999996980874
TNF+IL1-IFN+IL1b	-0.214270897	-2.18434820538104	1.75580641138104	1
TNFa-IFN+IL1b	0.254873272666667	-1.71520403571437	2.22495058104771	1
IFN+IL28+IL1-IFN+IL28	0.451161824333334	-1.51891548404771	2.42123913271437	0.999999994935827
IFN+IL28+TLA-IFN+IL28	-0.950282812333333	-2.92036012071437	1.01979449604771	0.986413034733267
IFN+IL28+TLA+IL1-IFN+IL28	0.603310106666667	-1.36676720171437	2.57338741504771	0.999995355513201
IFN+IL28+TLA+TNF-IFN+IL28	-0.110998598333333	-2.08107590671437	1.85907871004771	1
IFN+IL28+TLA+TNF+IL1-IFN+IL28	-1.245585814	-3.21566312238104	0.724491494381039	0.788713920426997
IFN+IL28+TNF-IFN+IL28	-0.520044023666667	-2.49012133204771	1.45003328471437	0.999999837792703
IFN+IL28+TNF+IL1-IFN+IL28	0.701729130666667	-1.26834817771437	2.67180643904771	0.999899544312104
IFN+TLA-IFN+IL28	-0.182490424333333	-2.15256773271437	1.78758688404771	1
IFN+TLA+IL1-IFN+IL28	0.881001849333333	-1.08907545904771	2.85107915771437	0.995253330745038
IFN+TLA+TNF-IFN+IL28	0.34574683	-1.62433047838104	2.31582413838104	1
IFN+TLA+TNF+IL1-IFN+IL28	1.18377312466667	-0.786304183714371	3.15385043304771	0.85760997862631
IFN+TNF-IFN+IL28	-0.0334798146666668	-2.00355712304771	1.93659749371437	1
IFNb-IFN+IL28	-0.152316987333333	-2.12239429571437	1.81776032104771	1
IL1b-IFN+IL28	-0.821714370666667	-2.79179167904771	1.14836293771437	0.998377067496179
IL28-IFN+IL28	-1.28616548033333	-3.25624278871437	0.683911828047705	0.736575421269942
IL28+IL1b-IFN+IL28	-1.04295645666667	-3.01303376504771	0.927120851714372	0.958192675285475
IL28+TLA-IFN+IL28	-2.195473344	-4.16555065238104	-0.225396035618961	0.0128324367038639
IL28+TLA+IL1-IFN+IL28	-0.755534118666667	-2.72561142704771	1.21454318971437	0.999608408709992
IL28+TLA+TNF-IFN+IL28	-0.511187256333333	-2.48126456471437	1.45889005204771	0.999999891996604
IL28+TLA+TNF+IL1-IFN+IL28	-0.107649589666667	-2.07772689804771	1.86242771871437	1
IL28+TNF-IFN+IL28	-0.580064410333333	-2.55014171871437	1.39001289804771	0.99999803011311
IL28+TNF+IL1-IFN+IL28	-0.980180604	-2.95025791238104	0.989896704381038	0.979830634486147
null-IFN+IL28	-0.850720968999999	-2.82079827738104	1.11935633938104	0.997196058212889
TLA -IFN+IL28	-1.26350893033333	-3.23358623871437	0.706568378047705	0.766276538225347
TLA+ IL1-IFN+IL28	-1.26737778366667	-3.23745509204771	0.702699524714372	0.761305785707011
TLA+TNF-IFN+IL28	-0.426367228666666	-2.3964445370477	1.54371007971437	0.999999998798509
TLA+TNF+IL1-IFN+IL28	-0.312254056	-2.28233136438104	1.65782325238104	1
TNF+IL1-IFN+IL28	-0.968547911666667	-2.93862522004771	1.00152939671437	0.982636620969882
TNFa-IFN+IL28	-0.499403742	-2.46948105038104	1.47067356638104	0.999999938176953
IFN+IL28+TLA-IFN+IL28+IL1	-1.40144463666667	-3.37152194504771	0.568632671714372	0.570706495048709
IFN+IL28+TLA+IL1-IFN+IL28+IL1	0.152148282333333	-1.81792902604771	2.12222559071437	1
IFN+IL28+TLA+TNF-IFN+IL28+IL1	-0.562160422666667	-2.53223773104771	1.40791688571437	0.99999902202218
IFN+IL28+TLA+TNF+IL1-IFN+IL28+IL1	-1.69674763833333	-3.66682494671437	0.273329670047705	0.199928170611923
IFN+IL28+TNF-IFN+IL28+IL1	-0.971205848	-2.94128315638104	0.998871460381038	0.982024277105691
IFN+IL28+TNF+IL1-IFN+IL28+IL1	0.250567306333334	-1.7195100020477	2.22064461471437	1
IFN+TLA-IFN+IL28+IL1	-0.633652248666667	-2.60372955704771	1.33642505971437	0.999986878779524
IFN+TLA+IL1-IFN+IL28+IL1	0.429840025	-1.54023728338104	2.39991733338104	0.999999998520172
IFN+TLA+TNF-IFN+IL28+IL1	-0.105414994333333	-2.07549230271437	1.86466231404771	1
IFN+TLA+TNF+IL1-IFN+IL28+IL1	0.732611300333334	-1.2374660080477	2.70268860871437	0.999775266482632
IFN+TNF-IFN+IL28+IL1	-0.484641639	-2.45471894738104	1.48543566938104	0.999999970121911
IFNb-IFN+IL28+IL1	-0.603478811666667	-2.57355612004771	1.36659849671437	0.999995327461279
IL1b-IFN+IL28+IL1	-1.272876195	-3.24295350338104	0.697201113381038	0.75416763268952
IL28-IFN+IL28+IL1	-1.73732730466667	-3.70740461304771	0.232750003714372	0.166380259365938
IL28+IL1b-IFN+IL28+IL1	-1.494118281	-3.46419558938104	0.475959027381038	0.435491059449511
IL28+TLA-IFN+IL28+IL1	-2.64663516833333	-4.61671247671437	-0.676557859952295	0.000570296563028538
IL28+TLA+IL1-IFN+IL28+IL1	-1.206695943	-3.17677325138104	0.763381365381038	0.833705719317005
IL28+TLA+TNF-IFN+IL28+IL1	-0.962349080666667	-2.93242638904771	1.00772822771437	0.984001034451756
IL28+TLA+TNF+IL1-IFN+IL28+IL1	-0.558811414	-2.52888872238104	1.41126589438104	0.999999145529198
IL28+TNF-IFN+IL28+IL1	-1.03122623466667	-3.00130354304771	0.938851073714372	0.963161766887512
IL28+TNF+IL1-IFN+IL28+IL1	-1.43134242833333	-3.40141973671437	0.538734880047705	0.52631847915601
null-IFN+IL28+IL1	-1.30188279333333	-3.27196010171437	0.668194515047706	0.715199667215564
TLA -IFN+IL28+IL1	-1.71467075466667	-3.68474806304771	0.255406553714371	0.184542808512642
TLA+ IL1-IFN+IL28+IL1	-1.718539608	-3.68861691638104	0.251537700381038	0.181340465605469
TLA+TNF-IFN+IL28+IL1	-0.877529053	-2.84760636138104	1.09254825538104	0.995521614211447
TLA+TNF+IL1-IFN+IL28+IL1	-0.763415880333334	-2.73349318871437	1.2066614280477	0.999529741350947
TNF+IL1-IFN+IL28+IL1	-1.419709736	-3.38978704438104	0.550367572381038	0.543553378340863
TNFa-IFN+IL28+IL1	-0.950565566333333	-2.92064287471437	1.01951174204771	0.98636004496773
IFN+IL28+TLA+IL1-IFN+IL28+TLA	1.553592919	-0.416484389381039	3.52367022738104	0.3554867939056
IFN+IL28+TLA+TNF-IFN+IL28+TLA	0.839284214	-1.13079309438104	2.80936152238104	0.997728163632097
IFN+IL28+TLA+TNF+IL1-IFN+IL28+TLA	-0.295303001666667	-2.26538031004771	1.67477430671437	1
IFN+IL28+TNF-IFN+IL28+TLA	0.430238788666667	-1.53983851971437	2.40031609704771	0.999999998484565
IFN+IL28+TNF+IL1-IFN+IL28+TLA	1.652011943	-0.318065365381038	3.62208925138104	0.242335531951037
IFN+TLA-IFN+IL28+TLA	0.767792388	-1.20228492038104	2.73786969638104	0.999480301088121
IFN+TLA+IL1-IFN+IL28+TLA	1.83128466166667	-0.138792646714372	3.80136197004771	0.105397151203587
IFN+TLA+TNF-IFN+IL28+TLA	1.29602964233333	-0.674047666047705	3.26610695071437	0.723227665375135
IFN+TLA+TNF+IL1-IFN+IL28+TLA	2.134055937	0.163978628618962	4.10413324538104	0.01888808051868
IFN+TNF-IFN+IL28+TLA	0.916802997666666	-1.05327431071437	2.88688030604771	0.991619102639838
IFNb-IFN+IL28+TLA	0.797965825	-1.17211148338104	2.76804313338104	0.998996761404985
IL1b-IFN+IL28+TLA	0.128568441666666	-1.84150886671437	2.0986457500477	1
IL28-IFN+IL28+TLA	-0.335882668	-2.30595997638104	1.63419464038104	1
IL28+IL1b-IFN+IL28+TLA	-0.0926736443333336	-2.06275095271437	1.8774036640477	1
IL28+TLA-IFN+IL28+TLA	-1.24519053166667	-3.21526784004771	0.724886776714372	0.789197361627098
IL28+TLA+IL1-IFN+IL28+TLA	0.194748693666666	-1.77532861471437	2.1648260020477	1
IL28+TLA+TNF-IFN+IL28+TLA	0.439095556	-1.53098175238104	2.40917286438104	0.999999997449953
IL28+TLA+TNF+IL1-IFN+IL28+TLA	0.842633222666666	-1.12744408571437	2.8127105310477	0.997582117258184
IL28+TNF-IFN+IL28+TLA	0.370218402	-1.59985890638104	2.34029571038104	0.999999999970978
IL28+TNF+IL1-IFN+IL28+TLA	-0.0298977916666671	-1.99997510004771	1.94017951671437	1
null-IFN+IL28+TLA	0.0995618433333336	-1.8705154650477	2.06963915171437	1
TLA -IFN+IL28+TLA	-0.313226118000001	-2.28330342638104	1.65685119038104	1
TLA+ IL1-IFN+IL28+TLA	-0.317094971333334	-2.28717227971437	1.6529823370477	1
TLA+TNF-IFN+IL28+TLA	0.523915583666667	-1.44616172471437	2.49399289204771	0.999999806870146
TLA+TNF+IL1-IFN+IL28+TLA	0.638028756333333	-1.33204855204771	2.60810606471437	0.999984866487998
TNF+IL1-IFN+IL28+TLA	-0.0182650993333336	-1.98834240771437	1.9518122090477	1
TNFa-IFN+IL28+TLA	0.450879070333333	-1.51919823804771	2.42095637871437	0.999999995015125
IFN+IL28+TLA+TNF-IFN+IL28+TLA+IL1	-0.714308705	-2.68438601338104	1.25576860338104	0.999859398810322
IFN+IL28+TLA+TNF+IL1-IFN+IL28+TLA+IL1	-1.84889592066667	-3.8189732290477	0.121181387714372	0.0963128121570782
IFN+IL28+TNF-IFN+IL28+TLA+IL1	-1.12335413033333	-3.09343143871437	0.846723178047705	0.910508419294127
IFN+IL28+TNF+IL1-IFN+IL28+TLA+IL1	0.0984190240000002	-1.87165828438104	2.06849633238104	1
IFN+TLA-IFN+IL28+TLA+IL1	-0.785800531	-2.75587783938104	1.18427677738104	0.999225449912512
IFN+TLA+IL1-IFN+IL28+TLA+IL1	0.277691742666667	-1.69238556571437	2.24776905104771	1
IFN+TLA+TNF-IFN+IL28+TLA+IL1	-0.257563276666667	-2.22764058504771	1.71251403171437	1
IFN+TLA+TNF+IL1-IFN+IL28+TLA+IL1	0.580463018000001	-1.38961429038104	2.55054032638104	0.999997999966829
IFN+TNF-IFN+IL28+TLA+IL1	-0.636789921333334	-2.60686722971437	1.3332873870477	0.999985462964738
IFNb-IFN+IL28+TLA+IL1	-0.755627094	-2.72570440238104	1.21445021438104	0.999607553148
IL1b-IFN+IL28+TLA+IL1	-1.42502447733333	-3.39510178571437	0.545052831047705	0.535670757984432
IL28-IFN+IL28+TLA+IL1	-1.889475587	-3.85955289538104	0.0806017213810384	0.0778494419685829
IL28+IL1b-IFN+IL28+TLA+IL1	-1.64626656333333	-3.61634387171437	0.323810745047705	0.248199212386268
IL28+TLA-IFN+IL28+TLA+IL1	-2.79878345066667	-4.76886075904771	-0.828706142285628	0.000184045217346385
IL28+TLA+IL1-IFN+IL28+TLA+IL1	-1.35884422533333	-3.32892153371437	0.611233083047705	0.633804796819602
IL28+TLA+TNF-IFN+IL28+TLA+IL1	-1.114497363	-3.08457467138104	0.855579945381038	0.917005458333231
IL28+TLA+TNF+IL1-IFN+IL28+TLA+IL1	-0.710959696333334	-2.68103700471437	1.25911761204771	0.999871292039115
IL28+TNF-IFN+IL28+TLA+IL1	-1.183374517	-3.15345182538104	0.786702791381038	0.858007505207002
IL28+TNF+IL1-IFN+IL28+TLA+IL1	-1.58349071066667	-3.55356801904771	0.386586597714371	0.318348302220543
null-IFN+IL28+TLA+IL1	-1.45403107566667	-3.42410838404771	0.516046232714372	0.49297082500169
TLA -IFN+IL28+TLA+IL1	-1.866819037	-3.83689634538104	0.103258271381038	0.0877482383502115
TLA+ IL1-IFN+IL28+TLA+IL1	-1.87068789033333	-3.84076519871437	0.0993894180477048	0.0859862038861973
TLA+TNF-IFN+IL28+TLA+IL1	-1.02967733533333	-2.99975464371437	0.940399973047705	0.963783684431091
TLA+TNF+IL1-IFN+IL28+TLA+IL1	-0.915564162666667	-2.88564147104771	1.05451314571437	0.991774785213037
TNF+IL1-IFN+IL28+TLA+IL1	-1.57185801833333	-3.54193532671437	0.398219290047705	0.332527645346863
TNFa-IFN+IL28+TLA+IL1	-1.10271384866667	-3.07279115704771	0.867363459714372	0.925155815167991
IFN+IL28+TLA+TNF+IL1-IFN+IL28+TLA+TNF	-1.13458721566667	-3.10466452404771	0.835490092714372	0.901806051942174
IFN+IL28+TNF-IFN+IL28+TLA+TNF	-0.409045425333333	-2.37912273371437	1.56103188304771	0.999999999589862
IFN+IL28+TNF+IL1-IFN+IL28+TLA+TNF	0.812727729	-1.15734957938104	2.78280503738104	0.998642195993815
IFN+TLA-IFN+IL28+TLA+TNF	-0.0714918260000003	-2.04156913438104	1.89858548238104	1
IFN+TLA+IL1-IFN+IL28+TLA+TNF	0.992000447666667	-0.978076860714372	2.96207775604771	0.976629927427144
IFN+TLA+TNF-IFN+IL28+TLA+TNF	0.456745428333333	-1.51333188004771	2.42682273671437	0.999999993103384
IFN+TLA+TNF+IL1-IFN+IL28+TLA+TNF	1.294771723	-0.675305585381038	3.26484903138104	0.724942771630774
IFN+TNF-IFN+IL28+TLA+TNF	0.0775187836666664	-1.89255852471437	2.0475960920477	1
IFNb-IFN+IL28+TLA+TNF	-0.0413183890000001	-2.01139569738104	1.92875891938104	1
IL1b-IFN+IL28+TLA+TNF	-0.710715772333334	-2.68079308071437	1.25936153604771	0.999872121950911
IL28-IFN+IL28+TLA+TNF	-1.175166882	-3.14524419038104	0.794910426381038	0.866052168203947
IL28+IL1b-IFN+IL28+TLA+TNF	-0.931957858333333	-2.90203516671437	1.03811945004771	0.989512181394013
IL28+TLA-IFN+IL28+TLA+TNF	-2.08447474566667	-4.05455205404771	-0.114397437285628	0.0255927928445108
IL28+TLA+IL1-IFN+IL28+TLA+TNF	-0.644535520333334	-2.61461282871437	1.32554178804771	0.999981349668781
IL28+TLA+TNF-IFN+IL28+TLA+TNF	-0.400188658	-2.37026596638104	1.56988865038104	0.999999999768874
IL28+TLA+TNF+IL1-IFN+IL28+TLA+TNF	0.00334900866666649	-1.96672829971437	1.97342631704771	1
IL28+TNF-IFN+IL28+TLA+TNF	-0.469065812	-2.43914312038104	1.50101149638104	0.999999986617339
IL28+TNF+IL1-IFN+IL28+TLA+TNF	-0.869182005666667	-2.83925931404771	1.10089530271437	0.99611494903697
null-IFN+IL28+TLA+TNF	-0.739722370666666	-2.7097996790477	1.23035493771437	0.999732021662314
TLA -IFN+IL28+TLA+TNF	-1.152510332	-3.12258764038104	0.817566976381038	0.886846113817175
TLA+ IL1-IFN+IL28+TLA+TNF	-1.15637918533333	-3.12645649371437	0.813698123047705	0.883443588185976
TLA+TNF-IFN+IL28+TLA+TNF	-0.315368630333333	-2.28544593871437	1.65470867804771	1
TLA+TNF+IL1-IFN+IL28+TLA+TNF	-0.201255457666667	-2.17133276604771	1.76882185071437	1
TNF+IL1-IFN+IL28+TLA+TNF	-0.857549313333334	-2.82762662171437	1.1125279950477	0.99683051272574
TNFa-IFN+IL28+TLA+TNF	-0.388405143666667	-2.35848245204771	1.58167216471437	0.99999999989508
IFN+IL28+TNF-IFN+IL28+TLA+TNF+IL1	0.725541790333333	-1.24453551804771	2.69561909871437	0.999811982130137
IFN+IL28+TNF+IL1-IFN+IL28+TLA+TNF+IL1	1.94731494466667	-0.0227623637143715	3.91739225304771	0.0568061842327181
IFN+TLA-IFN+IL28+TLA+TNF+IL1	1.06309538966667	-0.906981918714372	3.0331726980477	0.948548064979498
IFN+TLA+IL1-IFN+IL28+TLA+TNF+IL1	2.12658766333333	0.156510354952295	4.09666497171437	0.0197820734160009
IFN+TLA+TNF-IFN+IL28+TLA+TNF+IL1	1.591332644	-0.378744664381039	3.56140995238104	0.308990857592611
IFN+TLA+TNF+IL1-IFN+IL28+TLA+TNF+IL1	2.42935893866667	0.459281630285629	4.39943624704771	0.00269248662216937
IFN+TNF-IFN+IL28+TLA+TNF+IL1	1.21210599933333	-0.757971309047705	3.18218330771437	0.827771424887177
IFNb-IFN+IL28+TLA+TNF+IL1	1.09326882666667	-0.876808481714372	3.06334613504771	0.931286693855304
IL1b-IFN+IL28+TLA+TNF+IL1	0.423871443333333	-1.54620586504771	2.39394875171437	0.99999999896709
IL28-IFN+IL28+TLA+TNF+IL1	-0.0405796663333333	-2.01065697471437	1.92949764204771	1
IL28+IL1b-IFN+IL28+TLA+TNF+IL1	0.202629357333333	-1.76744795104771	2.17270666571437	1
IL28+TLA-IFN+IL28+TLA+TNF+IL1	-0.94988753	-2.91996483838104	1.02018977838104	0.986486837444332
IL28+TLA+IL1-IFN+IL28+TLA+TNF+IL1	0.490051695333333	-1.48002561304771	2.46012900371437	0.999999960851677
IL28+TLA+TNF-IFN+IL28+TLA+TNF+IL1	0.734398557666667	-1.23567875071437	2.70447586604771	0.999765027276203
IL28+TLA+TNF+IL1-IFN+IL28+TLA+TNF+IL1	1.13793622433333	-0.832141084047705	3.10801353271437	0.899111174557149
IL28+TNF-IFN+IL28+TLA+TNF+IL1	0.665521403666666	-1.30455590471437	2.63559871204771	0.999964315599869
IL28+TNF+IL1-IFN+IL28+TLA+TNF+IL1	0.26540521	-1.70467209838104	2.23548251838104	1
null-IFN+IL28+TLA+TNF+IL1	0.394864845	-1.57521246338104	2.36494215338104	0.999999999837598
TLA -IFN+IL28+TLA+TNF+IL1	-0.0179231163333338	-1.98800042471437	1.9521541920477	1
TLA+ IL1-IFN+IL28+TLA+TNF+IL1	-0.021791969666667	-1.99186927804771	1.94828533871437	1
TLA+TNF-IFN+IL28+TLA+TNF+IL1	0.819218585333333	-1.15085872304771	2.78929589371437	0.998454827169185
TLA+TNF+IL1-IFN+IL28+TLA+TNF+IL1	0.933331758	-1.03674555038104	2.90340906638104	0.989301705667763
TNF+IL1-IFN+IL28+TLA+TNF+IL1	0.277037902333333	-1.69303940604771	2.24711521071437	1
TNFa-IFN+IL28+TLA+TNF+IL1	0.746182072	-1.22389523638104	2.71625938038104	0.999686485278714
IFN+IL28+TNF+IL1-IFN+IL28+TNF	1.22177315433333	-0.748304154047705	3.19185046271437	0.816898954137903
IFN+TLA-IFN+IL28+TNF	0.337553599333333	-1.63252370904771	2.30763090771437	1
IFN+TLA+IL1-IFN+IL28+TNF	1.401045873	-0.569031435381039	3.37112318138104	0.571299768692619
IFN+TLA+TNF-IFN+IL28+TNF	0.865790853666667	-1.10428645471437	2.83586816204771	0.996336348788355
IFN+TLA+TNF+IL1-IFN+IL28+TNF	1.70381714833333	-0.266260160047704	3.67389445671437	0.193751113361015
IFN+TNF-IFN+IL28+TNF	0.486564209	-1.48351309938104	2.45664151738104	0.999999967093768
IFNb-IFN+IL28+TNF	0.367727036333333	-1.60235027204771	2.33780434471437	0.999999999975825
IL1b-IFN+IL28+TNF	-0.301670347	-2.27174765538104	1.66840696138104	1
IL28-IFN+IL28+TNF	-0.766121456666667	-2.73619876504771	1.20395585171437	0.999499692338583
IL28+IL1b-IFN+IL28+TNF	-0.522912433	-2.49298974138104	1.44716487538104	0.999999815372258
IL28+TLA-IFN+IL28+TNF	-1.67542932033333	-3.64550662871437	0.294647988047705	0.219419271382908
IL28+TLA+IL1-IFN+IL28+TNF	-0.235490095	-2.20556740338104	1.73458721338104	1
IL28+TLA+TNF-IFN+IL28+TNF	0.00885676733333329	-1.96122054104771	1.97893407571437	1
IL28+TLA+TNF+IL1-IFN+IL28+TNF	0.412394434	-1.55768287438104	2.38247174238104	0.999999999492703
IL28+TNF-IFN+IL28+TNF	-0.0600203866666669	-2.03009769504771	1.91005692171437	1
IL28+TNF+IL1-IFN+IL28+TNF	-0.460136580333334	-2.43021388871437	1.50994072804771	0.999999991701997
null-IFN+IL28+TNF	-0.330676945333333	-2.30075425371437	1.63940036304771	1
TLA -IFN+IL28+TNF	-0.743464906666667	-2.71354221504771	1.22661240171437	0.999706414615704
TLA+ IL1-IFN+IL28+TNF	-0.74733376	-2.71741106838104	1.22274354838104	0.999677682238701
TLA+TNF-IFN+IL28+TNF	0.0936767950000001	-1.87640051338104	2.06375410338104	1
TLA+TNF+IL1-IFN+IL28+TNF	0.207789967666666	-1.76228734071437	2.17786727604771	1
TNF+IL1-IFN+IL28+TNF	-0.448503888	-2.41858119638104	1.52157342038104	0.999999995636484
TNFa-IFN+IL28+TNF	0.0206402816666668	-1.94943702671437	1.99071759004771	1
IFN+TLA-IFN+IL28+TNF+IL1	-0.884219555	-2.85429686338104	1.08585775338104	0.994992895827773
IFN+TLA+IL1-IFN+IL28+TNF+IL1	0.179272718666666	-1.79080458971437	2.1493500270477	1
IFN+TLA+TNF-IFN+IL28+TNF+IL1	-0.355982300666667	-2.32605960904771	1.61409500771437	0.999999999990047
IFN+TLA+TNF+IL1-IFN+IL28+TNF+IL1	0.482043994000001	-1.48803331438104	2.45212130238104	0.999999973798953
IFN+TNF-IFN+IL28+TNF+IL1	-0.735208945333334	-2.70528625371437	1.2348683630477	0.999760249222274
IFNb-IFN+IL28+TNF+IL1	-0.854046118	-2.82412342638104	1.11603119038104	0.99702279169451
IL1b-IFN+IL28+TNF+IL1	-1.52344350133333	-3.49352080971437	0.446633807047705	0.395117107158394
IL28-IFN+IL28+TNF+IL1	-1.987894611	-3.95797191938104	-0.0178173026189616	0.0451850281343849
IL28+IL1b-IFN+IL28+TNF+IL1	-1.74468558733333	-3.71476289571437	0.225391721047705	0.160784707014977
IL28+TLA-IFN+IL28+TNF+IL1	-2.89720247466667	-4.86727978304771	-0.927125166285628	8.71904729383699e-05
IL28+TLA+IL1-IFN+IL28+TNF+IL1	-1.45726324933333	-3.42734055771437	0.512814059047705	0.488259024008637
IL28+TLA+TNF-IFN+IL28+TNF+IL1	-1.212916387	-3.18299369538104	0.757160921381038	0.826873135757267
IL28+TLA+TNF+IL1-IFN+IL28+TNF+IL1	-0.809378720333334	-2.77945602871437	1.1606985880477	0.998730944153384
IL28+TNF-IFN+IL28+TNF+IL1	-1.281793541	-3.25187084938104	0.688283767381038	0.742414216118848
IL28+TNF+IL1-IFN+IL28+TNF+IL1	-1.68190973466667	-3.65198704304771	0.288167573714371	0.213356464533319
null-IFN+IL28+TNF+IL1	-1.55245009966667	-3.52252740804771	0.417627208714372	0.356950644943994
TLA -IFN+IL28+TNF+IL1	-1.965238061	-3.93531536938104	0.00483924738103769	0.0513836490695149
TLA+ IL1-IFN+IL28+TNF+IL1	-1.96910691433333	-3.93918422271437	0.000970394047704604	0.050274787935624
TLA+TNF-IFN+IL28+TNF+IL1	-1.12809635933333	-3.09817366771437	0.841980949047705	0.906897748777869
TLA+TNF+IL1-IFN+IL28+TNF+IL1	-1.01398318666667	-2.98406049504771	0.956094121714371	0.96965305071047
TNF+IL1-IFN+IL28+TNF+IL1	-1.67027704233333	-3.64035435071437	0.299800266047705	0.224325736400492
TNFa-IFN+IL28+TNF+IL1	-1.20113287266667	-3.17121018104771	0.768944435714372	0.839693039824226
IFN+TLA+IL1-IFN+TLA	1.06349227366667	-0.906585034714372	3.03356958204771	0.948343327199695
IFN+TLA+TNF-IFN+TLA	0.528237254333334	-1.4418400540477	2.49831456271437	0.99999976588449
IFN+TLA+TNF+IL1-IFN+TLA	1.366263549	-0.603813759381038	3.33634085738104	0.622889874980102
IFN+TNF-IFN+TLA	0.149010609666667	-1.82106669871437	2.11908791804771	1
IFNb-IFN+TLA	0.0301734370000001	-1.93990387138104	2.00025074538104	1
IL1b-IFN+TLA	-0.639223946333333	-2.60930125471437	1.33085336204771	0.999984269898804
IL28-IFN+TLA	-1.103675056	-3.07375236438104	0.866402252381039	0.92451193103886
IL28+IL1b-IFN+TLA	-0.860466032333333	-2.83054334071437	1.10961127604771	0.996662503329431
IL28+TLA-IFN+TLA	-2.01298291966667	-3.98306022804771	-0.0429056112856279	0.0391037818281438
IL28+TLA+IL1-IFN+TLA	-0.573043694333333	-2.54312100271437	1.39703361404771	0.999998496738908
IL28+TLA+TNF-IFN+TLA	-0.328696832	-2.29877414038104	1.64138047638104	1
IL28+TLA+TNF+IL1-IFN+TLA	0.0748408346666667	-1.89523647371437	2.04491814304771	1
IL28+TNF-IFN+TLA	-0.397573986	-2.36765129438104	1.57250332238104	0.999999999805503
IL28+TNF+IL1-IFN+TLA	-0.797690179666667	-2.76776748804771	1.17238712871437	0.999002530937935
null-IFN+TLA	-0.668230544666666	-2.6383078530477	1.30184676371437	0.999961302692793
TLA -IFN+TLA	-1.081018506	-3.05109581438104	0.889058802381038	0.938715245405705
TLA+ IL1-IFN+TLA	-1.08488735933333	-3.05496466771437	0.885189949047705	0.936432325715967
TLA+TNF-IFN+TLA	-0.243876804333333	-2.21395411271437	1.72620050404771	1
TLA+TNF+IL1-IFN+TLA	-0.129763631666667	-2.09984094004771	1.84031367671437	1
TNF+IL1-IFN+TLA	-0.786057487333333	-2.75613479571437	1.18401982104771	0.999221136534772
TNFa-IFN+TLA	-0.316913317666666	-2.2869906260477	1.65316399071437	1
IFN+TLA+TNF-IFN+TLA+IL1	-0.535255019333333	-2.50533232771437	1.43482228904771	0.999999681633283
IFN+TLA+TNF+IL1-IFN+TLA+IL1	0.302771275333334	-1.6673060330477	2.27284858371437	1
IFN+TNF-IFN+TLA+IL1	-0.914481664	-2.88455897238104	1.05559564438104	0.991908877056205
IFNb-IFN+TLA+IL1	-1.03331883666667	-3.00339614504771	0.936758471714372	0.962309028336526
IL1b-IFN+TLA+IL1	-1.70271622	-3.67279352838104	0.267361088381038	0.194703735563698
IL28-IFN+TLA+IL1	-2.16716732966667	-4.13724463804771	-0.197090021285628	0.0153557534541795
IL28+IL1b-IFN+TLA+IL1	-1.923958306	-3.89403561438104	0.0461190023810385	0.0646194417374332
IL28+TLA-IFN+TLA+IL1	-3.07647519333333	-5.04655250171437	-1.1063978849523	2.18007344722215e-05
IL28+TLA+IL1-IFN+TLA+IL1	-1.636535968	-3.60661327638104	0.333541340381039	0.258346282624751
IL28+TLA+TNF-IFN+TLA+IL1	-1.39218910566667	-3.36226641404771	0.577888202714372	0.584473837192343
IL28+TLA+TNF+IL1-IFN+TLA+IL1	-0.988651439	-2.95872874738104	0.981425869381038	0.97757406473839
IL28+TNF-IFN+TLA+IL1	-1.46106625966667	-3.43114356804771	0.509011048714372	0.482729904697583
IL28+TNF+IL1-IFN+TLA+IL1	-1.86118245333333	-3.83125976171437	0.108894855047705	0.0903697894543181
null-IFN+TLA+IL1	-1.73172281833333	-3.70180012671437	0.238354490047706	0.170741134162104
TLA -IFN+TLA+IL1	-2.14451077966667	-4.11458808804771	-0.174433471285629	0.0176990267698118
TLA+ IL1-IFN+TLA+IL1	-2.148379633	-4.11845694138104	-0.178302324618962	0.0172768142137756
TLA+TNF-IFN+TLA+IL1	-1.307369078	-3.27744638638104	0.662708230381039	0.707606514474368
TLA+TNF+IL1-IFN+TLA+IL1	-1.19325590533333	-3.16333321371437	0.776821403047705	0.84796825112299
TNF+IL1-IFN+TLA+IL1	-1.849549761	-3.81962706938104	0.120527547381039	0.0959885175203748
TNFa-IFN+TLA+IL1	-1.38040559133333	-3.35048289971437	0.589671717047705	0.601974253768098
IFN+TLA+TNF+IL1-IFN+TLA+TNF	0.838026294666667	-1.13205101371437	2.80810360304771	0.997781038940181
IFN+TNF-IFN+TLA+TNF	-0.379226644666667	-2.34930395304771	1.59085066371437	0.999999999944548
IFNb-IFN+TLA+TNF	-0.498063817333333	-2.46814112571437	1.47201349104771	0.999999942049344
IL1b-IFN+TLA+TNF	-1.16746120066667	-3.13753850904771	0.802616107714372	0.873358595125058
IL28-IFN+TLA+TNF	-1.63191231033333	-3.60198961871437	0.338164998047705	0.263262750060765
IL28+IL1b-IFN+TLA+TNF	-1.38870328666667	-3.35878059504771	0.581374021714372	0.589655358329233
IL28+TLA-IFN+TLA+TNF	-2.541220174	-4.51129748238104	-0.571142865618962	0.00122359711454734
IL28+TLA+IL1-IFN+TLA+TNF	-1.10128094866667	-3.07135825704771	0.868796359714372	0.926108801006711
IL28+TLA+TNF-IFN+TLA+TNF	-0.856934086333333	-2.82701139471437	1.11314322204771	0.996865021614673
IL28+TLA+TNF+IL1-IFN+TLA+TNF	-0.453396419666667	-2.42347372804771	1.51668088871437	0.99999999426589
IL28+TNF-IFN+TLA+TNF	-0.925811240333334	-2.89588854871437	1.0442660680477	0.990413185394309
IL28+TNF+IL1-IFN+TLA+TNF	-1.325927434	-3.29600474238104	0.644149874381038	0.681478317093881
null-IFN+TLA+TNF	-1.196467799	-3.16654510738104	0.773609509381039	0.844622868634737
TLA -IFN+TLA+TNF	-1.60925576033333	-3.57933306871437	0.360821548047705	0.288229226795385
TLA+ IL1-IFN+TLA+TNF	-1.61312461366667	-3.58320192204771	0.356952694714372	0.283863849866126
TLA+TNF-IFN+TLA+TNF	-0.772114058666667	-2.74219136704771	1.19796324971437	0.999427047866901
TLA+TNF+IL1-IFN+TLA+TNF	-0.658000886	-2.62807819438104	1.31207642238104	0.99997159674579
TNF+IL1-IFN+TLA+TNF	-1.31429474166667	-3.28437205004771	0.655782566714372	0.697932316211005
TNFa-IFN+TLA+TNF	-0.845150572	-2.81522788038104	1.12492673638104	0.997467136122184
IFN+TNF-IFN+TLA+TNF+IL1	-1.21725293933333	-3.18733024771437	0.752824369047704	0.822025144997864
IFNb-IFN+TLA+TNF+IL1	-1.336090112	-3.30616742038104	0.633987196381038	0.666916690631135
IL1b-IFN+TLA+TNF+IL1	-2.00548749533333	-3.97556480371437	-0.0354101869522958	0.0408391634860976
IL28-IFN+TLA+TNF+IL1	-2.469938605	-4.44001591338104	-0.499861296618962	0.00202813585672401
IL28+IL1b-IFN+TLA+TNF+IL1	-2.22672958133333	-4.19680688971437	-0.256652272952296	0.0104977516754068
IL28+TLA-IFN+TLA+TNF+IL1	-3.37924646866667	-5.34932377704771	-1.40916916028563	1.986238943541e-06
IL28+TLA+IL1-IFN+TLA+TNF+IL1	-1.93930724333333	-3.90938455171437	0.0307700650477043	0.059386602252311
IL28+TLA+TNF-IFN+TLA+TNF+IL1	-1.694960381	-3.66503768938104	0.275116927381038	0.201512313166332
IL28+TLA+TNF+IL1-IFN+TLA+TNF+IL1	-1.29142271433333	-3.26150002271437	0.678654594047704	0.729490793482204
IL28+TNF-IFN+TLA+TNF+IL1	-1.763837535	-3.73391484338104	0.206239773381037	0.146901399770076
IL28+TNF+IL1-IFN+TLA+TNF+IL1	-2.16395372866667	-4.13403103704771	-0.193876420285629	0.0156696491064213
null-IFN+TLA+TNF+IL1	-2.03449409366667	-4.00457140204771	-0.0644167852856283	0.0344841852135497
TLA -IFN+TLA+TNF+IL1	-2.447282055	-4.41735936338104	-0.477204746618963	0.00237671718829868
TLA+ IL1-IFN+TLA+TNF+IL1	-2.45115090833333	-4.42122821671437	-0.481073599952296	0.00231337731553927
TLA+TNF-IFN+TLA+TNF+IL1	-1.61014035333333	-3.58021766171437	0.359936955047705	0.287227432333982
TLA+TNF+IL1-IFN+TLA+TNF+IL1	-1.49602718066667	-3.46610448904771	0.474050127714371	0.432814442663486
TNF+IL1-IFN+TLA+TNF+IL1	-2.15232103633333	-4.12239834471437	-0.182243727952296	0.016856270056024
TNFa-IFN+TLA+TNF+IL1	-1.68317686666667	-3.65325417504771	0.286900441714371	0.212185089771615
IFNb-IFN+TNF	-0.118837172666667	-2.08891448104771	1.85124013571437	1
IL1b-IFN+TNF	-0.788234556	-2.75831186438104	1.18184275238104	0.999183740890281
IL28-IFN+TNF	-1.25268566566667	-3.22276297404771	0.717391642714372	0.779945237181553
IL28+IL1b-IFN+TNF	-1.009476642	-2.97955395038104	0.960600666381039	0.97119773419035
IL28+TLA-IFN+TNF	-2.16199352933333	-4.13207083771437	-0.191916220952295	0.015864024640956
IL28+TLA+IL1-IFN+TNF	-0.722054304	-2.69213161238104	1.24802300438104	0.99982803947292
IL28+TLA+TNF-IFN+TNF	-0.477707441666666	-2.44778475004771	1.49236986671437	0.99999997900574
IL28+TLA+TNF+IL1-IFN+TNF	-0.0741697749999999	-2.04424708338104	1.89590753338104	1
IL28+TNF-IFN+TNF	-0.546584595666667	-2.51666190404771	1.42349271271437	0.999999483836449
IL28+TNF+IL1-IFN+TNF	-0.946700789333333	-2.91677809771437	1.02337651904771	0.987070207667745
null-IFN+TNF	-0.817241154333333	-2.78731846271437	1.15283615404771	0.998514135831841
TLA -IFN+TNF	-1.23002911566667	-3.20010642404771	0.740048192714372	0.807347977035208
TLA+ IL1-IFN+TNF	-1.233897969	-3.20397527738104	0.736179339381039	0.802790281806385
TLA+TNF-IFN+TNF	-0.392887414	-2.36296472238104	1.57718989438104	0.999999999857768
TLA+TNF+IL1-IFN+TNF	-0.278774241333333	-2.24885154971437	1.69130306704771	1
TNF+IL1-IFN+TNF	-0.935068097	-2.90514540538104	1.03500921138104	0.989030836532399
TNFa-IFN+TNF	-0.465923927333333	-2.43600123571437	1.50415338104771	0.999999988671979
IL1b-IFNb	-0.669397383333333	-2.63947469171437	1.30067992504771	0.99995993530937
IL28-IFNb	-1.133848493	-3.10392580138104	0.836228815381039	0.902394272937772
IL28+IL1b-IFNb	-0.890639469333333	-2.86071677771437	1.07943783904771	0.994437595036338
IL28+TLA-IFNb	-2.04315635666667	-4.01323366504771	-0.0730790482856281	0.0327670153644964
IL28+TLA+IL1-IFNb	-0.603217131333333	-2.57329443971437	1.36686017704771	0.99999537090655
IL28+TLA+TNF-IFNb	-0.358870269	-2.32894757738104	1.61120703938104	0.99999999998756
IL28+TLA+TNF+IL1-IFNb	0.0446673976666666	-1.92540991071437	2.01474470604771	1
IL28+TNF-IFNb	-0.427747423	-2.39782473138104	1.54232988538104	0.999999998694404
IL28+TNF+IL1-IFNb	-0.827863616666667	-2.79794092504771	1.14221369171437	0.998170958689344
null-IFNb	-0.698403981666666	-2.6684812900477	1.27167332671437	0.999908265753221
TLA -IFNb	-1.111191943	-3.08126925138104	0.858885365381038	0.919348369761038
TLA+ IL1-IFNb	-1.11506079633333	-3.08513810471437	0.855016512047705	0.916601665650615
TLA+TNF-IFNb	-0.274050241333333	-2.24412754971437	1.69602706704771	1
TLA+TNF+IL1-IFNb	-0.159937068666667	-2.13001437704771	1.81014023971437	1
TNF+IL1-IFNb	-0.816230924333333	-2.78630823271437	1.15384638404771	0.998543670017341
TNFa-IFNb	-0.347086754666666	-2.3171640630477	1.62299055371437	1
IL28-IL1b	-0.464451109666666	-2.43452841804771	1.50562619871437	0.999999989529216
IL28+IL1b-IL1b	-0.221242086	-2.19131939438104	1.74883522238104	1
IL28+TLA-IL1b	-1.37375897333333	-3.34383628171437	0.596318335047705	0.611819684787744
IL28+TLA+IL1-IL1b	0.0661802520000001	-1.90389705638104	2.03625756038104	1
IL28+TLA+TNF-IL1b	0.310527114333334	-1.6595501940477	2.28060442271437	1
IL28+TLA+TNF+IL1-IL1b	0.714064781	-1.25601252738104	2.68414208938104	0.999860297175967
IL28+TNF-IL1b	0.241649960333333	-1.72842734804771	2.21172726871437	1
IL28+TNF+IL1-IL1b	-0.158466233333333	-2.12854354171437	1.81161107504771	1
null-IL1b	-0.0290065983333327	-1.99908390671437	1.94107071004771	1
TLA -IL1b	-0.441794559666667	-2.41187186804771	1.52828274871437	0.999999997020216
TLA+ IL1-IL1b	-0.445663413	-2.41574072138104	1.52441389538104	0.999999996283534
TLA+TNF-IL1b	0.395347142	-1.57473016638104	2.36542445038104	0.999999999832281
TLA+TNF+IL1-IL1b	0.509460314666667	-1.46061699371437	2.47953762304771	0.999999900354926
TNF+IL1-IL1b	-0.146833541	-2.11691084938104	1.82324376738104	1
TNFa-IL1b	0.322310628666667	-1.64776667971437	2.29238793704771	1
IL28+IL1b-IL28	0.243209023666667	-1.72686828471437	2.2132863320477	1
IL28+TLA-IL28	-0.909307863666667	-2.87938517204771	1.06076944471437	0.992525283690513
IL28+TLA+IL1-IL28	0.530631361666666	-1.43944594671437	2.5007086700477	0.999999739816398
IL28+TLA+TNF-IL28	0.774978224	-1.19509908438104	2.74505553238104	0.999389165971648
IL28+TLA+TNF+IL1-IL28	1.17851589066667	-0.791561417714372	3.14859319904771	0.862802163910511
IL28+TNF-IL28	0.70610107	-1.26397623838104	2.67617837838104	0.999886944590664
IL28+TNF+IL1-IL28	0.305984876333333	-1.66409243204771	2.27606218471437	1
null-IL28	0.435444511333334	-1.5346327970477	2.40552181971437	0.999999997938682
TLA -IL28	0.0226565499999996	-1.94742075838104	1.99273385838104	1
TLA+ IL1-IL28	0.0187876966666664	-1.95128961171437	1.98886500504771	1
TLA+TNF-IL28	0.859798251666667	-1.11027905671437	2.82987556004771	0.996701618616774
TLA+TNF+IL1-IL28	0.973911424333333	-0.996165884047705	2.94398873271437	0.981383679684435
TNF+IL1-IL28	0.317617568666666	-1.65245973971437	2.2876948770477	1
TNFa-IL28	0.786761738333334	-1.1833155700477	2.75683904671437	0.999209206877186
IL28+TLA-IL28+IL1b	-1.15251688733333	-3.12259419571437	0.817560421047705	0.886840400559084
IL28+TLA+IL1-IL28+IL1b	0.287422338	-1.68265497038104	2.25749964638104	1
IL28+TLA+TNF-IL28+IL1b	0.531769200333333	-1.43830810804771	2.50184650871437	0.999999726499081
IL28+TLA+TNF+IL1-IL28+IL1b	0.935306867	-1.03477044138104	2.90538417538104	0.988993159282313
IL28+TNF-IL28+IL1b	0.462892046333333	-1.50718526204771	2.43296935471437	0.999999990369807
IL28+TNF+IL1-IL28+IL1b	0.0627758526666665	-1.90730145571437	2.03285316104771	1
null-IL28+IL1b	0.192235487666667	-1.77784182071437	2.16231279604771	1
TLA -IL28+IL1b	-0.220552473666667	-2.19062978204771	1.74952483471437	1
TLA+ IL1-IL28+IL1b	-0.224421327	-2.19449863538104	1.74565598138104	1
TLA+TNF-IL28+IL1b	0.616589228	-1.35348808038104	2.58666653638104	0.999992603169792
TLA+TNF+IL1-IL28+IL1b	0.730702400666667	-1.23937490771437	2.70077970904771	0.999785761820338
TNF+IL1-IL28+IL1b	0.0744085449999999	-1.89566876338104	2.04448585338104	1
TNFa-IL28+IL1b	0.543552714666667	-1.42652459371437	2.51363002304771	0.99999954574456
IL28+TLA+IL1-IL28+TLA	1.43993922533333	-0.530138083047705	3.41001653371437	0.513633371840147
IL28+TLA+TNF-IL28+TLA	1.68428608766667	-0.285791220714372	3.65436339604771	0.211163474529879
IL28+TLA+TNF+IL1-IL28+TLA	2.08782375433333	0.117746445952295	4.05790106271437	0.0250791265141976
IL28+TNF-IL28+TLA	1.61540893366667	-0.354668374714372	3.5854862420477	0.281305972151467
IL28+TNF+IL1-IL28+TLA	1.21529274	-0.754784568381039	3.18537004838104	0.824225063717458
null-IL28+TLA	1.344752375	-0.625324933381038	3.31482968338104	0.654385649044726
TLA -IL28+TLA	0.931964413666666	-1.03811289471437	2.9020417220477	0.989511185157529
TLA+ IL1-IL28+TLA	0.928095560333333	-1.04198174804771	2.89817286871437	0.990085980378896
TLA+TNF-IL28+TLA	1.76910611533333	-0.200971193047705	3.73918342371437	0.143251670026422
TLA+TNF+IL1-IL28+TLA	1.883219288	-0.0868580203810387	3.85329659638104	0.0804829658144782
TNF+IL1-IL28+TLA	1.22692543233333	-0.743151876047705	3.19700274071437	0.810966698384401
TNFa-IL28+TLA	1.696069602	-0.274007706381038	3.66614691038104	0.200528079374464
IL28+TLA+TNF-IL28+TLA+IL1	0.244346862333333	-1.72573044604771	2.21442417071437	1
IL28+TLA+TNF+IL1-IL28+TLA+IL1	0.647884529	-1.32219277938104	2.61796183738104	0.999979262348764
IL28+TNF-IL28+TLA+IL1	0.175469708333333	-1.79460760004771	2.14554701671437	1
IL28+TNF+IL1-IL28+TLA+IL1	-0.224646485333333	-2.19472379371437	1.74543082304771	1
null-IL28+TLA+IL1	-0.0951868503333328	-2.06526415871437	1.87489045804771	1
TLA -IL28+TLA+IL1	-0.507974811666667	-2.47805212004771	1.46210249671437	0.999999907055937
TLA+ IL1-IL28+TLA+IL1	-0.511843665	-2.48192097338104	1.45823364338104	0.999999888650793
TLA+TNF-IL28+TLA+IL1	0.32916689	-1.64091041838104	2.29924419838104	1
TLA+TNF+IL1-IL28+TLA+IL1	0.443280062666667	-1.52679724571437	2.4133573710477	0.999999996755393
TNF+IL1-IL28+TLA+IL1	-0.213013793	-2.18309110138104	1.75706351538104	1
TNFa-IL28+TLA+IL1	0.256130376666667	-1.71394693171437	2.22620768504771	1
IL28+TLA+TNF+IL1-IL28+TLA+TNF	0.403537666666667	-1.56653964171437	2.37361497504771	0.999999999712336
IL28+TNF-IL28+TLA+TNF	-0.0688771540000002	-2.03895446238104	1.90120015438104	1
IL28+TNF+IL1-IL28+TLA+TNF	-0.468993347666667	-2.43907065604771	1.50108396071437	0.999999986668447
null-IL28+TLA+TNF	-0.339533712666666	-2.3096110210477	1.63054359571437	1
TLA -IL28+TLA+TNF	-0.752321674	-2.72239898238104	1.21775563438104	0.99963697519566
TLA+ IL1-IL28+TLA+TNF	-0.756190527333334	-2.72626783571437	1.2138867810477	0.999602332979283
TLA+TNF-IL28+TLA+TNF	0.0848200276666668	-1.88525728071437	2.05489733604771	1
TLA+TNF+IL1-IL28+TLA+TNF	0.198933200333333	-1.77114410804771	2.16901050871437	1
TNF+IL1-IL28+TLA+TNF	-0.457360655333333	-2.42743796371437	1.5127166530477	0.999999992866981
TNFa-IL28+TLA+TNF	0.0117835143333336	-1.9582937940477	1.98186082271437	1
IL28+TNF-IL28+TLA+TNF+IL1	-0.472414820666667	-2.44249212904771	1.49766248771437	0.999999984043357
IL28+TNF+IL1-IL28+TLA+TNF+IL1	-0.872531014333333	-2.84260832271437	1.09754629404771	0.995885363292942
null-IL28+TLA+TNF+IL1	-0.743071379333333	-2.71314868771437	1.22700592904771	0.999709205737318
TLA -IL28+TLA+TNF+IL1	-1.15585934066667	-3.12593664904771	0.814217967714372	0.883904342997198
TLA+ IL1-IL28+TLA+TNF+IL1	-1.159728194	-3.12980550238104	0.810349114381038	0.880448733889249
TLA+TNF-IL28+TLA+TNF+IL1	-0.318717639	-2.28879494738104	1.65135966938104	1
TLA+TNF+IL1-IL28+TLA+TNF+IL1	-0.204604466333333	-2.17468177471437	1.76547284204771	1
TNF+IL1-IL28+TLA+TNF+IL1	-0.860898322	-2.83097563038104	1.10917898638104	0.996636973526747
TNFa-IL28+TLA+TNF+IL1	-0.391754152333333	-2.36183146071437	1.57832315604771	0.999999999868229
IL28+TNF+IL1-IL28+TNF	-0.400116193666667	-2.37019350204771	1.56996111471437	0.999999999769971
null-IL28+TNF	-0.270656558666666	-2.2407338670477	1.69942074971437	1
TLA -IL28+TNF	-0.68344452	-2.65352182838104	1.28663278838104	0.999939665194618
TLA+ IL1-IL28+TNF	-0.687313373333333	-2.65739068171437	1.28276393504771	0.999932648722122
TLA+TNF-IL28+TNF	0.153697181666667	-1.81638012671437	2.12377449004771	1
TLA+TNF+IL1-IL28+TNF	0.267810354333333	-1.70226695404771	2.23788766271437	1
TNF+IL1-IL28+TNF	-0.388483501333333	-2.35856080971437	1.58159380704771	0.999999999894517
TNFa-IL28+TNF	0.0806606683333338	-1.8894166400477	2.05073797671437	1
null-IL28+TNF+IL1	0.129459635000001	-1.84061767338104	2.09953694338104	1
TLA -IL28+TNF+IL1	-0.283328326333333	-2.25340563471437	1.68674898204771	1
TLA+ IL1-IL28+TNF+IL1	-0.287197179666667	-2.25727448804771	1.68288012871437	1
TLA+TNF-IL28+TNF+IL1	0.553813375333334	-1.4162639330477	2.52389068371437	0.99999930314676
TLA+TNF+IL1-IL28+TNF+IL1	0.667926548	-1.30215076038104	2.63800385638104	0.999961651912226
TNF+IL1-IL28+TNF+IL1	0.0116326923333334	-1.95844461604771	1.98171000071437	1
TNFa-IL28+TNF+IL1	0.480776862	-1.48930044638104	2.45085417038104	0.999999975434019
TLA -null	-0.412787961333334	-2.38286526971437	1.5572893470477	0.999999999479955
TLA+ IL1-null	-0.416656814666667	-2.38673412304771	1.55342049371437	0.99999999933735
TLA+TNF-null	0.424353740333333	-1.54572356804771	2.39443104871437	0.999999998936372
TLA+TNF+IL1-null	0.538466912999999	-1.43161039538104	2.50854422138104	0.999999634301138
TNF+IL1-null	-0.117826942666667	-2.08790425104771	1.85225036571437	1
TNFa-null	0.351317227	-1.61876008138104	2.32139453538104	1
TLA+ IL1-TLA	-0.0038688533333332	-1.97394616171437	1.96620845504771	1
TLA+TNF-TLA	0.837141701666667	-1.13293560671437	2.80721901004771	0.997817588956768
TLA+TNF+IL1-TLA	0.951254874333334	-1.01882243404771	2.92133218271437	0.986230173419214
TNF+IL1-TLA	0.294961018666667	-1.67511628971437	2.26503832704771	1
TNFa-TLA	0.764105188333334	-1.2059721200477	2.73418249671437	0.999522240756255
TLA+TNF-TLA+ IL1	0.841010555	-1.12906675338104	2.81108786338104	0.997653849671194
TLA+TNF+IL1-TLA+ IL1	0.955123727666667	-1.01495358071437	2.92520103604771	0.985482839141882
TNF+IL1-TLA+ IL1	0.298829872	-1.67124743638104	2.26890718038104	1
TNFa-TLA+ IL1	0.767974041666667	-1.20210326671437	2.73805135004771	0.999478153638743
TLA+TNF+IL1-TLA+TNF	0.114113172666666	-1.85596413571437	2.0841904810477	1
TNF+IL1-TLA+TNF	-0.542180683	-2.51225799138104	1.42789662538104	0.999999571421921
TNFa-TLA+TNF	-0.0730365133333333	-2.04311382171437	1.89704079504771	1
TNF+IL1-TLA+TNF+IL1	-0.656293855666667	-2.6263711640477	1.31378345271437	0.999973048442739
TNFa-TLA+TNF+IL1	-0.187149686	-2.15722699438104	1.78292762238104	1
TNFa-TNF+IL1	0.469144169666667	-1.50093313871437	2.43922147804771	0.999999986561867
