# Supplementary material for: Combinatorial Cytokine Code Generates Anti-Viral State in Dendritic Cells
Source: Front Immunol. 2014 Feb 26;5:73. doi: 10.3389/fimmu.2014.00073 (PMC3935347; doi:10.3389/fimmu.2014.00073)
Supplement: Supplementary file 2 [file 71252_Sealfon_DataSheet2.ZIP › R/Fig7/CD40.csv]

	diff	lwr	upr	p adj
IFN+IL1b-IFN+ TNF+IL1	-0.220790495666667	-0.675145747448909	0.233564756115575	0.985039576261352
IFN+IL28-IFN+ TNF+IL1	-0.528696593	-0.983051844782242	-0.0743413412177585	0.00682591223810813
IFN+IL28+IL1-IFN+ TNF+IL1	0.0679710016666673	-0.386384250115575	0.522326253448909	1
IFN+IL28+TLA-IFN+ TNF+IL1	-0.472815586333333	-0.927170838115575	-0.0184603345510914	0.0314427470662688
IFN+IL28+TLA+IL1-IFN+ TNF+IL1	-0.0125610883333329	-0.466916340115575	0.441794163448909	1
IFN+IL28+TLA+TNF-IFN+ TNF+IL1	0.117996213666667	-0.336359038115575	0.572351465448909	0.999999889751675
IFN+IL28+TLA+TNF+IL1-IFN+ TNF+IL1	-0.139086204666666	-0.593441456448908	0.315269047115576	0.999995394245306
IFN+IL28+TNF-IFN+ TNF+IL1	0.110684138666667	-0.343671113115575	0.565039390448908	0.999999976479089
IFN+IL28+TNF+IL1-IFN+ TNF+IL1	0.210268519	-0.244086732782242	0.664623770782242	0.992242759734456
IFN+TLA-IFN+ TNF+IL1	-0.560221056333333	-1.01457630811557	-0.105865804551091	0.00269714727061354
IFN+TLA+IL1-IFN+ TNF+IL1	-0.332815995	-0.787171246782242	0.121539256782242	0.50900545008218
IFN+TLA+TNF-IFN+ TNF+IL1	-0.0652738720000001	-0.519629123782242	0.389081379782242	1
IFN+TLA+TNF+IL1-IFN+ TNF+IL1	-0.103815657	-0.558170908782242	0.350539594782242	0.999999995216094
IFN+TNF-IFN+ TNF+IL1	0.356793887333332	-0.0975613644489095	0.811149139115574	0.363906390835245
IFNb-IFN+ TNF+IL1	-0.103654681	-0.558009932782241	0.350700570782242	0.999999995399575
IL1b-IFN+ TNF+IL1	-1.34799815166667	-1.80235340344891	-0.893642899884424	9.6375130098636e-12
IL28-IFN+ TNF+IL1	-2.55553428633333	-3.00988953811558	-2.10117903455109	9.54714085565911e-12
IL28+IL1b-IFN+ TNF+IL1	-2.068003417	-2.52235866878224	-1.61364816521776	9.54714085565911e-12
IL28+TLA-IFN+ TNF+IL1	-2.13498178033333	-2.58933703211558	-1.68062652855109	9.54714085565911e-12
IL28+TLA+IL1-IFN+ TNF+IL1	-2.50507996166667	-2.95943521344891	-2.05072470988442	9.54714085565911e-12
IL28+TLA+TNF-IFN+ TNF+IL1	-2.05177532866667	-2.50613058044891	-1.59742007688442	9.54714085565911e-12
IL28+TLA+TNF+IL1-IFN+ TNF+IL1	-1.87449371566667	-2.32884896744891	-1.42013846388442	9.54736290026403e-12
IL28+TNF-IFN+ TNF+IL1	-1.6664513	-2.12080655178224	-1.21209604821776	9.54825107868373e-12
IL28+TNF+IL1-IFN+ TNF+IL1	-1.57211835633333	-2.02647360811557	-1.11776310455109	9.55424628301671e-12
null-IFN+ TNF+IL1	-2.45612621633333	-2.91048146811557	-2.00177096455109	9.54714085565911e-12
TLA -IFN+ TNF+IL1	-2.65045883333333	-3.10481408511558	-2.19610358155109	9.54714085565911e-12
TLA+ IL1-IFN+ TNF+IL1	-1.97463671233333	-2.42899196411557	-1.52028146055109	9.54714085565911e-12
TLA+TNF-IFN+ TNF+IL1	-2.72340033133333	-3.17775558311557	-2.26904507955109	9.54714085565911e-12
TLA+TNF+IL1-IFN+ TNF+IL1	-1.67899198366667	-2.13334723544891	-1.22463673188442	9.54825107868373e-12
TNF+IL1-IFN+ TNF+IL1	-1.57224089066667	-2.02659614244891	-1.11788563888442	9.55424628301671e-12
TNFa-IFN+ TNF+IL1	-2.00472843033333	-2.45908368211558	-1.55037317855109	9.54714085565911e-12
IFN+IL28-IFN+IL1b	-0.307906097333333	-0.762261349115575	0.146449154448908	0.668376810458898
IFN+IL28+IL1-IFN+IL1b	0.288761497333334	-0.165593754448908	0.743116749115576	0.780717715750364
IFN+IL28+TLA-IFN+IL1b	-0.252025090666666	-0.706380342448908	0.202330161115575	0.931596331141635
IFN+IL28+TLA+IL1-IFN+IL1b	0.208229407333334	-0.246125844448908	0.662584659115576	0.993236900064741
IFN+IL28+TLA+TNF-IFN+IL1b	0.338786709333334	-0.115568542448908	0.793141961115575	0.47128856118554
IFN+IL28+TLA+TNF+IL1-IFN+IL1b	0.0817042910000008	-0.372650960782241	0.536059542782243	0.999999999991271
IFN+IL28+TNF-IFN+IL1b	0.331474634333333	-0.122880617448908	0.785829886115575	0.517568028823239
IFN+IL28+TNF+IL1-IFN+IL1b	0.431059014666667	-0.0232962371155749	0.885414266448909	0.0867215773302219
IFN+TLA-IFN+IL1b	-0.339430560666666	-0.793785812448908	0.114924691115575	0.467268412534766
IFN+TLA+IL1-IFN+IL1b	-0.112025499333333	-0.566380751115575	0.342329752448908	0.999999968424344
IFN+TLA+TNF-IFN+IL1b	0.155516623666667	-0.298838628115575	0.609871875448909	0.999953673996585
IFN+TLA+TNF+IL1-IFN+IL1b	0.116974838666667	-0.337380413115575	0.571330090448909	0.999999910376617
IFN+TNF-IFN+IL1b	0.577584382999999	0.123229131217757	1.03193963478224	0.00159043449959073
IFNb-IFN+IL1b	0.117135814666667	-0.337219437115575	0.571491066448909	0.999999907386017
IL1b-IFN+IL1b	-1.127207656	-1.58156290778224	-0.672852404217757	2.01910710373454e-11
IL28-IFN+IL1b	-2.33474379066667	-2.78909904244891	-1.88038853888442	9.54714085565911e-12
IL28+IL1b-IFN+IL1b	-1.84721292133333	-2.30156817311557	-1.39285766955109	9.54736290026403e-12
IL28+TLA-IFN+IL1b	-1.91419128466667	-2.36854653644891	-1.45983603288442	9.54736290026403e-12
IL28+TLA+IL1-IFN+IL1b	-2.284289466	-2.73864471778224	-1.82993421421776	9.54714085565911e-12
IL28+TLA+TNF-IFN+IL1b	-1.830984833	-2.28534008478224	-1.37662958121776	9.54736290026403e-12
IL28+TLA+TNF+IL1-IFN+IL1b	-1.65370322	-2.10805847178224	-1.19934796821776	9.54825107868373e-12
IL28+TNF-IFN+IL1b	-1.44566080433333	-1.90001605611557	-0.991305552551091	9.57356416364519e-12
IL28+TNF+IL1-IFN+IL1b	-1.35132786066667	-1.80568311244891	-0.896972608884425	9.63951141130792e-12
null-IFN+IL1b	-2.23533572066667	-2.68969097244891	-1.78098046888442	9.54714085565911e-12
TLA -IFN+IL1b	-2.42966833766667	-2.88402358944891	-1.97531308588442	9.54714085565911e-12
TLA+ IL1-IFN+IL1b	-1.75384621666667	-2.20820146844891	-1.29949096488442	9.54736290026403e-12
TLA+TNF-IFN+IL1b	-2.50260983566667	-2.95696508744891	-2.04825458388442	9.54714085565911e-12
TLA+TNF+IL1-IFN+IL1b	-1.458201488	-1.91255673978224	-1.00384623621776	9.57223189601564e-12
TNF+IL1-IFN+IL1b	-1.351450395	-1.80580564678224	-0.897095143217758	9.6384011882833e-12
TNFa-IFN+IL1b	-1.78393793466667	-2.23829318644891	-1.32958268288442	9.54736290026403e-12
IFN+IL28+IL1-IFN+IL28	0.596667594666668	0.142312342884426	1.05102284644891	0.000879395248889803
IFN+IL28+TLA-IFN+IL28	0.0558810066666671	-0.398474245115575	0.510236258448909	1
IFN+IL28+TLA+IL1-IFN+IL28	0.516135504666667	0.0617802528844256	0.970490756448909	0.00976098727664287
IFN+IL28+TLA+TNF-IFN+IL28	0.646692806666667	0.192337554884425	1.10104805844891	0.000176883138479078
IFN+IL28+TLA+TNF+IL1-IFN+IL28	0.389610388333334	-0.0647448634489076	0.843965640115576	0.20654920553233
IFN+IL28+TNF-IFN+IL28	0.639380731666667	0.185025479884425	1.09373598344891	0.000224510798547572
IFN+IL28+TNF+IL1-IFN+IL28	0.738965112	0.284609860217758	1.19332036378224	7.99422888986268e-06
IFN+TLA-IFN+IL28	-0.0315244633333329	-0.485879715115575	0.422830788448909	1
IFN+TLA+IL1-IFN+IL28	0.195880598	-0.258474653782242	0.650235849782242	0.997265695897778
IFN+TLA+TNF-IFN+IL28	0.463422721	0.00906746921775836	0.917777972782242	0.0399263732102005
IFN+TLA+TNF+IL1-IFN+IL28	0.424880936000001	-0.0294743157822412	0.879236187782242	0.0996473809633525
IFN+TNF-IFN+IL28	0.885490480333333	0.431135228551091	1.33984573211557	4.84503007713855e-08
IFNb-IFN+IL28	0.425041912000001	-0.0293133397822412	0.879397163782242	0.0992912605374739
IL1b-IFN+IL28	-0.819301558666666	-1.27365681044891	-0.364946306884424	4.9411122104992e-07
IL28-IFN+IL28	-2.02683769333333	-2.48119294511557	-1.57248244155109	9.54714085565911e-12
IL28+IL1b-IFN+IL28	-1.539306824	-1.99366207578224	-1.08495157221776	9.55446832762163e-12
IL28+TLA-IFN+IL28	-1.60628518733333	-2.06064043911558	-1.15192993555109	9.54958334631328e-12
IL28+TLA+IL1-IFN+IL28	-1.97638336866667	-2.43073862044891	-1.52202811688442	9.54714085565911e-12
IL28+TLA+TNF-IFN+IL28	-1.52307873566667	-1.97743398744891	-1.06872348388442	9.55446832762163e-12
IL28+TLA+TNF+IL1-IFN+IL28	-1.34579712266667	-1.80015237444891	-0.891441870884424	9.63817914367837e-12
IL28+TNF-IFN+IL28	-1.137754707	-1.59210995878224	-0.683399455217758	1.70284897293982e-11
IL28+TNF+IL1-IFN+IL28	-1.04342176333333	-1.49777701511557	-0.589066511551091	1.98949856589081e-10
null-IFN+IL28	-1.92742962333333	-2.38178487511557	-1.47307437155109	9.54736290026403e-12
TLA -IFN+IL28	-2.12176224033333	-2.57611749211557	-1.66740698855109	9.54714085565911e-12
TLA+ IL1-IFN+IL28	-1.44594011933333	-1.90029537111557	-0.991584867551091	9.57312007443534e-12
TLA+TNF-IFN+IL28	-2.19470373833333	-2.64905899011557	-1.74034848655109	9.54714085565911e-12
TLA+TNF+IL1-IFN+IL28	-1.15029539066667	-1.60465064244891	-0.695940138884424	1.45062850620548e-11
TNF+IL1-IFN+IL28	-1.04354429766667	-1.49789954944891	-0.589189045884424	1.98140837071037e-10
TNFa-IFN+IL28	-1.47603183733333	-1.93038708911557	-1.02167658555109	9.57089962838609e-12
IFN+IL28+TLA-IFN+IL28+IL1	-0.540786588	-0.995141839782242	-0.0864313362177587	0.00480473024256267
IFN+IL28+TLA+IL1-IFN+IL28+IL1	-0.0805320900000002	-0.534887341782242	0.373823161782242	1
IFN+IL28+TLA+TNF-IFN+IL28+IL1	0.0500252119999995	-0.404330039782242	0.504380463782241	1
IFN+IL28+TLA+TNF+IL1-IFN+IL28+IL1	-0.207057206333333	-0.661412458115575	0.247298045448908	0.993759136529576
IFN+IL28+TNF-IFN+IL28+IL1	0.0427131369999993	-0.411642114782242	0.497068388782241	1
IFN+IL28+TNF+IL1-IFN+IL28+IL1	0.142297517333333	-0.312057734448909	0.596652769115575	0.99999249801964
IFN+TLA-IFN+IL28+IL1	-0.628192058	-1.08254730978224	-0.173836806217759	0.000322555746050113
IFN+TLA+IL1-IFN+IL28+IL1	-0.400786996666668	-0.855142248448909	0.0535682551155743	0.166011621090106
IFN+TLA+TNF-IFN+IL28+IL1	-0.133244873666667	-0.587600125448909	0.321110378115574	0.99999819715758
IFN+TLA+TNF+IL1-IFN+IL28+IL1	-0.171786658666667	-0.626141910448909	0.282568593115575	0.999696295818587
IFN+TNF-IFN+IL28+IL1	0.288822885666665	-0.165532366115577	0.743178137448907	0.780386384015654
IFNb-IFN+IL28+IL1	-0.171625682666667	-0.625980934448909	0.282729569115575	0.999701380976222
IL1b-IFN+IL28+IL1	-1.41596915333333	-1.87032440511557	-0.961613901551091	9.58866319678009e-12
IL28-IFN+IL28+IL1	-2.623505288	-3.07786053978224	-2.16915003621776	9.54714085565911e-12
IL28+IL1b-IFN+IL28+IL1	-2.13597441866667	-2.59032967044891	-1.68161916688443	9.54714085565911e-12
IL28+TLA-IFN+IL28+IL1	-2.202952782	-2.65730803378224	-1.74859753021776	9.54714085565911e-12
IL28+TLA+IL1-IFN+IL28+IL1	-2.57305096333333	-3.02740621511558	-2.11869571155109	9.54714085565911e-12
IL28+TLA+TNF-IFN+IL28+IL1	-2.11974633033333	-2.57410158211558	-1.66539107855109	9.54714085565911e-12
IL28+TLA+TNF+IL1-IFN+IL28+IL1	-1.94246471733333	-2.39681996911558	-1.48810946555109	9.54714085565911e-12
IL28+TNF-IFN+IL28+IL1	-1.73442230166667	-2.18877755344891	-1.28006704988443	9.54758494486896e-12
IL28+TNF+IL1-IFN+IL28+IL1	-1.640089358	-2.09444460978224	-1.18573410621776	9.54825107868373e-12
null-IFN+IL28+IL1	-2.524097218	-2.97845246978224	-2.06974196621776	9.54714085565911e-12
TLA -IFN+IL28+IL1	-2.718429835	-3.17278508678224	-2.26407458321776	9.54714085565911e-12
TLA+ IL1-IFN+IL28+IL1	-2.042607714	-2.49696296578224	-1.58825246221776	9.54714085565911e-12
TLA+TNF-IFN+IL28+IL1	-2.791371333	-3.24572658478224	-2.33701608121776	9.54714085565911e-12
TLA+TNF+IL1-IFN+IL28+IL1	-1.74696298533333	-2.20131823711558	-1.29260773355109	9.54736290026403e-12
TNF+IL1-IFN+IL28+IL1	-1.64021189233333	-2.09456714411558	-1.18585664055109	9.54825107868373e-12
TNFa-IFN+IL28+IL1	-2.072699432	-2.52705468378224	-1.61834418021776	9.54714085565911e-12
IFN+IL28+TLA+IL1-IFN+IL28+TLA	0.460254498	0.0058992462177585	0.914609749782242	0.0432194034993406
IFN+IL28+TLA+TNF-IFN+IL28+TLA	0.5908118	0.136456548217758	1.04516705178224	0.00105607567997767
IFN+IL28+TLA+TNF+IL1-IFN+IL28+TLA	0.333729381666667	-0.120625870115575	0.788084633448909	0.503190959578867
IFN+IL28+TNF-IFN+IL28+TLA	0.583499725	0.129144473217758	1.03785497678224	0.00132527910274105
IFN+IL28+TNF+IL1-IFN+IL28+TLA	0.683084105333333	0.228728853551091	1.13743935711557	5.30775939683314e-05
IFN+TLA-IFN+IL28+TLA	-0.08740547	-0.541760721782242	0.366949781782242	0.99999999994547
IFN+TLA+IL1-IFN+IL28+TLA	0.139999591333333	-0.314355660448909	0.594354843115575	0.999994698388458
IFN+TLA+TNF-IFN+IL28+TLA	0.407541714333333	-0.0468135374489087	0.861896966115575	0.144636643354304
IFN+TLA+TNF+IL1-IFN+IL28+TLA	0.368999929333333	-0.0853553224489083	0.823355181115575	0.298866627069531
IFN+TNF-IFN+IL28+TLA	0.829609473666665	0.375254221884424	1.28396472544891	3.44539686336631e-07
IFNb-IFN+IL28+TLA	0.369160905333334	-0.0851943464489082	0.823516157115575	0.298058113600431
IL1b-IFN+IL28+TLA	-0.875182565333333	-1.32953781711557	-0.420827313551091	6.96173985126336e-08
IL28-IFN+IL28+TLA	-2.0827187	-2.53707395178224	-1.62836344821776	9.54714085565911e-12
IL28+IL1b-IFN+IL28+TLA	-1.59518783066667	-2.04954308244891	-1.14083257888442	9.55069356933791e-12
IL28+TLA-IFN+IL28+TLA	-1.662166194	-2.11652144578224	-1.20781094221776	9.54847312328866e-12
IL28+TLA+IL1-IFN+IL28+TLA	-2.03226437533333	-2.48661962711558	-1.57790912355109	9.54714085565911e-12
IL28+TLA+TNF-IFN+IL28+TLA	-1.57895974233333	-2.03331499411558	-1.12460449055109	9.55269197078223e-12
IL28+TLA+TNF+IL1-IFN+IL28+TLA	-1.40167812933333	-1.85603338111557	-0.947322877551091	9.60354018531007e-12
IL28+TNF-IFN+IL28+TLA	-1.19363571366667	-1.64799096544891	-0.739280461884425	1.08607567383956e-11
IL28+TNF+IL1-IFN+IL28+TLA	-1.09930277	-1.55365802178224	-0.644947518217758	3.69601016458887e-11
null-IFN+IL28+TLA	-1.98331063	-2.43766588178224	-1.52895537821776	9.54714085565911e-12
TLA -IFN+IL28+TLA	-2.177643247	-2.63199849878224	-1.72328799521776	9.54714085565911e-12
TLA+ IL1-IFN+IL28+TLA	-1.501821126	-1.95617637778224	-1.04746587421776	9.55979739813984e-12
TLA+TNF-IFN+IL28+TLA	-2.250584745	-2.70493999678224	-1.79622949321776	9.54714085565911e-12
TLA+TNF+IL1-IFN+IL28+TLA	-1.20617639733333	-1.66053164911557	-0.751821145551091	1.04656283639315e-11
TNF+IL1-IFN+IL28+TLA	-1.09942530433333	-1.55378055611558	-0.645070052551092	3.68446384513277e-11
TNFa-IFN+IL28+TLA	-1.531912844	-1.98626809578224	-1.07755759221776	9.55469037222656e-12
IFN+IL28+TLA+TNF-IFN+IL28+TLA+IL1	0.130557302	-0.323797949782242	0.584912553782241	0.999998855835476
IFN+IL28+TLA+TNF+IL1-IFN+IL28+TLA+IL1	-0.126525116333333	-0.580880368115575	0.327830135448909	0.999999438173812
IFN+IL28+TNF-IFN+IL28+TLA+IL1	0.123245227	-0.331110024782242	0.577600478782241	0.999999693374659
IFN+IL28+TNF+IL1-IFN+IL28+TLA+IL1	0.222829607333333	-0.231525644448909	0.677184859115575	0.983166977229991
IFN+TLA-IFN+IL28+TLA+IL1	-0.547659968	-1.00201521978224	-0.0933047162177585	0.00392415985031658
IFN+TLA+IL1-IFN+IL28+TLA+IL1	-0.320254906666667	-0.774610158448909	0.134100345115574	0.589778682055433
IFN+TLA+TNF-IFN+IL28+TLA+IL1	-0.0527127836666672	-0.507068035448909	0.401642468115575	1
IFN+TLA+TNF+IL1-IFN+IL28+TLA+IL1	-0.0912545686666668	-0.545609820448909	0.363100683115575	0.999999999828534
IFN+TNF-IFN+IL28+TLA+IL1	0.369354975666665	-0.0850002761155766	0.823710227448907	0.297085155965357
IFNb-IFN+IL28+TLA+IL1	-0.0910935926666667	-0.545448844448909	0.363261659115575	0.999999999836339
IL1b-IFN+IL28+TLA+IL1	-1.33543706333333	-1.78979231511557	-0.881081811551091	9.65660884588715e-12
IL28-IFN+IL28+TLA+IL1	-2.542973198	-2.99732844978224	-2.08861794621776	9.54714085565911e-12
IL28+IL1b-IFN+IL28+TLA+IL1	-2.05544232866667	-2.50979758044891	-1.60108707688443	9.54714085565911e-12
IL28+TLA-IFN+IL28+TLA+IL1	-2.122420692	-2.57677594378224	-1.66806544021776	9.54714085565911e-12
IL28+TLA+IL1-IFN+IL28+TLA+IL1	-2.49251887333333	-2.94687412511558	-2.03816362155109	9.54714085565911e-12
IL28+TLA+TNF-IFN+IL28+TLA+IL1	-2.03921424033333	-2.49356949211558	-1.58485898855109	9.54714085565911e-12
IL28+TLA+TNF+IL1-IFN+IL28+TLA+IL1	-1.86193262733333	-2.31628787911557	-1.40757737555109	9.54736290026403e-12
IL28+TNF-IFN+IL28+TLA+IL1	-1.65389021166667	-2.10824546344891	-1.19953495988442	9.54825107868373e-12
IL28+TNF+IL1-IFN+IL28+TLA+IL1	-1.559557268	-2.01391251978224	-1.10520201621776	9.55446832762163e-12
null-IFN+IL28+TLA+IL1	-2.443565128	-2.89792037978224	-1.98920987621776	9.54714085565911e-12
TLA -IFN+IL28+TLA+IL1	-2.637897745	-3.09225299678224	-2.18354249321776	9.54714085565911e-12
TLA+ IL1-IFN+IL28+TLA+IL1	-1.962075624	-2.41643087578224	-1.50772037221776	9.54714085565911e-12
TLA+TNF-IFN+IL28+TLA+IL1	-2.710839243	-3.16519449478224	-2.25648399121776	9.54714085565911e-12
TLA+TNF+IL1-IFN+IL28+TLA+IL1	-1.66643089533333	-2.12078614711558	-1.21207564355109	9.54825107868373e-12
TNF+IL1-IFN+IL28+TLA+IL1	-1.55967980233333	-2.01403505411558	-1.10532455055109	9.55446832762163e-12
TNFa-IFN+IL28+TLA+IL1	-1.992167342	-2.44652259378224	-1.53781209021776	9.54714085565911e-12
IFN+IL28+TLA+TNF+IL1-IFN+IL28+TLA+TNF	-0.257082418333333	-0.711437670115575	0.197272833448909	0.91685653787236
IFN+IL28+TNF-IFN+IL28+TLA+TNF	-0.0073120750000002	-0.461667326782242	0.447043176782242	1
IFN+IL28+TNF+IL1-IFN+IL28+TLA+TNF	0.0922723053333332	-0.362082946448909	0.546627557115575	0.999999999770348
IFN+TLA-IFN+IL28+TLA+TNF	-0.67821727	-1.13257252178224	-0.223862018217758	6.24428557578494e-05
IFN+TLA+IL1-IFN+IL28+TLA+TNF	-0.450812208666667	-0.905167460448909	0.00354304311557474	0.0545094261362244
IFN+TLA+TNF-IFN+IL28+TLA+TNF	-0.183270085666667	-0.637625337448909	0.271085166115575	0.999064151770017
IFN+TLA+TNF+IL1-IFN+IL28+TLA+TNF	-0.221811870666667	-0.676167122448908	0.232543381115575	0.984123435467627
IFN+TNF-IFN+IL28+TLA+TNF	0.238797673666665	-0.215557578115576	0.693152925448907	0.961436963733231
IFNb-IFN+IL28+TLA+TNF	-0.221650894666666	-0.676006146448908	0.232704357115575	0.984270699921404
IL1b-IFN+IL28+TLA+TNF	-1.46599436533333	-1.92034961711557	-1.01163911355109	9.57178780680579e-12
IL28-IFN+IL28+TLA+TNF	-2.6735305	-3.12788575178224	-2.21917524821776	9.54714085565911e-12
IL28+IL1b-IFN+IL28+TLA+TNF	-2.18599963066667	-2.64035488244891	-1.73164437888442	9.54714085565911e-12
IL28+TLA-IFN+IL28+TLA+TNF	-2.252977994	-2.70733324578224	-1.79862274221776	9.54714085565911e-12
IL28+TLA+IL1-IFN+IL28+TLA+TNF	-2.62307617533333	-3.07743142711558	-2.16872092355109	9.54714085565911e-12
IL28+TLA+TNF-IFN+IL28+TLA+TNF	-2.16977154233333	-2.62412679411558	-1.71541629055109	9.54714085565911e-12
IL28+TLA+TNF+IL1-IFN+IL28+TLA+TNF	-1.99248992933333	-2.44684518111557	-1.53813467755109	9.54714085565911e-12
IL28+TNF-IFN+IL28+TLA+TNF	-1.78444751366667	-2.23880276544891	-1.33009226188442	9.54736290026403e-12
IL28+TNF+IL1-IFN+IL28+TLA+TNF	-1.69011457	-2.14446982178224	-1.23575931821776	9.54825107868373e-12
null-IFN+IL28+TLA+TNF	-2.57412243	-3.02847768178224	-2.11976717821776	9.54714085565911e-12
TLA -IFN+IL28+TLA+TNF	-2.768455047	-3.22281029878224	-2.31409979521776	9.54714085565911e-12
TLA+ IL1-IFN+IL28+TLA+TNF	-2.092632926	-2.54698817778224	-1.63827767421776	9.54714085565911e-12
TLA+TNF-IFN+IL28+TLA+TNF	-2.841396545	-3.29575179678224	-2.38704129321776	9.54714085565911e-12
TLA+TNF+IL1-IFN+IL28+TLA+TNF	-1.79698819733333	-2.25134344911557	-1.34263294555109	9.54736290026403e-12
TNF+IL1-IFN+IL28+TLA+TNF	-1.69023710433333	-2.14459235611558	-1.23588185255109	9.54825107868373e-12
TNFa-IFN+IL28+TLA+TNF	-2.122724644	-2.57707989578224	-1.66836939221776	9.54714085565911e-12
IFN+IL28+TNF-IFN+IL28+TLA+TNF+IL1	0.249770343333333	-0.204584908448909	0.704125595115574	0.937553048626682
IFN+IL28+TNF+IL1-IFN+IL28+TLA+TNF+IL1	0.349354723666666	-0.105000528115576	0.803709975448908	0.406848511534584
IFN+TLA-IFN+IL28+TLA+TNF+IL1	-0.421134851666667	-0.875490103448909	0.0332204001155747	0.10823872977564
IFN+TLA+IL1-IFN+IL28+TLA+TNF+IL1	-0.193729790333334	-0.648085042115576	0.260625461448908	0.997697196798235
IFN+TLA+TNF-IFN+IL28+TLA+TNF+IL1	0.073812332666666	-0.380542919115576	0.528167584448908	1
IFN+TLA+TNF+IL1-IFN+IL28+TLA+TNF+IL1	0.0352705476666664	-0.419084704115575	0.489625799448908	1
IFN+TNF-IFN+IL28+TLA+TNF+IL1	0.495880091999998	0.0415248402177566	0.95023534378224	0.0170890429426153
IFNb-IFN+IL28+TLA+TNF+IL1	0.0354315236666665	-0.418923728115575	0.489786775448908	1
IL1b-IFN+IL28+TLA+TNF+IL1	-1.208911947	-1.66326719878224	-0.754556695217758	1.03989039601515e-11
IL28-IFN+IL28+TLA+TNF+IL1	-2.41644808166667	-2.87080333344891	-1.96209282988443	9.54714085565911e-12
IL28+IL1b-IFN+IL28+TLA+TNF+IL1	-1.92891721233333	-2.38327246411558	-1.47456196055109	9.54736290026403e-12
IL28+TLA-IFN+IL28+TLA+TNF+IL1	-1.99589557566667	-2.45025082744891	-1.54154032388443	9.54714085565911e-12
IL28+TLA+IL1-IFN+IL28+TLA+TNF+IL1	-2.365993757	-2.82034900878224	-1.91163850521776	9.54714085565911e-12
IL28+TLA+TNF-IFN+IL28+TLA+TNF+IL1	-1.912689124	-2.36704437578224	-1.45833387221776	9.54736290026403e-12
IL28+TLA+TNF+IL1-IFN+IL28+TLA+TNF+IL1	-1.735407511	-2.18976276278224	-1.28105225921776	9.54758494486896e-12
IL28+TNF-IFN+IL28+TLA+TNF+IL1	-1.52736509533333	-1.98172034711558	-1.07300984355109	9.55446832762163e-12
IL28+TNF+IL1-IFN+IL28+TLA+TNF+IL1	-1.43303215166667	-1.88738740344891	-0.978676899884425	9.57889323416339e-12
null-IFN+IL28+TLA+TNF+IL1	-2.31704001166667	-2.77139526344891	-1.86268475988443	9.54714085565911e-12
TLA -IFN+IL28+TLA+TNF+IL1	-2.51137262866667	-2.96572788044891	-2.05701737688443	9.54714085565911e-12
TLA+ IL1-IFN+IL28+TLA+TNF+IL1	-1.83555050766667	-2.28990575944891	-1.38119525588443	9.54736290026403e-12
TLA+TNF-IFN+IL28+TLA+TNF+IL1	-2.58431412666667	-3.03866937844891	-2.12995887488443	9.54714085565911e-12
TLA+TNF+IL1-IFN+IL28+TLA+TNF+IL1	-1.539905779	-1.99426103078224	-1.08555052721776	9.55446832762163e-12
TNF+IL1-IFN+IL28+TLA+TNF+IL1	-1.433154686	-1.88750993778224	-0.978799434217759	9.57889323416339e-12
TNFa-IFN+IL28+TLA+TNF+IL1	-1.86564222566667	-2.31999747744891	-1.41128697388443	9.54736290026403e-12
IFN+IL28+TNF+IL1-IFN+IL28+TNF	0.0995843803333334	-0.354770871448908	0.553939632115575	0.999999998337568
IFN+TLA-IFN+IL28+TNF	-0.670905195	-1.12526044678224	-0.216549943217758	7.96434342426044e-05
IFN+TLA+IL1-IFN+IL28+TNF	-0.443500133666667	-0.897855385448909	0.0108551181155749	0.0649555896632557
IFN+TLA+TNF-IFN+IL28+TNF	-0.175958010666667	-0.630313262448909	0.278397241115575	0.999534738947616
IFN+TLA+TNF+IL1-IFN+IL28+TNF	-0.214499795666666	-0.668855047448908	0.239855456115575	0.989796246963665
IFN+TNF-IFN+IL28+TNF	0.246109748666666	-0.208245503115576	0.700465000448907	0.94644071820973
IFNb-IFN+IL28+TNF	-0.214338819666666	-0.668694071448908	0.240016432115576	0.989899560755469
IL1b-IFN+IL28+TNF	-1.45868229033333	-1.91303754211557	-1.00432703855109	9.57489643127474e-12
IL28-IFN+IL28+TNF	-2.666218425	-3.12057367678224	-2.21186317321776	9.54714085565911e-12
IL28+IL1b-IFN+IL28+TNF	-2.17868755566667	-2.63304280744891	-1.72433230388442	9.54714085565911e-12
IL28+TLA-IFN+IL28+TNF	-2.245665919	-2.70002117078224	-1.79131066721776	9.54714085565911e-12
IL28+TLA+IL1-IFN+IL28+TNF	-2.61576410033333	-3.07011935211557	-2.16140884855109	9.54714085565911e-12
IL28+TLA+TNF-IFN+IL28+TNF	-2.16245946733333	-2.61681471911557	-1.70810421555109	9.54714085565911e-12
IL28+TLA+TNF+IL1-IFN+IL28+TNF	-1.98517785433333	-2.43953310611557	-1.53082260255109	9.54714085565911e-12
IL28+TNF-IFN+IL28+TNF	-1.77713543866667	-2.23149069044891	-1.32278018688442	9.54736290026403e-12
IL28+TNF+IL1-IFN+IL28+TNF	-1.682802495	-2.13715774678224	-1.22844724321776	9.54825107868373e-12
null-IFN+IL28+TNF	-2.566810355	-3.02116560678224	-2.11245510321776	9.54714085565911e-12
TLA -IFN+IL28+TNF	-2.761142972	-3.21549822378224	-2.30678772021776	9.54714085565911e-12
TLA+ IL1-IFN+IL28+TNF	-2.085320851	-2.53967610278224	-1.63096559921776	9.54714085565911e-12
TLA+TNF-IFN+IL28+TNF	-2.83408447	-3.28843972178224	-2.37972921821776	9.54714085565911e-12
TLA+TNF+IL1-IFN+IL28+TNF	-1.78967612233333	-2.24403137411557	-1.33532087055109	9.54736290026403e-12
TNF+IL1-IFN+IL28+TNF	-1.68292502933333	-2.13728028111557	-1.22856977755109	9.54825107868373e-12
TNFa-IFN+IL28+TNF	-2.115412569	-2.56976782078224	-1.66105731721776	9.54714085565911e-12
IFN+TLA-IFN+IL28+TNF+IL1	-0.770489575333333	-1.22484482711557	-0.316134323551091	2.69960553378468e-06
IFN+TLA+IL1-IFN+IL28+TNF+IL1	-0.543084514	-0.997439765782242	-0.0887292622177585	0.00449128817036637
IFN+TLA+TNF-IFN+IL28+TNF+IL1	-0.275542391	-0.729897642782242	0.178812860782242	0.846419613303648
IFN+TLA+TNF+IL1-IFN+IL28+TNF+IL1	-0.314084176	-0.768439427782242	0.140271075782242	0.629367846312371
IFN+TNF-IFN+IL28+TNF+IL1	0.146525368333332	-0.307829883448909	0.600880620115574	0.999986137472851
IFNb-IFN+IL28+TNF+IL1	-0.3139232	-0.768278451782241	0.140432051782242	0.63039409656627
IL1b-IFN+IL28+TNF+IL1	-1.55826667066667	-2.01262192244891	-1.10391141888442	9.55491241683148e-12
IL28-IFN+IL28+TNF+IL1	-2.76580280533333	-3.22015805711558	-2.31144755355109	9.54714085565911e-12
IL28+IL1b-IFN+IL28+TNF+IL1	-2.278271936	-2.73262718778224	-1.82391668421776	9.54714085565911e-12
IL28+TLA-IFN+IL28+TNF+IL1	-2.34525029933333	-2.79960555111558	-1.89089504755109	9.54714085565911e-12
IL28+TLA+IL1-IFN+IL28+TNF+IL1	-2.71534848066667	-3.16970373244891	-2.26099322888443	9.54714085565911e-12
IL28+TLA+TNF-IFN+IL28+TNF+IL1	-2.26204384766667	-2.71639909944891	-1.80768859588442	9.54714085565911e-12
IL28+TLA+TNF+IL1-IFN+IL28+TNF+IL1	-2.08476223466667	-2.53911748644891	-1.63040698288442	9.54714085565911e-12
IL28+TNF-IFN+IL28+TNF+IL1	-1.876719819	-2.33107507078224	-1.42236456721776	9.54736290026403e-12
IL28+TNF+IL1-IFN+IL28+TNF+IL1	-1.78238687533333	-2.23674212711557	-1.32803162355109	9.54736290026403e-12
null-IFN+IL28+TNF+IL1	-2.66639473533333	-3.12074998711558	-2.21203948355109	9.54714085565911e-12
TLA -IFN+IL28+TNF+IL1	-2.86072735233333	-3.31508260411558	-2.40637210055109	9.54714085565911e-12
TLA+ IL1-IFN+IL28+TNF+IL1	-2.18490523133333	-2.63926048311557	-1.73054997955109	9.54714085565911e-12
TLA+TNF-IFN+IL28+TNF+IL1	-2.93366885033333	-3.38802410211557	-2.47931359855109	9.54714085565911e-12
TLA+TNF+IL1-IFN+IL28+TNF+IL1	-1.88926050266667	-2.34361575444891	-1.43490525088442	9.54736290026403e-12
TNF+IL1-IFN+IL28+TNF+IL1	-1.78250940966667	-2.23686466144891	-1.32815415788442	9.54736290026403e-12
TNFa-IFN+IL28+TNF+IL1	-2.21499694933333	-2.66935220111558	-1.76064169755109	9.54714085565911e-12
IFN+TLA+IL1-IFN+TLA	0.227405061333333	-0.226950190448909	0.681760313115575	0.978293701641026
IFN+TLA+TNF-IFN+TLA	0.494947184333333	0.0405919325510913	0.949302436115575	0.0175262796599234
IFN+TLA+TNF+IL1-IFN+TLA	0.456405399333333	0.00205014755109167	0.910760651115575	0.0475437792363211
IFN+TNF-IFN+TLA	0.917014943666665	0.462659691884424	1.37137019544891	1.59813499100991e-08
IFNb-IFN+TLA	0.456566375333334	0.00221112355109176	0.910921627115575	0.0473555170506134
IL1b-IFN+TLA	-0.787777095333333	-1.24213234711557	-0.333421843551091	1.48249102105424e-06
IL28-IFN+TLA	-1.99531323	-2.44966848178224	-1.54095797821776	9.54714085565911e-12
IL28+IL1b-IFN+TLA	-1.50778236066667	-1.96213761244891	-1.05342710888442	9.55957535353491e-12
IL28+TLA-IFN+TLA	-1.574760724	-2.02911597578224	-1.12040547221776	9.55358014920193e-12
IL28+TLA+IL1-IFN+TLA	-1.94485890533333	-2.39921415711558	-1.49050365355109	9.54714085565911e-12
IL28+TLA+TNF-IFN+TLA	-1.49155427233333	-1.94590952411558	-1.03719902055109	9.56201784418909e-12
IL28+TLA+TNF+IL1-IFN+TLA	-1.31427265933333	-1.76862791111557	-0.859917407551091	9.6908037150456e-12
IL28+TNF-IFN+TLA	-1.10623024366667	-1.56058549544891	-0.651874991884425	3.11676240372094e-11
IL28+TNF+IL1-IFN+TLA	-1.0118973	-1.46625255178224	-0.557542048217758	5.79124748156801e-10
null-IFN+TLA	-1.89590516	-2.35026041178224	-1.44154990821776	9.54736290026403e-12
TLA -IFN+TLA	-2.090237777	-2.54459302878224	-1.63588252521776	9.54714085565911e-12
TLA+ IL1-IFN+TLA	-1.414415656	-1.86877090778224	-0.960060404217758	9.58999546440964e-12
TLA+TNF-IFN+TLA	-2.163179275	-2.61753452678224	-1.70882402321776	9.54714085565911e-12
TLA+TNF+IL1-IFN+TLA	-1.11877092733333	-1.57312617911558	-0.664415675551091	2.36910491224762e-11
TNF+IL1-IFN+TLA	-1.01201983433333	-1.46637508611557	-0.557664582551091	5.76686365327816e-10
TNFa-IFN+TLA	-1.444507374	-1.89886262578224	-0.990152122217759	9.57423029745996e-12
IFN+TLA+TNF-IFN+TLA+IL1	0.267542123	-0.186813128782242	0.721897374782242	0.880150884730416
IFN+TLA+TNF+IL1-IFN+TLA+IL1	0.229000338000001	-0.225354913782241	0.683355589782242	0.976359078031687
IFN+TNF-IFN+TLA+IL1	0.689609882333333	0.235254630551091	1.14396513411557	4.26574412778491e-05
IFNb-IFN+TLA+IL1	0.229161314000001	-0.225193937782241	0.683516565782242	0.976156717215086
IL1b-IFN+TLA+IL1	-1.01518215666667	-1.46953740844891	-0.560826904884424	5.17267562116785e-10
IL28-IFN+TLA+IL1	-2.22271829133333	-2.67707354311557	-1.76836303955109	9.54714085565911e-12
IL28+IL1b-IFN+TLA+IL1	-1.735187422	-2.18954267378224	-1.28083217021776	9.54758494486896e-12
IL28+TLA-IFN+TLA+IL1	-1.80216578533333	-2.25652103711557	-1.34781053355109	9.54736290026403e-12
IL28+TLA+IL1-IFN+TLA+IL1	-2.17226396666667	-2.62661921844891	-1.71790871488442	9.54714085565911e-12
IL28+TLA+TNF-IFN+TLA+IL1	-1.71895933366667	-2.17331458544891	-1.26460408188442	9.54780698947388e-12
IL28+TLA+TNF+IL1-IFN+TLA+IL1	-1.54167772066667	-1.99603297244891	-1.08732246888442	9.55402423841178e-12
IL28+TNF-IFN+TLA+IL1	-1.333635305	-1.78799055678224	-0.879280053217758	9.6623820056152e-12
IL28+TNF+IL1-IFN+TLA+IL1	-1.23930236133333	-1.69365761311557	-0.784947109551091	9.9905639316944e-12
null-IFN+TLA+IL1	-2.12331022133333	-2.57766547311557	-1.66895496955109	9.54714085565911e-12
TLA -IFN+TLA+IL1	-2.31764283833333	-2.77199809011557	-1.86328758655109	9.54714085565911e-12
TLA+ IL1-IFN+TLA+IL1	-1.64182071733333	-2.09617596911557	-1.18746546555109	9.54825107868373e-12
TLA+TNF-IFN+TLA+IL1	-2.39058433633333	-2.84493958811557	-1.93622908455109	9.54714085565911e-12
TLA+TNF+IL1-IFN+TLA+IL1	-1.34617598866667	-1.80053124044891	-0.891820736884424	9.63795709907345e-12
TNF+IL1-IFN+TLA+IL1	-1.23942489566667	-1.69378014744891	-0.785069643884424	9.98834348564515e-12
TNFa-IFN+TLA+IL1	-1.67191243533333	-2.12626768711558	-1.21755718355109	9.54825107868373e-12
IFN+TLA+TNF+IL1-IFN+TLA+TNF	-0.0385417849999996	-0.492897036782241	0.415813466782242	1
IFN+TNF-IFN+TLA+TNF	0.422067759333332	-0.0322874924489094	0.876423011115574	0.106044022272948
IFNb-IFN+TLA+TNF	-0.0383808089999995	-0.492736060782241	0.415974442782242	1
IL1b-IFN+TLA+TNF	-1.28272427966667	-1.73707953144891	-0.828369027884424	9.74864633462857e-12
IL28-IFN+TLA+TNF	-2.49026041433333	-2.94461566611557	-2.03590516255109	9.54714085565911e-12
IL28+IL1b-IFN+TLA+TNF	-2.002729545	-2.45708479678224	-1.54837429321776	9.54714085565911e-12
IL28+TLA-IFN+TLA+TNF	-2.06970790833333	-2.52406316011557	-1.61535265655109	9.54714085565911e-12
IL28+TLA+IL1-IFN+TLA+TNF	-2.43980608966667	-2.89416134144891	-1.98545083788443	9.54714085565911e-12
IL28+TLA+TNF-IFN+TLA+TNF	-1.98650145666667	-2.44085670844891	-1.53214620488442	9.54714085565911e-12
IL28+TLA+TNF+IL1-IFN+TLA+TNF	-1.80921984366667	-2.26357509544891	-1.35486459188442	9.54736290026403e-12
IL28+TNF-IFN+TLA+TNF	-1.601177428	-2.05553267978224	-1.14682217621776	9.55024948012806e-12
IL28+TNF+IL1-IFN+TLA+TNF	-1.50684448433333	-1.96119973611557	-1.05248923255109	9.55957535353491e-12
null-IFN+TLA+TNF	-2.39085234433333	-2.84520759611557	-1.93649709255109	9.54714085565911e-12
TLA -IFN+TLA+TNF	-2.58518496133333	-3.03954021311558	-2.13082970955109	9.54714085565911e-12
TLA+ IL1-IFN+TLA+TNF	-1.90936284033333	-2.36371809211557	-1.45500758855109	9.54736290026403e-12
TLA+TNF-IFN+TLA+TNF	-2.65812645933333	-3.11248171111557	-2.20377120755109	9.54714085565911e-12
TLA+TNF+IL1-IFN+TLA+TNF	-1.61371811166667	-2.06807336344891	-1.15936285988442	9.54936130170836e-12
TNF+IL1-IFN+TLA+TNF	-1.50696701866667	-1.96132227044891	-1.05261176688442	9.55957535353491e-12
TNFa-IFN+TLA+TNF	-1.93945455833333	-2.39380981011558	-1.48509930655109	9.54714085565911e-12
IFN+TNF-IFN+TLA+TNF+IL1	0.460609544333332	0.00625429255109022	0.914964796115574	0.0428387041390862
IFNb-IFN+TLA+TNF+IL1	0.00016097600000009	-0.454194275782242	0.454516227782242	1
IL1b-IFN+TLA+TNF+IL1	-1.24418249466667	-1.69853774644891	-0.789827242884424	9.94093696249365e-12
IL28-IFN+TLA+TNF+IL1	-2.45171862933333	-2.90607388111558	-1.99736337755109	9.54714085565911e-12
IL28+IL1b-IFN+TLA+TNF+IL1	-1.96418776	-2.41854301178224	-1.50983250821776	9.54714085565911e-12
IL28+TLA-IFN+TLA+TNF+IL1	-2.03116612333333	-2.48552137511558	-1.57681087155109	9.54714085565911e-12
IL28+TLA+IL1-IFN+TLA+TNF+IL1	-2.40126430466667	-2.85561955644891	-1.94690905288443	9.54714085565911e-12
IL28+TLA+TNF-IFN+TLA+TNF+IL1	-1.94795967166667	-2.40231492344891	-1.49360441988442	9.54714085565911e-12
IL28+TLA+TNF+IL1-IFN+TLA+TNF+IL1	-1.77067805866667	-2.22503331044891	-1.31632280688442	9.54736290026403e-12
IL28+TNF-IFN+TLA+TNF+IL1	-1.562635643	-2.01699089478224	-1.10828039121776	9.55469037222656e-12
IL28+TNF+IL1-IFN+TLA+TNF+IL1	-1.46830269933333	-1.92265795111558	-1.01394744755109	9.57223189601564e-12
null-IFN+TLA+TNF+IL1	-2.35231055933333	-2.80666581111558	-1.89795530755109	9.54714085565911e-12
TLA -IFN+TLA+TNF+IL1	-2.54664317633333	-3.00099842811558	-2.09228792455109	9.54714085565911e-12
TLA+ IL1-IFN+TLA+TNF+IL1	-1.87082105533333	-2.32517630711558	-1.41646580355109	9.54736290026403e-12
TLA+TNF-IFN+TLA+TNF+IL1	-2.61958467433333	-3.07393992611558	-2.16522942255109	9.54714085565911e-12
TLA+TNF+IL1-IFN+TLA+TNF+IL1	-1.57517632666667	-2.02953157844891	-1.12082107488442	9.55335810459701e-12
TNF+IL1-IFN+TLA+TNF+IL1	-1.46842523366667	-1.92278048544891	-1.01406998188442	9.57223189601564e-12
TNFa-IFN+TLA+TNF+IL1	-1.90091277333333	-2.35526802511558	-1.44655752155109	9.54736290026403e-12
IFNb-IFN+TNF	-0.460448568333332	-0.914803820115574	-0.00609331655109013	0.0430109395694125
IL1b-IFN+TNF	-1.704792039	-2.15914729078224	-1.25043678721776	9.54802903407881e-12
IL28-IFN+TNF	-2.91232817366667	-3.36668342544891	-2.45797292188442	9.54714085565911e-12
IL28+IL1b-IFN+TNF	-2.42479730433333	-2.87915255611557	-1.97044205255109	9.54714085565911e-12
IL28+TLA-IFN+TNF	-2.49177566766667	-2.94613091944891	-2.03742041588442	9.54714085565911e-12
IL28+TLA+IL1-IFN+TNF	-2.861873849	-3.31622910078224	-2.40751859721776	9.54714085565911e-12
IL28+TLA+TNF-IFN+TNF	-2.408569216	-2.86292446778224	-1.95421396421776	9.54714085565911e-12
IL28+TLA+TNF+IL1-IFN+TNF	-2.231287603	-2.68564285478224	-1.77693235121776	9.54714085565911e-12
IL28+TNF-IFN+TNF	-2.02324518733333	-2.47760043911557	-1.56888993555109	9.54714085565911e-12
IL28+TNF+IL1-IFN+TNF	-1.92891224366667	-2.38326749544891	-1.47455699188442	9.54736290026403e-12
null-IFN+TNF	-2.81292010366667	-3.26727535544891	-2.35856485188442	9.54714085565911e-12
TLA -IFN+TNF	-3.00725272066667	-3.46160797244891	-2.55289746888442	9.54714085565911e-12
TLA+ IL1-IFN+TNF	-2.33143059966667	-2.78578585144891	-1.87707534788442	9.54714085565911e-12
TLA+TNF-IFN+TNF	-3.08019421866667	-3.53454947044891	-2.62583896688442	9.54714085565911e-12
TLA+TNF+IL1-IFN+TNF	-2.035785871	-2.49014112278224	-1.58143061921776	9.54714085565911e-12
TNF+IL1-IFN+TNF	-1.929034778	-2.38339002978224	-1.47467952621776	9.54736290026403e-12
TNFa-IFN+TNF	-2.36152231766667	-2.81587756944891	-1.90716706588442	9.54714085565911e-12
IL1b-IFNb	-1.24434347066667	-1.69869872244891	-0.789988218884424	9.93949367256164e-12
IL28-IFNb	-2.45187960533333	-2.90623485711558	-1.99752435355109	9.54714085565911e-12
IL28+IL1b-IFNb	-1.964348736	-2.41870398778224	-1.50999348421776	9.54714085565911e-12
IL28+TLA-IFNb	-2.03132709933333	-2.48568235111558	-1.57697184755109	9.54714085565911e-12
IL28+TLA+IL1-IFNb	-2.40142528066667	-2.85578053244891	-1.94707002888443	9.54714085565911e-12
IL28+TLA+TNF-IFNb	-1.94812064766667	-2.40247589944891	-1.49376539588443	9.54714085565911e-12
IL28+TLA+TNF+IL1-IFNb	-1.77083903466667	-2.22519428644891	-1.31648378288442	9.54736290026403e-12
IL28+TNF-IFNb	-1.562796619	-2.01715187078224	-1.10844136721776	9.55469037222656e-12
IL28+TNF+IL1-IFNb	-1.46846367533333	-1.92281892711558	-1.01410842355109	9.57223189601564e-12
null-IFNb	-2.35247153533333	-2.80682678711558	-1.89811628355109	9.54714085565911e-12
TLA -IFNb	-2.54680415233333	-3.00115940411558	-2.09244890055109	9.54714085565911e-12
TLA+ IL1-IFNb	-1.87098203133333	-2.32533728311558	-1.41662677955109	9.54736290026403e-12
TLA+TNF-IFNb	-2.61974565033333	-3.07410090211558	-2.16539039855109	9.54714085565911e-12
TLA+TNF+IL1-IFNb	-1.57533730266667	-2.02969255444891	-1.12098205088442	9.55335810459701e-12
TNF+IL1-IFNb	-1.46858620966667	-1.92294146144891	-1.01423095788443	9.57223189601564e-12
TNFa-IFNb	-1.90107374933333	-2.35542900111558	-1.44671849755109	9.54736290026403e-12
IL28-IL1b	-1.20753613466667	-1.66189138644891	-0.753180882884426	1.04294350933287e-11
IL28+IL1b-IL1b	-0.720005265333334	-1.17436051711558	-0.265650013551092	1.52730188235362e-05
IL28+TLA-IL1b	-0.786983628666668	-1.24133888044891	-0.332628376884426	1.52392377605892e-06
IL28+TLA+IL1-IL1b	-1.15708181	-1.61143706178224	-0.702726558217759	1.35457201011491e-11
IL28+TLA+TNF-IL1b	-0.703777177000001	-1.15813242878224	-0.249421925217759	2.6476261605457e-05
IL28+TLA+TNF+IL1-IL1b	-0.526495564	-0.980850815782242	-0.0721403122177586	0.0072713276561055
IL28+TNF-IL1b	-0.318453148333334	-0.772808400115576	0.135902103448908	0.601377607708763
IL28+TNF+IL1-IL1b	-0.224120204666667	-0.678475456448909	0.230235047115574	0.981889398113399
null-IL1b	-1.10812806466667	-1.56248331644891	-0.653772812884425	2.98413516119922e-11
TLA -IL1b	-1.30246068166667	-1.75681593344891	-0.848105429884426	9.71411839856273e-12
TLA+ IL1-IL1b	-0.626638560666667	-1.08099381244891	-0.172283308884425	0.000339114773428073
TLA+TNF-IL1b	-1.37540217966667	-1.82975743144891	-0.921046927884426	9.61331014792677e-12
TLA+TNF+IL1-IL1b	-0.330993832	-0.785349083782242	0.123361419782241	0.520643463703884
TNF+IL1-IL1b	-0.224242739	-0.678597990782242	0.230112512782241	0.981764254806748
TNFa-IL1b	-0.656730278666668	-1.11108553044891	-0.202375026884426	0.000127257082958354
IL28+IL1b-IL28	0.487530869333333	0.0331756175510915	0.941886121115575	0.0213871032410453
IL28+TLA-IL28	0.420552506	-0.033802745782242	0.874907757782242	0.109627579879775
IL28+TLA+IL1-IL28	0.0504543246666664	-0.403900927115575	0.504809576448908	1
IL28+TLA+TNF-IL28	0.503758957666667	0.049403705884425	0.958114209448909	0.013779264953842
IL28+TLA+TNF+IL1-IL28	0.681040570666667	0.226685318884425	1.13539582244891	5.682852581812e-05
IL28+TNF-IL28	0.889082986333334	0.434727734551092	1.34343823811558	4.26989015256396e-08
IL28+TNF+IL1-IL28	0.98341593	0.529060678217758	1.43777118178224	1.55535928580974e-09
null-IL28	0.0994080700000002	-0.354947181782242	0.553763321782242	0.999999998411328
TLA -IL28	-0.0949245470000003	-0.549279798782242	0.359430704782241	0.999999999517802
TLA+ IL1-IL28	0.580897574	0.126542322217758	1.03525282578224	0.00143619945258799
TLA+TNF-IL28	-0.167866045	-0.622221296782242	0.286489206782242	0.999800557649929
TLA+TNF+IL1-IL28	0.876542302666667	0.422187050884425	1.33089755444891	6.6367660922495e-08
TNF+IL1-IL28	0.983293395666667	0.528938143884425	1.43764864744891	1.56202462076038e-09
TNFa-IL28	0.550805856	0.096450604217758	1.00516110778224	0.00357454590870276
IL28+TLA-IL28+IL1b	-0.0669783633333335	-0.521333615115575	0.387376888448908	1
IL28+TLA+IL1-IL28+IL1b	-0.437076544666667	-0.891431796448909	0.0172787071155749	0.075521918095611
IL28+TLA+TNF-IL28+IL1b	0.0162280883333334	-0.438127163448908	0.470583340115575	1
IL28+TLA+TNF+IL1-IL28+IL1b	0.193509701333334	-0.260845550448908	0.647864953115575	0.997737875388475
IL28+TNF-IL28+IL1b	0.401552117	-0.0528031347822415	0.855907368782242	0.163474948594253
IL28+TNF+IL1-IL28+IL1b	0.495885060666667	0.0415298088844249	0.950240312448908	0.017086741447783
null-IL28+IL1b	-0.388122799333333	-0.842478051115575	0.0662324524489087	0.212445788931895
TLA -IL28+IL1b	-0.582455416333334	-1.03681066811558	-0.128100164551092	0.00136876370380634
TLA+ IL1-IL28+IL1b	0.0933667046666669	-0.360988547115575	0.547721956448909	0.999999999687029
TLA+TNF-IL28+IL1b	-0.655396914333333	-1.10975216611557	-0.201041662551091	0.000132963896458893
TLA+TNF+IL1-IL28+IL1b	0.389011433333334	-0.0653438184489082	0.843366685115575	0.208909039047991
TNF+IL1-IL28+IL1b	0.495762526333334	0.0414072745510918	0.950117778115575	0.0171435832249092
TNFa-IL28+IL1b	0.0632749866666664	-0.391080265115575	0.517630238448908	1
IL28+TLA+IL1-IL28+TLA	-0.370098181333333	-0.824453433115575	0.0842570704489085	0.293377135878264
IL28+TLA+TNF-IL28+TLA	0.083206451666667	-0.371148800115575	0.537561703448909	0.999999999985635
IL28+TLA+TNF+IL1-IL28+TLA	0.260488064666667	-0.193867187115575	0.714843316448909	0.905832944768991
IL28+TNF-IL28+TLA	0.468530480333334	0.014175228551092	0.922885732115576	0.0350878851363753
IL28+TNF+IL1-IL28+TLA	0.562863424	0.108508172217758	1.01721867578224	0.00249062176453396
null-IL28+TLA	-0.321144436	-0.775499687782241	0.133210815782242	0.584045353399855
TLA -IL28+TLA	-0.515477053	-0.969832304782242	-0.0611218012177582	0.00994362672462024
TLA+ IL1-IL28+TLA	0.160345068	-0.294010183782241	0.614700319782242	0.999915893372617
TLA+TNF-IL28+TLA	-0.588418551	-1.04277380278224	-0.134063299217758	0.00113776998538817
TLA+TNF+IL1-IL28+TLA	0.455989796666667	0.00163454488442533	0.910345048448909	0.0480328945451374
TNF+IL1-IL28+TLA	0.562740889666667	0.108385637884425	1.01709614144891	0.00249985422446464
TNFa-IL28+TLA	0.13025335	-0.324101901782242	0.584608601782242	0.999998914225241
IL28+TLA+TNF-IL28+TLA+IL1	0.453304633	-0.0010506187822415	0.907659884782242	0.0513015877663501
IL28+TLA+TNF+IL1-IL28+TLA+IL1	0.630586246	0.176230994217759	1.08494149778224	0.000298568897112994
IL28+TNF-IL28+TLA+IL1	0.838628661666667	0.384273409884425	1.29298391344891	2.51216548452504e-07
IL28+TNF+IL1-IL28+TLA+IL1	0.932961605333333	0.478606353551092	1.38731685711558	9.12060149627081e-09
null-IL28+TLA+IL1	0.0489537453333337	-0.405401506448908	0.503308997115576	1
TLA -IL28+TLA+IL1	-0.145378871666667	-0.599734123448909	0.308976380115575	0.999988227500501
TLA+ IL1-IL28+TLA+IL1	0.530443249333334	0.076087997551092	0.984798501115576	0.00649091578435324
TLA+TNF-IL28+TLA+IL1	-0.218320369666666	-0.672675621448908	0.236034882115575	0.987082263724721
TLA+TNF+IL1-IL28+TLA+IL1	0.826087978	0.371732726217759	1.28044322978224	3.8972659111014e-07
TNF+IL1-IL28+TLA+IL1	0.932839071	0.478483819217759	1.38719432278224	9.15998177308808e-09
TNFa-IL28+TLA+IL1	0.500351531333333	0.0459962795510915	0.954706783115575	0.0151299960811576
IL28+TLA+TNF+IL1-IL28+TLA+TNF	0.177281613	-0.277073638782242	0.631636864782242	0.999469609760969
IL28+TNF-IL28+TLA+TNF	0.385324028666667	-0.0690312231155749	0.839679280448909	0.223863533956471
IL28+TNF+IL1-IL28+TLA+TNF	0.479656972333333	0.0253017205510914	0.934012224115575	0.0263281983671039
null-IL28+TLA+TNF	-0.404350887666667	-0.858706139448908	0.0500043641155752	0.154449140400455
TLA -IL28+TLA+TNF	-0.598683504666667	-1.05303875644891	-0.144328252884425	0.00082547563542279
TLA+ IL1-IL28+TLA+TNF	0.0771386163333334	-0.377216635448908	0.531493868115575	1
TLA+TNF-IL28+TLA+TNF	-0.671625002666667	-1.12598025444891	-0.217269750884425	7.7762059142672e-05
TLA+TNF+IL1-IL28+TLA+TNF	0.372783345	-0.0815719067822416	0.827138596782242	0.28021993404039
TNF+IL1-IL28+TLA+TNF	0.479534438	0.0251791862177583	0.933889689782242	0.0264127191958408
TNFa-IL28+TLA+TNF	0.047046898333333	-0.407308353448909	0.501402150115575	1
IL28+TNF-IL28+TLA+TNF+IL1	0.208042415666667	-0.246312836115575	0.662397667448908	0.993322544811344
IL28+TNF+IL1-IL28+TLA+TNF+IL1	0.302375359333333	-0.151979892448909	0.756730611115575	0.702414055281326
null-IL28+TLA+TNF+IL1	-0.581632500666667	-1.03598775244891	-0.127277248884425	0.00140399610990394
TLA -IL28+TLA+TNF+IL1	-0.775965117666667	-1.23032036944891	-0.321609865884425	2.23342858618469e-06
TLA+ IL1-IL28+TLA+TNF+IL1	-0.100142996666667	-0.554498248448908	0.354212255115575	0.999999998081878
TLA+TNF-IL28+TLA+TNF+IL1	-0.848906615666667	-1.30326186744891	-0.394551363884425	1.75198587304415e-07
TLA+TNF+IL1-IL28+TLA+TNF+IL1	0.195501732	-0.258853519782242	0.649856983782242	0.997346341649642
TNF+IL1-IL28+TLA+TNF+IL1	0.302252825	-0.152102426782242	0.756608076782242	0.703156237633749
TNFa-IL28+TLA+TNF+IL1	-0.130234714666667	-0.584589966448909	0.324120537115575	0.999998917713543
IL28+TNF+IL1-IL28+TNF	0.0943329436666663	-0.360022308115575	0.548688195448908	0.999999999590365
null-IL28+TNF	-0.789674916333333	-1.24403016811558	-0.335319664551092	1.38787611758673e-06
TLA -IL28+TNF	-0.984007533333334	-1.43836278511558	-0.529652281551092	1.52358869964786e-09
TLA+ IL1-IL28+TNF	-0.308185412333333	-0.762540664115575	0.146169839448908	0.666632796803052
TLA+TNF-IL28+TNF	-1.05694903133333	-1.51130428311558	-0.602593779551092	1.27882704425986e-10
TLA+TNF+IL1-IL28+TNF	-0.0125406836666667	-0.466895935448909	0.441814568115575	1
TNF+IL1-IL28+TNF	0.0942104093333332	-0.360144842448909	0.548565661115575	0.999999999604039
TNFa-IL28+TNF	-0.338277130333334	-0.792632382115576	0.116078121448908	0.474477579951236
null-IL28+TNF+IL1	-0.88400786	-1.33836311178224	-0.429652608217758	5.10438321610351e-08
TLA -IL28+TNF+IL1	-1.078340477	-1.53269572878224	-0.623985225217758	6.59498011756909e-11
TLA+ IL1-IL28+TNF+IL1	-0.402518356	-0.856873607782242	0.051836895782242	0.160314127403768
TLA+TNF-IL28+TNF+IL1	-1.151281975	-1.60563722678224	-0.696926723217758	1.43510758832122e-11
TLA+TNF+IL1-IL28+TNF+IL1	-0.106873627333333	-0.561228879115575	0.347481624448909	0.999999990101921
TNF+IL1-IL28+TNF+IL1	-0.000122534333333091	-0.454477786115575	0.454232717448909	1
TNFa-IL28+TNF+IL1	-0.432610074	-0.886965325782242	0.0217451777822416	0.0837080489556002
TLA -null	-0.194332617	-0.648687868782242	0.260022634782241	0.997582565719948
TLA+ IL1-null	0.481489504	0.0271342522177582	0.935844755782242	0.0250932248318916
TLA+TNF-null	-0.267274115	-0.721629366782242	0.187081136782242	0.881196842516651
TLA+TNF+IL1-null	0.777134232666667	0.322778980884425	1.23148948444891	2.14476033189026e-06
TNF+IL1-null	0.883885325666667	0.429530073884425	1.33824057744891	5.12642859273882e-08
TNFa-null	0.451397786	-0.00295746578224226	0.905753037782241	0.0537403373749472
TLA+ IL1-TLA	0.675822121	0.221466869217759	1.13017737278224	6.76306830184048e-05
TLA+TNF-TLA	-0.0729414979999997	-0.527296749782242	0.381413753782242	1
TLA+TNF+IL1-TLA	0.971466849666667	0.517111597884425	1.42582210144891	2.36139208187325e-09
TNF+IL1-TLA	1.07821794266667	0.623862690884425	1.53257319444891	6.61893873044050e-11
TNFa-TLA	0.645730403	0.191375151217758	1.10008565478224	0.000182535113830928
TLA+TNF-TLA+ IL1	-0.748763619	-1.20311887078224	-0.294408367217758	5.71119180214907e-06
TLA+TNF+IL1-TLA+ IL1	0.295644728666667	-0.158710523115575	0.749999980448909	0.742258060236384
TNF+IL1-TLA+ IL1	0.402395821666667	-0.0519594301155751	0.856751073448909	0.160712343457635
TNFa-TLA+ IL1	-0.0300917180000004	-0.484446969782242	0.424263533782241	1
TLA+TNF+IL1-TLA+TNF	1.04440834766667	0.590053095884425	1.49876359944891	1.92547866539883e-10
TNF+IL1-TLA+TNF	1.15115944066667	0.696804188884425	1.60551469244891	1.43713929645628e-11
TNFa-TLA+TNF	0.718671901	0.264316649217758	1.17302715278224	1.59815497607907e-05
TNF+IL1-TLA+TNF+IL1	0.106751093	-0.347604158782242	0.561106344782242	0.999999990380665
TNFa-TLA+TNF+IL1	-0.325736446666667	-0.780091698448909	0.128618805115575	0.554429489307441
TNFa-TNF+IL1	-0.432487539666667	-0.886842791448909	0.0218677121155746	0.0839428490427342
