# Supplementary material for: Combinatorial Cytokine Code Generates Anti-Viral State in Dendritic Cells
Source: Front Immunol. 2014 Feb 26;5:73. doi: 10.3389/fimmu.2014.00073 (PMC3935347; doi:10.3389/fimmu.2014.00073)
Supplement: Supplementary file 2 [file 71252_Sealfon_DataSheet2.ZIP › R/Fig7/CFS1.csv]

	diff	lwr	upr	p adj
IFN+IL1b-IFN+ TNF+IL1	-1.463444017	-3.25395086345856	0.327062829458557	0.28714497344404
IFN+IL28-IFN+ TNF+IL1	-1.10896310466667	-2.89946995112522	0.68154374179189	0.818712578892807
IFN+IL28+IL1-IFN+ TNF+IL1	-1.535399447	-3.32590629345856	0.255107399458557	0.206512534945949
IFN+IL28+TLA-IFN+ TNF+IL1	-2.40759322733333	-4.19810007379189	-0.617086380874777	0.000560287950215121
IFN+IL28+TLA+IL1-IFN+ TNF+IL1	-2.20344246366667	-3.99394931012522	-0.41293561720811	0.00278620821266307
IFN+IL28+TLA+TNF-IFN+ TNF+IL1	-0.529812852	-2.32031969845856	1.26069399445856	0.999997802198709
IFN+IL28+TLA+TNF+IL1-IFN+ TNF+IL1	-2.11989884033333	-3.91040568679189	-0.329391993874776	0.00522170269352507
IFN+IL28+TNF-IFN+ TNF+IL1	-0.612852999666667	-2.40335984612522	1.17765384679189	0.999953675971091
IFN+IL28+TNF+IL1-IFN+ TNF+IL1	-0.905180744333333	-2.69568759079189	0.885326102125223	0.975474013048045
IFN+TLA-IFN+ TNF+IL1	-2.75630166533333	-4.54680851179189	-0.965794818874777	3.06562221278339e-05
IFN+TLA+IL1-IFN+ TNF+IL1	-1.83948956566667	-3.62999641212522	-0.0489827192081098	0.0366786412123367
IFN+TLA+TNF-IFN+ TNF+IL1	-1.19910211966667	-2.98960896612522	0.59140472679189	0.690797201543179
IFN+TLA+TNF+IL1-IFN+ TNF+IL1	-2.22073386533333	-4.01124071179189	-0.430227018874777	0.00244105960173524
IFN+TNF-IFN+ TNF+IL1	-2.12826314566667	-3.91876999212522	-0.337756299208109	0.00490757459262636
IFNb-IFN+ TNF+IL1	-1.60061803066667	-3.39112487712522	0.18988881579189	0.148794941367407
IL1b-IFN+ TNF+IL1	-0.712434501666666	-2.50294134812522	1.07807234479189	0.99925695581445
IL28-IFN+ TNF+IL1	-1.07661507566667	-2.86712192212522	0.71389177079189	0.856794232055381
IL28+IL1b-IFN+ TNF+IL1	-0.358413765666667	-2.14892061212522	1.43209308079189	0.999999999843
IL28+TLA-IFN+ TNF+IL1	-1.84147575066667	-3.63198259712522	-0.0509689042081098	0.0362127836640324
IL28+TLA+IL1-IFN+ TNF+IL1	-1.38104037333333	-3.17154721979189	0.409466473125223	0.400386913447817
IL28+TLA+TNF-IFN+ TNF+IL1	-1.48738468733333	-3.27789153379189	0.303122159125224	0.258326236826817
IL28+TLA+TNF+IL1-IFN+ TNF+IL1	-1.07841001633333	-2.86891686279189	0.712096830125224	0.854808978468282
IL28+TNF-IFN+ TNF+IL1	-0.420507522333334	-2.21101436879189	1.36999932412522	0.999999990478913
IL28+TNF+IL1-IFN+ TNF+IL1	-2.56045628166667	-4.35096312812522	-0.76994943520811	0.00016011514193448
null-IFN+ TNF+IL1	-3.30451591633333	-5.09502276279189	-1.51400906987478	2.51936422057675e-07
TLA -IFN+ TNF+IL1	-1.888976292	-3.67948313845856	-0.098469445541443	0.0265455045984933
TLA+ IL1-IFN+ TNF+IL1	-2.82512819933333	-4.61563504579189	-1.03462135287478	1.69743913059905e-05
TLA+TNF-IFN+ TNF+IL1	-1.88555395	-3.67606079645856	-0.0950471035414429	0.0271544205617409
TLA+TNF+IL1-IFN+ TNF+IL1	-0.527039407333334	-2.31754625379189	1.26346743912522	0.999998042697171
TNF+IL1-IFN+ TNF+IL1	-1.26388463966667	-3.05439148612522	0.52662220679189	0.586776866373396
TNFa-IFN+ TNF+IL1	-1.20380130466667	-2.99430815112522	0.58670554179189	0.6834663371059
IFN+IL28-IFN+IL1b	0.354480912333333	-1.43602593412522	2.14498775879189	0.999999999882786
IFN+IL28+IL1-IFN+IL1b	-0.0719554300000003	-1.86246227645856	1.71855141645856	1
IFN+IL28+TLA-IFN+IL1b	-0.944149210333334	-2.73465605679189	0.846357636125223	0.959990022420878
IFN+IL28+TLA+IL1-IFN+IL1b	-0.739998446666667	-2.53050529312522	1.05050839979189	0.99860114726242
IFN+IL28+TLA+TNF-IFN+IL1b	0.933631165	-0.856875681458557	2.72413801145856	0.964736610616782
IFN+IL28+TLA+TNF+IL1-IFN+IL1b	-0.656454823333333	-2.44696166979189	1.13405202312522	0.999826990330293
IFN+IL28+TNF-IFN+IL1b	0.850591017333333	-0.939915829125223	2.64109786379189	0.98889958299751
IFN+IL28+TNF+IL1-IFN+IL1b	0.558263272666666	-1.23224357379189	2.34877011912522	0.999993176442222
IFN+TLA-IFN+IL1b	-1.29285764833333	-3.08336449479189	0.497649198125223	0.539385653886594
IFN+TLA+IL1-IFN+IL1b	-0.376045548666667	-2.16655239512522	1.41446129779189	0.999999999447165
IFN+TLA+TNF-IFN+IL1b	0.264341897333334	-1.52616494912522	2.05484874379189	1
IFN+TLA+TNF+IL1-IFN+IL1b	-0.757289848333333	-2.54779669479189	1.03321699812522	0.997972775296879
IFN+TNF-IFN+IL1b	-0.664819128666666	-2.45532597512522	1.12568771779189	0.999781463551883
IFNb-IFN+IL1b	-0.137174013666667	-1.92768086012522	1.65333283279189	1
IL1b-IFN+IL1b	0.751009515333334	-1.03949733112522	2.54151636179189	0.998224410572063
IL28-IFN+IL1b	0.386828941333333	-1.40367790512522	2.17733578779189	0.999999998851264
IL28+IL1b-IFN+IL1b	1.10503025133333	-0.685476595125224	2.89553709779189	0.823596530226983
IL28+TLA-IFN+IL1b	-0.378031733666667	-2.16853858012522	1.41247511279189	0.999999999366113
IL28+TLA+IL1-IFN+IL1b	0.0824036436666664	-1.70810320279189	1.87291049012522	1
IL28+TLA+TNF-IFN+IL1b	-0.0239406703333334	-1.81444751679189	1.76656617612522	1
IL28+TLA+TNF+IL1-IFN+IL1b	0.385034000666667	-1.40547284579189	2.17554084712522	0.999999998981004
IL28+TNF-IFN+IL1b	1.04293649466667	-0.747570351791891	2.83344334112522	0.891133200370185
IL28+TNF+IL1-IFN+IL1b	-1.09701226466667	-2.88751911112522	0.69349458179189	0.833340342404469
null-IFN+IL1b	-1.84107189933333	-3.63157874579189	-0.050565052874777	0.0363070739043473
TLA -IFN+IL1b	-0.425532275	-2.21603912145856	1.36497457145856	0.999999987209972
TLA+ IL1-IFN+IL1b	-1.36168418233333	-3.15219102879189	0.428822664125223	0.429708575787112
TLA+TNF-IFN+IL1b	-0.422109933	-2.21261677945856	1.36839691345856	0.999999989533502
TLA+TNF+IL1-IFN+IL1b	0.936404609666666	-0.854102236791891	2.72691145612522	0.96352783383368
TNF+IL1-IFN+IL1b	0.199559377333333	-1.59094746912522	1.99006622379189	1
TNFa-IFN+IL1b	0.259642712333333	-1.53086413412522	2.05014955879189	1
IFN+IL28+IL1-IFN+IL28	-0.426436342333333	-2.21694318879189	1.36407050412522	0.999999986519529
IFN+IL28+TLA-IFN+IL28	-1.29863012266667	-3.08913696912522	0.49187672379189	0.52997550675633
IFN+IL28+TLA+IL1-IFN+IL28	-1.094479359	-2.88498620545856	0.696027487458556	0.836358007567874
IFN+IL28+TLA+TNF-IFN+IL28	0.579150252666666	-1.21135659379189	2.36965709912522	0.999985251952818
IFN+IL28+TLA+TNF+IL1-IFN+IL28	-1.01093573566667	-2.80144258212522	0.77957111079189	0.91855181066957
IFN+IL28+TNF-IFN+IL28	0.496110105	-1.29439674145856	2.28661695145856	0.999999499200078
IFN+IL28+TNF+IL1-IFN+IL28	0.203782360333333	-1.58672448612522	1.99428920679189	1
IFN+TLA-IFN+IL28	-1.64733856066667	-3.43784540712522	0.143168285791889	0.115825573352459
IFN+TLA+IL1-IFN+IL28	-0.730526461	-2.52103330745856	1.05998038545856	0.998867854597866
IFN+TLA+TNF-IFN+IL28	-0.0901390149999997	-1.88064586145856	1.70036783145856	1
IFN+TLA+TNF+IL1-IFN+IL28	-1.11177076066667	-2.90227760712522	0.67873608579189	0.815184574144037
IFN+TNF-IFN+IL28	-1.019300041	-2.80980688745856	0.771206805458557	0.911875754743133
IFNb-IFN+IL28	-0.491654926	-2.28216177245856	1.29885192045856	0.999999593068757
IL1b-IFN+IL28	0.396528603	-1.39397824345856	2.18703544945856	0.999999997833268
IL28-IFN+IL28	0.0323480290000002	-1.75815881745856	1.82285487545856	1
IL28+IL1b-IFN+IL28	0.750549339	-1.03995750745856	2.54105618545856	0.998241743477969
IL28+TLA-IFN+IL28	-0.732512646	-2.52301949245856	1.05799420045856	0.998815914555311
IL28+TLA+IL1-IFN+IL28	-0.272077268666667	-2.06258411512522	1.51842957779189	1
IL28+TLA+TNF-IFN+IL28	-0.378421582666667	-2.16892842912522	1.41208526379189	0.999999999348934
IL28+TLA+TNF+IL1-IFN+IL28	0.0305530883333334	-1.75995375812522	1.82105993479189	1
IL28+TNF-IFN+IL28	0.688455582333333	-1.10205126412522	2.47896242879189	0.999589953539403
IL28+TNF+IL1-IFN+IL28	-1.451493177	-3.24200002345856	0.339013669458557	0.302256543984186
null-IFN+IL28	-2.19555281166667	-3.98605965812522	-0.40504596520811	0.00295878302591812
TLA -IFN+IL28	-0.780013187333333	-2.57052003379189	1.01049365912522	0.996791335151726
TLA+ IL1-IFN+IL28	-1.71616509466667	-3.50667194112522	0.0743417517918894	0.0783470384586501
TLA+TNF-IFN+IL28	-0.776590845333333	-2.56709769179189	1.01391600112522	0.996999776414505
TLA+TNF+IL1-IFN+IL28	0.581923697333332	-1.20858314912522	2.37243054379189	0.999983722334189
TNF+IL1-IFN+IL28	-0.154921535	-1.94542838145856	1.63558531145856	1
TNFa-IFN+IL28	-0.0948382000000003	-1.88534504645856	1.69566864645856	1
IFN+IL28+TLA-IFN+IL28+IL1	-0.872193780333333	-2.66270062679189	0.918313066125223	0.984564573966477
IFN+IL28+TLA+IL1-IFN+IL28+IL1	-0.668043016666667	-2.45854986312522	1.12246382979189	0.999761245000323
IFN+IL28+TLA+TNF-IFN+IL28+IL1	1.005586595	-0.784920251458557	2.79609344145856	0.922641022804695
IFN+IL28+TLA+TNF+IL1-IFN+IL28+IL1	-0.584499393333333	-2.37500623979189	1.20600745312522	0.999982173325867
IFN+IL28+TNF-IFN+IL28+IL1	0.922546447333333	-0.867960399125223	2.71305329379189	0.969271736949151
IFN+IL28+TNF+IL1-IFN+IL28+IL1	0.630218702666667	-1.16028814379189	2.42072554912522	0.99992005761758
IFN+TLA-IFN+IL28+IL1	-1.22090221833333	-3.01140906479189	0.569604628125223	0.656425697433807
IFN+TLA+IL1-IFN+IL28+IL1	-0.304090118666666	-2.09459696512522	1.48641672779189	1
IFN+TLA+TNF-IFN+IL28+IL1	0.336297327333334	-1.45420951912522	2.12680417379189	0.999999999971384
IFN+TLA+TNF+IL1-IFN+IL28+IL1	-0.685334418333333	-2.47584126479189	1.10517242812522	0.999621694291745
IFN+TNF-IFN+IL28+IL1	-0.592863698666666	-2.38337054512522	1.19764314779189	0.999976168302065
IFNb-IFN+IL28+IL1	-0.0652185836666663	-1.85572543012522	1.72528826279189	1
IL1b-IFN+IL28+IL1	0.822964945333334	-0.967541901125223	2.61347179179189	0.992953827262061
IL28-IFN+IL28+IL1	0.458784371333334	-1.33172247512522	2.24929121779189	0.999999920002755
IL28+IL1b-IFN+IL28+IL1	1.17698568133333	-0.613521165125223	2.96749252779189	0.724596479606415
IL28+TLA-IFN+IL28+IL1	-0.306076303666666	-2.09658315012522	1.48443054279189	1
IL28+TLA+IL1-IFN+IL28+IL1	0.154359073666667	-1.63614777279189	1.94486592012522	1
IL28+TLA+TNF-IFN+IL28+IL1	0.0480147596666669	-1.74249208679189	1.83852160612522	1
IL28+TLA+TNF+IL1-IFN+IL28+IL1	0.456989430666667	-1.33351741579189	2.24749627712522	0.999999927173435
IL28+TNF-IFN+IL28+IL1	1.11489192466667	-0.67561492179189	2.90539877112522	0.811222697451239
IL28+TNF+IL1-IFN+IL28+IL1	-1.02505683466667	-2.81556368112522	0.76545001179189	0.907079824161157
null-IFN+IL28+IL1	-1.76911646933333	-3.55962331579189	0.0213903771252233	0.0570510107248399
TLA -IFN+IL28+IL1	-0.353576845	-2.14408369145856	1.43693000145856	0.999999999890457
TLA+ IL1-IFN+IL28+IL1	-1.28972875233333	-3.08023559879189	0.500778094125223	0.544494046157668
TLA+TNF-IFN+IL28+IL1	-0.350154503	-2.14066134945856	1.44035234345856	0.999999999915442
TLA+TNF+IL1-IFN+IL28+IL1	1.00836003966667	-0.782146806791891	2.79886688612522	0.920538309914371
TNF+IL1-IFN+IL28+IL1	0.271514807333333	-1.51899203912522	2.06202165379189	1
TNFa-IFN+IL28+IL1	0.331598142333333	-1.45890870412522	2.12210498879189	0.999999999980434
IFN+IL28+TLA+IL1-IFN+IL28+TLA	0.204150763666667	-1.58635608279189	1.99465761012522	1
IFN+IL28+TLA+TNF-IFN+IL28+TLA	1.87778037533333	0.0872735288747768	3.66828722179189	0.0285849882782345
IFN+IL28+TLA+TNF+IL1-IFN+IL28+TLA	0.287694387	-1.50281245945856	2.07820123345856	1
IFN+IL28+TNF-IFN+IL28+TLA	1.79474022766667	0.00423338120811034	3.58524707412522	0.0486993335171235
IFN+IL28+TNF+IL1-IFN+IL28+TLA	1.502412483	-0.288094363458556	3.29291932945856	0.241245981887391
IFN+TLA-IFN+IL28+TLA	-0.348708438	-2.13921528445856	1.44179840845856	0.999999999924289
IFN+TLA+IL1-IFN+IL28+TLA	0.568103661666667	-1.22240318479189	2.35861050812522	0.99999012856966
IFN+TLA+TNF-IFN+IL28+TLA	1.20849110766667	-0.582015738791889	2.99899795412522	0.676104585676049
IFN+TLA+TNF+IL1-IFN+IL28+TLA	0.186859362	-1.60364748445856	1.97736620845856	1
IFN+TNF-IFN+IL28+TLA	0.279330081666667	-1.51117676479189	2.06983692812522	1
IFNb-IFN+IL28+TLA	0.806975196666667	-0.983531649791889	2.59748204312522	0.994679897270766
IL1b-IFN+IL28+TLA	1.69515872566667	-0.0953481207918891	3.48566557212522	0.0885100107887118
IL28-IFN+IL28+TLA	1.33097815166667	-0.459528694791889	3.12148499812522	0.477806717298683
IL28+IL1b-IFN+IL28+TLA	2.04917946166667	0.25867261520811	3.83968630812522	0.00875206486819957
IL28+TLA-IFN+IL28+TLA	0.566117476666667	-1.22438936979189	2.35662432312522	0.999990829344281
IL28+TLA+IL1-IFN+IL28+TLA	1.026552854	-0.763953992458556	2.81705970045856	0.905806575521244
IL28+TLA+TNF-IFN+IL28+TLA	0.92020854	-0.870298306458556	2.71071538645856	0.970169375971025
IL28+TLA+TNF+IL1-IFN+IL28+TLA	1.329183211	-0.461323635458556	3.11969005745856	0.480668056788512
IL28+TNF-IFN+IL28+TLA	1.987085705	0.196578858541443	3.77759255145856	0.0135983596528981
IL28+TNF+IL1-IFN+IL28+TLA	-0.152863054333333	-1.94336990079189	1.63764379212522	1
null-IFN+IL28+TLA	-0.896922689	-2.68742953545856	0.893584157458557	0.978062664925762
TLA -IFN+IL28+TLA	0.518616935333334	-1.27188991112522	2.30912378179189	0.999998631919112
TLA+ IL1-IFN+IL28+TLA	-0.417534972	-2.20804181845856	1.37297187445856	0.999999992023287
TLA+TNF-IFN+IL28+TLA	0.522039277333334	-1.26846756912522	2.31254612379189	0.999998415798231
TLA+TNF+IL1-IFN+IL28+TLA	1.88055382	0.0900469735414429	3.67106066645856	0.028066919868561
TNF+IL1-IFN+IL28+TLA	1.14370858766667	-0.64679825879189	2.93421543412522	0.772758426672891
TNFa-IFN+IL28+TLA	1.20379192266667	-0.58671492379189	2.99429876912522	0.683481019794537
IFN+IL28+TLA+TNF-IFN+IL28+TLA+IL1	1.67362961166667	-0.11687723479189	3.46413645812522	0.100056193330619
IFN+IL28+TLA+TNF+IL1-IFN+IL28+TLA+IL1	0.0835436233333335	-1.70696322312522	1.87405046979189	1
IFN+IL28+TNF-IFN+IL28+TLA+IL1	1.590589464	-0.199917382458557	3.38109631045856	0.156753269397756
IFN+IL28+TNF+IL1-IFN+IL28+TLA+IL1	1.29826171933333	-0.492245127125223	3.08876856579189	0.530575439195594
IFN+TLA-IFN+IL28+TLA+IL1	-0.552859201666667	-2.34336604812522	1.23764764479189	0.999994455617277
IFN+TLA+IL1-IFN+IL28+TLA+IL1	0.363952898	-1.42655394845856	2.15445974445856	0.999999999764815
IFN+TLA+TNF-IFN+IL28+TLA+IL1	1.004340344	-0.786166502458556	2.79484719045856	0.923573658625813
IFN+TLA+TNF+IL1-IFN+IL28+TLA+IL1	-0.0172914016666665	-1.80779824812522	1.77321544479189	1
IFN+TNF-IFN+IL28+TLA+IL1	0.0751793180000006	-1.71532752845856	1.86568616445856	1
IFNb-IFN+IL28+TLA+IL1	0.602824433	-1.18768241345856	2.39333127945856	0.999966643609229
IL1b-IFN+IL28+TLA+IL1	1.491007962	-0.299498884458556	3.28151480845856	0.254136363975082
IL28-IFN+IL28+TLA+IL1	1.126827388	-0.663679458458556	2.91733423445856	0.795694171139868
IL28+IL1b-IFN+IL28+TLA+IL1	1.845028698	0.0545218515414434	3.63553554445856	0.0353926839991502
IL28+TLA-IFN+IL28+TLA+IL1	0.361966713	-1.42854013345856	2.15247355945856	0.999999999796347
IL28+TLA+IL1-IFN+IL28+TLA+IL1	0.822402090333333	-0.968104756125223	2.61290893679189	0.993021588287714
IL28+TLA+TNF-IFN+IL28+TLA+IL1	0.716057776333334	-1.07444907012522	2.50656462279189	0.999190085319435
IL28+TLA+TNF+IL1-IFN+IL28+TLA+IL1	1.12503244733333	-0.665474399125223	2.91553929379189	0.798067001394529
IL28+TNF-IFN+IL28+TLA+IL1	1.78293494133333	-0.00757190512522365	3.57344178779189	0.0524029532863661
IL28+TNF+IL1-IFN+IL28+TLA+IL1	-0.357013818	-2.14752066445856	1.43349302845856	0.999999999858423
null-IFN+IL28+TLA+IL1	-1.10107345266667	-2.89158029912522	0.68943339379189	0.828441086587001
TLA -IFN+IL28+TLA+IL1	0.314466171666667	-1.47604067479189	2.10497301812522	1
TLA+ IL1-IFN+IL28+TLA+IL1	-0.621685735666667	-2.41219258212522	1.16882111079189	0.999938639325261
TLA+TNF-IFN+IL28+TLA+IL1	0.317888513666667	-1.47261833279189	2.10839536012522	1
TLA+TNF+IL1-IFN+IL28+TLA+IL1	1.67640305633333	-0.114103790125224	3.46690990279189	0.0985017456882726
TNF+IL1-IFN+IL28+TLA+IL1	0.939557824	-0.850949022458557	2.73006467045856	0.962116536864837
TNFa-IFN+IL28+TLA+IL1	0.999641159	-0.790865687458557	2.79014800545856	0.927022443518843
IFN+IL28+TLA+TNF+IL1-IFN+IL28+TLA+TNF	-1.59008598833333	-3.38059283479189	0.200420858125224	0.157161348642594
IFN+IL28+TNF-IFN+IL28+TLA+TNF	-0.0830401476666665	-1.87354699412522	1.70746669879189	1
IFN+IL28+TNF+IL1-IFN+IL28+TLA+TNF	-0.375367892333333	-2.16587473879189	1.41513895412522	0.999999999472495
IFN+TLA-IFN+IL28+TLA+TNF	-2.22648881333333	-4.01699565979189	-0.435981966874777	0.00233556813626679
IFN+TLA+IL1-IFN+IL28+TLA+TNF	-1.30967671366667	-3.10018356012522	0.48083013279189	0.512035731207232
IFN+TLA+TNF-IFN+IL28+TLA+TNF	-0.669289267666666	-2.45979611412522	1.12121757879189	0.999752993491677
IFN+TLA+TNF+IL1-IFN+IL28+TLA+TNF	-1.69092101333333	-3.48142785979189	0.0995858331252235	0.0906897401542051
IFN+TNF-IFN+IL28+TLA+TNF	-1.59845029366667	-3.38895714012522	0.192056552791891	0.150487886480456
IFNb-IFN+IL28+TLA+TNF	-1.07080517866667	-2.86131202512522	0.71970166779189	0.863114004893087
IL1b-IFN+IL28+TLA+TNF	-0.182621649666666	-1.97312849612522	1.60788519679189	1
IL28-IFN+IL28+TLA+TNF	-0.546802223666666	-2.33730907012522	1.24370462279189	0.999995624778778
IL28+IL1b-IFN+IL28+TLA+TNF	0.171399086333333	-1.61910776012522	1.96190593279189	1
IL28+TLA-IFN+IL28+TLA+TNF	-1.31166289866667	-3.10216974512522	0.47884394779189	0.508821754355124
IL28+TLA+IL1-IFN+IL28+TLA+TNF	-0.851227521333333	-2.64173436779189	0.939279325125223	0.988787690190628
IL28+TLA+TNF-IFN+IL28+TLA+TNF	-0.957571835333333	-2.74807868179189	0.832935011125224	0.953272051347644
IL28+TLA+TNF+IL1-IFN+IL28+TLA+TNF	-0.548597164333333	-2.33910401079189	1.24190968212522	0.999995304512049
IL28+TNF-IFN+IL28+TLA+TNF	0.109305329666666	-1.68120151679189	1.89981217612522	1
IL28+TNF+IL1-IFN+IL28+TLA+TNF	-2.03064342966667	-3.82115027612522	-0.24013658320811	0.00999558441688964
null-IFN+IL28+TLA+TNF	-2.77470306433333	-4.56520991079189	-0.984196217874777	2.61865963344654e-05
TLA -IFN+IL28+TLA+TNF	-1.35916344	-3.14967028645856	0.431343406458557	0.433588971926052
TLA+ IL1-IFN+IL28+TLA+TNF	-2.29531534733333	-4.08582219379189	-0.504808500874777	0.00136880688481988
TLA+TNF-IFN+IL28+TLA+TNF	-1.355741098	-3.14624794445856	0.434765748458557	0.438878488604759
TLA+TNF+IL1-IFN+IL28+TLA+TNF	0.00277344466666607	-1.78773340179189	1.79328029112522	1
TNF+IL1-IFN+IL28+TLA+TNF	-0.734071787666666	-2.52457863412522	1.05643505879189	0.998773706679774
TNFa-IFN+IL28+TLA+TNF	-0.673988452666667	-2.46449529912522	1.11651839379189	0.999719550650115
IFN+IL28+TNF-IFN+IL28+TLA+TNF+IL1	1.50704584066667	-0.28346100579189	3.29755268712522	0.236138328721753
IFN+IL28+TNF+IL1-IFN+IL28+TLA+TNF+IL1	1.214718096	-0.575788750458557	3.00522494245856	0.666264777295837
IFN+TLA-IFN+IL28+TLA+TNF+IL1	-0.636402825	-2.42690967145856	1.15410402145856	0.999903570308385
IFN+TLA+IL1-IFN+IL28+TLA+TNF+IL1	0.280409274666667	-1.51009757179189	2.07091612112522	1
IFN+TLA+TNF-IFN+IL28+TLA+TNF+IL1	0.920796720666667	-0.86971012579189	2.71130356712522	0.969945432241041
IFN+TLA+TNF+IL1-IFN+IL28+TLA+TNF+IL1	-0.100835025	-1.89134187145856	1.68967182145856	1
IFN+TNF-IFN+IL28+TLA+TNF+IL1	-0.00836430533333299	-1.79887115179189	1.78214254112522	1
IFNb-IFN+IL28+TLA+TNF+IL1	0.519280809666667	-1.27122603679189	2.30978765612522	0.999998592262516
IL1b-IFN+IL28+TLA+TNF+IL1	1.40746433866667	-0.38304250779189	3.19797118512522	0.36188032422022
IL28-IFN+IL28+TLA+TNF+IL1	1.04328376466667	-0.74722308179189	2.83379061112522	0.890807706285094
IL28+IL1b-IFN+IL28+TLA+TNF+IL1	1.76148507466667	-0.0290217717918901	3.55199192112522	0.059769523677051
IL28+TLA-IFN+IL28+TLA+TNF+IL1	0.278423089666667	-1.51208375679189	2.06892993612522	1
IL28+TLA+IL1-IFN+IL28+TLA+TNF+IL1	0.738858467	-1.05164837945856	2.52936531345856	0.998635879496135
IL28+TLA+TNF-IFN+IL28+TLA+TNF+IL1	0.632514153	-1.15799269345856	2.42302099945856	0.999914260431054
IL28+TLA+TNF+IL1-IFN+IL28+TLA+TNF+IL1	1.041488824	-0.749018022458557	2.83199567045856	0.892483623032792
IL28+TNF-IFN+IL28+TLA+TNF+IL1	1.699391318	-0.0911155284585572	3.48989816445856	0.0863771426322488
IL28+TNF+IL1-IFN+IL28+TLA+TNF+IL1	-0.440557441333333	-2.23106428779189	1.34994940512522	0.999999969971943
null-IFN+IL28+TLA+TNF+IL1	-1.184617076	-2.97512392245856	0.605889770458556	0.713074954061453
TLA -IFN+IL28+TLA+TNF+IL1	0.230922548333333	-1.55958429812522	2.02142939479189	1
TLA+ IL1-IFN+IL28+TLA+TNF+IL1	-0.705229359	-2.49573620545856	1.08527748745856	0.999375725425238
TLA+TNF-IFN+IL28+TLA+TNF+IL1	0.234344890333334	-1.55616195612522	2.02485173679189	1
TLA+TNF+IL1-IFN+IL28+TLA+TNF+IL1	1.592859433	-0.197647413458558	3.38336627945856	0.154923589204671
TNF+IL1-IFN+IL28+TLA+TNF+IL1	0.856014200666666	-0.93449264579189	2.64652104712522	0.987916934189025
TNFa-IFN+IL28+TLA+TNF+IL1	0.916097535666666	-0.87440931079189	2.70660438212522	0.971699564699233
IFN+IL28+TNF+IL1-IFN+IL28+TNF	-0.292327744666667	-2.08283459112522	1.49817910179189	1
IFN+TLA-IFN+IL28+TNF	-2.14344866566667	-3.93395551212522	-0.35294181920811	0.00438260691146786
IFN+TLA+IL1-IFN+IL28+TNF	-1.226636566	-3.01714341245856	0.563870280458557	0.647248702743501
IFN+TLA+TNF-IFN+IL28+TNF	-0.58624912	-2.37675596645856	1.20425772645856	0.999981045498568
IFN+TLA+TNF+IL1-IFN+IL28+TNF	-1.60788086566667	-3.39838771212522	0.18262598079189	0.143231369669184
IFN+TNF-IFN+IL28+TNF	-1.515410146	-3.30591699245856	0.275096700458557	0.227107416715629
IFNb-IFN+IL28+TNF	-0.987765031	-2.77827187745856	0.802741815458557	0.935265178750666
IL1b-IFN+IL28+TNF	-0.0995815019999995	-1.89008834845856	1.69092534445856	1
IL28-IFN+IL28+TNF	-0.463762076	-2.25426892245856	1.32674477045856	0.999999896500476
IL28+IL1b-IFN+IL28+TNF	0.254439234	-1.53606761245856	2.04494608045856	1
IL28+TLA-IFN+IL28+TNF	-1.228622751	-3.01912959745856	0.561884095458557	0.644059154540004
IL28+TLA+IL1-IFN+IL28+TNF	-0.768187373666667	-2.55869422012522	1.02231947279189	0.997463475102156
IL28+TLA+TNF-IFN+IL28+TNF	-0.874531687666666	-2.66503853412522	0.91597515879189	0.984024531322009
IL28+TLA+TNF+IL1-IFN+IL28+TNF	-0.465557016666666	-2.25606386312522	1.32494982979189	0.999999886542487
IL28+TNF-IFN+IL28+TNF	0.192345477333333	-1.59816136912522	1.98285232379189	1
IL28+TNF+IL1-IFN+IL28+TNF	-1.947603282	-3.73811012845856	-0.157096435541443	0.0178743771179335
null-IFN+IL28+TNF	-2.69166291666667	-4.48216976312522	-0.90115607020811	5.3172409775093e-05
TLA -IFN+IL28+TNF	-1.27612329233333	-3.06663013879189	0.514383554125224	0.566746915069363
TLA+ IL1-IFN+IL28+TNF	-2.21227519966667	-4.00278204612522	-0.421768353208111	0.00260444105694346
TLA+TNF-IFN+IL28+TNF	-1.27270095033333	-3.06320779679189	0.517805896125224	0.572349197539272
TLA+TNF+IL1-IFN+IL28+TNF	0.0858135923333325	-1.70469325412522	1.87632043879189	1
TNF+IL1-IFN+IL28+TNF	-0.65103164	-2.44153848645856	1.13947520645856	0.999851776995151
TNFa-IFN+IL28+TNF	-0.590948305	-2.38145515145856	1.19955854145856	0.999977686641427
IFN+TLA-IFN+IL28+TNF+IL1	-1.851120921	-3.64162776745856	-0.0606140745414436	0.0340252616622
IFN+TLA+IL1-IFN+IL28+TNF+IL1	-0.934308821333333	-2.72481566779189	0.856198025125223	0.964444050462086
IFN+TLA+TNF-IFN+IL28+TNF+IL1	-0.293921375333333	-2.08442822179189	1.49658547112522	1
IFN+TLA+TNF+IL1-IFN+IL28+TNF+IL1	-1.315553121	-3.10605996745856	0.474953725458557	0.502538627545911
IFN+TNF-IFN+IL28+TNF+IL1	-1.22308240133333	-3.01358924779189	0.567424445125224	0.652942374824274
IFNb-IFN+IL28+TNF+IL1	-0.695437286333333	-2.48594413279189	1.09506956012522	0.999510302477592
IL1b-IFN+IL28+TNF+IL1	0.192746242666667	-1.59776060379189	1.98325308912522	1
IL28-IFN+IL28+TNF+IL1	-0.171434331333333	-1.96194117779189	1.61907251512522	1
IL28+IL1b-IFN+IL28+TNF+IL1	0.546766978666667	-1.24373986779189	2.33727382512522	0.999995630860897
IL28+TLA-IFN+IL28+TNF+IL1	-0.936295006333333	-2.72680185279189	0.854211840125223	0.963576178481293
IL28+TLA+IL1-IFN+IL28+TNF+IL1	-0.475859629	-2.26636647545856	1.31464721745856	0.999999809722412
IL28+TLA+TNF-IFN+IL28+TNF+IL1	-0.582203943	-2.37271078945856	1.20830290345856	0.999983559971469
IL28+TLA+TNF+IL1-IFN+IL28+TNF+IL1	-0.173229272	-1.96373611845856	1.61727757445856	1
IL28+TNF-IFN+IL28+TNF+IL1	0.484673222	-1.30583362445856	2.27518006845856	0.999999707816098
IL28+TNF+IL1-IFN+IL28+TNF+IL1	-1.65527553733333	-3.44578238379189	0.135231309125224	0.110863790405056
null-IFN+IL28+TNF+IL1	-2.399335172	-4.18984201845856	-0.608828325541443	0.000598834510268653
TLA -IFN+IL28+TNF+IL1	-0.983795547666666	-2.77430239412522	0.80671129879189	0.937871005736497
TLA+ IL1-IFN+IL28+TNF+IL1	-1.919947455	-3.71045430145856	-0.129440608541444	0.0215752670011191
TLA+TNF-IFN+IL28+TNF+IL1	-0.980373205666666	-2.77088005212522	0.81013364079189	0.940058498132353
TLA+TNF+IL1-IFN+IL28+TNF+IL1	0.378141336999999	-1.41236550945856	2.16864818345856	0.999999999361327
TNF+IL1-IFN+IL28+TNF+IL1	-0.358703895333333	-2.14921074179189	1.43180295112522	0.99999999983961
TNFa-IFN+IL28+TNF+IL1	-0.298620560333333	-2.08912740679189	1.49188628612522	1
IFN+TLA+IL1-IFN+TLA	0.916812099666667	-0.873694746791889	2.70731894612522	0.971437960784876
IFN+TLA+TNF-IFN+TLA	1.55719954566667	-0.233307300791889	3.34770639212522	0.185627596270215
IFN+TLA+TNF+IL1-IFN+TLA	0.5355678	-1.25493904645856	2.32607464645856	0.999997213574918
IFN+TNF-IFN+TLA	0.628038519666667	-1.16246832679189	2.41854536612522	0.999925234006202
IFNb-IFN+TLA	1.15568363466667	-0.634823211791889	2.94619048112522	0.755848289771534
IL1b-IFN+TLA	2.04386716366667	0.253360317208111	3.83437401012522	0.00909273218919038
IL28-IFN+TLA	1.67968658966667	-0.110820256791889	3.47019343612522	0.0966874536904386
IL28+IL1b-IFN+TLA	2.39788789966667	0.60738105320811	4.18839474612522	0.000605850259403962
IL28+TLA-IFN+TLA	0.914825914666667	-0.875680931791889	2.70533276112522	0.9721606065523
IL28+TLA+IL1-IFN+TLA	1.375261292	-0.415245554458556	3.16576813845856	0.409049525735205
IL28+TLA+TNF-IFN+TLA	1.268916978	-0.521589868458556	3.05942382445856	0.578543005515353
IL28+TLA+TNF+IL1-IFN+TLA	1.677891649	-0.112615197458556	3.46839849545856	0.0976757508114441
IL28+TNF-IFN+TLA	2.335794143	0.545287296541443	4.12630098945856	0.000994838547196952
IL28+TNF+IL1-IFN+TLA	0.195845383666667	-1.59466146279189	1.98635223012522	1
null-IFN+TLA	-0.548214251	-2.33872109745856	1.24229259545856	0.9999953745934
TLA -IFN+TLA	0.867325373333334	-0.923181473125223	2.65783221979189	0.985642703644131
TLA+ IL1-IFN+TLA	-0.0688265340000001	-1.85933338045856	1.72168031245856	1
TLA+TNF-IFN+TLA	0.870747715333334	-0.919759131125222	2.66125456179189	0.984891298282622
TLA+TNF+IL1-IFN+TLA	2.229262258	0.438755411541443	4.01976910445856	0.00228630452409329
TNF+IL1-IFN+TLA	1.49241702566667	-0.29808982079189	3.28292387212522	0.252519243407854
TNFa-IFN+TLA	1.55250036066667	-0.23800648579189	3.34300720712522	0.189991758339811
IFN+TLA+TNF-IFN+TLA+IL1	0.640387446	-1.15011940045856	2.43089429245856	0.999891386711312
IFN+TLA+TNF+IL1-IFN+TLA+IL1	-0.381244299666667	-2.17175114612522	1.40926254679189	0.999999999210719
IFN+TNF-IFN+TLA+IL1	-0.28877358	-2.07928042645856	1.50173326645856	1
IFNb-IFN+TLA+IL1	0.238871535	-1.55163531145856	2.02937838145856	1
IL1b-IFN+TLA+IL1	1.127055064	-0.663451782458556	2.91756191045856	0.795392262206779
IL28-IFN+TLA+IL1	0.76287449	-1.02763235645856	2.55338133645856	0.9977239491329
IL28+IL1b-IFN+TLA+IL1	1.4810758	-0.309431046458557	3.27158264645856	0.26572999644148
IL28+TLA-IFN+TLA+IL1	-0.00198618500000003	-1.79249303145856	1.78852066145856	1
IL28+TLA+IL1-IFN+TLA+IL1	0.458449192333333	-1.33205765412522	2.24895603879189	0.999999921390119
IL28+TLA+TNF-IFN+TLA+IL1	0.352104878333333	-1.43840196812522	2.14261172479189	0.999999999901992
IL28+TLA+TNF+IL1-IFN+TLA+IL1	0.761079549333333	-1.02942729712522	2.55158639579189	0.997806622224007
IL28+TNF-IFN+TLA+IL1	1.41898204333333	-0.371524803125224	3.20948888979189	0.345707603430632
IL28+TNF+IL1-IFN+TLA+IL1	-0.720966716	-2.51147356245856	1.06954013045856	0.999091133597134
null-IFN+TLA+IL1	-1.46502635066667	-3.25553319712522	0.32548049579189	0.285179986695796
TLA -IFN+TLA+IL1	-0.0494867263333332	-1.83999357279189	1.74102012012522	1
TLA+ IL1-IFN+TLA+IL1	-0.985638633666667	-2.77614548012522	0.804868212791889	0.936670287381125
TLA+TNF-IFN+TLA+IL1	-0.046064384333333	-1.83657123079189	1.74444246212522	1
TLA+TNF+IL1-IFN+TLA+IL1	1.31245015833333	-0.478056688125224	3.10295700479189	0.507548945580667
TNF+IL1-IFN+TLA+IL1	0.575604926	-1.21490192045856	2.36611177245856	0.999987015727513
TNFa-IFN+TLA+IL1	0.635688261	-1.15481858545856	2.42619510745856	0.99990562029252
IFN+TLA+TNF+IL1-IFN+TLA+TNF	-1.02163174566667	-2.81213859212522	0.768875100791889	0.909953057477997
IFN+TNF-IFN+TLA+TNF	-0.929161026	-2.71966787245856	0.861345820458557	0.966621796763477
IFNb-IFN+TLA+TNF	-0.401515911	-2.19202275745856	1.38899093545856	0.999999997022013
IL1b-IFN+TLA+TNF	0.486667618	-1.30383922845856	2.27717446445856	0.999999678574184
IL28-IFN+TLA+TNF	0.122487044	-1.66801980245856	1.91299389045856	1
IL28+IL1b-IFN+TLA+TNF	0.840688353999999	-0.949818492458557	2.63119520045856	0.990527080725324
IL28+TLA-IFN+TLA+TNF	-0.642373631	-2.43288047745856	1.14813321545856	0.99988481152319
IL28+TLA+IL1-IFN+TLA+TNF	-0.181938253666667	-1.97244510012522	1.60856859279189	1
IL28+TLA+TNF-IFN+TLA+TNF	-0.288282567666667	-2.07878941412522	1.50222427879189	1
IL28+TLA+TNF+IL1-IFN+TLA+TNF	0.120692103333333	-1.66981474312522	1.91119894979189	1
IL28+TNF-IFN+TLA+TNF	0.778594597333332	-1.01191224912522	2.56910144379189	0.996879176105628
IL28+TNF+IL1-IFN+TLA+TNF	-1.361354162	-3.15186100845856	0.429152684458556	0.430215837502264
null-IFN+TLA+TNF	-2.10541379666667	-3.89592064312522	-0.314906950208111	0.00581128807858367
TLA -IFN+TLA+TNF	-0.689874172333333	-2.48038101879189	1.10063267412522	0.999574765483784
TLA+ IL1-IFN+TLA+TNF	-1.62602607966667	-3.41653292612522	0.164480766791889	0.130048166570281
TLA+TNF-IFN+TLA+TNF	-0.686451830333333	-2.47695867679189	1.10405501612522	0.999610589739269
TLA+TNF+IL1-IFN+TLA+TNF	0.672062712333332	-1.11844413412522	2.46256955879189	0.999733713365661
TNF+IL1-IFN+TLA+TNF	-0.0647825200000005	-1.85528936645856	1.72572432645856	1
TNFa-IFN+TLA+TNF	-0.00469918500000066	-1.79520603145856	1.78580766145856	1
IFN+TNF-IFN+TLA+TNF+IL1	0.0924707196666671	-1.69803612679189	1.88297756612522	1
IFNb-IFN+TLA+TNF+IL1	0.620115834666667	-1.17039101179189	2.41062268112522	0.999941597845004
IL1b-IFN+TLA+TNF+IL1	1.50829936366667	-0.282207482791889	3.29880621012522	0.23476935555232
IL28-IFN+TLA+TNF+IL1	1.14411878966667	-0.64638805679189	2.93462563612522	0.772187651039257
IL28+IL1b-IFN+TLA+TNF+IL1	1.86232009966667	0.0718132532081099	3.65282694612522	0.0316351749077907
IL28+TLA-IFN+TLA+TNF+IL1	0.379258114666667	-1.41124873179189	2.16976496112522	0.99999999931057
IL28+TLA+IL1-IFN+TLA+TNF+IL1	0.839693492	-0.950813354458557	2.63020033845856	0.990679248835809
IL28+TLA+TNF-IFN+TLA+TNF+IL1	0.733349178	-1.05715766845856	2.52385602445856	0.998793427947788
IL28+TLA+TNF+IL1-IFN+TLA+TNF+IL1	1.142323849	-0.648182997458556	2.93283069545856	0.774680650645628
IL28+TNF-IFN+TLA+TNF+IL1	1.800226343	0.00971949654144288	3.59073318945856	0.0470583242144693
IL28+TNF+IL1-IFN+TLA+TNF+IL1	-0.339722416333333	-2.13022926279189	1.45078443012522	0.999999999962411
null-IFN+TLA+TNF+IL1	-1.083782051	-2.87428889745856	0.706724795458556	0.848775688002835
TLA -IFN+TLA+TNF+IL1	0.331757573333334	-1.45874927312522	2.12226441979189	0.999999999980179
TLA+ IL1-IFN+TLA+TNF+IL1	-0.604394334	-2.39490118045856	1.18611251245856	0.999964860663916
TLA+TNF-IFN+TLA+TNF+IL1	0.335179915333334	-1.45532693112522	2.12568676179189	0.999999999973836
TLA+TNF+IL1-IFN+TLA+TNF+IL1	1.693694458	-0.0968123884585574	3.48420130445856	0.0892581366564346
TNF+IL1-IFN+TLA+TNF+IL1	0.956849225666667	-0.83365762079189	2.74735607212522	0.953653178764991
TNFa-IFN+TLA+TNF+IL1	1.01693256066667	-0.77357428579189	2.80743940712522	0.913800414041451
IFNb-IFN+TNF	0.527645115	-1.26286173145856	2.31815196145856	0.999997992353902
IL1b-IFN+TNF	1.415828644	-0.374678202458557	3.20633549045856	0.35009659673749
IL28-IFN+TNF	1.05164807	-0.738858776458557	2.84215491645856	0.882786700561072
IL28+IL1b-IFN+TNF	1.76984938	-0.0206574664585573	3.56035622645856	0.056795707792892
IL28+TLA-IFN+TNF	0.286787395	-1.50371945145856	2.07729424145856	1
IL28+TLA+IL1-IFN+TNF	0.747222772333333	-1.04328407412522	2.53772961879189	0.99836277152233
IL28+TLA+TNF-IFN+TNF	0.640878458333333	-1.14962838812522	2.43138530479189	0.999889793409143
IL28+TLA+TNF+IL1-IFN+TNF	1.04985312933333	-0.740653717125223	2.84035997579189	0.884537258189349
IL28+TNF-IFN+TNF	1.70775562333333	-0.0827512231252243	3.49826246979189	0.0822897861204975
IL28+TNF+IL1-IFN+TNF	-0.432193136	-2.22269998245856	1.35831371045856	0.999999981229009
null-IFN+TNF	-1.17625277066667	-2.96675961712522	0.614254075791889	0.725694517644582
TLA -IFN+TNF	0.239286853666666	-1.55121999279189	2.02979370012522	1
TLA+ IL1-IFN+TNF	-0.696865053666668	-2.48737190012522	1.09364179279189	0.999492429570614
TLA+TNF-IFN+TNF	0.242709195666667	-1.54779765079189	2.03321604212522	1
TLA+TNF+IL1-IFN+TNF	1.60122373833333	-0.189283108125225	3.39173058479189	0.148324572766139
TNF+IL1-IFN+TNF	0.864378505999999	-0.926128340458557	2.65488535245856	0.986265614629721
TNFa-IFN+TNF	0.924461840999999	-0.866045005458557	2.71496868745856	0.968521278678604
IL1b-IFNb	0.888183529	-0.902323317458556	2.67869037545856	0.980566311857966
IL28-IFNb	0.524002955	-1.26650389145856	2.31450980145856	0.999998277922642
IL28+IL1b-IFNb	1.242204265	-0.548302581458557	3.03271111145856	0.62212059095577
IL28+TLA-IFNb	-0.24085772	-2.03136456645856	1.54964912645856	1
IL28+TLA+IL1-IFNb	0.219577657333333	-1.57092918912522	2.01008450379189	1
IL28+TLA+TNF-IFNb	0.113233343333333	-1.67727350312522	1.90374018979189	1
IL28+TLA+TNF+IL1-IFNb	0.522208014333333	-1.26829883212522	2.31271486079189	0.999998404365189
IL28+TNF-IFNb	1.18011050833333	-0.610396338125224	2.97061735479189	0.719897983526328
IL28+TNF+IL1-IFNb	-0.959838251	-2.75034509745856	0.830668595458556	0.952062017455233
null-IFNb	-1.70389788566667	-3.49440473212522	0.0866089607918896	0.0841540974469281
TLA -IFNb	-0.288358261333333	-2.07886510779189	1.50214858512522	1
TLA+ IL1-IFNb	-1.22451016866667	-3.01501701512522	0.565996677791889	0.650657328058151
TLA+TNF-IFNb	-0.284935919333333	-2.07544276579189	1.50557092712522	1
TLA+TNF+IL1-IFNb	1.07357862333333	-0.716928223125224	2.86408546979189	0.860117454149264
TNF+IL1-IFNb	0.336733391	-1.45377345545856	2.12724023745856	0.999999999970369
TNFa-IFNb	0.396816726	-1.39369012045856	2.18732357245856	0.999999997792763
IL28-IL1b	-0.364180574	-2.15468742045856	1.42632627245856	0.999999999760919
IL28+IL1b-IL1b	0.354020735999999	-1.43648611045856	2.14452758245856	0.999999999886752
IL28+TLA-IL1b	-1.129041249	-2.91954809545856	0.661465597458556	0.792749652863459
IL28+TLA+IL1-IL1b	-0.668605871666667	-2.45911271812522	1.12190097479189	0.999757549184236
IL28+TLA+TNF-IL1b	-0.774950185666667	-2.56545703212522	1.01555666079189	0.997095559755558
IL28+TLA+TNF+IL1-IL1b	-0.365975514666667	-2.15648236112522	1.42453133179189	0.999999999727957
IL28+TNF-IL1b	0.291926979333332	-1.49857986712522	2.08243382579189	1
IL28+TNF+IL1-IL1b	-1.84802178	-3.63852862645856	-0.0575149335414438	0.0347148153996019
null-IL1b	-2.59208141466667	-4.38258826112522	-0.801574568208111	0.000123010261495193
TLA -IL1b	-1.17654179033333	-2.96704863679189	0.613965056125223	0.725261693948944
TLA+ IL1-IL1b	-2.11269369766667	-3.90320054412522	-0.322186851208111	0.00550750298900626
TLA+TNF-IL1b	-1.17311944833333	-2.96362629479189	0.617387398125223	0.730371438660322
TLA+TNF+IL1-IL1b	0.185395094333332	-1.60511175212522	1.97590194079189	1
TNF+IL1-IL1b	-0.551450138000001	-2.34195698445856	1.23905670845856	0.999994750748054
TNFa-IL1b	-0.491366803000001	-2.28187364945856	1.29914004345856	0.999999598535453
IL28+IL1b-IL28	0.71820131	-1.07230553645856	2.50870815645856	0.999148098646631
IL28+TLA-IL28	-0.764860675	-2.55536752145856	1.02564617145856	0.997629380262513
IL28+TLA+IL1-IL28	-0.304425297666667	-2.09493214412522	1.48608154879189	1
IL28+TLA+TNF-IL28	-0.410769611666667	-2.20127645812522	1.37973723479189	0.999999994703789
IL28+TLA+TNF+IL1-IL28	-0.00179494066666686	-1.79230178712522	1.78871190579189	1
IL28+TNF-IL28	0.656107553333332	-1.13439929312522	2.44661439979189	0.999828682046563
IL28+TNF+IL1-IL28	-1.483841206	-3.27434805245856	0.306665640458556	0.262467763734752
null-IL28	-2.22790084066667	-4.01840768712522	-0.43739399420811	0.00231036094727155
TLA -IL28	-0.812361216333333	-2.60286806279189	0.978145630125223	0.99414284540306
TLA+ IL1-IL28	-1.74851312366667	-3.53901997012522	0.0419937227918892	0.0646499541408402
TLA+TNF-IL28	-0.808938874333333	-2.59944572079189	0.981567972125223	0.994489050293628
TLA+TNF+IL1-IL28	0.549575668333332	-1.24093117812522	2.34008251479189	0.999995120957149
TNF+IL1-IL28	-0.187269564	-1.97777641045856	1.60323728245856	1
TNFa-IL28	-0.127186229000001	-1.91769307545856	1.66332061745856	1
IL28+TLA-IL28+IL1b	-1.483061985	-3.27356883145856	0.307444861458557	0.263384310967215
IL28+TLA+IL1-IL28+IL1b	-1.02262660766667	-2.81313345412522	0.76788023879189	0.909124501798593
IL28+TLA+TNF-IL28+IL1b	-1.12897092166667	-2.91947776812522	0.66153592479189	0.792843492804461
IL28+TLA+TNF+IL1-IL28+IL1b	-0.719996250666666	-2.51050309712522	1.07051059579189	0.999111491402893
IL28+TNF-IL28+IL1b	-0.0620937566666671	-1.85260060312522	1.72841308979189	1
IL28+TNF+IL1-IL28+IL1b	-2.202042516	-3.99254936245856	-0.411535669541443	0.00281611006461635
null-IL28+IL1b	-2.94610215066667	-4.73660899712522	-1.15559530420811	5.94490886807186e-06
TLA -IL28+IL1b	-1.53056252633333	-3.32106937279189	0.259944320125224	0.2113685715176
TLA+ IL1-IL28+IL1b	-2.46671443366667	-4.25722128012522	-0.67620758720811	0.00034673606912905
TLA+TNF-IL28+IL1b	-1.52714018433333	-3.31764703079189	0.263366662125224	0.214853502694053
TLA+TNF+IL1-IL28+IL1b	-0.168625641666667	-1.95913248812522	1.62188120479189	1
TNF+IL1-IL28+IL1b	-0.905470874	-2.69597772045856	0.885035972458557	0.975378949372116
TNFa-IL28+IL1b	-0.845387539	-2.63589438545856	0.945119307458556	0.989780791238958
IL28+TLA+IL1-IL28+TLA	0.460435377333333	-1.33007146912522	2.25094222379189	0.999999912827556
IL28+TLA+TNF-IL28+TLA	0.354091063333333	-1.43641578312522	2.14459790979189	0.999999999886154
IL28+TLA+TNF+IL1-IL28+TLA	0.763065734333333	-1.02744111212522	2.55357258079189	0.997714985779003
IL28+TNF-IL28+TLA	1.42096822833333	-0.369538618125224	3.21147507479189	0.342958489421818
IL28+TNF+IL1-IL28+TLA	-0.718980531	-2.50948737745856	1.07152631545856	0.999132371579952
null-IL28+TLA	-1.46304016566667	-3.25354701212522	0.32746668079189	0.287647838579493
TLA -IL28+TLA	-0.0475005413333331	-1.83800738779189	1.74300630512522	1
TLA+ IL1-IL28+TLA	-0.983652448666667	-2.77415929512522	0.806854397791889	0.937963565417231
TLA+TNF-IL28+TLA	-0.044078199333333	-1.83458504579189	1.74642864712522	1
TLA+TNF+IL1-IL28+TLA	1.31443634333333	-0.476070503125224	3.10494318979189	0.504340669570909
TNF+IL1-IL28+TLA	0.577591111	-1.21291573545856	2.36809795745856	0.999986052979751
TNFa-IL28+TLA	0.637674446	-1.15283240045856	2.42818129245856	0.999899822900934
IL28+TLA+TNF-IL28+TLA+IL1	-0.106344314	-1.89685116045856	1.68416253245856	1
IL28+TLA+TNF+IL1-IL28+TLA+IL1	0.302630357	-1.48787648945856	2.09313720345856	1
IL28+TNF-IL28+TLA+IL1	0.960532851	-0.829973995458557	2.75103969745856	0.951686703633072
IL28+TNF+IL1-IL28+TLA+IL1	-1.17941590833333	-2.96992275479189	0.611090938125223	0.72094473005373
null-IL28+TLA+IL1	-1.923475543	-3.71398238945856	-0.132968696541443	0.0210668186719694
TLA -IL28+TLA+IL1	-0.507935918666666	-2.29844276512522	1.28257092779189	0.999999143257713
TLA+ IL1-IL28+TLA+IL1	-1.444087826	-3.23459467245856	0.346419020458556	0.31185723654309
TLA+TNF-IL28+TLA+IL1	-0.504513576666666	-2.29502042312522	1.28599326979189	0.999999265042709
TLA+TNF+IL1-IL28+TLA+IL1	0.854000965999999	-0.936505880458557	2.64450781245856	0.988289558591888
TNF+IL1-IL28+TLA+IL1	0.117155733666667	-1.67335111279189	1.90766258012522	1
TNFa-IL28+TLA+IL1	0.177239068666666	-1.61326777779189	1.96774591512522	1
IL28+TLA+TNF+IL1-IL28+TLA+TNF	0.408974671	-1.38153217545856	2.19948151745856	0.999999995256686
IL28+TNF-IL28+TLA+TNF	1.066877165	-0.723629681458557	2.85738401145856	0.867294215480111
IL28+TNF+IL1-IL28+TLA+TNF	-1.07307159433333	-2.86357844079189	0.717435252125223	0.86066804521817
null-IL28+TLA+TNF	-1.817131229	-3.60763807545856	-0.0266243825414436	0.0423056826082631
TLA -IL28+TLA+TNF	-0.401591604666667	-2.19209845112522	1.38891524179189	0.999999997007732
TLA+ IL1-IL28+TLA+TNF	-1.337743512	-3.12825035845856	0.452763334458556	0.467066264325176
TLA+TNF-IL28+TLA+TNF	-0.398169262666666	-2.18867610912522	1.39233758379189	0.999999997592858
TLA+TNF+IL1-IL28+TLA+TNF	0.960345279999999	-0.830161566458558	2.75085212645856	0.951788261338879
TNF+IL1-IL28+TLA+TNF	0.223500047666666	-1.56700679879189	2.01400689412522	1
TNFa-IL28+TLA+TNF	0.283583382666666	-1.50692346379189	2.07409022912522	1
IL28+TNF-IL28+TLA+TNF+IL1	0.657902493999999	-1.13260435245856	2.44840934045856	0.999819776051598
IL28+TNF+IL1-IL28+TLA+TNF+IL1	-1.48204626533333	-3.27255311179189	0.308460581125223	0.264582178749842
null-IL28+TLA+TNF+IL1	-2.2261059	-4.01661274645856	-0.435599053541444	0.00234244916218174
TLA -IL28+TLA+TNF+IL1	-0.810566275666667	-2.60107312212522	0.97994057079189	0.994326604888016
TLA+ IL1-IL28+TLA+TNF+IL1	-1.746718183	-3.53722502945856	0.043788663458556	0.0653517802776259
TLA+TNF-IL28+TLA+TNF+IL1	-0.807143933666666	-2.59765078012522	0.98336291279189	0.994663716982844
TLA+TNF+IL1-IL28+TLA+TNF+IL1	0.551370608999999	-1.23913623745856	2.34187745545856	0.999994766966264
TNF+IL1-IL28+TLA+TNF+IL1	-0.185474623333334	-1.97598146979189	1.60503222312522	1
TNFa-IL28+TLA+TNF+IL1	-0.125391288333334	-1.91589813479189	1.66511555812522	1
IL28+TNF+IL1-IL28+TNF	-2.13994875933333	-3.93045560579189	-0.349441912874776	0.00449863940820205
null-IL28+TNF	-2.884008394	-4.67451524045856	-1.09350154754144	1.02016032513808e-05
TLA -IL28+TNF	-1.46846876966667	-3.25897561612522	0.322038076791891	0.280934309012806
TLA+ IL1-IL28+TNF	-2.404620677	-4.19512752345856	-0.614113830541443	0.000573876885676672
TLA+TNF-IL28+TNF	-1.46504642766667	-3.25555327412522	0.325460418791891	0.285155108755253
TLA+TNF+IL1-IL28+TNF	-0.106531885	-1.89703873145856	1.68397496145856	1
TNF+IL1-IL28+TNF	-0.843377117333333	-2.63388396379189	0.947129729125224	0.990105697037901
TNFa-IL28+TNF	-0.783293782333333	-2.57380062879189	1.00721306412522	0.996580155369963
null-IL28+TNF+IL1	-0.744059634666667	-2.53456648112522	1.04644721179189	0.998471131381496
TLA -IL28+TNF+IL1	0.671479989666667	-1.11902685679189	2.46198683612522	0.999737871794085
TLA+ IL1-IL28+TNF+IL1	-0.264671917666667	-2.05517876412522	1.52583492879189	1
TLA+TNF-IL28+TNF+IL1	0.674902331666667	-1.11560451479189	2.46540917812522	0.999712598484268
TLA+TNF+IL1-IL28+TNF+IL1	2.03341687433333	0.242910027874776	3.82392372079189	0.00979953136406553
TNF+IL1-IL28+TNF+IL1	1.296571642	-0.493935204458557	3.08707848845856	0.533328831185035
TNFa-IL28+TNF+IL1	1.356654977	-0.433851869458557	3.14716182345856	0.437463658865883
TLA -null	1.41553962433333	-0.374967222125223	3.20604647079189	0.350500345402212
TLA+ IL1-null	0.479387717	-1.31111912945856	2.26989456345856	0.999999773751974
TLA+TNF-null	1.41896196633333	-0.371544880125223	3.20946881279189	0.345735453033543
TLA+TNF+IL1-null	2.777476509	0.986969662541443	4.56798335545856	2.55711934172842e-05
TNF+IL1-null	2.04063127666667	0.25012443020811	3.83113812312522	0.00930630537082611
TNFa-null	2.10071461166667	0.31020776520811	3.89122145812522	0.00601573820635681
TLA+ IL1-TLA	-0.936151907333334	-2.72665875379189	0.854354939125223	0.963639226126947
TLA+TNF-TLA	0.00342234200000013	-1.78708450445856	1.79392918845856	1
TLA+TNF+IL1-TLA	1.36193688466667	-0.428569961791891	3.15244373112522	0.429320314168711
TNF+IL1-TLA	0.625091652333333	-1.16541519412522	2.41559849879189	0.999931750080199
TNFa-TLA	0.685174987333333	-1.10533185912522	2.47568183379189	0.999623255626081
TLA+TNF-TLA+ IL1	0.939574249333334	-0.850932597125222	2.73008109579189	0.962109081293428
TLA+TNF+IL1-TLA+ IL1	2.298088792	0.507581945541443	4.08859563845856	0.00133935214581526
TNF+IL1-TLA+ IL1	1.56124355966667	-0.22926328679189	3.35175040612522	0.181931994667985
TNFa-TLA+ IL1	1.62132689466667	-0.16917995179189	3.41183374112522	0.133365556585498
TLA+TNF+IL1-TLA+TNF	1.35851454266667	-0.431992303791891	3.14902138912522	0.434590038948439
TNF+IL1-TLA+TNF	0.621669310333333	-1.16883753612522	2.41217615679189	0.999938670967801
TNFa-TLA+TNF	0.681752645333333	-1.10875420112522	2.47225949179189	0.99965542505216
TNF+IL1-TLA+TNF+IL1	-0.736845232333333	-2.52735207879189	1.05366161412522	0.998695399059491
TNFa-TLA+TNF+IL1	-0.676761897333333	-2.46726874379189	1.11374494912522	0.99969797794162
TNFa-TNF+IL1	0.0600833349999998	-1.73042351145856	1.85059018145856	1
