# Supplementary material for: Combinatorial Cytokine Code Generates Anti-Viral State in Dendritic Cells
Source: Front Immunol. 2014 Feb 26;5:73. doi: 10.3389/fimmu.2014.00073 (PMC3935347; doi:10.3389/fimmu.2014.00073)
Supplement: Supplementary file 2 [file 71252_Sealfon_DataSheet2.ZIP › R/Fig7/CLEC5A.csv]

	diff	lwr	upr	p adj
IFN+IL1b-IFN+ TNF+IL1	-0.391927686666666	-0.957184817451762	0.173329444118429	0.623313319313794
IFN+IL28-IFN+ TNF+IL1	-0.860809054333333	-1.42606618511843	-0.295551923548237	3.94736351804204e-05
IFN+IL28+IL1-IFN+ TNF+IL1	-0.48521345	-1.0504705807851	0.0800436807850953	0.204962404747946
IFN+IL28+TLA-IFN+ TNF+IL1	-0.663145192333333	-1.22840232311843	-0.0978880615482374	0.00602183623503061
IFN+IL28+TLA+IL1-IFN+ TNF+IL1	-0.434542843666667	-0.999799974451762	0.130714287118429	0.407251085213748
IFN+IL28+TLA+TNF-IFN+ TNF+IL1	-0.655412676333333	-1.22066980711843	-0.0901555455482379	0.00720346930589033
IFN+IL28+TLA+TNF+IL1-IFN+ TNF+IL1	0.170879051333333	-0.394378079451762	0.736136182118429	0.999996488736232
IFN+IL28+TNF-IFN+ TNF+IL1	-0.0769941953333331	-0.642251326118429	0.488262935451762	1
IFN+IL28+TNF+IL1-IFN+ TNF+IL1	0.214719370333333	-0.350537760451762	0.779976501118429	0.999669683094682
IFN+TLA-IFN+ TNF+IL1	-0.573068281666666	-1.13832541245176	-0.00781115088157081	0.0428127235004876
IFN+TLA+IL1-IFN+ TNF+IL1	-0.464452245666666	-1.02970937645176	0.100804885118429	0.277597297280135
IFN+TLA+TNF-IFN+ TNF+IL1	-0.453190556333333	-1.01844768711843	0.112066574451762	0.323179753331545
IFN+TLA+TNF+IL1-IFN+ TNF+IL1	-0.0129622416666664	-0.578219372451762	0.552294889118429	1
IFN+TNF-IFN+ TNF+IL1	0.499168872333334	-0.0660882584517617	1.06442600311843	0.164528228559684
IFNb-IFN+ TNF+IL1	-0.0524196279999996	-0.617676758785095	0.512837502785096	1
IL1b-IFN+ TNF+IL1	1.556942655	0.991685524214905	2.1221997857851	9.88176207528113e-12
IL28-IFN+ TNF+IL1	0.656294234333334	0.091037103548238	1.22155136511843	0.00705845198226518
IL28+IL1b-IFN+ TNF+IL1	0.757231081333334	0.191973950548238	1.32248821211843	0.000602373963850544
IL28+TLA-IFN+ TNF+IL1	0.713400119333334	0.148142988548238	1.27865725011843	0.00180630383572833
IL28+TLA+IL1-IFN+ TNF+IL1	0.590687515333334	0.0254303845482382	1.15594464611843	0.0298764987834425
IL28+TLA+TNF-IFN+ TNF+IL1	0.902512233	0.337255102214905	1.4677693637851	1.26915939463457e-05
IL28+TLA+TNF+IL1-IFN+ TNF+IL1	0.881888700666667	0.316631569881572	1.44714583145176	2.22912986543866e-05
IL28+TNF-IFN+ TNF+IL1	1.12791958533333	0.562662454548238	1.69317671611843	2.30345097440576e-08
IL28+TNF+IL1-IFN+ TNF+IL1	1.32192119366667	0.756664062881571	1.88717832445176	1.06917252828964e-10
null-IFN+ TNF+IL1	0.222185749	-0.343071381785095	0.787442879785096	0.999397271949411
TLA -IFN+ TNF+IL1	0.509581161666667	-0.0556759691184286	1.07483829245176	0.138563598574088
TLA+ IL1-IFN+ TNF+IL1	1.01900780733333	0.453750676548238	1.58426493811843	4.97929533049835e-07
TLA+TNF-IFN+ TNF+IL1	0.193455975666667	-0.371801155118428	0.758713106451763	0.999953769135576
TLA+TNF+IL1-IFN+ TNF+IL1	1.00140765666667	0.436150525881572	1.56666478745176	8.15917013063938e-07
TNF+IL1-IFN+ TNF+IL1	1.44988198533333	0.884624854548238	2.01513911611843	1.26000321287734e-11
TNFa-IFN+ TNF+IL1	0.731070576666667	0.165813445881572	1.29632770745176	0.00116576335093332
IFN+IL28-IFN+IL1b	-0.468881367666666	-1.03413849845176	0.0963757631184291	0.26084261693199
IFN+IL28+IL1-IFN+IL1b	-0.0932857633333338	-0.658542894118429	0.471971367451762	1
IFN+IL28+TLA-IFN+IL1b	-0.271217505666667	-0.836474636451762	0.294039625118429	0.987325849304028
IFN+IL28+TLA+IL1-IFN+IL1b	-0.0426151570000002	-0.607872287785096	0.522641973785095	1
IFN+IL28+TLA+TNF-IFN+IL1b	-0.263484989666667	-0.828742120451763	0.301772141118428	0.991425449114237
IFN+IL28+TLA+TNF+IL1-IFN+IL1b	0.562806738	-0.00245039278509573	1.1280638687851	0.0524645200582257
IFN+IL28+TNF-IFN+IL1b	0.314933491333333	-0.250323639451762	0.880190622118429	0.928499729649137
IFN+IL28+TNF+IL1-IFN+IL1b	0.606647057	0.0413899262149043	1.1719041877851	0.0213337851317883
IFN+TLA-IFN+IL1b	-0.181140595	-0.746397725785096	0.384116535785096	0.999987846098066
IFN+TLA+IL1-IFN+IL1b	-0.072524559	-0.637781689785096	0.492732571785096	1
IFN+TLA+TNF-IFN+IL1b	-0.0612628696666671	-0.626520000451763	0.503994261118428	1
IFN+TLA+TNF+IL1-IFN+IL1b	0.378965445	-0.186291685785096	0.944222575785095	0.688761874463416
IFN+TNF-IFN+IL1b	0.891096559	0.325839428214905	1.4563536897851	1.7343176799467e-05
IFNb-IFN+IL1b	0.339508058666667	-0.225749072118429	0.904765189451762	0.858102264358185
IL1b-IFN+IL1b	1.94887034166667	1.38361321088157	2.51412747245176	9.55446832762163e-12
IL28-IFN+IL1b	1.048221921	0.482964790214904	1.6134790517851	2.18849106170538e-07
IL28+IL1b-IFN+IL1b	1.149158768	0.583901637214904	1.7144158987851	1.26335283345824e-08
IL28+TLA-IFN+IL1b	1.105327806	0.540070675214904	1.6705849367851	4.36364210321116e-08
IL28+TLA+IL1-IFN+IL1b	0.982615202	0.417358071214905	1.5478723327851	1.38047127784535e-06
IL28+TLA+TNF-IFN+IL1b	1.29443991966667	0.729182788881571	1.85969705045176	2.19442797266822e-10
IL28+TLA+TNF+IL1-IFN+IL1b	1.27381638733333	0.708559256548238	1.83907351811843	3.83916787249916e-10
IL28+TNF-IFN+IL1b	1.519847272	0.954590141214904	2.0851044027851	1.01751940206896e-11
IL28+TNF+IL1-IFN+IL1b	1.71384888033333	1.14859174954824	2.27910601111843	9.60953538964304e-12
null-IFN+IL1b	0.614113435666667	0.048856304881571	1.17937056645176	0.0181631463460122
TLA -IFN+IL1b	0.901508848333333	0.336251717548238	1.46676597911843	1.30453541672404e-05
TLA+ IL1-IFN+IL1b	1.410935494	0.845678363214905	1.9761926247851	1.79841697089955e-11
TLA+TNF-IFN+IL1b	0.585383662333334	0.0201265315482381	1.15064079311843	0.0333395132617006
TLA+TNF+IL1-IFN+IL1b	1.39333534333333	0.828078212548238	1.95859247411843	2.31265007144543e-11
TNF+IL1-IFN+IL1b	1.841809672	1.2765525412149	2.4070668027851	9.56801304852206e-12
TNFa-IFN+IL1b	1.12299826333333	0.557741132548238	1.68825539411843	2.64744949296514e-08
IFN+IL28+IL1-IFN+IL28	0.375595604333333	-0.189661526451763	0.940852735118428	0.705261155896847
IFN+IL28+TLA-IFN+IL28	0.197663862	-0.367593268785096	0.762920992785095	0.999929538038133
IFN+IL28+TLA+IL1-IFN+IL28	0.426266210666666	-0.138990920118429	0.991523341451762	0.447430844998265
IFN+IL28+TLA+TNF-IFN+IL28	0.205396377999999	-0.359860752785096	0.770653508785095	0.999853551266307
IFN+IL28+TLA+TNF+IL1-IFN+IL28	1.03168810566667	0.466430974881571	1.59694523645176	3.48612207434762e-07
IFN+IL28+TNF-IFN+IL28	0.783814859	0.218557728214904	1.3490719897851	0.000303956467122668
IFN+IL28+TNF+IL1-IFN+IL28	1.07552842466667	0.510271293881571	1.64078555545176	1.01291254606117e-07
IFN+TLA-IFN+IL28	0.287740772666666	-0.277516358118429	0.852997903451762	0.973358000427667
IFN+TLA+IL1-IFN+IL28	0.396356808666666	-0.168900322118429	0.961613939451762	0.600480060172605
IFN+TLA+TNF-IFN+IL28	0.407618497999999	-0.157638632785096	0.972875628785095	0.542138486962996
IFN+TLA+TNF+IL1-IFN+IL28	0.847846812666666	0.282589681881571	1.41310394345176	5.59601166364443e-05
IFN+TNF-IFN+IL28	1.35997792666667	0.794720795881571	1.92523505745176	4.3395398385826e-11
IFNb-IFN+IL28	0.808389426333333	0.243132295548238	1.37364655711843	0.000159854823758132
IL1b-IFN+IL28	2.41775170933333	1.85249457854824	2.98300884011843	9.54714085565911e-12
IL28-IFN+IL28	1.51710328866667	0.951846157881571	2.08236041945176	1.02150510272736e-11
IL28+IL1b-IFN+IL28	1.61804013566667	1.05278300488157	2.18329726645176	9.71767111224153e-12
IL28+TLA-IFN+IL28	1.57420917366667	1.00895204288157	2.13946630445176	9.80726611032878e-12
IL28+TLA+IL1-IFN+IL28	1.45149656966667	0.886239438881571	2.01675370045176	1.24847909788173e-11
IL28+TLA+TNF-IFN+IL28	1.76332128733333	1.19806415654824	2.32857841811843	9.58710888454561e-12
IL28+TLA+TNF+IL1-IFN+IL28	1.742697755	1.1774406242149	2.3079548857851	9.60442836372977e-12
IL28+TNF-IFN+IL28	1.98872863966667	1.42347150888157	2.55398577045176	9.55024948012806e-12
IL28+TNF+IL1-IFN+IL28	2.182730248	1.6174731172149	2.7479873787851	9.54736290026403e-12
null-IFN+IL28	1.08299480333333	0.517737672548237	1.64825193411843	8.20322247907512e-08
TLA -IFN+IL28	1.370390216	0.805133085214904	1.9356473467851	3.49501538821073e-11
TLA+ IL1-IFN+IL28	1.87981686166667	1.31455973088157	2.44507399245176	9.55802104130044e-12
TLA+TNF-IFN+IL28	1.05426503	0.489007899214905	1.6195221607851	1.84570602357326e-07
TLA+TNF+IL1-IFN+IL28	1.862216711	1.2969595802149	2.4274738417851	9.56135171037431e-12
TNF+IL1-IFN+IL28	2.31069103966667	1.74543390888157	2.87594817045176	9.54736290026403e-12
TNFa-IFN+IL28	1.591879631	1.0266225002149	2.1571367617851	9.75475256126401e-12
IFN+IL28+TLA-IFN+IL28+IL1	-0.177931742333333	-0.743188873118428	0.387325388451763	0.999991646918463
IFN+IL28+TLA+IL1-IFN+IL28+IL1	0.0506706063333336	-0.514586524451762	0.615927737118429	1
IFN+IL28+TLA+TNF-IFN+IL28+IL1	-0.170199226333333	-0.735456357118429	0.395057904451762	0.999996780485429
IFN+IL28+TLA+TNF+IL1-IFN+IL28+IL1	0.656092501333334	0.0908353705482381	1.22134963211843	0.00709139214270882
IFN+IL28+TNF-IFN+IL28+IL1	0.408219254666667	-0.157037876118428	0.973476385451763	0.539032404870755
IFN+IL28+TNF+IL1-IFN+IL28+IL1	0.699932820333334	0.134675689548238	1.26518995111843	0.00250990815290963
IFN+TLA-IFN+IL28+IL1	-0.0878548316666662	-0.653111962451762	0.477402299118429	1
IFN+TLA+IL1-IFN+IL28+IL1	0.0207612043333338	-0.544495926451762	0.586018335118429	1
IFN+TLA+TNF-IFN+IL28+IL1	0.0320228936666668	-0.533234237118429	0.597280024451762	1
IFN+TLA+TNF+IL1-IFN+IL28+IL1	0.472251208333334	-0.0930059224517618	1.03750833911843	0.248549801012033
IFN+TNF-IFN+IL28+IL1	0.984382322333334	0.419125191548238	1.54963945311843	1.31396049762866e-06
IFNb-IFN+IL28+IL1	0.432793822000001	-0.132463308785095	0.998050952785096	0.415614926827475
IL1b-IFN+IL28+IL1	2.042156105	1.47689897421491	2.6074132357851	9.54825107868373e-12
IL28-IFN+IL28+IL1	1.14150768433333	0.576250553548238	1.70676481511843	1.56849538912596e-08
IL28+IL1b-IFN+IL28+IL1	1.24244453133333	0.677187400548238	1.80770166211843	9.1444329886059e-10
IL28+TLA-IFN+IL28+IL1	1.19861356933333	0.633356438548238	1.76387070011843	3.12692760573441e-09
IL28+TLA+IL1-IFN+IL28+IL1	1.07590096533333	0.510643834548238	1.64115809611843	1.0023121965741e-07
IL28+TLA+TNF-IFN+IL28+IL1	1.387725683	0.822468552214905	1.9529828137851	2.5378477097604e-11
IL28+TLA+TNF+IL1-IFN+IL28+IL1	1.36710215066667	0.801845019881572	1.93235928145176	3.73606701131735e-11
IL28+TNF-IFN+IL28+IL1	1.61313303533333	1.04787590454824	2.17839016611843	9.71656088921691e-12
IL28+TNF+IL1-IFN+IL28+IL1	1.80713464366667	1.24187751288157	2.37239177445176	9.57267598522549e-12
null-IFN+IL28+IL1	0.707399199	0.142142068214905	1.2726563297851	0.00209257665113793
TLA -IFN+IL28+IL1	0.994794611666667	0.429537480881572	1.56005174245176	9.81956560397457e-07
TLA+ IL1-IFN+IL28+IL1	1.50422125733333	0.938964126548238	2.06947838811843	1.0394463068053e-11
TLA+TNF-IFN+IL28+IL1	0.678669425666667	0.113412294881572	1.24392655645176	0.00418080051194691
TLA+TNF+IL1-IFN+IL28+IL1	1.48662110666667	0.921363975881572	2.05187823745176	1.08154596389909e-11
TNF+IL1-IFN+IL28+IL1	1.93509543533333	1.36983830454824	2.50035256611843	9.55402423841178e-12
TNFa-IFN+IL28+IL1	1.21628402666667	0.651026895881572	1.78154115745176	1.90206550509942e-09
IFN+IL28+TLA+IL1-IFN+IL28+TLA	0.228602348666666	-0.336654782118429	0.793859479451762	0.9990221500808
IFN+IL28+TLA+TNF-IFN+IL28+TLA	0.00773251599999947	-0.557524614785096	0.572989646785095	1
IFN+IL28+TLA+TNF+IL1-IFN+IL28+TLA	0.834024243666666	0.268767112881571	1.39928137445176	8.10146924566935e-05
IFN+IL28+TNF-IFN+IL28+TLA	0.586150997	0.0208938662149043	1.1514081277851	0.0328170540375239
IFN+IL28+TNF+IL1-IFN+IL28+TLA	0.877864562666666	0.312607431881571	1.44312169345176	2.48693072129047e-05
IFN+TLA-IFN+IL28+TLA	0.0900769106666666	-0.475180220118429	0.655334041451762	1
IFN+TLA+IL1-IFN+IL28+TLA	0.198692946666667	-0.366564184118429	0.763950077451762	0.999922087907087
IFN+TLA+TNF-IFN+IL28+TLA	0.209954636	-0.355302494785096	0.775211766785095	0.999780057820576
IFN+TLA+TNF+IL1-IFN+IL28+TLA	0.650182950666667	0.084925819881571	1.21544008145176	0.00812320988234172
IFN+TNF-IFN+IL28+TLA	1.16231406466667	0.597056933881571	1.72757119545176	8.71015359837912e-09
IFNb-IFN+IL28+TLA	0.610725564333333	0.0454684335482378	1.17598269511843	0.0195437918918859
IL1b-IFN+IL28+TLA	2.22008784733333	1.65483071654824	2.78534497811843	9.54736290026403e-12
IL28-IFN+IL28+TLA	1.31943942666667	0.754182295881571	1.88469655745176	1.13902109966091e-10
IL28+IL1b-IFN+IL28+TLA	1.42037627366667	0.855119142881571	1.98563340445176	1.61133328901997e-11
IL28+TLA-IFN+IL28+TLA	1.37654531166667	0.811288180881571	1.94180244245176	3.09902103978743e-11
IL28+TLA+IL1-IFN+IL28+TLA	1.25383270766667	0.688575576881571	1.81908983845176	6.66195210108356e-10
IL28+TLA+TNF-IFN+IL28+TLA	1.56565742533333	1.00040029454824	2.13091455611843	9.85023174138178e-12
IL28+TLA+TNF+IL1-IFN+IL28+TLA	1.545033893	0.979776762214905	2.1102910237851	9.96402960140585e-12
IL28+TNF-IFN+IL28+TLA	1.79106477766667	1.22580764688157	2.35632190845176	9.57933732337324e-12
IL28+TNF+IL1-IFN+IL28+TLA	1.985066386	1.4198092552149	2.5503235167851	9.55069356933791e-12
null-IFN+IL28+TLA	0.885330941333333	0.320073810548238	1.45058807211843	2.02967008510191e-05
TLA -IFN+IL28+TLA	1.172726354	0.607469223214904	1.7379834847851	6.4904149832401e-09
TLA+ IL1-IFN+IL28+TLA	1.68215299966667	1.11689586888157	2.24741013045176	9.63729096525867e-12
TLA+TNF-IFN+IL28+TLA	0.856601168	0.291344037214905	1.4218582987851	4.42182549903469e-05
TLA+TNF+IL1-IFN+IL28+TLA	1.664552849	1.0992957182149	2.2298099797851	9.6543883998379e-12
TNF+IL1-IFN+IL28+TLA	2.11302717766667	1.54777004688157	2.67828430845176	9.54825107868373e-12
TNFa-IFN+IL28+TLA	1.394215769	0.828958638214905	1.9594728997851	2.28032037696835e-11
IFN+IL28+TLA+TNF-IFN+IL28+TLA+IL1	-0.220869832666667	-0.786126963451762	0.344387298118429	0.999456223459468
IFN+IL28+TLA+TNF+IL1-IFN+IL28+TLA+IL1	0.605421895	0.0401647642149044	1.1706790257851	0.021900181184904
IFN+IL28+TNF-IFN+IL28+TLA+IL1	0.357548648333333	-0.207708482451762	0.922805779118429	0.788015861682528
IFN+IL28+TNF+IL1-IFN+IL28+TLA+IL1	0.649262214	0.0840050832149045	1.2145193447851	0.00829617305881158
IFN+TLA-IFN+IL28+TLA+IL1	-0.138525438	-0.703782568785095	0.426731692785096	0.99999997277604
IFN+TLA+IL1-IFN+IL28+TLA+IL1	-0.0299094019999998	-0.595166532785095	0.535347728785096	1
IFN+TLA+TNF-IFN+IL28+TLA+IL1	-0.0186477126666669	-0.583904843451762	0.546609418118429	1
IFN+TLA+TNF+IL1-IFN+IL28+TLA+IL1	0.421580602	-0.143676528785095	0.986837732785096	0.470782551140539
IFN+TNF-IFN+IL28+TLA+IL1	0.933711716	0.368454585214905	1.4989688467851	5.37645976417256e-06
IFNb-IFN+IL28+TLA+IL1	0.382123215666667	-0.183133915118429	0.947380346451763	0.67307625288997
IL1b-IFN+IL28+TLA+IL1	1.99148549866667	1.42622836788157	2.55674262945176	9.55024948012806e-12
IL28-IFN+IL28+TLA+IL1	1.090837078	0.525579947214905	1.6560942087851	6.57277484661378e-08
IL28+IL1b-IFN+IL28+TLA+IL1	1.191773925	0.626516794214905	1.7570310557851	3.79164855068836e-09
IL28+TLA-IFN+IL28+TLA+IL1	1.147942963	0.582685832214905	1.7132000937851	1.30753744498335e-08
IL28+TLA+IL1-IFN+IL28+TLA+IL1	1.025230359	0.459973228214905	1.5904874897851	4.18042231831173e-07
IL28+TLA+TNF-IFN+IL28+TLA+IL1	1.33705507666667	0.771797945881571	1.90231220745176	7.34562410897865e-11
IL28+TLA+TNF+IL1-IFN+IL28+TLA+IL1	1.31643154433333	0.751174413548238	1.88168867511843	1.23040577726385e-10
IL28+TNF-IFN+IL28+TLA+IL1	1.562462429	0.997205298214905	2.1277195597851	9.85445058887535e-12
IL28+TNF+IL1-IFN+IL28+TLA+IL1	1.75646403733333	1.19120690654824	2.32172116811843	9.59332613348352e-12
null-IFN+IL28+TLA+IL1	0.656728592666667	0.0914714618815712	1.22198572345176	0.00698801694542484
TLA -IFN+IL28+TLA+IL1	0.944124005333334	0.378866874548238	1.50938113611843	4.03007036298142e-06
TLA+ IL1-IFN+IL28+TLA+IL1	1.453550651	0.888293520214905	2.0188077817851	1.23411281194308e-11
TLA+TNF-IFN+IL28+TLA+IL1	0.627998819333334	0.0627416885482383	1.19325595011843	0.013394228030748
TLA+TNF+IL1-IFN+IL28+TLA+IL1	1.43595050033333	0.870693369548238	2.00120763111843	1.39260825093857e-11
TNF+IL1-IFN+IL28+TLA+IL1	1.884424829	1.3191676982149	2.4496819597851	9.55802104130044e-12
TNFa-IFN+IL28+TLA+IL1	1.16561342033333	0.600356289548238	1.73087055111843	7.93480436911409e-09
IFN+IL28+TLA+TNF+IL1-IFN+IL28+TLA+TNF	0.826291727666667	0.261034596881571	1.39154885845176	9.95405409554007e-05
IFN+IL28+TNF-IFN+IL28+TLA+TNF	0.578418481	0.0131613502149048	1.1436756117851	0.038435647371947
IFN+IL28+TNF+IL1-IFN+IL28+TLA+TNF	0.870132046666667	0.304874915881571	1.43538917745176	3.06756136789765e-05
IFN+TLA-IFN+IL28+TLA+TNF	0.0823443946666671	-0.482912736118428	0.647601525451763	1
IFN+TLA+IL1-IFN+IL28+TLA+TNF	0.190960430666667	-0.374296700118428	0.756217561451763	0.999964285079452
IFN+TLA+TNF-IFN+IL28+TLA+TNF	0.20222212	-0.363035010785095	0.767479250785096	0.999890834988277
IFN+TLA+TNF+IL1-IFN+IL28+TLA+TNF	0.642450434666667	0.0771933038815715	1.20770756545176	0.00968757128316211
IFN+TNF-IFN+IL28+TLA+TNF	1.15458154866667	0.589324417881572	1.71983867945176	1.08378304108925e-08
IFNb-IFN+IL28+TLA+TNF	0.602993048333334	0.0377359175482384	1.16825017911843	0.0230639986283777
IL1b-IFN+IL28+TLA+TNF	2.21235533133333	1.64709820054824	2.77761246211843	9.54736290026403e-12
IL28-IFN+IL28+TLA+TNF	1.31170691066667	0.746449779881571	1.87696404145176	1.39046441027801e-10
IL28+IL1b-IFN+IL28+TLA+TNF	1.41264375766667	0.847386626881572	1.97790088845176	1.76026970777343e-11
IL28+TLA-IFN+IL28+TLA+TNF	1.36881279566667	0.803555664881572	1.93406992645176	3.60770302521018e-11
IL28+TLA+IL1-IFN+IL28+TLA+TNF	1.24610019166667	0.680843060881572	1.81135732245176	8.2591322669856e-10
IL28+TLA+TNF-IFN+IL28+TLA+TNF	1.55792490933333	0.992667778548238	2.12318204011843	9.87543380404077e-12
IL28+TLA+TNF+IL1-IFN+IL28+TLA+TNF	1.537301377	0.972044246214905	2.1025585077851	1.00198738195445e-11
IL28+TNF-IFN+IL28+TLA+TNF	1.78333226166667	1.21807513088157	2.34858939245176	9.57844914495354e-12
IL28+TNF+IL1-IFN+IL28+TLA+TNF	1.97733387	1.4120767392149	2.5425910007851	9.55113765854776e-12
null-IFN+IL28+TLA+TNF	0.877598425333334	0.312341294548238	1.44285555611843	2.50498157797763e-05
TLA -IFN+IL28+TLA+TNF	1.164993838	0.599736707214905	1.7302509687851	8.07493594212616e-09
TLA+ IL1-IFN+IL28+TLA+TNF	1.67442048366667	1.10916335288157	2.23967761445176	9.63773505446852e-12
TLA+TNF-IFN+IL28+TLA+TNF	0.848868652000001	0.283611521214905	1.4141257827851	5.44452860651301e-05
TLA+TNF+IL1-IFN+IL28+TLA+TNF	1.656820333	1.09156320221491	2.2220774637851	9.66193791640535e-12
TNF+IL1-IFN+IL28+TLA+TNF	2.10529466166667	1.54003753088157	2.67055179245176	9.54825107868373e-12
TNFa-IFN+IL28+TLA+TNF	1.386483253	0.821226122214905	1.9517403837851	2.59129384616585e-11
IFN+IL28+TNF-IFN+IL28+TLA+TNF+IL1	-0.247873246666666	-0.813130377451762	0.317383884118429	0.996454694136404
IFN+IL28+TNF+IL1-IFN+IL28+TLA+TNF+IL1	0.0438403190000001	-0.521416811785095	0.609097449785096	1
IFN+TLA-IFN+IL28+TLA+TNF+IL1	-0.743947333	-1.3092044637851	-0.178690202214904	0.000843734312162892
IFN+TLA+IL1-IFN+IL28+TLA+TNF+IL1	-0.635331297	-1.2005884277851	-0.0700741662149043	0.0113737088966793
IFN+TLA+TNF-IFN+IL28+TLA+TNF+IL1	-0.624069607666667	-1.18932673845176	-0.0588124768815713	0.0146098558696202
IFN+TLA+TNF+IL1-IFN+IL28+TLA+TNF+IL1	-0.183841293	-0.749098423785095	0.381415837785096	0.999983483450467
IFN+TNF-IFN+IL28+TLA+TNF+IL1	0.328289821	-0.236967309785095	0.893546951785096	0.893963019974689
IFNb-IFN+IL28+TLA+TNF+IL1	-0.223298679333333	-0.788555810118429	0.341958451451763	0.999343108029325
IL1b-IFN+IL28+TLA+TNF+IL1	1.38606360366667	0.820806472881571	1.95132073445176	2.6102675576567e-11
IL28-IFN+IL28+TLA+TNF+IL1	0.485415183	-0.0798419477850955	1.0506723137851	0.204330387442335
IL28+IL1b-IFN+IL28+TLA+TNF+IL1	0.58635203	0.0210948992149047	1.1516091607851	0.0326814024467066
IL28+TLA-IFN+IL28+TLA+TNF+IL1	0.542521068	-0.0227360627850953	1.1077781987851	0.0772866850416813
IL28+TLA+IL1-IFN+IL28+TLA+TNF+IL1	0.419808464	-0.145448666785095	0.985065594785096	0.479709689355446
IL28+TLA+TNF-IFN+IL28+TLA+TNF+IL1	0.731633181666667	0.166376050881571	1.29689031245176	0.0011494947354288
IL28+TLA+TNF+IL1-IFN+IL28+TLA+TNF+IL1	0.711009649333334	0.145752518548238	1.27626678011843	0.0019155135152481
IL28+TNF-IFN+IL28+TLA+TNF+IL1	0.957040534	0.391783403214905	1.5222976647851	2.81574747063029e-06
IL28+TNF+IL1-IFN+IL28+TLA+TNF+IL1	1.15104214233333	0.585785011548238	1.71629927311843	1.1978398162249e-08
null-IFN+IL28+TLA+TNF+IL1	0.0513066976666667	-0.513950433118429	0.616563828451762	1
TLA -IFN+IL28+TLA+TNF+IL1	0.338702110333333	-0.226555020451762	0.903959241118429	0.860884641380933
TLA+ IL1-IFN+IL28+TLA+TNF+IL1	0.848128756	0.282871625214905	1.4133858867851	5.55380551306994e-05
TLA+TNF-IFN+IL28+TLA+TNF+IL1	0.0225769243333337	-0.542680206451762	0.587834055118429	1
TLA+TNF+IL1-IFN+IL28+TLA+TNF+IL1	0.830528605333334	0.265271474548238	1.39578573611843	8.89276283283502e-05
TNF+IL1-IFN+IL28+TLA+TNF+IL1	1.279002934	0.713745803214904	1.8442600647851	3.33171379374164e-10
TNFa-IFN+IL28+TLA+TNF+IL1	0.560191525333334	-0.00506560545176182	1.12544865611843	0.0552120984639138
IFN+IL28+TNF+IL1-IFN+IL28+TNF	0.291713565666667	-0.273543565118429	0.856970696451762	0.968691255530175
IFN+TLA-IFN+IL28+TNF	-0.496074086333333	-1.06133121711843	0.0691830444517622	0.172926365269342
IFN+TLA+IL1-IFN+IL28+TNF	-0.387458050333333	-0.952715181118429	0.177799080451762	0.646166262342183
IFN+TLA+TNF-IFN+IL28+TNF	-0.376196361	-0.941453491785096	0.189060769785095	0.702339399176027
IFN+TLA+TNF+IL1-IFN+IL28+TNF	0.0640319536666667	-0.501225177118429	0.629289084451762	1
IFN+TNF-IFN+IL28+TNF	0.576163067666667	0.0109059368815714	1.14142019845176	0.0402295522583612
IFNb-IFN+IL28+TNF	0.0245745673333335	-0.540682563451762	0.589831698118429	1
IL1b-IFN+IL28+TNF	1.63393685033333	1.06867971954824	2.19919398111843	9.69457847332933e-12
IL28-IFN+IL28+TNF	0.733288429666667	0.168031298881571	1.29854556045176	0.0011028928098592
IL28+IL1b-IFN+IL28+TNF	0.834225276666667	0.268968145881571	1.39948240745176	8.05812778260639e-05
IL28+TLA-IFN+IL28+TNF	0.790394314666667	0.225137183881571	1.35565144545176	0.000256147299052545
IL28+TLA+IL1-IFN+IL28+TNF	0.667681710666667	0.102424579881571	1.23293884145176	0.00541658065817063
IL28+TLA+TNF-IFN+IL28+TNF	0.979506428333333	0.414249297548238	1.54476355911843	1.505698182247e-06
IL28+TLA+TNF+IL1-IFN+IL28+TNF	0.958882896	0.393625765214905	1.5241400267851	2.67513818863474e-06
IL28+TNF-IFN+IL28+TNF	1.20491378066667	0.639656649881571	1.77017091145176	2.61862165285009e-09
IL28+TNF+IL1-IFN+IL28+TNF	1.398915389	0.833658258214904	1.9641725197851	2.12155848444695e-11
null-IFN+IL28+TNF	0.299179944333333	-0.266077186451762	0.864437075118429	0.958295323113259
TLA -IFN+IL28+TNF	0.586575357	0.0213182262149044	1.1518324877851	0.0325313010075178
TLA+ IL1-IFN+IL28+TNF	1.09600200266667	0.530744871881571	1.66125913345176	5.68002449519156e-08
TLA+TNF-IFN+IL28+TNF	0.270450171	-0.294806959785095	0.835707301785096	0.987792162285414
TLA+TNF+IL1-IFN+IL28+TNF	1.078401852	0.513144721214905	1.6436589827851	9.3396161804371e-08
TNF+IL1-IFN+IL28+TNF	1.52687618066667	0.961619049881571	2.09213331145176	1.00857100449048e-11
TNFa-IFN+IL28+TNF	0.808064772	0.242807641214905	1.3733219027851	0.000161227275655151
IFN+TLA-IFN+IL28+TNF+IL1	-0.787787652	-1.3530447827851	-0.222530521214904	0.00027413898308748
IFN+TLA+IL1-IFN+IL28+TNF+IL1	-0.679171616	-1.2444287467851	-0.113914485214904	0.00413128206562041
IFN+TLA+TNF-IFN+IL28+TNF+IL1	-0.667909926666667	-1.23316705745176	-0.102652795881571	0.00538770958775103
IFN+TLA+TNF+IL1-IFN+IL28+TNF+IL1	-0.227681612	-0.792938742785095	0.337575518785096	0.999086102824576
IFN+TNF-IFN+IL28+TNF+IL1	0.284449502	-0.280807628785095	0.849706632785096	0.976805655166966
IFNb-IFN+IL28+TNF+IL1	-0.267138998333333	-0.832396129118429	0.298118132451762	0.989648928173139
IL1b-IFN+IL28+TNF+IL1	1.34222328466667	0.776966153881571	1.90748041545176	6.49019726850497e-11
IL28-IFN+IL28+TNF+IL1	0.441574864	-0.123682266785096	1.0068319947851	0.374397535428627
IL28+IL1b-IFN+IL28+TNF+IL1	0.542511711	-0.0227454197850954	1.1077688417851	0.0773001361936702
IL28+TLA-IFN+IL28+TNF+IL1	0.498680749	-0.0665763817850954	1.0639378797851	0.165831692746659
IL28+TLA+IL1-IFN+IL28+TNF+IL1	0.375968145	-0.189288985785095	0.941225275785096	0.70345036138792
IL28+TLA+TNF-IFN+IL28+TNF+IL1	0.687792862666667	0.122535731881571	1.25304999345176	0.00336354133186234
IL28+TLA+TNF+IL1-IFN+IL28+TNF+IL1	0.667169330333334	0.101912199548238	1.23242646111843	0.00548193598371882
IL28+TNF-IFN+IL28+TNF+IL1	0.913200215	0.347943084214905	1.4784573457851	9.46469353946267e-06
IL28+TNF+IL1-IFN+IL28+TNF+IL1	1.10720182333333	0.541944692548238	1.67245895411843	4.13843853630524e-08
null-IFN+IL28+TNF+IL1	0.00746637866666669	-0.557790752118429	0.572723509451762	1
TLA -IFN+IL28+TNF+IL1	0.294861791333333	-0.270395339451762	0.860118922118429	0.964576150241891
TLA+ IL1-IFN+IL28+TNF+IL1	0.804288437	0.239031306214905	1.3695455677851	0.000178063942968598
TLA+TNF-IFN+IL28+TNF+IL1	-0.0212633946666663	-0.586520525451762	0.543993736118429	1
TLA+TNF+IL1-IFN+IL28+TNF+IL1	0.786688286333334	0.221431155548238	1.35194541711843	0.000282091717807242
TNF+IL1-IFN+IL28+TNF+IL1	1.235162615	0.669905484214904	1.8004197457851	1.12060760670829e-09
TNFa-IFN+IL28+TNF+IL1	0.516351206333334	-0.0489059244517619	1.08160833711843	0.123499238552969
IFN+TLA+IL1-IFN+TLA	0.108616036	-0.456641094785096	0.673873166785096	0.999999999947107
IFN+TLA+TNF-IFN+TLA	0.119877725333333	-0.445379405451763	0.685134856118429	0.999999999288269
IFN+TLA+TNF+IL1-IFN+TLA	0.56010604	-0.00515109078509557	1.1253631707851	0.0553040023191362
IFN+TNF-IFN+TLA	1.072237154	0.506980023214905	1.6374942847851	1.11155872173363e-07
IFNb-IFN+TLA	0.520648653666667	-0.0446084771184287	1.08590578445176	0.114642660299068
IL1b-IFN+TLA	2.13001093666667	1.56475380588157	2.69526806745176	9.54780698947388e-12
IL28-IFN+TLA	1.229362516	0.664105385214904	1.7946196467851	1.31804200886876e-09
IL28+IL1b-IFN+TLA	1.330299363	0.765042232214904	1.8955564937851	8.66334781690625e-11
IL28+TLA-IFN+TLA	1.286468401	0.721211270214904	1.8517255317851	2.71997646628108e-10
IL28+TLA+IL1-IFN+TLA	1.163755797	0.598498666214905	1.7290129277851	8.36242086688088e-09
IL28+TLA+TNF-IFN+TLA	1.47558051466667	0.910323383881571	2.04083764545176	1.11856079954009e-11
IL28+TLA+TNF+IL1-IFN+TLA	1.45495698233333	0.889699851548238	2.02021411311843	1.22393206680727e-11
IL28+TNF-IFN+TLA	1.700987867	1.1357307362149	2.2662449977851	9.61664081700064e-12
IL28+TNF+IL1-IFN+TLA	1.89498947533333	1.32973234454824	2.46024660611843	9.55424628301671e-12
null-IFN+TLA	0.795254030666667	0.229996899881571	1.36051116145176	0.000225633109850354
TLA -IFN+TLA	1.08264944333333	0.517392312548238	1.64790657411843	8.28364951077631e-08
TLA+ IL1-IFN+TLA	1.592076089	1.0268189582149	2.1573332197851	9.75319824902954e-12
TLA+TNF-IFN+TLA	0.766524257333334	0.201267126548238	1.33178138811843	0.00047493554474598
TLA+TNF+IL1-IFN+TLA	1.57447593833333	1.00921880754824	2.13973306911843	9.80548975348938e-12
TNF+IL1-IFN+TLA	2.022950267	1.4576931362149	2.5882073977851	9.54825107868373e-12
TNFa-IFN+TLA	1.30413885833333	0.738881727548238	1.86939598911843	1.69535829819267e-10
IFN+TLA+TNF-IFN+TLA+IL1	0.0112616893333329	-0.553995441451763	0.576518820118428	1
IFN+TLA+TNF+IL1-IFN+TLA+IL1	0.451490004	-0.113767126785096	1.0167471347851	0.330421980161933
IFN+TNF-IFN+TLA+IL1	0.963621118	0.398363987214905	1.5288782487851	2.34471440718753e-06
IFNb-IFN+TLA+IL1	0.412032617666667	-0.153224513118429	0.977289748451762	0.519369357262785
IL1b-IFN+TLA+IL1	2.02139490066667	1.45613776988157	2.58665203145176	9.54825107868373e-12
IL28-IFN+TLA+IL1	1.12074648	0.555489349214904	1.6860036107851	2.8215376146612e-08
IL28+IL1b-IFN+TLA+IL1	1.221683327	0.656426196214905	1.7869404577851	1.63457292146063e-09
IL28+TLA-IFN+TLA+IL1	1.177852365	0.612595234214905	1.7431094957851	5.61578750168934e-09
IL28+TLA+IL1-IFN+TLA+IL1	1.055139761	0.489882630214904	1.6203968917851	1.80073807976022e-07
IL28+TLA+TNF-IFN+TLA+IL1	1.36696447866667	0.801707347881571	1.93222160945176	3.74661413005128e-11
IL28+TLA+TNF+IL1-IFN+TLA+IL1	1.34634094633333	0.781083815548238	1.91159807711843	5.89267523665171e-11
IL28+TNF-IFN+TLA+IL1	1.592371831	1.0271147002149	2.1576289617851	9.75186598139999e-12
IL28+TNF+IL1-IFN+TLA+IL1	1.78637343933333	1.22111630854824	2.35163057011843	9.57933732337324e-12
null-IFN+TLA+IL1	0.686637994666667	0.121380863881571	1.25189512545176	0.00345785383057629
TLA -IFN+TLA+IL1	0.974033407333333	0.408776276548238	1.53929053811843	1.75418657666349e-06
TLA+ IL1-IFN+TLA+IL1	1.483460053	0.918202922214904	2.0487171837851	1.09104947298988e-11
TLA+TNF-IFN+TLA+IL1	0.657908221333334	0.0926510905482381	1.22316535211843	0.00680006263801469
TLA+TNF+IL1-IFN+TLA+IL1	1.46585990233333	0.900602771548238	2.03111703311843	1.15979448267467e-11
TNF+IL1-IFN+TLA+IL1	1.914334231	1.3490771002149	2.4795913617851	9.55446832762163e-12
TNFa-IFN+TLA+IL1	1.19552282233333	0.630265691548238	1.76077995311843	3.41144656967884e-09
IFN+TLA+TNF+IL1-IFN+TLA+TNF	0.440228314666667	-0.125028816118429	1.00548544545176	0.380587912312536
IFN+TNF-IFN+TLA+TNF	0.952359428666667	0.387102297881572	1.51761655945176	3.20686340049559e-06
IFNb-IFN+TLA+TNF	0.400770928333334	-0.164486202451762	0.966028059118429	0.577620151745353
IL1b-IFN+TLA+TNF	2.01013321133333	1.44487608054824	2.57539034211843	9.54936130170836e-12
IL28-IFN+TLA+TNF	1.10948479066667	0.544227659881571	1.67474192145176	3.87972250992519e-08
IL28+IL1b-IFN+TLA+TNF	1.21042163766667	0.645164506881572	1.77567876845176	2.24273966065169e-09
IL28+TLA-IFN+TLA+TNF	1.16659067566667	0.601333544881572	1.73184780645176	7.71870933835572e-09
IL28+TLA+IL1-IFN+TLA+TNF	1.04387807166667	0.478620940881572	1.60913520245176	2.47342760384406e-07
IL28+TLA+TNF-IFN+TLA+TNF	1.35570278933333	0.790445658548238	1.92095992011843	4.76471084809305e-11
IL28+TLA+TNF+IL1-IFN+TLA+TNF	1.335079257	0.769822126214905	1.9003363877851	7.70247199355367e-11
IL28+TNF-IFN+TLA+TNF	1.58111014166667	1.01585301088157	2.14636727245176	9.78139791385502e-12
IL28+TNF+IL1-IFN+TLA+TNF	1.77511175	1.2098546192149	2.3403688807851	9.58222390323726e-12
null-IFN+TLA+TNF	0.675376305333334	0.110119174548238	1.24063343611843	0.00451979107407674
TLA -IFN+TLA+TNF	0.962771718	0.397514587214905	1.5280288487851	2.40081216762444e-06
TLA+ IL1-IFN+TLA+TNF	1.47219836366667	0.906941232881572	2.03745549445176	1.13026255021964e-11
TLA+TNF-IFN+TLA+TNF	0.646646532000001	0.0813894012149051	1.2119036627851	0.00880662876217242
TLA+TNF+IL1-IFN+TLA+TNF	1.454598213	0.889341082214905	2.0198553437851	1.22649668199415e-11
TNF+IL1-IFN+TLA+TNF	1.90307254166667	1.33781541088157	2.46832967245176	9.55491241683148e-12
TNFa-IFN+TLA+TNF	1.184261133	0.619004002214905	1.7495182637851	4.68658356567175e-09
IFN+TNF-IFN+TLA+TNF+IL1	0.512131114	-0.0531260167850953	1.0773882447851	0.132726346977575
IFNb-IFN+TLA+TNF+IL1	-0.0394573863333332	-0.604714517118429	0.525799744451762	1
IL1b-IFN+TLA+TNF+IL1	1.56990489666667	1.00464776588157	2.13516202745176	9.82491865642032e-12
IL28-IFN+TLA+TNF+IL1	0.669256476	0.103999345214904	1.2345136067851	0.00522030952279273
IL28+IL1b-IFN+TLA+TNF+IL1	0.770193323	0.204936192214905	1.3354504537851	0.000432207253294736
IL28+TLA-IFN+TLA+TNF+IL1	0.726362361	0.161105230214905	1.2916194917851	0.00131091014291773
IL28+TLA+IL1-IFN+TLA+TNF+IL1	0.603649757	0.0383926262149046	1.1689068877851	0.0227438648561066
IL28+TLA+TNF-IFN+TLA+TNF+IL1	0.915474474666667	0.350217343881571	1.48073160545176	8.89084549549057e-06
IL28+TLA+TNF+IL1-IFN+TLA+TNF+IL1	0.894850942333334	0.329593811548238	1.46010807311843	1.56525196152169e-05
IL28+TNF-IFN+TLA+TNF+IL1	1.140881827	0.575624696214905	1.7061389577851	1.59650324071947e-08
IL28+TNF+IL1-IFN+TLA+TNF+IL1	1.33488343533333	0.769626304548237	1.90014056611843	7.73933139797123e-11
null-IFN+TLA+TNF+IL1	0.235147990666667	-0.330109140118429	0.800405121451762	0.998444514289402
TLA -IFN+TLA+TNF+IL1	0.522543403333333	-0.0427137274517623	1.08780053411843	0.110905898596298
TLA+ IL1-IFN+TLA+TNF+IL1	1.031970049	0.466712918214905	1.5972271797851	3.45857747663381e-07
TLA+TNF-IFN+TLA+TNF+IL1	0.206418217333334	-0.358838913451762	0.771675348118429	0.999839324924578
TLA+TNF+IL1-IFN+TLA+TNF+IL1	1.01436989833333	0.449112767548238	1.57962702911843	5.6719975816133e-07
TNF+IL1-IFN+TLA+TNF+IL1	1.462844227	0.897587096214904	2.0281013577851	1.17564846746632e-11
TNFa-IFN+TLA+TNF+IL1	0.744032818333334	0.178775687548238	1.30928994911843	0.000841915931157455
IFNb-IFN+TNF	-0.551588500333333	-1.11684563111843	0.0136686304517621	0.0651587734504903
IL1b-IFN+TNF	1.05777378266667	0.492516651881571	1.62303091345176	1.67182071519889e-07
IL28-IFN+TNF	0.157125362	-0.408131768785096	0.722382492785095	0.999999460834727
IL28+IL1b-IFN+TNF	0.258062209	-0.307194921785096	0.823319339785095	0.993596304773021
IL28+TLA-IFN+TNF	0.214231247	-0.351025883785096	0.779488377785095	0.999682895797856
IL28+TLA+IL1-IFN+TNF	0.0915186429999999	-0.473738487785096	0.656775773785095	1
IL28+TLA+TNF-IFN+TNF	0.403343360666667	-0.161913770118429	0.968600491451762	0.564281872996732
IL28+TLA+TNF+IL1-IFN+TNF	0.382719828333333	-0.182537302451762	0.947976959118429	0.670090748369294
IL28+TNF-IFN+TNF	0.628750713	0.0634935822149043	1.1940078437851	0.0131726084728522
IL28+TNF+IL1-IFN+TNF	0.822752321333333	0.257495190548237	1.38800945211843	0.000109351397318269
null-IFN+TNF	-0.276983123333334	-0.842240254118429	0.288274007451762	0.98334871396274
TLA -IFN+TNF	0.0104122893333331	-0.554844841451762	0.575669420118429	1
TLA+ IL1-IFN+TNF	0.519838935	-0.0454181957850956	1.0850960657851	0.116270628177437
TLA+TNF-IFN+TNF	-0.305712896666667	-0.870970027451762	0.259544234118429	0.947301904229049
TLA+TNF+IL1-IFN+TNF	0.502238784333334	-0.063018346451762	1.06749591511843	0.156509975879784
TNF+IL1-IFN+TNF	0.950713113	0.385455982214904	1.5159702437851	3.35685497121485e-06
TNFa-IFN+TNF	0.231901704333333	-0.333355426451762	0.797158835118429	0.998759915170714
IL1b-IFNb	1.609362283	1.0441051522149	2.1746194137851	9.72388836117943e-12
IL28-IFNb	0.708713862333333	0.143456731548238	1.27397099311843	0.0020263554954022
IL28+IL1b-IFNb	0.809650709333333	0.244393578548238	1.37490784011843	0.000154630570998626
IL28+TLA-IFNb	0.765819747333333	0.200562616548238	1.33107687811843	0.000483597846899331
IL28+TLA+IL1-IFNb	0.643107143333333	0.0778500125482378	1.20836427411843	0.0095444477220511
IL28+TLA+TNF-IFNb	0.954931861	0.389674730214904	1.5201889917851	2.98570004741983e-06
IL28+TLA+TNF+IL1-IFNb	0.934308328666667	0.369051197881571	1.49956545945176	5.28849691916466e-06
IL28+TNF-IFNb	1.18033921333333	0.615082082548238	1.74559634411843	5.23507182048633e-09
IL28+TNF+IL1-IFNb	1.37434082166667	0.809083690881571	1.93959795245176	3.23308047001092e-11
null-IFNb	0.274605377	-0.290651753785096	0.839862507785095	0.985093747128037
TLA -IFNb	0.562000789666667	-0.00325634111842898	1.12725792045176	0.0532981606089549
TLA+ IL1-IFNb	1.07142743533333	0.506170304548238	1.63668456611843	1.13726227879418e-07
TLA+TNF-IFNb	0.245875603666667	-0.319381527118429	0.811132734451762	0.996864444289308
TLA+TNF+IL1-IFNb	1.05382728466667	0.488570153881571	1.61908441545176	1.86862810114263e-07
TNF+IL1-IFNb	1.50230161333333	0.937044482548238	2.06755874411843	1.04286579372115e-11
TNFa-IFNb	0.783490204666667	0.218233073881571	1.34874733545176	0.000306528466266331
IL28-IL1b	-0.900648420666667	-1.46590555145176	-0.335391289881571	1.33564628871374e-05
IL28+IL1b-IL1b	-0.799711573666667	-1.36496870445176	-0.234454442881571	0.000200786875558134
IL28+TLA-IL1b	-0.843542535666667	-1.40879966645176	-0.278285404881571	6.28091829159017e-05
IL28+TLA+IL1-IL1b	-0.966255139666667	-1.53151227045176	-0.400998008881571	2.17889571763052e-06
IL28+TLA+TNF-IL1b	-0.654430422	-1.2196875527851	-0.0891732912149045	0.00736836045654066
IL28+TLA+TNF+IL1-IL1b	-0.675053954333333	-1.24031108511843	-0.109796823548238	0.00455434341081506
IL28+TNF-IL1b	-0.429023069666667	-0.994280200451762	0.136234061118429	0.433883864224126
IL28+TNF+IL1-IL1b	-0.235021461333334	-0.800278592118429	0.330235669451762	0.998457991772085
null-IL1b	-1.334756906	-1.9000140367851	-0.769499775214905	7.76333441976362e-11
TLA -IL1b	-1.04736149333333	-1.61261862411843	-0.482104362548238	2.24220479183579e-07
TLA+ IL1-IL1b	-0.537934847666667	-1.10319197845176	0.0273222831184289	0.0841233783548481
TLA+TNF-IL1b	-1.36348667933333	-1.92874381011843	-0.798229548548238	4.02838873370115e-11
TLA+TNF+IL1-IL1b	-0.555534998333333	-1.12079212911843	0.00972213245176257	0.0604174335744053
TNF+IL1-IL1b	-0.107060669666667	-0.672317800451762	0.458196461118429	0.999999999964144
TNFa-IL1b	-0.825872078333333	-1.39112920911843	-0.260614947548238	0.000100657027621742
IL28+IL1b-IL28	0.100936847	-0.464320283785095	0.666193977785096	1
IL28+TLA-IL28	0.0571058850000001	-0.508151245785095	0.622363015785096	1
IL28+TLA+IL1-IL28	-0.0656067189999998	-0.630863849785095	0.499650411785096	1
IL28+TLA+TNF-IL28	0.246217998666667	-0.319039132118429	0.811475129451762	0.996797205344355
IL28+TLA+TNF+IL1-IL28	0.225594466333334	-0.339662664451762	0.790851597118429	0.999217738208988
IL28+TNF-IL28	0.471625351	-0.0936317797850954	1.0368824817851	0.250802975052076
IL28+TNF+IL1-IL28	0.665626959333333	0.100369828548238	1.23088409011843	0.00568321035855024
null-IL28	-0.434108485333333	-0.999365616118429	0.131148645451762	0.409321410008459
TLA -IL28	-0.146713072666667	-0.711970203451762	0.418544058118429	0.999999891248804
TLA+ IL1-IL28	0.362713573	-0.202543557785095	0.927970703785096	0.765446885318591
TLA+TNF-IL28	-0.462838258666666	-1.02809538945176	0.102418872118429	0.283869888950745
TLA+TNF+IL1-IL28	0.345113422333334	-0.220143708451762	0.910370553118429	0.837894319445377
TNF+IL1-IL28	0.793587751	0.228330620214904	1.3588448817851	0.000235672471925352
TNFa-IL28	0.0747763423333336	-0.490480788451762	0.640033473118429	1
IL28+TLA-IL28+IL1b	-0.043830962	-0.609088092785096	0.521426168785096	1
IL28+TLA+IL1-IL28+IL1b	-0.166543566	-0.731800696785096	0.398713564785096	0.999998000931318
IL28+TLA+TNF-IL28+IL1b	0.145281151666667	-0.419975979118429	0.710538282451762	0.99999991392119
IL28+TLA+TNF+IL1-IL28+IL1b	0.124657619333333	-0.440599511451762	0.689914750118429	0.99999999805372
IL28+TNF-IL28+IL1b	0.370688504	-0.194568626785096	0.935945634785096	0.72877396027931
IL28+TNF+IL1-IL28+IL1b	0.564690112333333	-0.000567018451762547	1.12994724311843	0.0505610201977118
null-IL28+IL1b	-0.535045332333334	-1.10030246311843	0.030211798451762	0.0886887002057365
TLA -IL28+IL1b	-0.247649919666667	-0.812907050451762	0.317607211118429	0.996502635103566
TLA+ IL1-IL28+IL1b	0.261776726	-0.303480404785096	0.827033856785096	0.992165995934604
TLA+TNF-IL28+IL1b	-0.563775105666666	-1.12903223645176	0.0014820251184291	0.0514780674036415
TLA+TNF+IL1-IL28+IL1b	0.244176575333334	-0.321080555451762	0.809433706118429	0.99718069000293
TNF+IL1-IL28+IL1b	0.692650904	0.127393773214904	1.2579080347851	0.0029930446369586
TNFa-IL28+IL1b	-0.0261605046666665	-0.591417635451762	0.539096626118429	1
IL28+TLA+IL1-IL28+TLA	-0.122712604	-0.687969734785095	0.442544526785096	0.999999998699108
IL28+TLA+TNF-IL28+TLA	0.189112113666667	-0.376145017118429	0.754369244451762	0.999970617586594
IL28+TLA+TNF+IL1-IL28+TLA	0.168488581333333	-0.396768549451762	0.733745712118429	0.999997418503575
IL28+TNF-IL28+TLA	0.414519466	-0.150737664785096	0.979776596785096	0.506610833372908
IL28+TNF+IL1-IL28+TLA	0.608521074333333	0.0432639435482375	1.17377820511843	0.0204933899945937
null-IL28+TLA	-0.491214370333333	-1.05647150111843	0.0740427604517621	0.186762945201246
TLA -IL28+TLA	-0.203818957666667	-0.769076088451762	0.361438173118429	0.999873305663147
TLA+ IL1-IL28+TLA	0.305607688	-0.259649442785095	0.870864818785096	0.947493788047482
TLA+TNF-IL28+TLA	-0.519944143666666	-1.08520127445176	0.0453129871184291	0.116058043007352
TLA+TNF+IL1-IL28+TLA	0.288007537333334	-0.277249593451762	0.853264668118429	0.973062320839036
TNF+IL1-IL28+TLA	0.736481866	0.171224735214904	1.3017389967851	0.00101809195017533
TNFa-IL28+TLA	0.0176704573333335	-0.547586673451762	0.582927588118429	1
IL28+TLA+TNF-IL28+TLA+IL1	0.311824717666667	-0.253432413118429	0.877081848451762	0.935285124443707
IL28+TLA+TNF+IL1-IL28+TLA+IL1	0.291201185333333	-0.274055945451762	0.856458316118429	0.969325442683504
IL28+TNF-IL28+TLA+IL1	0.53723207	-0.0280250607850956	1.1024892007851	0.0852150358022068
IL28+TNF+IL1-IL28+TLA+IL1	0.731233678333333	0.165976547548237	1.29649080911843	0.0011610242487804
null-IL28+TLA+IL1	-0.368501766333334	-0.933758897118429	0.196755364451762	0.739032028928707
TLA -IL28+TLA+IL1	-0.0811063536666668	-0.646363484451762	0.484150777118429	1
TLA+ IL1-IL28+TLA+IL1	0.428320292	-0.136936838785096	0.993577422785096	0.437322658437031
TLA+TNF-IL28+TLA+IL1	-0.397231539666667	-0.962488670451762	0.168025591118429	0.595955677762401
TLA+TNF+IL1-IL28+TLA+IL1	0.410720141333334	-0.154536989451762	0.975977272118429	0.526125153047806
TNF+IL1-IL28+TLA+IL1	0.85919447	0.293937339214904	1.4244516007851	4.12317423991171e-05
TNFa-IL28+TLA+IL1	0.140383061333333	-0.424874069451762	0.705640192118429	0.999999962333541
IL28+TLA+TNF+IL1-IL28+TLA+TNF	-0.0206235323333332	-0.585880663118429	0.544633598451762	1
IL28+TNF-IL28+TLA+TNF	0.225407352333333	-0.339849778451762	0.790664483118429	0.999228686245323
IL28+TNF+IL1-IL28+TLA+TNF	0.419408960666666	-0.145848170118429	0.984666091451762	0.481728705034208
null-IL28+TLA+TNF	-0.680326484	-1.2455836147851	-0.115069353214905	0.00401951673586076
TLA -IL28+TLA+TNF	-0.392931071333333	-0.958188202118429	0.172326059451762	0.618153990424558
TLA+ IL1-IL28+TLA+TNF	0.116495574333333	-0.448761556451762	0.681752705118429	0.999999999662199
TLA+TNF-IL28+TLA+TNF	-0.709056257333333	-1.27431338811843	-0.143799126548238	0.00200944194964625
TLA+TNF+IL1-IL28+TLA+TNF	0.098895423666667	-0.466361707118429	0.664152554451763	1
TNF+IL1-IL28+TLA+TNF	0.547369752333333	-0.0178873784517625	1.11262688311843	0.0705803366472245
TNFa-IL28+TLA+TNF	-0.171441656333333	-0.736698787118429	0.393815474451762	0.99999622904808
IL28+TNF-IL28+TLA+TNF+IL1	0.246030884666667	-0.319226246118429	0.811288015451762	0.996834100041923
IL28+TNF+IL1-IL28+TLA+TNF+IL1	0.440032493	-0.125224637785096	1.0052896237851	0.381492251022215
null-IL28+TLA+TNF+IL1	-0.659702951666667	-1.22496008245176	-0.0944458208815714	0.00652323605799077
TLA -IL28+TLA+TNF+IL1	-0.372307539	-0.937564669785096	0.192949591785095	0.72108873612613
TLA+ IL1-IL28+TLA+TNF+IL1	0.137119106666667	-0.428138024118429	0.702376237451762	0.999999978799078
TLA+TNF-IL28+TLA+TNF+IL1	-0.688432725	-1.2536898557851	-0.123175594214904	0.00331234959849747
TLA+TNF+IL1-IL28+TLA+TNF+IL1	0.119518956	-0.445738174785095	0.684776086785096	0.999999999341472
TNF+IL1-IL28+TLA+TNF+IL1	0.567993284666666	0.00273615388157078	1.13325041545176	0.0473692894569291
TNFa-IL28+TLA+TNF+IL1	-0.150818124	-0.716075254785095	0.414439006785096	0.999999791367872
IL28+TNF+IL1-IL28+TNF	0.194001608333333	-0.371255522451763	0.759258739118429	0.999951125466981
null-IL28+TNF	-0.905733836333333	-1.47099096711843	-0.340476705548238	1.16186490018988e-05
TLA -IL28+TNF	-0.618338423666667	-1.18359555445176	-0.0530812928815712	0.0165675153582181
TLA+ IL1-IL28+TNF	-0.108911778	-0.674168908785095	0.456345352785096	0.999999999943121
TLA+TNF-IL28+TNF	-0.934463609666666	-1.49972074045176	-0.369206478881571	5.26583756199628e-06
TLA+TNF+IL1-IL28+TNF	-0.126511928666666	-0.691769059451762	0.438745202118429	0.999999997164988
TNF+IL1-IL28+TNF	0.3219624	-0.243294730785096	0.887219530785095	0.911427022389505
TNFa-IL28+TNF	-0.396849008666667	-0.962106139451762	0.168408122118429	0.597934708191929
null-IL28+TNF+IL1	-1.09973544466667	-1.66499257545176	-0.534478313881571	5.11111170053979e-08
TLA -IL28+TNF+IL1	-0.812340032	-1.3775971627851	-0.247082901214904	0.000144043503230273
TLA+ IL1-IL28+TNF+IL1	-0.302913386333333	-0.868170517118429	0.262343744451763	0.952239959982826
TLA+TNF-IL28+TNF+IL1	-1.128465218	-1.69372234878509	-0.563208087214904	2.26817696846737e-08
TLA+TNF+IL1-IL28+TNF+IL1	-0.320513536999999	-0.885770667785095	0.244743593785096	0.915145235537897
TNF+IL1-IL28+TNF+IL1	0.127960791666667	-0.437296339118429	0.693217922451762	0.999999996216459
TNFa-IL28+TNF+IL1	-0.590850617	-1.1561077477851	-0.025593486214904	0.0297753653933418
TLA -null	0.287395412666667	-0.277861718118429	0.852652543451762	0.97373710993073
TLA+ IL1-null	0.796822058333334	0.231564927548238	1.36207918911843	0.000216568149368324
TLA+TNF-null	-0.028729773333333	-0.593986904118429	0.536527357451762	1
TLA+TNF+IL1-null	0.779221907666667	0.213964776881572	1.34447903845176	0.000342382731889246
TNF+IL1-null	1.22769623633333	0.662439105548238	1.79295336711843	1.38100764157656e-09
TNFa-null	0.508884827666667	-0.0563723031184286	1.07414195845176	0.140192529772372
TLA+ IL1-TLA	0.509426645666667	-0.0558304851184288	1.07468377645176	0.138923756134846
TLA+TNF-TLA	-0.316125186	-0.881382316785095	0.249131944785096	0.925775413515459
TLA+TNF+IL1-TLA	0.491826495	-0.0734306357850951	1.0570836257851	0.18497600700855
TNF+IL1-TLA	0.940300823666667	0.375043692881571	1.50555795445176	4.48037840217186e-06
TNFa-TLA	0.221489415	-0.343767715785095	0.786746545785096	0.999429130486413
TLA+TNF-TLA+ IL1	-0.825551831666666	-1.39080896245176	-0.260294700881571	0.000101517309794574
TLA+TNF+IL1-TLA+ IL1	-0.0176001506666663	-0.582857281451762	0.547656980118429	1
TNF+IL1-TLA+ IL1	0.430874178	-0.134382952785096	0.996131308785095	0.424876190644914
TNFa-TLA+ IL1	-0.287937230666667	-0.853194361451762	0.277319900118429	0.973140489651816
TLA+TNF+IL1-TLA+TNF	0.807951681	0.242694550214905	1.3732088117851	0.000161708063573629
TNF+IL1-TLA+TNF	1.25642600966667	0.691168878881571	1.82168314045176	6.19973072879532e-10
TNFa-TLA+TNF	0.537614601	-0.0276425297850956	1.1028717317851	0.0846193552708205
TNF+IL1-TLA+TNF+IL1	0.448474328666666	-0.11678280211843	1.01373145945176	0.343486638779625
TNFa-TLA+TNF+IL1	-0.27033708	-0.835594210785096	0.294920050785095	0.987859708280562
TNFa-TNF+IL1	-0.718811408666666	-1.28406853945176	-0.153554277881571	0.00158077453276417
