# Supplementary material for: Combinatorial Cytokine Code Generates Anti-Viral State in Dendritic Cells
Source: Front Immunol. 2014 Feb 26;5:73. doi: 10.3389/fimmu.2014.00073 (PMC3935347; doi:10.3389/fimmu.2014.00073)
Supplement: Supplementary file 2 [file 71252_Sealfon_DataSheet2.ZIP › R/Fig7/CST7.csv]

	diff	lwr	upr	p adj
IFN+IL1b-IFN+ TNF+IL1	-0.713490335333333	-1.10965396757039	-0.31732670309628	5.11830982485861e-07
IFN+IL28-IFN+ TNF+IL1	-0.991137119333333	-1.38730075157039	-0.59497348709628	1.7283841025062e-11
IFN+IL28+IL1-IFN+ TNF+IL1	-0.0767380956666662	-0.47290172790372	0.319425536570387	0.999999999934455
IFN+IL28+TLA-IFN+ TNF+IL1	-0.863266177	-1.25942980923705	-0.467102544762946	1.23346233227295e-09
IFN+IL28+TLA+IL1-IFN+ TNF+IL1	-0.267844726666666	-0.66400835890372	0.128318905570387	0.672851384763802
IFN+IL28+TLA+TNF-IFN+ TNF+IL1	-0.352511873333333	-0.748675505570387	0.0436517589037204	0.154636309380807
IFN+IL28+TLA+TNF+IL1-IFN+ TNF+IL1	0.0266612946666671	-0.369502337570386	0.422824926903721	1
IFN+IL28+TNF-IFN+ TNF+IL1	-0.291495952666667	-0.68765958490372	0.104667679570387	0.499482165698083
IFN+IL28+TNF+IL1-IFN+ TNF+IL1	0.0651309170000005	-0.331032715237053	0.461294549237054	1
IFN+TLA-IFN+ TNF+IL1	-0.957559389	-1.35372302123705	-0.561395756762946	3.80057096904807e-11
IFN+TLA+IL1-IFN+ TNF+IL1	-0.152848053666667	-0.54901168590372	0.243315578570387	0.999564428855517
IFN+TLA+TNF-IFN+ TNF+IL1	-0.377729248666666	-0.77389288090372	0.018434383570387	0.0825606606372805
IFN+TLA+TNF+IL1-IFN+ TNF+IL1	-0.148946346	-0.545109978237053	0.247217286237054	0.999725575513346
IFN+TNF-IFN+ TNF+IL1	-0.296362692333333	-0.692526324570387	0.0998009399037205	0.464376485795673
IFNb-IFN+ TNF+IL1	-0.793038600666667	-1.18920223290372	-0.396874968429613	2.07989699907429e-08
IL1b-IFN+ TNF+IL1	-0.193224915	-0.589388547237053	0.202938717237054	0.984310390092064
IL28-IFN+ TNF+IL1	-1.27638084666667	-1.67254447890372	-0.880217214429613	9.57334211904026e-12
IL28+IL1b-IFN+ TNF+IL1	-0.632835950333333	-1.02899958257039	-0.23667231809628	1.25410355675815e-05
IL28+TLA-IFN+ TNF+IL1	-0.997437135333333	-1.39360076757039	-0.60127350309628	1.56393786809872e-11
IL28+TLA+IL1-IFN+ TNF+IL1	-0.723192272333333	-1.11935590457039	-0.32702864009628	3.46827231489932e-07
IL28+TLA+TNF-IFN+ TNF+IL1	-0.490933592	-0.887097224237053	-0.0947699597629463	0.00247694352101058
IL28+TLA+TNF+IL1-IFN+ TNF+IL1	-0.460519498333333	-0.856683130570387	-0.0643558660962797	0.00693122374279054
IL28+TNF-IFN+ TNF+IL1	-0.432578925333333	-0.828742557570387	-0.0364152930962796	0.016978469920371
IL28+TNF+IL1-IFN+ TNF+IL1	-0.382756739666667	-0.77892037190372	0.0134068925703868	0.0722486259344002
null-IFN+ TNF+IL1	-0.984299993333333	-1.38046362557039	-0.58813636109628	1.96122007523059e-11
TLA -IFN+ TNF+IL1	-1.14297579666667	-1.53913942890372	-0.746812164429613	9.69724300858843e-12
TLA+ IL1-IFN+ TNF+IL1	-0.742243782333333	-1.13840741457039	-0.34608015009628	1.61253880581747e-07
TLA+TNF-IFN+ TNF+IL1	-1.15729823066667	-1.55346186290372	-0.761134598429613	9.6614938271955e-12
TLA+TNF+IL1-IFN+ TNF+IL1	-0.326176601	-0.722340233237053	0.0699870312370535	0.273964112634244
TNF+IL1-IFN+ TNF+IL1	-0.227616764666666	-0.62378039690372	0.168546867570387	0.903925080382225
TNFa-IFN+ TNF+IL1	-0.794734357	-1.19089798923705	-0.398570724762946	1.94233137351674e-08
IFN+IL28-IFN+IL1b	-0.277646784	-0.673810416237053	0.118516848237054	0.601528271069821
IFN+IL28+IL1-IFN+IL1b	0.636752239666667	0.240588607429613	1.03291587190372	1.07588018463112e-05
IFN+IL28+TLA-IFN+IL1b	-0.149775841666667	-0.54593947390372	0.246387790570387	0.999696631978681
IFN+IL28+TLA+IL1-IFN+IL1b	0.445645608666667	0.0494819764296132	0.84180924090372	0.0112397745376764
IFN+IL28+TLA+TNF-IFN+IL1b	0.360978462	-0.0351851702370535	0.757142094237053	0.126278887801236
IFN+IL28+TLA+TNF+IL1-IFN+IL1b	0.74015163	0.343987997762947	1.13631526223705	1.75418239378722e-07
IFN+IL28+TNF-IFN+IL1b	0.421994382666667	0.025830750429613	0.81815801490372	0.0234993970267974
IFN+IL28+TNF+IL1-IFN+IL1b	0.778621252333334	0.38245762009628	1.17478488457039	3.72140093185536e-08
IFN+TLA-IFN+IL1b	-0.244069053666667	-0.64023268590372	0.152094578570387	0.825971025991539
IFN+TLA+IL1-IFN+IL1b	0.560642281666667	0.164478649429613	0.95680591390372	0.000199589585858528
IFN+TLA+TNF-IFN+IL1b	0.335761086666667	-0.0604025455703868	0.73192471890372	0.224877870058859
IFN+TLA+TNF+IL1-IFN+IL1b	0.564543989333333	0.16838035709628	0.960707621570387	0.000172451882378133
IFN+TNF-IFN+IL1b	0.417127643	0.0209640107629466	0.813291275237054	0.0272080133534983
IFNb-IFN+IL1b	-0.0795482653333334	-0.475711897570387	0.31661536690372	0.999999999829603
IL1b-IFN+IL1b	0.520265420333333	0.12410178809628	0.916429052570387	0.000878885572216492
IL28-IFN+IL1b	-0.562890511333333	-0.959054143570387	-0.16672687909628	0.000183480473339714
IL28+IL1b-IFN+IL1b	0.080654385	-0.315509247237053	0.476818017237053	0.999999999754877
IL28+TLA-IFN+IL1b	-0.2839468	-0.680110432237053	0.112216832237053	0.554953621825416
IL28+TLA+IL1-IFN+IL1b	-0.00970193699999999	-0.405865569237053	0.386461695237053	1
IL28+TLA+TNF-IFN+IL1b	0.222556743333333	-0.17360688890372	0.618720375570387	0.922427385596746
IL28+TLA+TNF+IL1-IFN+IL1b	0.252970837	-0.143192795237054	0.649134469237053	0.773283787941307
IL28+TNF-IFN+IL1b	0.28091141	-0.115252222237053	0.677075042237054	0.577406692536582
IL28+TNF+IL1-IFN+IL1b	0.330733595666666	-0.065430036570387	0.72689722790372	0.249813379565715
null-IFN+IL1b	-0.270809658	-0.666973290237054	0.125353974237053	0.651545839042989
TLA -IFN+IL1b	-0.429485461333333	-0.825649093570387	-0.03332182909628	0.01868670857857
TLA+ IL1-IFN+IL1b	-0.0287534470000001	-0.424917079237054	0.367410185237053	1
TLA+TNF-IFN+IL1b	-0.443807895333333	-0.839971527570387	-0.0476442630962795	0.011919627610016
TLA+TNF+IL1-IFN+IL1b	0.387313734333333	-0.00884989790372037	0.783477366570387	0.0638773488179823
TNF+IL1-IFN+IL1b	0.485873570666667	0.0897099384296132	0.88203720290372	0.00294960518982812
TNFa-IFN+IL1b	-0.0812440216666669	-0.47740765390372	0.314919610570387	0.999999999703238
IFN+IL28+IL1-IFN+IL28	0.914399023666667	0.518235391429613	1.31056265590372	1.67088454183784e-10
IFN+IL28+TLA-IFN+IL28	0.127870942333333	-0.26829268990372	0.524034574570387	0.999985883678932
IFN+IL28+TLA+IL1-IFN+IL28	0.723292392666667	0.327128760429613	1.11945602490372	3.4543601901138e-07
IFN+IL28+TLA+TNF-IFN+IL28	0.638625246	0.242461613762946	1.03478887823705	9.9973845889556e-06
IFN+IL28+TLA+TNF+IL1-IFN+IL28	1.017798414	0.621634781762947	1.41396204623705	1.24290577829811e-11
IFN+IL28+TNF-IFN+IL28	0.699641166666666	0.303477534429613	1.09580479890372	8.90962154387331e-07
IFN+IL28+TNF+IL1-IFN+IL28	1.05626803633333	0.66010440409628	1.45243166857039	1.03458352995744e-11
IFN+TLA-IFN+IL28	0.0335777303333332	-0.36258590190372	0.429741362570387	1
IFN+TLA+IL1-IFN+IL28	0.838289065666666	0.442125433429613	1.23445269790372	3.3569910184994e-09
IFN+TLA+TNF-IFN+IL28	0.613407870666667	0.217244238429613	1.00957150290372	2.67162587896941e-05
IFN+TLA+TNF+IL1-IFN+IL28	0.842190773333333	0.44602714109628	1.23835440557039	2.86974788377137e-09
IFN+TNF-IFN+IL28	0.694774427	0.298610794762947	1.09093805923705	1.08215068161943e-06
IFNb-IFN+IL28	0.198098518666667	-0.198065113570387	0.59426215090372	0.978536951941375
IL1b-IFN+IL28	0.797912204333333	0.40174857209628	1.19407583657039	1.7085661663252e-08
IL28-IFN+IL28	-0.285243727333333	-0.681407359570387	0.11091990490372	0.545371409812644
IL28+IL1b-IFN+IL28	0.358301169	-0.0378624632370536	0.754464801237053	0.134757370454056
IL28+TLA-IFN+IL28	-0.00630001600000011	-0.402463648237054	0.389863616237053	1
IL28+TLA+IL1-IFN+IL28	0.267944847	-0.128218785237054	0.664108479237053	0.672137009527367
IL28+TLA+TNF-IFN+IL28	0.500203527333333	0.10403989509628	0.896367159570387	0.00179285304628163
IL28+TLA+TNF+IL1-IFN+IL28	0.530617621	0.134453988762946	0.926781253237053	0.000604393707191342
IL28+TNF-IFN+IL28	0.558558194	0.162394561762946	0.954721826237053	0.000215753264275809
IL28+TNF+IL1-IFN+IL28	0.608380379666666	0.212216747429613	1.00454401190372	3.24519159059511e-05
null-IFN+IL28	0.0068371259999998	-0.389326506237054	0.403000758237053	1
TLA -IFN+IL28	-0.151838677333333	-0.548002309570387	0.24432495490372	0.999612593818997
TLA+ IL1-IFN+IL28	0.248893337	-0.147270295237054	0.645056969237053	0.798239064349523
TLA+TNF-IFN+IL28	-0.166161111333333	-0.562324743570387	0.23000252090372	0.998225369896752
TLA+TNF+IL1-IFN+IL28	0.664960518333333	0.26879688609628	1.06112415057039	3.54149518233537e-06
TNF+IL1-IFN+IL28	0.763520354666667	0.367356722429613	1.15968398690372	6.84292532637798e-08
TNFa-IFN+IL28	0.196402762333333	-0.19976086990372	0.592566394570387	0.98070760130709
IFN+IL28+TLA-IFN+IL28+IL1	-0.786528081333333	-1.18269171357039	-0.39036444909628	2.70485162046086e-08
IFN+IL28+TLA+IL1-IFN+IL28+IL1	-0.191106631	-0.587270263237054	0.205057001237053	0.986400113547765
IFN+IL28+TLA+TNF-IFN+IL28+IL1	-0.275773777666667	-0.67193740990372	0.120389854570387	0.615319569011729
IFN+IL28+TLA+TNF+IL1-IFN+IL28+IL1	0.103399390333333	-0.29276424190372	0.499563022570387	0.999999875860355
IFN+IL28+TNF-IFN+IL28+IL1	-0.214757857	-0.610921489237054	0.181405775237053	0.945994873527177
IFN+IL28+TNF+IL1-IFN+IL28+IL1	0.141869012666667	-0.254294619570387	0.53803264490372	0.999888760985868
IFN+TLA-IFN+IL28+IL1	-0.880821293333334	-1.27698492557039	-0.48465766109628	6.13923911707559e-10
IFN+TLA+IL1-IFN+IL28+IL1	-0.0761099580000003	-0.472273590237054	0.320053674237053	0.99999999994737
IFN+TLA+TNF-IFN+IL28+IL1	-0.300991153	-0.697154785237054	0.0951724792370532	0.431739260089161
IFN+TLA+TNF+IL1-IFN+IL28+IL1	-0.0722082503333336	-0.468371882570387	0.32395538190372	0.999999999987358
IFN+TNF-IFN+IL28+IL1	-0.219624596666667	-0.61578822890372	0.176539035570387	0.931977969528622
IFNb-IFN+IL28+IL1	-0.716300505	-1.11246413723705	-0.320136872762947	4.57299454192928e-07
IL1b-IFN+IL28+IL1	-0.116486819333333	-0.512650451570387	0.27967681290372	0.999998088513188
IL28-IFN+IL28+IL1	-1.199642751	-1.59580638323705	-0.803479118762947	9.61286605871692e-12
IL28+IL1b-IFN+IL28+IL1	-0.556097854666667	-0.95226148690372	-0.159934222429613	0.000236486716439166
IL28+TLA-IFN+IL28+IL1	-0.920699039666667	-1.31686267190372	-0.524535407429614	1.32112654149807e-10
IL28+TLA+IL1-IFN+IL28+IL1	-0.646454176666667	-1.04261780890372	-0.250290544429613	7.35145974506413e-06
IL28+TLA+TNF-IFN+IL28+IL1	-0.414195496333334	-0.810359128570387	-0.0180318640962801	0.029691970761784
IL28+TLA+TNF+IL1-IFN+IL28+IL1	-0.383781402666667	-0.77994503490372	0.0123822295703865	0.0702881970608251
IL28+TNF-IFN+IL28+IL1	-0.355840829666667	-0.75200446190372	0.0403228025703866	0.142942992783912
IL28+TNF+IL1-IFN+IL28+IL1	-0.306018644	-0.702182276237054	0.090144988237053	0.397339923018902
null-IFN+IL28+IL1	-0.907561897666667	-1.30372552990372	-0.511398265429614	2.16554885135167e-10
TLA -IFN+IL28+IL1	-1.066237701	-1.46240133323705	-0.670074068762947	1.01584296530177e-11
TLA+ IL1-IFN+IL28+IL1	-0.665505686666667	-1.06166931890372	-0.269342054429614	3.46586647770319e-06
TLA+TNF-IFN+IL28+IL1	-1.080560135	-1.47672376723705	-0.684396502762946	9.9905639316944e-12
TLA+TNF+IL1-IFN+IL28+IL1	-0.249438505333334	-0.645602137570387	0.14672512690372	0.794979803059281
TNF+IL1-IFN+IL28+IL1	-0.150878669	-0.547042301237054	0.245284963237053	0.999653970275577
TNFa-IFN+IL28+IL1	-0.717996261333334	-1.11415989357039	-0.32183262909628	4.27233584399112e-07
IFN+IL28+TLA+IL1-IFN+IL28+TLA	0.595421450333333	0.19925781809628	0.991585082570387	5.34381109881243e-05
IFN+IL28+TLA+TNF-IFN+IL28+TLA	0.510754303666667	0.114590671429613	0.90691793590372	0.00123499492297763
IFN+IL28+TLA+TNF+IL1-IFN+IL28+TLA	0.889927471666667	0.493763839429613	1.28609110390372	4.28939439522935e-10
IFN+IL28+TNF-IFN+IL28+TLA	0.571770224333333	0.17560659209628	0.967933856570387	0.00013140141762702
IFN+IL28+TNF+IL1-IFN+IL28+TLA	0.928397094	0.532233461762947	1.32456072623705	9.97495419596817e-11
IFN+TLA-IFN+IL28+TLA	-0.0942932120000002	-0.490456844237054	0.301870420237053	0.999999986727307
IFN+TLA+IL1-IFN+IL28+TLA	0.710418123333333	0.31425449109628	1.10658175557039	5.78876599877098e-07
IFN+TLA+TNF-IFN+IL28+TLA	0.485536928333333	0.0893732960962797	0.881700560570387	0.00298393930651808
IFN+TLA+TNF+IL1-IFN+IL28+TLA	0.714319831	0.318156198762946	1.11048346323705	4.95093661068147e-07
IFN+TNF-IFN+IL28+TLA	0.566903484666667	0.170739852429613	0.96306711690372	0.000157829938105203
IFNb-IFN+IL28+TLA	0.0702275763333332	-0.32593605590372	0.466391208570387	1
IL1b-IFN+IL28+TLA	0.670041262	0.273877629762946	1.06620489423705	2.89569997291572e-06
IL28-IFN+IL28+TLA	-0.413114669666667	-0.80927830190372	-0.0169510374296133	0.0306582679123448
IL28+IL1b-IFN+IL28+TLA	0.230430226666667	-0.165733405570387	0.62659385890372	0.892514339831849
IL28+TLA-IFN+IL28+TLA	-0.134170958333334	-0.530334590570387	0.26199267390372	0.999962455767435
IL28+TLA+IL1-IFN+IL28+TLA	0.140073904666667	-0.256089727570387	0.53623753690372	0.999912774324517
IL28+TLA+TNF-IFN+IL28+TLA	0.372332585	-0.0238310472370536	0.768496217237053	0.0949931593927815
IL28+TLA+TNF+IL1-IFN+IL28+TLA	0.402746678666666	0.00658304642961299	0.79891031090372	0.0414745749080524
IL28+TNF-IFN+IL28+TLA	0.430687251666667	0.0345236194296131	0.82685088390372	0.0180050633534444
IL28+TNF+IL1-IFN+IL28+TLA	0.480509437333333	0.0843458050962795	0.876673069570386	0.00354442929817445
null-IFN+IL28+TLA	-0.121033816333334	-0.517197448570387	0.27512981590372	0.999995585949354
TLA -IFN+IL28+TLA	-0.279709619666667	-0.67587325190372	0.116454012570387	0.586294389346658
TLA+ IL1-IFN+IL28+TLA	0.121022394666666	-0.275141237570387	0.51718602690372	0.999995594927688
TLA+TNF-IFN+IL28+TLA	-0.294032053666666	-0.69019568590372	0.102131578570387	0.481101611988065
TLA+TNF+IL1-IFN+IL28+TLA	0.537089576	0.140925943762946	0.933253208237053	0.000477258259604652
TNF+IL1-IFN+IL28+TLA	0.635649412333333	0.23948578009628	1.03181304457039	1.12336635957888e-05
TNFa-IFN+IL28+TLA	0.0685318199999997	-0.327631812237054	0.464695452237053	1
IFN+IL28+TLA+TNF-IFN+IL28+TLA+IL1	-0.0846671466666666	-0.48083077890372	0.311496485570387	0.999999999131174
IFN+IL28+TLA+TNF+IL1-IFN+IL28+TLA+IL1	0.294506021333334	-0.10165761090372	0.690669653570387	0.477686473474397
IFN+IL28+TNF-IFN+IL28+TLA+IL1	-0.0236512260000001	-0.419814858237054	0.372512406237053	1
IFN+IL28+TNF+IL1-IFN+IL28+TLA+IL1	0.332975643666667	-0.0631879885703865	0.729139275903721	0.238470830681007
IFN+TLA-IFN+IL28+TLA+IL1	-0.689714662333333	-1.08587829457039	-0.29355103009628	1.32422850385172e-06
IFN+TLA+IL1-IFN+IL28+TLA+IL1	0.114996673	-0.281166959237054	0.511160305237053	0.999998564174119
IFN+TLA+TNF-IFN+IL28+TLA+IL1	-0.109884522	-0.506048154237053	0.286279110237053	0.999999486885713
IFN+TLA+TNF+IL1-IFN+IL28+TLA+IL1	0.118898380666667	-0.277265251570387	0.51506201290372	0.99999700063953
IFN+TNF-IFN+IL28+TLA+IL1	-0.0285179656666665	-0.42468159790372	0.367645666570387	1
IFNb-IFN+IL28+TLA+IL1	-0.525193874	-0.921357506237053	-0.129030241762946	0.000735774013918222
IL1b-IFN+IL28+TLA+IL1	0.0746198116666668	-0.321543820570387	0.47078344390372	0.999999999969116
IL28-IFN+IL28+TLA+IL1	-1.00853612	-1.40469975223705	-0.612372487762947	1.35998989847508e-11
IL28+IL1b-IFN+IL28+TLA+IL1	-0.364991223666667	-0.76115485590372	0.0311724085703868	0.114381376595506
IL28+TLA-IFN+IL28+TLA+IL1	-0.729592408666667	-1.12575604090372	-0.333428776429613	2.68210204379393e-07
IL28+TLA+IL1-IFN+IL28+TLA+IL1	-0.455347545666667	-0.85151117790372	-0.0591839134296132	0.00821306224608775
IL28+TLA+TNF-IFN+IL28+TLA+IL1	-0.223088865333333	-0.619252497570387	0.17307476690372	0.920602851220086
IL28+TLA+TNF+IL1-IFN+IL28+TLA+IL1	-0.192674771666667	-0.58883840390372	0.203488860570387	0.984876069045089
IL28+TNF-IFN+IL28+TLA+IL1	-0.164734198666667	-0.56089783090372	0.231429433570387	0.998455250853986
IL28+TNF+IL1-IFN+IL28+TLA+IL1	-0.114912013	-0.511075645237054	0.281251619237053	0.999998587583895
null-IFN+IL28+TLA+IL1	-0.716455266666667	-1.11261889890372	-0.320291634429613	4.54470321931133e-07
TLA -IFN+IL28+TLA+IL1	-0.87513107	-1.27129470223705	-0.478967437762947	7.69104113729213e-10
TLA+ IL1-IFN+IL28+TLA+IL1	-0.474399055666667	-0.87056268790372	-0.0782354234296133	0.00436130404687241
TLA+TNF-IFN+IL28+TLA+IL1	-0.889453504	-1.28561713623705	-0.493289871762946	4.36987890317653e-10
TLA+TNF+IL1-IFN+IL28+TLA+IL1	-0.0583318743333335	-0.454495506570387	0.33783175790372	1
TNF+IL1-IFN+IL28+TLA+IL1	0.040227962	-0.355935670237053	0.436391594237053	1
TNFa-IFN+IL28+TLA+IL1	-0.526889630333333	-0.923053262570387	-0.13072599809628	0.000691973238515775
IFN+IL28+TLA+TNF+IL1-IFN+IL28+TLA+TNF	0.379173168	-0.0169904642370532	0.775336800237054	0.0794780929541899
IFN+IL28+TNF-IFN+IL28+TLA+TNF	0.0610159206666665	-0.335147711570387	0.45717955290372	1
IFN+IL28+TNF+IL1-IFN+IL28+TLA+TNF	0.417642790333334	0.0214791580962801	0.813806422570387	0.0267916472668609
IFN+TLA-IFN+IL28+TLA+TNF	-0.605047515666667	-1.00121114790372	-0.208883883429613	3.69067189983641e-05
IFN+TLA+IL1-IFN+IL28+TLA+TNF	0.199663819666667	-0.196499812570387	0.59582745190372	0.976369515320579
IFN+TLA+TNF-IFN+IL28+TLA+TNF	-0.0252173753333333	-0.421381007570387	0.37094625690372	1
IFN+TLA+TNF+IL1-IFN+IL28+TLA+TNF	0.203565527333333	-0.19259810490372	0.599729159570387	0.970234191052728
IFN+TNF-IFN+IL28+TLA+TNF	0.0561491810000001	-0.340014451237053	0.452312813237054	1
IFNb-IFN+IL28+TLA+TNF	-0.440526727333333	-0.836690359570387	-0.0443630950962799	0.0132297842179986
IL1b-IFN+IL28+TLA+TNF	0.159286958333333	-0.23687667390372	0.555450590570387	0.999113164659178
IL28-IFN+IL28+TLA+TNF	-0.923868973333333	-1.32003260557039	-0.52770534109628	1.17569842750243e-10
IL28+IL1b-IFN+IL28+TLA+TNF	-0.280324077	-0.676487709237053	0.115839555237053	0.581750967026271
IL28+TLA-IFN+IL28+TLA+TNF	-0.644925262	-1.04108889423705	-0.248761629762947	7.80693590540782e-06
IL28+TLA+IL1-IFN+IL28+TLA+TNF	-0.370680399	-0.766844031237053	0.0254832332370535	0.099099390658428
IL28+TLA+TNF-IFN+IL28+TLA+TNF	-0.138421718666667	-0.53458535090372	0.257741913570387	0.999930636469519
IL28+TLA+TNF+IL1-IFN+IL28+TLA+TNF	-0.108007625	-0.504171257237054	0.288156007237053	0.999999655048739
IL28+TNF-IFN+IL28+TLA+TNF	-0.080067052	-0.476230684237053	0.316096580237054	0.999999999797742
IL28+TNF+IL1-IFN+IL28+TLA+TNF	-0.0302448663333336	-0.426408498570387	0.36591876590372	1
null-IFN+IL28+TLA+TNF	-0.63178812	-1.02795175223705	-0.235624487762947	1.30654681439468e-05
TLA -IFN+IL28+TLA+TNF	-0.790463923333333	-1.18662755557039	-0.39430029109628	2.30762357000813e-08
TLA+ IL1-IFN+IL28+TLA+TNF	-0.389731909	-0.785895541237054	0.00643172323705338	0.0597866604032139
TLA+TNF-IFN+IL28+TLA+TNF	-0.804786357333333	-1.20094998957039	-0.408622725096279	1.29472474963421e-08
TLA+TNF+IL1-IFN+IL28+TLA+TNF	0.0263352723333331	-0.36982835990372	0.422498904570387	1
TNF+IL1-IFN+IL28+TLA+TNF	0.124895108666667	-0.271268523570387	0.52105874090372	0.999991373166808
TNFa-IFN+IL28+TLA+TNF	-0.442222483666667	-0.83838611590372	-0.0460588514296134	0.0125367863148252
IFN+IL28+TNF-IFN+IL28+TLA+TNF+IL1	-0.318157247333334	-0.714320879570387	0.0780063849037197	0.319952033504831
IFN+IL28+TNF+IL1-IFN+IL28+TLA+TNF+IL1	0.0384696223333334	-0.35769400990372	0.434633254570387	1
IFN+TLA-IFN+IL28+TLA+TNF+IL1	-0.984220683666667	-1.38038431590372	-0.588057051429614	1.96431759746929e-11
IFN+TLA+IL1-IFN+IL28+TLA+TNF+IL1	-0.179509348333334	-0.575672980570387	0.21665428390372	0.994250744882253
IFN+TLA+TNF-IFN+IL28+TLA+TNF+IL1	-0.404390543333334	-0.800554175570387	-0.0082269110962801	0.0395589092916098
IFN+TLA+TNF+IL1-IFN+IL28+TLA+TNF+IL1	-0.175607640666667	-0.57177127290372	0.220555991570387	0.995832694513821
IFN+TNF-IFN+IL28+TLA+TNF+IL1	-0.323023987	-0.719187619237054	0.0731396452370534	0.291521490239294
IFNb-IFN+IL28+TLA+TNF+IL1	-0.819699895333334	-1.21586352757039	-0.42353626309628	7.09557246292292e-09
IL1b-IFN+IL28+TLA+TNF+IL1	-0.219886209666667	-0.61604984190372	0.176277422570387	0.931160141362716
IL28-IFN+IL28+TLA+TNF+IL1	-1.30304214133333	-1.69920577357039	-0.90687850909628	9.56223988879401e-12
IL28+IL1b-IFN+IL28+TLA+TNF+IL1	-0.659497245	-1.05566087723705	-0.263333612762947	4.39582538369621e-06
IL28+TLA-IFN+IL28+TLA+TNF+IL1	-1.02409843	-1.42026206223705	-0.627934797762947	1.18426379813741e-11
IL28+TLA+IL1-IFN+IL28+TLA+TNF+IL1	-0.749853567	-1.14601719923705	-0.353689934762947	1.18698460171984e-07
IL28+TLA+TNF-IFN+IL28+TLA+TNF+IL1	-0.517594886666667	-0.91375851890372	-0.121431254429613	0.000967339383008081
IL28+TLA+TNF+IL1-IFN+IL28+TLA+TNF+IL1	-0.487180793	-0.883344425237054	-0.0910171607629468	0.00281983080350789
IL28+TNF-IFN+IL28+TLA+TNF+IL1	-0.45924022	-0.855403852237054	-0.0630765877629467	0.0072294459365323
IL28+TNF+IL1-IFN+IL28+TLA+TNF+IL1	-0.409418034333334	-0.805581666570387	-0.0132544020962803	0.034181979370783
null-IFN+IL28+TLA+TNF+IL1	-1.010961288	-1.40712492023705	-0.614797655762947	1.32456268175929e-11
TLA -IFN+IL28+TLA+TNF+IL1	-1.16963709133333	-1.56580072357039	-0.77347345909628	9.65394431062805e-12
TLA+ IL1-IFN+IL28+TLA+TNF+IL1	-0.768905077	-1.16506870923705	-0.372741444762947	5.50724258419066e-08
TLA+TNF-IFN+IL28+TLA+TNF+IL1	-1.18395952533333	-1.58012315757039	-0.78779589309628	9.62907531487645e-12
TLA+TNF+IL1-IFN+IL28+TLA+TNF+IL1	-0.352837895666667	-0.749001527903721	0.0433257365703864	0.153459218039872
TNF+IL1-IFN+IL28+TLA+TNF+IL1	-0.254278059333334	-0.650441691570387	0.14188557290372	0.765012137819947
TNFa-IFN+IL28+TLA+TNF+IL1	-0.821395651666667	-1.21755928390372	-0.425232019429614	6.62683963259525e-09
IFN+IL28+TNF+IL1-IFN+IL28+TNF	0.356626869666667	-0.0395367625703864	0.752790501903721	0.140286168590036
IFN+TLA-IFN+IL28+TNF	-0.666063436333333	-1.06222706857039	-0.26989980409628	3.39015011296961e-06
IFN+TLA+IL1-IFN+IL28+TNF	0.138647899	-0.257515733237053	0.534811531237054	0.999928404273951
IFN+TLA+TNF-IFN+IL28+TNF	-0.0862332959999998	-0.482396928237053	0.309930336237054	0.999999998606973
IFN+TLA+TNF+IL1-IFN+IL28+TNF	0.142549606666667	-0.253614025570387	0.53871323890372	0.99987820504656
IFN+TNF-IFN+IL28+TNF	-0.0048667396666664	-0.40103037190372	0.391296892570387	1
IFNb-IFN+IL28+TNF	-0.501542648	-0.897706280237053	-0.105379015762946	0.00171048930734474
IL1b-IFN+IL28+TNF	0.0982710376666669	-0.297892594570387	0.49443466990372	0.999999963409207
IL28-IFN+IL28+TNF	-0.984884894	-1.38104852623705	-0.588721261762946	1.93854932106774e-11
IL28+IL1b-IFN+IL28+TNF	-0.341339997666667	-0.73750362990372	0.054823634570387	0.199312067855295
IL28+TLA-IFN+IL28+TNF	-0.705941182666667	-1.10210481490372	-0.309777550429613	6.92520603196023e-07
IL28+TLA+IL1-IFN+IL28+TNF	-0.431696319666666	-0.82785995190372	-0.035532687429613	0.0174505286670068
IL28+TLA+TNF-IFN+IL28+TNF	-0.199437639333333	-0.595601271570387	0.19672599290372	0.976692712493769
IL28+TLA+TNF+IL1-IFN+IL28+TNF	-0.169023545666667	-0.56518717790372	0.227140086570387	0.997674519202512
IL28+TNF-IFN+IL28+TNF	-0.141082972666666	-0.53724660490372	0.255080659570387	0.999899924223063
IL28+TNF+IL1-IFN+IL28+TNF	-0.0912607870000001	-0.487424419237054	0.304902845237053	0.999999994126677
null-IFN+IL28+TNF	-0.692804040666667	-1.08896767290372	-0.296640408429613	1.17069327842945e-06
TLA -IFN+IL28+TNF	-0.851479844	-1.24764347623705	-0.455316211762946	1.97665128709446e-09
TLA+ IL1-IFN+IL28+TNF	-0.450747829666667	-0.84691146190372	-0.0545841974296131	0.00953747768517033
TLA+TNF-IFN+IL28+TNF	-0.865802277999999	-1.26196591023705	-0.469638645762946	1.11474018904545e-09
TLA+TNF+IL1-IFN+IL28+TNF	-0.0346806483333334	-0.430844280570387	0.36148298390372	1
TNF+IL1-IFN+IL28+TNF	0.0638791880000001	-0.332284444237053	0.460042820237054	1
TNFa-IFN+IL28+TNF	-0.503238404333333	-0.899402036570387	-0.10707477209628	0.0016114060593081
IFN+TLA-IFN+IL28+TNF+IL1	-1.022690306	-1.41885393823705	-0.626526673762947	1.19665388709222e-11
IFN+TLA+IL1-IFN+IL28+TNF+IL1	-0.217978970666667	-0.61414260290372	0.178184661570386	0.936969981232606
IFN+TLA+TNF-IFN+IL28+TNF+IL1	-0.442860165666667	-0.839023797903721	-0.0466965334296135	0.0122850555910068
IFN+TLA+TNF+IL1-IFN+IL28+TNF+IL1	-0.214077263	-0.610240895237054	0.182086369237053	0.947778083069727
IFN+TNF-IFN+IL28+TNF+IL1	-0.361493609333334	-0.757657241570387	0.03467002290372	0.124697793290746
IFNb-IFN+IL28+TNF+IL1	-0.858169517666667	-1.25433314990372	-0.462005885429614	1.51211698717901e-09
IL1b-IFN+IL28+TNF+IL1	-0.258355832	-0.654519464237054	0.137807800237053	0.738438290760904
IL28-IFN+IL28+TNF+IL1	-1.34151176366667	-1.73767539590372	-0.945348131429613	9.55446832762163e-12
IL28+IL1b-IFN+IL28+TNF+IL1	-0.697966867333334	-1.09413049957039	-0.30180323509628	9.5261098653765e-07
IL28+TLA-IFN+IL28+TNF+IL1	-1.06256805233333	-1.45873168457039	-0.66640442009628	1.02164943172056e-11
IL28+TLA+IL1-IFN+IL28+TNF+IL1	-0.788323189333334	-1.18448682157039	-0.39215955709628	2.51584010291239e-08
IL28+TLA+TNF-IFN+IL28+TNF+IL1	-0.556064509	-0.952228141237054	-0.159900876762947	0.000236780684391591
IL28+TLA+TNF+IL1-IFN+IL28+TNF+IL1	-0.525650415333334	-0.921814047570387	-0.12948678309628	0.000723724050712748
IL28+TNF-IFN+IL28+TNF+IL1	-0.497709842333334	-0.893873474570387	-0.10154621009628	0.00195650711545214
IL28+TNF+IL1-IFN+IL28+TNF+IL1	-0.447887656666667	-0.844051288903721	-0.0517240244296137	0.010459425242126
null-IFN+IL28+TNF+IL1	-1.04943091033333	-1.44559454257039	-0.65326727809628	1.05364605929026e-11
TLA -IFN+IL28+TNF+IL1	-1.20810671366667	-1.60427034590372	-0.811943081429614	9.61375423713662e-12
TLA+ IL1-IFN+IL28+TNF+IL1	-0.807374699333334	-1.20353833157039	-0.41121106709628	1.16635278102351e-08
TLA+TNF-IFN+IL28+TNF+IL1	-1.22242914766667	-1.61859277990372	-0.826265515429613	9.60354018531007e-12
TLA+TNF+IL1-IFN+IL28+TNF+IL1	-0.391307518000001	-0.787471150237054	0.00485611423705296	0.0572458428910789
TNF+IL1-IFN+IL28+TNF+IL1	-0.292747681666667	-0.68891131390372	0.103415950570386	0.490388706590623
TNFa-IFN+IL28+TNF+IL1	-0.859865274	-1.25602890623705	-0.463701641762947	1.41297895606129e-09
IFN+TLA+IL1-IFN+TLA	0.804711335333333	0.40854770309628	1.20087496757039	1.29864935471957e-08
IFN+TLA+TNF-IFN+TLA	0.579830140333333	0.18366650809628	0.975993772570387	9.68622573451761e-05
IFN+TLA+TNF+IL1-IFN+TLA	0.808613043	0.412449410762947	1.20477667523705	1.10952256271446e-08
IFN+TNF-IFN+TLA	0.661196696666667	0.265033064429613	1.05736032890372	4.11021016688551e-06
IFNb-IFN+TLA	0.164520788333333	-0.23164284390372	0.560684420570387	0.998487322356623
IL1b-IFN+TLA	0.764334474	0.368170841762947	1.16049810623705	6.62194008516082e-08
IL28-IFN+TLA	-0.318821457666667	-0.71498508990372	0.0773421745703868	0.31597901270989
IL28+IL1b-IFN+TLA	0.324723438666667	-0.0714401935703868	0.72088707090372	0.281971597549766
IL28+TLA-IFN+TLA	-0.0398777463333334	-0.436041378570387	0.35628588590372	1
IL28+TLA+IL1-IFN+TLA	0.234367116666667	-0.161796515570387	0.63053074890372	0.875197007179603
IL28+TLA+TNF-IFN+TLA	0.466625797	0.0704621647629465	0.862789429237053	0.00566101525757035
IL28+TLA+TNF+IL1-IFN+TLA	0.497039890666667	0.100876258429613	0.89320352290372	0.00200286532485905
IL28+TNF-IFN+TLA	0.524980463666667	0.128816831429613	0.92114409590372	0.000741473296279826
IL28+TNF+IL1-IFN+TLA	0.574802649333333	0.17863901709628	0.970966281570387	0.000117181924571219
null-IFN+TLA	-0.0267406043333334	-0.422904236570387	0.36942302790372	1
TLA -IFN+TLA	-0.185416407666667	-0.58158003990372	0.210747224570387	0.990932114440366
TLA+ IL1-IFN+TLA	0.215315606666667	-0.180848025570387	0.61147923890372	0.944501706818115
TLA+TNF-IFN+TLA	-0.199738841666666	-0.59590247390372	0.196424790570387	0.976261555117988
TLA+TNF+IL1-IFN+TLA	0.631382788	0.235219155762946	1.02754642023705	1.32740985736568e-05
TNF+IL1-IFN+TLA	0.729942624333333	0.33377899209628	1.12610625657039	2.6446210454889e-07
TNFa-IFN+TLA	0.162825032	-0.233338600237054	0.558988664237053	0.998722379006005
IFN+TLA+TNF-IFN+TLA+IL1	-0.224881195	-0.621044827237053	0.171282437237054	0.914248625202709
IFN+TLA+TNF+IL1-IFN+TLA+IL1	0.00390170766666675	-0.392261924570387	0.40006533990372	1
IFN+TNF-IFN+TLA+IL1	-0.143514638666666	-0.53967827090372	0.252648993570387	0.99986169585057
IFNb-IFN+TLA+IL1	-0.640190547	-1.03635417923705	-0.244026914762947	9.40213440314697e-06
IL1b-IFN+TLA+IL1	-0.0403768613333332	-0.436540493570387	0.35578677090372	1
IL28-IFN+TLA+IL1	-1.123532793	-1.51969642523705	-0.727369160762946	9.73277014537643e-12
IL28+IL1b-IFN+TLA+IL1	-0.479987896666667	-0.87615152890372	-0.0838242644296131	0.00360801442201686
IL28+TLA-IFN+TLA+IL1	-0.844589081666667	-1.24075271390372	-0.448425449429613	2.60619026359876e-09
IL28+TLA+IL1-IFN+TLA+IL1	-0.570344218666667	-0.96650785090372	-0.174180586429613	0.000138660001078428
IL28+TLA+TNF-IFN+TLA+IL1	-0.338085538333333	-0.734249170570387	0.0580780939037202	0.213957529871579
IL28+TLA+TNF+IL1-IFN+TLA+IL1	-0.307671444666667	-0.70383507690372	0.0884921875703868	0.386305117808461
IL28+TNF-IFN+TLA+IL1	-0.279730871666667	-0.67589450390372	0.116432760570387	0.586137279651151
IL28+TNF+IL1-IFN+TLA+IL1	-0.229908686	-0.626072318237054	0.166254946237053	0.89469043047244
null-IFN+TLA+IL1	-0.831451939666667	-1.22761557190372	-0.435288307429613	4.41980840815148e-09
TLA -IFN+TLA+IL1	-0.990127743	-1.38629137523705	-0.593964110762947	1.75816028402664e-11
TLA+ IL1-IFN+TLA+IL1	-0.589395728666667	-0.98555936090372	-0.193232096429613	6.72966817379939e-05
TLA+TNF-IFN+TLA+IL1	-1.004450177	-1.40061380923705	-0.608286544762946	1.42370559785832e-11
TLA+TNF+IL1-IFN+TLA+IL1	-0.173328547333333	-0.569492179570387	0.22283508490372	0.996574570376754
TNF+IL1-IFN+TLA+IL1	-0.0747687109999999	-0.470932343237053	0.321394921237054	0.999999999967417
TNFa-IFN+TLA+IL1	-0.641886303333333	-1.03804993557039	-0.24572267109628	8.79680531273852e-06
IFN+TLA+TNF+IL1-IFN+TLA+TNF	0.228782902666667	-0.167380729570387	0.62494653490372	0.899293277039992
IFN+TNF-IFN+TLA+TNF	0.0813665563333335	-0.31479707590372	0.477530188570387	0.99999999969125
IFNb-IFN+TLA+TNF	-0.415309352	-0.811472984237053	-0.0191457197629465	0.0287251041313191
IL1b-IFN+TLA+TNF	0.184504333666667	-0.211659298570387	0.58066796590372	0.991527985306425
IL28-IFN+TLA+TNF	-0.898651598	-1.29481523023705	-0.502487965762947	3.05218406104757e-10
IL28+IL1b-IFN+TLA+TNF	-0.255106701666667	-0.65127033390372	0.141056930570387	0.759704463863003
IL28+TLA-IFN+TLA+TNF	-0.619707886666667	-1.01587151890372	-0.223544254429613	2.09225407440394e-05
IL28+TLA+IL1-IFN+TLA+TNF	-0.345463023666667	-0.74162665590372	0.0507006085703868	0.181826726795324
IL28+TLA+TNF-IFN+TLA+TNF	-0.113204343333333	-0.509367975570387	0.28295928890372	0.999998990481997
IL28+TLA+TNF+IL1-IFN+TLA+TNF	-0.0827902496666667	-0.47895388190372	0.313373382570387	0.999999999514274
IL28+TNF-IFN+TLA+TNF	-0.0548496766666666	-0.45101330890372	0.341313955570387	1
IL28+TNF+IL1-IFN+TLA+TNF	-0.00502749100000022	-0.401191123237054	0.391136141237053	1
null-IFN+TLA+TNF	-0.606570744666667	-1.00273437690372	-0.210407112429613	3.48005597532453e-05
TLA -IFN+TLA+TNF	-0.765246548	-1.16141018023705	-0.369082915762947	6.38281881792935e-08
TLA+ IL1-IFN+TLA+TNF	-0.364514533666667	-0.76067816590372	0.0316490985703867	0.115745052566528
TLA+TNF-IFN+TLA+TNF	-0.779568982	-1.17573261423705	-0.383405349762946	3.58178211534721e-08
TLA+TNF+IL1-IFN+TLA+TNF	0.0515526476666665	-0.344610984570387	0.44771627990372	1
TNF+IL1-IFN+TLA+TNF	0.150112484	-0.246051148237053	0.546276116237054	0.999684133387048
TNFa-IFN+TLA+TNF	-0.417005108333333	-0.813168740570387	-0.02084147609628	0.0273079142115339
IFN+TNF-IFN+TLA+TNF+IL1	-0.147416346333333	-0.543579978570387	0.24874728590372	0.999772592370934
IFNb-IFN+TLA+TNF+IL1	-0.644092254666667	-1.04025588690372	-0.247928622429613	8.06673841313721e-06
IL1b-IFN+TLA+TNF+IL1	-0.0442785689999999	-0.440442201237053	0.351885063237054	1
IL28-IFN+TLA+TNF+IL1	-1.12743450066667	-1.52359813290372	-0.731270868429613	9.71700497842676e-12
IL28+IL1b-IFN+TLA+TNF+IL1	-0.483889604333333	-0.880053236570387	-0.0877259720962799	0.0031575340111879
IL28+TLA-IFN+TLA+TNF+IL1	-0.848490789333333	-1.24465442157039	-0.45232715709628	2.2283895839692e-09
IL28+TLA+IL1-IFN+TLA+TNF+IL1	-0.574245926333333	-0.970409558570387	-0.17808229409628	0.000119674232506806
IL28+TLA+TNF-IFN+TLA+TNF+IL1	-0.341987246	-0.738150878237053	0.0541763862370535	0.196488486204698
IL28+TLA+TNF+IL1-IFN+TLA+TNF+IL1	-0.311573152333333	-0.707736784570387	0.0845904799037201	0.36084924486947
IL28+TNF-IFN+TLA+TNF+IL1	-0.283632579333333	-0.679796211570387	0.11253105290372	0.557276819255031
IL28+TNF+IL1-IFN+TLA+TNF+IL1	-0.233810393666667	-0.62997402590372	0.162353238570387	0.877741060148884
null-IFN+TLA+TNF+IL1	-0.835353647333334	-1.23151727957039	-0.43919001509628	3.77761100178731e-09
TLA -IFN+TLA+TNF+IL1	-0.994029450666667	-1.39019308290372	-0.597865818429613	1.64851465811466e-11
TLA+ IL1-IFN+TLA+TNF+IL1	-0.593297436333333	-0.989461068570387	-0.19713380409628	5.79687614757907e-05
TLA+TNF-IFN+TLA+TNF+IL1	-1.00835188466667	-1.40451551690372	-0.612188252429613	1.3628764783391e-11
TLA+TNF+IL1-IFN+TLA+TNF+IL1	-0.177230255	-0.573393887237054	0.218933377237053	0.995226013660487
TNF+IL1-IFN+TLA+TNF+IL1	-0.0786704186666667	-0.47483405090372	0.317493213570387	0.999999999872932
TNFa-IFN+TLA+TNF+IL1	-0.645788011	-1.04195164323705	-0.249624378762947	7.54658830681709e-06
IFNb-IFN+TNF	-0.496675908333333	-0.892839540570387	-0.10051227609628	0.00202849225104806
IL1b-IFN+TNF	0.103137777333333	-0.29302585490372	0.499301409570387	0.999999883102071
IL28-IFN+TNF	-0.980018154333334	-1.37618178657039	-0.58385452209628	2.14075424054272e-11
IL28+IL1b-IFN+TNF	-0.336473258	-0.732636890237054	0.0596903742370534	0.221491214560165
IL28+TLA-IFN+TNF	-0.701074443	-1.09723807523705	-0.304910810762947	8.41350986546807e-07
IL28+TLA+IL1-IFN+TNF	-0.42682958	-0.822993212237054	-0.0306659477629466	0.0202782581724001
IL28+TLA+TNF-IFN+TNF	-0.194570899666667	-0.59073453190372	0.201592732570387	0.982855657166796
IL28+TLA+TNF+IL1-IFN+TNF	-0.164156806	-0.560320438237054	0.232006826237053	0.998540697870261
IL28+TNF-IFN+TNF	-0.136216233	-0.532379865237053	0.259947399237053	0.999949330396628
IL28+TNF+IL1-IFN+TNF	-0.0863940473333337	-0.482557679570387	0.30976958490372	0.999999998538788
null-IFN+TNF	-0.687937301	-1.08410093323705	-0.291773668762947	1.42146142245725e-06
TLA -IFN+TNF	-0.846613104333333	-1.24277673657039	-0.45044947209628	2.40278719143561e-09
TLA+ IL1-IFN+TNF	-0.44588109	-0.842044722237054	-0.0497174577629467	0.011155326612636
TLA+TNF-IFN+TNF	-0.860935538333333	-1.25709917057039	-0.46477190609628	1.35380606725022e-09
TLA+TNF+IL1-IFN+TNF	-0.029813908666667	-0.42597754090372	0.366349723570386	1
TNF+IL1-IFN+TNF	0.0687459276666665	-0.327417704570387	0.46490955990372	1
TNFa-IFN+TNF	-0.498371664666667	-0.89453529690372	-0.102208032429613	0.00191172511635285
IL1b-IFNb	0.599813685666667	0.203650053429613	0.99597731790372	4.51459970217671e-05
IL28-IFNb	-0.483342246	-0.879505878237054	-0.0871786137629465	0.00321732128935948
IL28+IL1b-IFNb	0.160202650333333	-0.23596098190372	0.556366282570387	0.999023637823815
IL28+TLA-IFNb	-0.204398534666667	-0.60056216690372	0.191765097570387	0.968781128117656
IL28+TLA+IL1-IFNb	0.0698463283333334	-0.32631730390372	0.466009960570387	1
IL28+TLA+TNF-IFNb	0.302105008666667	-0.0940586235703868	0.69826864090372	0.424016225480068
IL28+TLA+TNF+IL1-IFNb	0.332519102333333	-0.0636445299037202	0.728682734570387	0.240751480391702
IL28+TNF-IFNb	0.360459675333333	-0.0357039569037201	0.756623307570387	0.127887423123234
IL28+TNF+IL1-IFNb	0.410281861	0.0141182287629463	0.806445493237053	0.0333273473803781
null-IFNb	-0.191261392666667	-0.58742502490372	0.204902239570387	0.986255387739971
TLA -IFNb	-0.349937196	-0.746100828237054	0.0462264362370534	0.16417945362852
TLA+ IL1-IFNb	0.0507948183333333	-0.34536881390372	0.446958450570387	1
TLA+TNF-IFNb	-0.36425963	-0.760423262237053	0.0319040022370539	0.116479684010491
TLA+TNF+IL1-IFNb	0.466861999666666	0.070698367429613	0.86302563190372	0.00561661117987877
TNF+IL1-IFNb	0.565421836	0.169258203762947	0.961585468237053	0.000166863142084139
TNFa-IFNb	-0.00169575633333349	-0.397859388570387	0.39446787590372	1
IL28-IL1b	-1.08315593166667	-1.47931956390372	-0.686992299429613	9.95992177621474e-12
IL28+IL1b-IL1b	-0.439611035333333	-0.835774667570387	-0.0434474030962799	0.0136186643348778
IL28+TLA-IL1b	-0.804212220333334	-1.20037585257039	-0.40804858809628	1.3250642028062e-08
IL28+TLA+IL1-IL1b	-0.529967357333333	-0.926130989570387	-0.13380372509628	0.000618853098590888
IL28+TLA+TNF-IL1b	-0.297708677	-0.693872309237054	0.0984549552370534	0.45480079508515
IL28+TLA+TNF+IL1-IL1b	-0.267294583333333	-0.663458215570387	0.12886904890372	0.67676984668988
IL28+TNF-IL1b	-0.239354010333333	-0.635517642570387	0.15680962190372	0.851031365971929
IL28+TNF+IL1-IL1b	-0.189531824666667	-0.58569545690372	0.206631807570387	0.987804708475504
null-IL1b	-0.791075078333334	-1.18723871057039	-0.39491144609628	2.25140683873803e-08
TLA -IL1b	-0.949750881666667	-1.34591451390372	-0.553587249429613	4.82563988768447e-11
TLA+ IL1-IL1b	-0.549018867333333	-0.945182499570387	-0.15285523509628	0.000307604484794055
TLA+TNF-IL1b	-0.964073315666666	-1.36023694790372	-0.567909683429613	3.15777404225059e-11
TLA+TNF+IL1-IL1b	-0.132951686	-0.529115318237054	0.263211946237053	0.999968726966882
TNF+IL1-IL1b	-0.0343918496666668	-0.43055548190372	0.361771782570387	1
TNFa-IL1b	-0.601509442	-0.997673074237054	-0.205345809762947	4.22954990627611e-05
IL28+IL1b-IL28	0.643544896333333	0.24738126409628	1.03970852857039	8.24209143457377e-06
IL28+TLA-IL28	0.278943711333333	-0.11721992090372	0.675107343570387	0.591954622600074
IL28+TLA+IL1-IL28	0.553188574333333	0.15702494209628	0.949352206570387	0.000263523753979089
IL28+TLA+TNF-IL28	0.785447254666667	0.389283622429613	1.18161088690372	2.8254349637713e-08
IL28+TLA+TNF+IL1-IL28	0.815861348333333	0.41969771609628	1.21202498057039	8.28303969857558e-09
IL28+TNF-IL28	0.843801921333333	0.44763828909628	1.23996555357039	2.68989686080801e-09
IL28+TNF+IL1-IL28	0.893624107	0.497460474762946	1.28978773923705	3.71194297521527e-10
null-IL28	0.292080853333333	-0.10408277890372	0.688244485570387	0.495228099215334
TLA -IL28	0.13340505	-0.262758582237054	0.529568682237053	0.999966515906375
TLA+ IL1-IL28	0.534137064333333	0.13797343209628	0.930300696570387	0.000531652679341521
TLA+TNF-IL28	0.119082616	-0.277081016237053	0.515246248237054	0.999996897547073
TLA+TNF+IL1-IL28	0.950204245666666	0.554040613429613	1.34636787790372	4.7568504690787e-11
TNF+IL1-IL28	1.048764082	0.652600449762947	1.44492771423705	1.05584430087902e-11
TNFa-IL28	0.481646489666666	0.085482857429613	0.87781012190372	0.00340948924665496
IL28+TLA-IL28+IL1b	-0.364601185	-0.760764817237054	0.0315624472370534	0.115496185881756
IL28+TLA+IL1-IL28+IL1b	-0.090356322	-0.486519954237053	0.305807310237053	0.999999995428706
IL28+TLA+TNF-IL28+IL1b	0.141902358333333	-0.25426127390372	0.538065990570387	0.999888263600856
IL28+TLA+TNF+IL1-IL28+IL1b	0.172316452	-0.223847180237054	0.568480084237053	0.996866344479212
IL28+TNF-IL28+IL1b	0.200257025	-0.195906607237053	0.596420657237054	0.975505466139185
IL28+TNF+IL1-IL28+IL1b	0.250079210666666	-0.146084421570387	0.64624284290372	0.791118171019153
null-IL28+IL1b	-0.351464043	-0.747627675237054	0.0446995892370534	0.158466951373831
TLA -IL28+IL1b	-0.510139846333333	-0.906303478570387	-0.11397621409628	0.00126226865116852
TLA+ IL1-IL28+IL1b	-0.109407832	-0.505571464237054	0.286755800237053	0.999999535640496
TLA+TNF-IL28+IL1b	-0.524462280333333	-0.920625912570386	-0.128298648096279	0.000755490530920833
TLA+TNF+IL1-IL28+IL1b	0.306659349333333	-0.0895042829037204	0.702822981570387	0.393045267793787
TNF+IL1-IL28+IL1b	0.405219185666667	0.00905555342961317	0.80138281790372	0.0386235729148451
TNFa-IL28+IL1b	-0.161898406666667	-0.55806203890372	0.234265225570387	0.998836928230664
IL28+TLA+IL1-IL28+TLA	0.274244863	-0.121918769237053	0.670408495237053	0.626535581812493
IL28+TLA+TNF-IL28+TLA	0.506503543333333	0.11033991109628	0.902667175570387	0.00143597000470275
IL28+TLA+TNF+IL1-IL28+TLA	0.536917637	0.140754004762946	0.933081269237053	0.000480271678080735
IL28+TNF-IL28+TLA	0.56485821	0.168694577762947	0.961021842237054	0.000170430681472933
IL28+TNF+IL1-IL28+TLA	0.614680395666666	0.218516763429613	1.01084402790372	2.54308197510378e-05
null-IL28+TLA	0.0131371419999999	-0.383026490237054	0.409300774237053	1
TLA -IL28+TLA	-0.145538661333333	-0.541702293570387	0.25062497090372	0.999820403681134
TLA+ IL1-IL28+TLA	0.255193353	-0.140970279237054	0.651356985237053	0.759146621997148
TLA+TNF-IL28+TLA	-0.159861095333333	-0.556024727570386	0.236302536903721	0.999057911037351
TLA+TNF+IL1-IL28+TLA	0.671260534333333	0.27509690209628	1.06742416657039	2.75899342394581e-06
TNF+IL1-IL28+TLA	0.769820370666667	0.373656738429613	1.16598400290372	5.30763616390928e-08
TNFa-IL28+TLA	0.202702778333333	-0.19346085390372	0.598866410570387	0.971684656821993
IL28+TLA+TNF-IL28+TLA+IL1	0.232258680333333	-0.16390495190372	0.628422312570387	0.884666779115693
IL28+TLA+TNF+IL1-IL28+TLA+IL1	0.262672774	-0.133490858237054	0.658836406237053	0.709171302508467
IL28+TNF-IL28+TLA+IL1	0.290613347	-0.105550285237053	0.686776979237053	0.505916804980268
IL28+TNF+IL1-IL28+TLA+IL1	0.340435532666666	-0.055728099570387	0.73659916490372	0.203307145870421
null-IL28+TLA+IL1	-0.261107721	-0.657271353237054	0.135055911237053	0.719904466867972
TLA -IL28+TLA+IL1	-0.419783524333333	-0.815947156570387	-0.02361989209628	0.0251228314497487
TLA+ IL1-IL28+TLA+IL1	-0.0190515100000001	-0.415215142237054	0.377112122237053	1
TLA+TNF-IL28+TLA+IL1	-0.434105958333333	-0.830269590570387	-0.0379423260962795	0.0161895276964583
TLA+TNF+IL1-IL28+TLA+IL1	0.397015671333333	0.000852039096279622	0.793179303570387	0.0488156093570377
TNF+IL1-IL28+TLA+IL1	0.495575507666667	0.0994118754296132	0.89173913990372	0.00210789838182768
TNFa-IL28+TLA+IL1	-0.0715420846666669	-0.46770571690372	0.324621547570387	0.999999999990207
IL28+TLA+TNF+IL1-IL28+TLA+TNF	0.0304140936666666	-0.365749538570387	0.42657772590372	1
IL28+TNF-IL28+TLA+TNF	0.0583546666666667	-0.337808965570387	0.45451829890372	1
IL28+TNF+IL1-IL28+TLA+TNF	0.108176852333333	-0.28798677990372	0.504340484570387	0.999999642316435
null-IL28+TLA+TNF	-0.493366401333333	-0.889530033570387	-0.09720276909628	0.00227641577988713
TLA -IL28+TLA+TNF	-0.652042204666667	-1.04820583690372	-0.255878572429613	5.89960854247007e-06
TLA+ IL1-IL28+TLA+TNF	-0.251310190333333	-0.647473822570387	0.14485344190372	0.783605997295025
TLA+TNF-IL28+TLA+TNF	-0.666364638666666	-1.06252827090372	-0.270201006429613	3.3499455062147e-06
TLA+TNF+IL1-IL28+TLA+TNF	0.164756991	-0.231406641237054	0.560920623237053	0.998451791210983
TNF+IL1-IL28+TLA+TNF	0.263316827333333	-0.13284680490372	0.659480459570387	0.704716813637696
TNFa-IL28+TLA+TNF	-0.303800765	-0.699964397237054	0.0923628672370533	0.412366832843592
IL28+TNF-IL28+TLA+TNF+IL1	0.0279405730000001	-0.368223059237053	0.424104205237054	1
IL28+TNF+IL1-IL28+TLA+TNF+IL1	0.0777627586666665	-0.318400873570387	0.47392639090372	0.999999999906665
null-IL28+TLA+TNF+IL1	-0.523780495	-0.919944127237054	-0.127616862762947	0.000774325273172449
TLA -IL28+TLA+TNF+IL1	-0.682456298333333	-1.07861993057039	-0.28629266609628	1.76823966169248e-06
TLA+ IL1-IL28+TLA+TNF+IL1	-0.281724284	-0.677887916237053	0.114439348237053	0.571392915073254
TLA+TNF-IL28+TLA+TNF+IL1	-0.696778732333333	-1.09294236457039	-0.30061510009628	9.98914336580725e-07
TLA+TNF+IL1-IL28+TLA+TNF+IL1	0.134342897333333	-0.26182073490372	0.530506529570387	0.999961484997177
TNF+IL1-IL28+TLA+TNF+IL1	0.232902733666667	-0.163260898570387	0.62906636590372	0.881821756878223
TNFa-IL28+TLA+TNF+IL1	-0.334214858666667	-0.73037849090372	0.0619487735703867	0.232355187975047
IL28+TNF+IL1-IL28+TNF	0.0498221856666664	-0.346341446570387	0.44598581790372	1
null-IL28+TNF	-0.551721068	-0.947884700237054	-0.155557435762947	0.000278284601036405
TLA -IL28+TNF	-0.710396871333333	-1.10656050357039	-0.31423323909628	5.79369584197131e-07
TLA+ IL1-IL28+TNF	-0.309664857	-0.705828489237054	0.0864987752370533	0.373192252658532
TLA+TNF-IL28+TNF	-0.724719305333333	-1.12088293757039	-0.328555673096279	3.26202174050216e-07
TLA+TNF+IL1-IL28+TNF	0.106402324333333	-0.28976130790372	0.502565956570387	0.999999756497283
TNF+IL1-IL28+TNF	0.204962160666667	-0.191201471570387	0.60112579290372	0.967768116338183
TNFa-IL28+TNF	-0.362155431666667	-0.75831906390372	0.0340082005703866	0.122690002320407
null-IL28+TNF+IL1	-0.601543253666667	-0.99770688590372	-0.205379621429613	4.22405040325646e-05
TLA -IL28+TNF+IL1	-0.760219057	-1.15638268923705	-0.364055424762946	7.81709302843936e-08
TLA+ IL1-IL28+TNF+IL1	-0.359487042666667	-0.75565067490372	0.0366765895703869	0.130947467595782
TLA+TNF-IL28+TNF+IL1	-0.774541490999999	-1.17070512323705	-0.378377858762946	4.38724337969987e-08
TLA+TNF+IL1-IL28+TNF+IL1	0.0565801386666667	-0.339583493570387	0.45274377090372	1
TNF+IL1-IL28+TNF+IL1	0.155139975	-0.241023657237053	0.551303607237054	0.999434975431309
TNFa-IL28+TNF+IL1	-0.411977617333333	-0.808141249570387	-0.0158139850962798	0.0317054732544259
TLA -null	-0.158675803333333	-0.554839435570387	0.23748782890372	0.999168855351206
TLA+ IL1-null	0.242056211	-0.154107421237053	0.638219843237053	0.836924940957695
TLA+TNF-null	-0.172998237333333	-0.569161869570386	0.223165394903721	0.996672216348155
TLA+TNF+IL1-null	0.658123392333333	0.26195976009628	1.05428702457039	4.64103021458051e-06
TNF+IL1-null	0.756683228666667	0.360519596429613	1.15284686090372	9.01447357870566e-08
TNFa-null	0.189565636333333	-0.20659799590372	0.585729268570387	0.987775826277274
TLA+ IL1-TLA	0.400732014333333	0.0045683820962798	0.796895646570387	0.0439349060967781
TLA+TNF-TLA	-0.0143224339999996	-0.410486066237053	0.381841198237054	1
TLA+TNF+IL1-TLA	0.816799195666666	0.420635563429613	1.21296282790372	7.97569887911465e-09
TNF+IL1-TLA	0.915359032	0.519195399762947	1.31152266423705	1.61164526168989e-10
TNFa-TLA	0.348241439666667	-0.0479221925703869	0.74440507190372	0.170707503870485
TLA+TNF-TLA+ IL1	-0.415054448333333	-0.811218080570386	-0.0188908160962794	0.0289438140560832
TLA+TNF+IL1-TLA+ IL1	0.416067181333333	0.0199035490962797	0.812230813570387	0.0280837092258632
TNF+IL1-TLA+ IL1	0.514627017666667	0.118463385429613	0.91079064990372	0.00107575038823438
TNFa-TLA+ IL1	-0.0524905746666668	-0.44865420690372	0.343673057570387	1
TLA+TNF+IL1-TLA+TNF	0.831121629666666	0.434957997429613	1.22728526190372	4.47896730815245e-09
TNF+IL1-TLA+TNF	0.929681466	0.533517833762946	1.32584509823705	9.52543599552769e-11
TNFa-TLA+TNF	0.362563873666666	-0.0335997585703874	0.75872750590372	0.121463997033085
TNF+IL1-TLA+TNF+IL1	0.0985598363333335	-0.29760379590372	0.494723468570387	0.999999960705338
TNFa-TLA+TNF+IL1	-0.468557756	-0.864721388237053	-0.0723941237629465	0.00530738123702579
TNFa-TNF+IL1	-0.567117592333333	-0.963281224570387	-0.17095396009628	0.000156564825269379
