# Supplementary material for: Combinatorial Cytokine Code Generates Anti-Viral State in Dendritic Cells
Source: Front Immunol. 2014 Feb 26;5:73. doi: 10.3389/fimmu.2014.00073 (PMC3935347; doi:10.3389/fimmu.2014.00073)
Supplement: Supplementary file 2 [file 71252_Sealfon_DataSheet2.ZIP › R/Fig7/EDN.csv]

	diff	lwr	upr	p adj
IFN+IL1b-IFN+ TNF+IL1	-1.434121906	-3.67948750656082	0.811243694560816	0.772906327587941
IFN+IL28-IFN+ TNF+IL1	-1.83809712533333	-4.08346272589415	0.407268475227483	0.284294696287062
IFN+IL28+IL1-IFN+ TNF+IL1	-0.0720666376666665	-2.31743223822748	2.17329896289415	1
IFN+IL28+TLA-IFN+ TNF+IL1	-1.01395798866667	-3.25932358922748	1.23140761189415	0.994526924350884
IFN+IL28+TLA+IL1-IFN+ TNF+IL1	-0.703432383333333	-2.94879798389415	1.54193321722748	0.999992448970665
IFN+IL28+TLA+TNF-IFN+ TNF+IL1	-1.66789783633333	-3.91326343689415	0.577467764227483	0.479332579594712
IFN+IL28+TLA+TNF+IL1-IFN+ TNF+IL1	-1.73876172966667	-3.98412733022748	0.506603870894149	0.39223625011775
IFN+IL28+TNF-IFN+ TNF+IL1	-1.39122568366667	-3.63659128422748	0.854139916894149	0.818171132967789
IFN+IL28+TNF+IL1-IFN+ TNF+IL1	-0.422632942333333	-2.66799854289415	1.82273265822748	0.99999999996969
IFN+TLA-IFN+ TNF+IL1	-1.385798663	-3.63116426356082	0.859566937560816	0.823549800690398
IFN+TLA+IL1-IFN+ TNF+IL1	0.111748043333334	-2.13361755722748	2.35711364389415	1
IFN+TLA+TNF-IFN+ TNF+IL1	-1.098962039	-3.34432763956082	1.14640356156082	0.983597157336105
IFN+TLA+TNF+IL1-IFN+ TNF+IL1	0.152719820000001	-2.09264578056082	2.39808542056082	1
IFN+TNF-IFN+ TNF+IL1	-1.277694937	-3.52306053756082	0.967670663560816	0.91223255490416
IFNb-IFN+ TNF+IL1	-1.13423910733333	-3.37960470789415	1.11112649322748	0.975706051222009
IL1b-IFN+ TNF+IL1	-1.98606872166667	-4.23143432222748	0.259296878894149	0.162377719814138
IL28-IFN+ TNF+IL1	-1.51476455566667	-3.76013015622748	0.730601044894149	0.677021417438711
IL28+IL1b-IFN+ TNF+IL1	-2.116197025	-4.36156262556082	0.129168575560816	0.0924795944259473
IL28+TLA-IFN+ TNF+IL1	-2.65637022733333	-4.90173582789415	-0.411004626772517	0.00528577776217154
IL28+TLA+IL1-IFN+ TNF+IL1	-1.842456527	-4.08782212756082	0.402909073560816	0.280015861222922
IL28+TLA+TNF-IFN+ TNF+IL1	-1.154470552	-3.39983615256082	1.09089504856082	0.970019818016503
IL28+TLA+TNF+IL1-IFN+ TNF+IL1	-2.27757927766667	-4.52294487822748	-0.0322136771058501	0.0425573298348781
IL28+TNF-IFN+ TNF+IL1	-1.199501748	-3.44486734856082	1.04586385256082	0.953830994197592
IL28+TNF+IL1-IFN+ TNF+IL1	-2.32447016066667	-4.56983576122748	-0.0791045601058507	0.0334854780258758
null-IFN+ TNF+IL1	-1.03427404333333	-3.27963964389415	1.21109155722748	0.992734842059762
TLA -IFN+ TNF+IL1	-1.684120036	-3.92948563656082	0.561245564560816	0.458841210853108
TLA+ IL1-IFN+ TNF+IL1	-2.22729560466667	-4.47266120522748	0.018069995894149	0.0546595615303883
TLA+TNF-IFN+ TNF+IL1	-1.89868245066667	-4.14404805122748	0.346683149894149	0.228555464827686
TLA+TNF+IL1-IFN+ TNF+IL1	-2.12304386766667	-4.36840946822748	0.122321732894149	0.0896329964344456
TNF+IL1-IFN+ TNF+IL1	-1.60001215033333	-3.84537775089415	0.645353450227483	0.567133758192942
TNFa-IFN+ TNF+IL1	-1.837925645	-4.08329124556082	0.407439955560816	0.284463843427525
IFN+IL28-IFN+IL1b	-0.403975219333333	-2.64934081989415	1.84139038122748	0.999999999991151
IFN+IL28+IL1-IFN+IL1b	1.36205526833333	-0.883310332227483	3.60742086889415	0.846090587896921
IFN+IL28+TLA-IFN+IL1b	0.420163917333333	-1.82520168322748	2.66552951789415	0.99999999997411
IFN+IL28+TLA+IL1-IFN+IL1b	0.730689522666667	-1.51467607789415	2.97605512322748	0.999983287356577
IFN+IL28+TLA+TNF-IFN+IL1b	-0.233775930333334	-2.47914153089415	2.01158967022748	1
IFN+IL28+TLA+TNF+IL1-IFN+IL1b	-0.304639823666667	-2.55000542422748	1.94072577689415	1
IFN+IL28+TNF-IFN+IL1b	0.0428962223333333	-2.20246937822748	2.28826182289415	1
IFN+IL28+TNF+IL1-IFN+IL1b	1.01148896366667	-1.23387663689415	3.25685456422748	0.994717169787932
IFN+TLA-IFN+IL1b	0.0483232429999998	-2.19704235756082	2.29368884356082	1
IFN+TLA+IL1-IFN+IL1b	1.54586994933333	-0.699495651227482	3.79123554989415	0.637474940152905
IFN+TLA+TNF-IFN+IL1b	0.335159867	-1.91020573356082	2.58052546756082	1
IFN+TLA+TNF+IL1-IFN+IL1b	1.586841726	-0.658523874560816	3.83220732656082	0.584323288596801
IFN+TNF-IFN+IL1b	0.156426969	-2.08893863156082	2.40179256956082	1
IFNb-IFN+IL1b	0.299882798666667	-1.94548280189415	2.54524839922748	1
IL1b-IFN+IL1b	-0.551946815666667	-2.79731241622748	1.69341878489415	0.999999970666507
IL28-IFN+IL1b	-0.0806426496666668	-2.32600825022748	2.16472295089415	1
IL28+IL1b-IFN+IL1b	-0.682075119	-2.92744071956082	1.56329048156082	0.999996099900994
IL28+TLA-IFN+IL1b	-1.22224832133333	-3.46761392189415	1.02311727922748	0.943596032620345
IL28+TLA+IL1-IFN+IL1b	-0.408334621	-2.65370022156082	1.83703097956082	0.999999999988134
IL28+TLA+TNF-IFN+IL1b	0.279651354	-1.96571424656082	2.52501695456082	1
IL28+TLA+TNF+IL1-IFN+IL1b	-0.843457371666666	-3.08882297222748	1.40190822889415	0.999729881469113
IL28+TNF-IFN+IL1b	0.234620158	-2.01074544256082	2.47998575856082	1
IL28+TNF+IL1-IFN+IL1b	-0.890348254666667	-3.13571385522748	1.35501734589415	0.999299388881365
null-IFN+IL1b	0.399847862666667	-1.84551773789415	2.64521346322748	1
TLA -IFN+IL1b	-0.24999813	-2.49536373056082	1.99536747056082	1
TLA+ IL1-IFN+IL1b	-0.793173698666667	-3.03853929922748	1.45219190189415	0.999914309839006
TLA+TNF-IFN+IL1b	-0.464560544666667	-2.70992614522748	1.78080505589415	0.999999999625983
TLA+TNF+IL1-IFN+IL1b	-0.688921961666667	-2.93428756222748	1.55644363889415	0.999995161513266
TNF+IL1-IFN+IL1b	-0.165890244333333	-2.41125584489415	2.07947535622748	1
TNFa-IFN+IL1b	-0.403803739	-2.64916933956082	1.84156186156082	0.999999999991252
IFN+IL28+IL1-IFN+IL28	1.76603048766667	-0.479335112894149	4.01139608822748	0.360730976315493
IFN+IL28+TLA-IFN+IL28	0.824139136666667	-1.42122646389415	3.06950473722748	0.999823370801508
IFN+IL28+TLA+IL1-IFN+IL28	1.134664742	-1.11070085856082	3.38003034256082	0.97559565788654
IFN+IL28+TLA+TNF-IFN+IL28	0.170199289	-2.07516631156082	2.41556488956082	1
IFN+IL28+TLA+TNF+IL1-IFN+IL28	0.0993353956666667	-2.14603020489415	2.34470099622748	1
IFN+IL28+TNF-IFN+IL28	0.446871441666667	-1.79849415889415	2.69223704222748	0.999999999865265
IFN+IL28+TNF+IL1-IFN+IL28	1.415464183	-0.829901417560816	3.66082978356082	0.793172652245486
IFN+TLA-IFN+IL28	0.452298462333333	-1.79306713822748	2.69766406289415	0.999999999814679
IFN+TLA+IL1-IFN+IL28	1.94984516866667	-0.295520431894149	4.19521076922748	0.187798400282193
IFN+TLA+TNF-IFN+IL28	0.739135086333333	-1.50623051422748	2.98450068689415	0.999978846348885
IFN+TLA+TNF+IL1-IFN+IL28	1.99081694533333	-0.254548655227482	4.23618254589415	0.159250796773082
IFN+TNF-IFN+IL28	0.560402188333333	-1.68496341222748	2.80576778889415	0.999999957538933
IFNb-IFN+IL28	0.703858018	-1.54150758256082	2.94922361856082	0.999992351561171
IL1b-IFN+IL28	-0.147971596333334	-2.39333719689415	2.09739400422748	1
IL28-IFN+IL28	0.323332569666667	-1.92203303089415	2.56869817022748	1
IL28+IL1b-IFN+IL28	-0.278099899666667	-2.52346550022748	1.96726570089415	1
IL28+TLA-IFN+IL28	-0.818273102	-3.06363870256082	1.42709249856082	0.999845356703247
IL28+TLA+IL1-IFN+IL28	-0.00435940166666682	-2.24972500222748	2.24100619889415	1
IL28+TLA+TNF-IFN+IL28	0.683626573333333	-1.56173902722748	2.92899217389415	0.999995903326616
IL28+TLA+TNF+IL1-IFN+IL28	-0.439482152333333	-2.68484775289415	1.80588344822748	0.999999999913503
IL28+TNF-IFN+IL28	0.638595377333333	-1.60677022322748	2.88396097789415	0.999999092475773
IL28+TNF+IL1-IFN+IL28	-0.486373035333333	-2.73173863589415	1.75899256522748	0.99999999877101
null-IFN+IL28	0.803823082	-1.44154251856082	3.04918868256082	0.999889437543588
TLA -IFN+IL28	0.153977089333333	-2.09138851122748	2.39934268989415	1
TLA+ IL1-IFN+IL28	-0.389198479333334	-2.63456407989415	1.85616712122748	1
TLA+TNF-IFN+IL28	-0.0605853253333333	-2.30595092589415	2.18478027522748	1
TLA+TNF+IL1-IFN+IL28	-0.284946742333334	-2.53031234289415	1.96041885822748	1
TNF+IL1-IFN+IL28	0.238084975	-2.00728062556082	2.48345057556082	1
TNFa-IFN+IL28	0.000171480333333252	-2.24519412022748	2.24553708089415	1
IFN+IL28+TLA-IFN+IL28+IL1	-0.941891351	-3.18725695156082	1.30347424956082	0.998221511399689
IFN+IL28+TLA+IL1-IFN+IL28+IL1	-0.631365745666666	-2.87673134622748	1.61399985489415	0.999999298980051
IFN+IL28+TLA+TNF-IFN+IL28+IL1	-1.59583119866667	-3.84119679922748	0.649534401894149	0.572591420794846
IFN+IL28+TLA+TNF+IL1-IFN+IL28+IL1	-1.666695092	-3.91206069256082	0.578670508560816	0.48086224861418
IFN+IL28+TNF-IFN+IL28+IL1	-1.319159046	-3.56452464656082	0.926206554560816	0.88251209584774
IFN+IL28+TNF+IL1-IFN+IL28+IL1	-0.350566304666667	-2.59593190522748	1.89479929589415	1
IFN+TLA-IFN+IL28+IL1	-1.31373202533333	-3.55909762589415	0.931633575227482	0.886711533977813
IFN+TLA+IL1-IFN+IL28+IL1	0.183814681000001	-2.06155091956082	2.42918028156082	1
IFN+TLA+TNF-IFN+IL28+IL1	-1.02689540133333	-3.27226100189415	1.21847019922748	0.993434572631142
IFN+TLA+TNF+IL1-IFN+IL28+IL1	0.224786457666667	-2.02057914289415	2.47015205822748	1
IFN+TNF-IFN+IL28+IL1	-1.20562829933333	-3.45099389989415	1.03973730122748	0.951217330340012
IFNb-IFN+IL28+IL1	-1.06217246966667	-3.30753807022748	1.18319313089415	0.989513821609495
IL1b-IFN+IL28+IL1	-1.914002084	-4.15936768456082	0.331363516560816	0.21574624058163
IL28-IFN+IL28+IL1	-1.442697918	-3.68806351856082	0.802667682560816	0.763313766914383
IL28+IL1b-IFN+IL28+IL1	-2.04413038733333	-4.28949598789415	0.201235213227482	0.127269114650539
IL28+TLA-IFN+IL28+IL1	-2.58430358966667	-4.82966919022748	-0.338937989105851	0.00804917593368493
IL28+TLA+IL1-IFN+IL28+IL1	-1.77038988933333	-4.01575548989415	0.474975711227482	0.355816905805863
IL28+TLA+TNF-IFN+IL28+IL1	-1.08240391433333	-3.32776951489415	1.16296168622748	0.986522096596074
IL28+TLA+TNF+IL1-IFN+IL28+IL1	-2.20551264	-4.45087824056082	0.0398529605608164	0.0607793976502931
IL28+TNF-IFN+IL28+IL1	-1.12743511033333	-3.37280071089415	1.11793049022748	0.977419150403483
IL28+TNF+IL1-IFN+IL28+IL1	-2.252403523	-4.49776912356082	-0.00703792243918411	0.048282208226496
null-IFN+IL28+IL1	-0.962207405666666	-3.20757300622748	1.28315819489415	0.997509344719291
TLA -IFN+IL28+IL1	-1.61205339833333	-3.85741899889415	0.633312202227482	0.551423000713493
TLA+ IL1-IFN+IL28+IL1	-2.155228967	-4.40059456756082	0.0901366335608156	0.0772224345952475
TLA+TNF-IFN+IL28+IL1	-1.826615813	-4.07198141356082	0.418749787560816	0.295758603141721
TLA+TNF+IL1-IFN+IL28+IL1	-2.05097723	-4.29634283056082	0.194388370560816	0.123563309276216
TNF+IL1-IFN+IL28+IL1	-1.52794551266667	-3.77331111322748	0.717420087894149	0.660383564715386
TNFa-IFN+IL28+IL1	-1.76585900733333	-4.01122460789415	0.479506593227482	0.360924989436909
IFN+IL28+TLA+IL1-IFN+IL28+TLA	0.310525605333334	-1.93483999522748	2.55589120589415	1
IFN+IL28+TLA+TNF-IFN+IL28+TLA	-0.653939847666667	-2.89930544822748	1.59142575289415	0.999998454019466
IFN+IL28+TLA+TNF+IL1-IFN+IL28+TLA	-0.724803741	-2.97016934156082	1.52056185956082	0.999985859336186
IFN+IL28+TNF-IFN+IL28+TLA	-0.377267695	-2.62263329556082	1.86809790556082	1
IFN+IL28+TNF+IL1-IFN+IL28+TLA	0.591325046333333	-1.65404055422748	2.83669064689415	0.999999846513999
IFN+TLA-IFN+IL28+TLA	-0.371840674333333	-2.61720627489415	1.87352492622748	1
IFN+TLA+IL1-IFN+IL28+TLA	1.125706032	-1.11965956856082	3.37107163256082	0.97783924838951
IFN+TLA+TNF-IFN+IL28+TLA	-0.0850040503333331	-2.33036965089415	2.16036155022748	1
IFN+TLA+TNF+IL1-IFN+IL28+TLA	1.16667780866667	-1.07868779189415	3.41204340922748	0.966133717308649
IFN+TNF-IFN+IL28+TLA	-0.263736948333333	-2.50910254889415	1.98162865222748	1
IFNb-IFN+IL28+TLA	-0.120281118666667	-2.36564671922748	2.12508448189415	1
IL1b-IFN+IL28+TLA	-0.972110733	-3.21747633356082	1.27325486756082	0.997082084584304
IL28-IFN+IL28+TLA	-0.500806567	-2.74617216756082	1.74455903356082	0.999999997403657
IL28+IL1b-IFN+IL28+TLA	-1.10223903633333	-3.34760463689415	1.14312656422748	0.982962919254897
IL28+TLA-IFN+IL28+TLA	-1.64241223866667	-3.88777783922748	0.602953361894149	0.512001610539546
IL28+TLA+IL1-IFN+IL28+TLA	-0.828498538333333	-3.07386413889415	1.41686706222748	0.999805265088962
IL28+TLA+TNF-IFN+IL28+TLA	-0.140512563333333	-2.38587816389415	2.10485303722748	1
IL28+TLA+TNF+IL1-IFN+IL28+TLA	-1.263621289	-3.50898688956082	0.981744311560816	0.921087021578166
IL28+TNF-IFN+IL28+TLA	-0.185543759333333	-2.43090935989415	2.05982184122748	1
IL28+TNF+IL1-IFN+IL28+TLA	-1.310512172	-3.55587777256082	0.934853428560816	0.889159086517669
null-IFN+IL28+TLA	-0.0203160546666664	-2.26568165522748	2.22504954589415	1
TLA -IFN+IL28+TLA	-0.670162047333334	-2.91552764789415	1.57520355322748	0.999997343352099
TLA+ IL1-IFN+IL28+TLA	-1.213337616	-3.45870321656082	1.03202798456082	0.947779795403642
TLA+TNF-IFN+IL28+TLA	-0.884724462	-3.13009006256082	1.36064113856082	0.999371586728068
TLA+TNF+IL1-IFN+IL28+TLA	-1.109085879	-3.35445147956082	1.13627972156082	0.981575563984119
TNF+IL1-IFN+IL28+TLA	-0.586054161666667	-2.83141976222748	1.65931143889415	0.99999987581076
TNFa-IFN+IL28+TLA	-0.823967656333333	-3.06933325689415	1.42139794422748	0.999824051189126
IFN+IL28+TLA+TNF-IFN+IL28+TLA+IL1	-0.964465453	-3.20983105356082	1.28090014756082	0.997416935991414
IFN+IL28+TLA+TNF+IL1-IFN+IL28+TLA+IL1	-1.03532934633333	-3.28069494689415	1.21003625422748	0.992629931870315
IFN+IL28+TNF-IFN+IL28+TLA+IL1	-0.687793300333333	-2.93315890089415	1.55757230022748	0.999995329287029
IFN+IL28+TNF+IL1-IFN+IL28+TLA+IL1	0.280799441	-1.96456615956082	2.52616504156082	1
IFN+TLA-IFN+IL28+TLA+IL1	-0.682366279666667	-2.92773188022748	1.56299932089415	0.999996063686448
IFN+TLA+IL1-IFN+IL28+TLA+IL1	0.815180426666667	-1.43018517389415	3.06054602722748	0.999855932561779
IFN+TLA+TNF-IFN+IL28+TLA+IL1	-0.395529655666667	-2.64089525622748	1.84983594489415	1
IFN+TLA+TNF+IL1-IFN+IL28+TLA+IL1	0.856152203333334	-1.38921339722748	3.10151780389415	0.999646628019411
IFN+TNF-IFN+IL28+TLA+IL1	-0.574262553666667	-2.81962815422748	1.67110304689415	0.999999923493329
IFNb-IFN+IL28+TLA+IL1	-0.430806724	-2.67617232456082	1.81455887656082	0.999999999949189
IL1b-IFN+IL28+TLA+IL1	-1.28263633833333	-3.52800193889415	0.962729262227482	0.908976162644769
IL28-IFN+IL28+TLA+IL1	-0.811332172333333	-3.05669777289415	1.43403342822748	0.999868185142184
IL28+IL1b-IFN+IL28+TLA+IL1	-1.41276464166667	-3.65813024222748	0.832600958894149	0.796033317107465
IL28+TLA-IFN+IL28+TLA+IL1	-1.952937844	-4.19830344456082	0.292427756560816	0.18551842967378
IL28+TLA+IL1-IFN+IL28+TLA+IL1	-1.13902414366667	-3.38438974422748	1.10634145689415	0.974442663332295
IL28+TLA+TNF-IFN+IL28+TLA+IL1	-0.451038168666667	-2.69640376922748	1.79432743189415	0.999999999827833
IL28+TLA+TNF+IL1-IFN+IL28+TLA+IL1	-1.57414689433333	-3.81951249489415	0.671218706227483	0.600867306722265
IL28+TNF-IFN+IL28+TLA+IL1	-0.496069364666667	-2.74143496522748	1.74929623589415	0.999999997962076
IL28+TNF+IL1-IFN+IL28+TLA+IL1	-1.62103777733333	-3.86640337789415	0.624327823227482	0.539719143759832
null-IFN+IL28+TLA+IL1	-0.33084166	-2.57620726056082	1.91452394056082	1
TLA -IFN+IL28+TLA+IL1	-0.980687652666667	-3.22605325322748	1.26467794789415	0.996663298635561
TLA+ IL1-IFN+IL28+TLA+IL1	-1.52386322133333	-3.76922882189415	0.721502379227482	0.665557422294555
TLA+TNF-IFN+IL28+TLA+IL1	-1.19525006733333	-3.44061566789415	1.05011553322748	0.955584352698306
TLA+TNF+IL1-IFN+IL28+TLA+IL1	-1.41961148433333	-3.66497708489415	0.825754116227482	0.788741804508868
TNF+IL1-IFN+IL28+TLA+IL1	-0.896579767	-3.14194536756082	1.34878583356082	0.999210999573393
TNFa-IFN+IL28+TLA+IL1	-1.13449326166667	-3.37985886222748	1.11087233889415	0.975640179567193
IFN+IL28+TLA+TNF+IL1-IFN+IL28+TLA+TNF	-0.0708638933333332	-2.31622949389415	2.17450170722748	1
IFN+IL28+TNF-IFN+IL28+TLA+TNF	0.276672152666667	-1.96869344789415	2.52203775322748	1
IFN+IL28+TNF+IL1-IFN+IL28+TLA+TNF	1.245264894	-1.00010070656082	3.49063049456082	0.93171258669679
IFN+TLA-IFN+IL28+TLA+TNF	0.282099173333333	-1.96326642722748	2.52746477389415	1
IFN+TLA+IL1-IFN+IL28+TLA+TNF	1.77964587966667	-0.465719720894149	4.02501148022748	0.345500892991678
IFN+TLA+TNF-IFN+IL28+TLA+TNF	0.568935797333334	-1.67642980322748	2.81430139789415	0.999999938832262
IFN+TLA+TNF+IL1-IFN+IL28+TLA+TNF	1.82061765633333	-0.424747944227482	4.06598325689415	0.301858868982564
IFN+TNF-IFN+IL28+TLA+TNF	0.390202899333333	-1.85516270122748	2.63556849989415	1
IFNb-IFN+IL28+TLA+TNF	0.533658729	-1.71170687156082	2.77902432956082	0.999999987195341
IL1b-IFN+IL28+TLA+TNF	-0.318170885333334	-2.56353648589415	1.92719471522748	1
IL28-IFN+IL28+TLA+TNF	0.153133280666667	-2.09223231989415	2.39849888122748	1
IL28+IL1b-IFN+IL28+TLA+TNF	-0.448299188666667	-2.69366478922748	1.79706641189415	0.999999999853409
IL28+TLA-IFN+IL28+TLA+TNF	-0.988472391	-3.23383799156082	1.25689320956082	0.996240287694228
IL28+TLA+IL1-IFN+IL28+TLA+TNF	-0.174558690666667	-2.41992429122748	2.07080690989415	1
IL28+TLA+TNF-IFN+IL28+TLA+TNF	0.513427284333334	-1.73193831622748	2.75879288489415	0.999999995125177
IL28+TLA+TNF+IL1-IFN+IL28+TLA+TNF	-0.609681441333333	-2.85504704189415	1.63568415922748	0.999999686052831
IL28+TNF-IFN+IL28+TLA+TNF	0.468396088333333	-1.77696951222748	2.71376168889415	0.999999999536444
IL28+TNF+IL1-IFN+IL28+TLA+TNF	-0.656572324333333	-2.90193792489415	1.58879327622748	0.9999983095255
null-IFN+IL28+TLA+TNF	0.633623793	-1.61174180756082	2.87898939356082	0.999999239724412
TLA -IFN+IL28+TLA+TNF	-0.0162221996666669	-2.26158780022748	2.22914340089415	1
TLA+ IL1-IFN+IL28+TLA+TNF	-0.559397768333334	-2.80476336889415	1.68596783222748	0.999999959346611
TLA+TNF-IFN+IL28+TLA+TNF	-0.230784614333333	-2.47615021489415	2.01458098622748	1
TLA+TNF+IL1-IFN+IL28+TLA+TNF	-0.455146031333334	-2.70051163189415	1.79021956922748	0.999999999781366
TNF+IL1-IFN+IL28+TLA+TNF	0.0678856860000001	-2.17747991456082	2.31325128656082	1
TNFa-IFN+IL28+TLA+TNF	-0.170027808666667	-2.41539340922748	2.07533779189415	1
IFN+IL28+TNF-IFN+IL28+TLA+TNF+IL1	0.347536046	-1.89782955456082	2.59290164656082	1
IFN+IL28+TNF+IL1-IFN+IL28+TLA+TNF+IL1	1.31612878733333	-0.929236813227483	3.56149438789415	0.88486837690033
IFN+TLA-IFN+IL28+TLA+TNF+IL1	0.352963066666667	-1.89240253389415	2.59832866722748	1
IFN+TLA+IL1-IFN+IL28+TLA+TNF+IL1	1.850509773	-0.394855827560815	4.09587537356082	0.272219490497792
IFN+TLA+TNF-IFN+IL28+TLA+TNF+IL1	0.639799690666667	-1.60556590989415	2.88516529122748	0.999999053023719
IFN+TLA+TNF+IL1-IFN+IL28+TLA+TNF+IL1	1.89148154966667	-0.353884050894149	4.13684715022748	0.234756173097992
IFN+TNF-IFN+IL28+TLA+TNF+IL1	0.461066792666667	-1.78429880789415	2.70643239322748	0.999999999693005
IFNb-IFN+IL28+TLA+TNF+IL1	0.604522622333333	-1.64084297822748	2.84988822289415	0.999999742376536
IL1b-IFN+IL28+TLA+TNF+IL1	-0.247306992	-2.49267259256082	1.99805860856082	1
IL28-IFN+IL28+TLA+TNF+IL1	0.223997174	-2.02136842656082	2.46936277456082	1
IL28+IL1b-IFN+IL28+TLA+TNF+IL1	-0.377435295333334	-2.62280089589415	1.86793030522748	1
IL28+TLA-IFN+IL28+TLA+TNF+IL1	-0.917608497666667	-3.16297409822748	1.32775710289415	0.998836822424806
IL28+TLA+IL1-IFN+IL28+TLA+TNF+IL1	-0.103694797333334	-2.34906039789415	2.14167080322748	1
IL28+TLA+TNF-IFN+IL28+TLA+TNF+IL1	0.584291177666667	-1.66107442289415	2.82965677822748	0.999999884379033
IL28+TLA+TNF+IL1-IFN+IL28+TLA+TNF+IL1	-0.538817548	-2.78418314856082	1.70654805256082	0.999999983755634
IL28+TNF-IFN+IL28+TLA+TNF+IL1	0.539259981666667	-1.70610561889415	2.78462558222748	0.999999983423275
IL28+TNF+IL1-IFN+IL28+TLA+TNF+IL1	-0.585708431	-2.83107403156082	1.65965716956082	0.999999877536527
null-IFN+IL28+TLA+TNF+IL1	0.704487686333333	-1.54087791422748	2.94985328689415	0.999992205338949
TLA -IFN+IL28+TLA+TNF+IL1	0.0546416936666663	-2.19072390689415	2.30000729422748	1
TLA+ IL1-IFN+IL28+TLA+TNF+IL1	-0.488533875000001	-2.73389947556082	1.75683172556082	0.999999998622754
TLA+TNF-IFN+IL28+TLA+TNF+IL1	-0.159920721	-2.40528632156082	2.08544487956082	1
TLA+TNF+IL1-IFN+IL28+TLA+TNF+IL1	-0.384282138	-2.62964773856082	1.86108346256082	1
TNF+IL1-IFN+IL28+TLA+TNF+IL1	0.138749579333333	-2.10661602122748	2.38411517989415	1
TNFa-IFN+IL28+TLA+TNF+IL1	-0.0991639153333335	-2.34452951589415	2.14620168522748	1
IFN+IL28+TNF+IL1-IFN+IL28+TNF	0.968592741333333	-1.27677285922748	3.21395834189415	0.997240477622523
IFN+TLA-IFN+IL28+TNF	0.00542702066666645	-2.23993857989415	2.25079262122748	1
IFN+TLA+IL1-IFN+IL28+TNF	1.502973727	-0.742391873560815	3.74833932756082	0.691723330859394
IFN+TLA+TNF-IFN+IL28+TNF	0.292263644666667	-1.95310195589415	2.53762924522748	1
IFN+TLA+TNF+IL1-IFN+IL28+TNF	1.54394550366667	-0.701420096894149	3.78931110422748	0.639947885944465
IFN+TNF-IFN+IL28+TNF	0.113530746666667	-2.13183485389415	2.35889634722748	1
IFNb-IFN+IL28+TNF	0.256986576333333	-1.98837902422748	2.50235217689415	1
IL1b-IFN+IL28+TNF	-0.594843038	-2.84020863856082	1.65052256256082	0.999999823489378
IL28-IFN+IL28+TNF	-0.123538872	-2.36890447256082	2.12182672856082	1
IL28+IL1b-IFN+IL28+TNF	-0.724971341333334	-2.97033694189415	1.52039425922748	0.999985791414702
IL28+TLA-IFN+IL28+TNF	-1.26514454366667	-3.51051014422748	0.980221056894149	0.920158531100075
IL28+TLA+IL1-IFN+IL28+TNF	-0.451230843333334	-2.69659644389415	1.79413475722748	0.999999999825873
IL28+TLA+TNF-IFN+IL28+TNF	0.236755131666667	-2.00861046889415	2.48212073222748	1
IL28+TLA+TNF+IL1-IFN+IL28+TNF	-0.886353594	-3.13171919456082	1.35901200656082	0.999351376018199
IL28+TNF-IFN+IL28+TNF	0.191723935666666	-2.05364166489415	2.43708953622748	1
IL28+TNF+IL1-IFN+IL28+TNF	-0.933244477	-3.17861007756082	1.31212112356082	0.998466761132655
null-IFN+IL28+TNF	0.356951640333333	-1.88841396022748	2.60231724089415	1
TLA -IFN+IL28+TNF	-0.292894352333334	-2.53825995289415	1.95247124822748	1
TLA+ IL1-IFN+IL28+TNF	-0.836069921000001	-3.08143552156082	1.40929567956082	0.999769851358563
TLA+TNF-IFN+IL28+TNF	-0.507456767	-2.75282236756082	1.73790883356082	0.999999996371613
TLA+TNF+IL1-IFN+IL28+TNF	-0.731818184	-2.97718378456082	1.51354741656082	0.999982747826762
TNF+IL1-IFN+IL28+TNF	-0.208786466666667	-2.45415206722748	2.03657913389415	1
TNFa-IFN+IL28+TNF	-0.446699961333334	-2.69206556189415	1.79866563922748	0.999999999866626
IFN+TLA-IFN+IL28+TNF+IL1	-0.963165720666667	-3.20853132122748	1.28219987989415	0.997470476379138
IFN+TLA+IL1-IFN+IL28+TNF+IL1	0.534380985666667	-1.71098461489415	2.77974658622748	0.999999986758981
IFN+TLA+TNF-IFN+IL28+TNF+IL1	-0.676329096666667	-2.92169469722748	1.56903650389415	0.999996754624705
IFN+TLA+TNF+IL1-IFN+IL28+TNF+IL1	0.575352762333334	-1.67001283822748	2.82071836289415	0.999999919938768
IFN+TNF-IFN+IL28+TNF+IL1	-0.855061994666667	-3.10042759522748	1.39030360589415	0.999654577655072
IFNb-IFN+IL28+TNF+IL1	-0.711606165	-2.95697176556082	1.53375943556082	0.999990363963579
IL1b-IFN+IL28+TNF+IL1	-1.56343577933333	-3.80880137989415	0.681929821227482	0.614784546444831
IL28-IFN+IL28+TNF+IL1	-1.09213161333333	-3.33749721389415	1.15323398722748	0.984859127734235
IL28+IL1b-IFN+IL28+TNF+IL1	-1.69356408266667	-3.93892968322748	0.551801517894149	0.447044281327914
IL28+TLA-IFN+IL28+TNF+IL1	-2.233737285	-4.47910288556082	0.0116283155608161	0.0529564772593218
IL28+TLA+IL1-IFN+IL28+TNF+IL1	-1.41982358466667	-3.66518918522748	0.825542015894149	0.788514041883205
IL28+TLA+TNF-IFN+IL28+TNF+IL1	-0.731837609666667	-2.97720321022748	1.51352799089415	0.999982738403078
IL28+TLA+TNF+IL1-IFN+IL28+TNF+IL1	-1.85494633533333	-4.10031193589415	0.390419265227483	0.267984664297742
IL28+TNF-IFN+IL28+TNF+IL1	-0.776868805666667	-3.02223440622748	1.46849679489415	0.99994273488592
IL28+TNF+IL1-IFN+IL28+TNF+IL1	-1.90183721833333	-4.14720281889415	0.343528382227483	0.225875127439276
null-IFN+IL28+TNF+IL1	-0.611641101	-2.85700670156082	1.63372449956082	0.999999661794311
TLA -IFN+IL28+TNF+IL1	-1.26148709366667	-3.50685269422748	0.983878506894149	0.922375775324327
TLA+ IL1-IFN+IL28+TNF+IL1	-1.80466266233333	-4.05002826289415	0.440702938227482	0.318450493475169
TLA+TNF-IFN+IL28+TNF+IL1	-1.47604950833333	-3.72141510889415	0.769316092227482	0.724520632681098
TLA+TNF+IL1-IFN+IL28+TNF+IL1	-1.70041092533333	-3.94577652589415	0.544954675227482	0.438559120728139
TNF+IL1-IFN+IL28+TNF+IL1	-1.177379208	-3.42274480856082	1.06798639256082	0.962427948008458
TNFa-IFN+IL28+TNF+IL1	-1.41529270266667	-3.66065830322748	0.830072897894149	0.79335492051532
IFN+TLA+IL1-IFN+TLA	1.49754670633333	-0.747818894227482	3.74291230689415	0.698425711547936
IFN+TLA+TNF-IFN+TLA	0.286836624	-1.95852897656082	2.53220222456082	1
IFN+TLA+TNF+IL1-IFN+TLA	1.538518483	-0.706847117560815	3.78388408356082	0.646905435916241
IFN+TNF-IFN+TLA	0.108103726	-2.13726187456082	2.35346932656082	1
IFNb-IFN+TLA	0.251559555666667	-1.99380604489415	2.49692515622748	1
IL1b-IFN+TLA	-0.600270058666667	-2.84563565922748	1.64509554189415	0.999999781554878
IL28-IFN+TLA	-0.128965892666667	-2.37433149322748	2.11639970789415	1
IL28+IL1b-IFN+TLA	-0.730398362	-2.97576396256082	1.51496723856082	0.999983424014654
IL28+TLA-IFN+TLA	-1.27057156433333	-3.51593716489415	0.974794036227483	0.916791718638003
IL28+TLA+IL1-IFN+TLA	-0.456657864	-2.70202346456082	1.78870773656082	0.999999999761452
IL28+TLA+TNF-IFN+TLA	0.231328111	-2.01403748956082	2.47669371156082	1
IL28+TLA+TNF+IL1-IFN+TLA	-0.891780614666666	-3.13714621522748	1.35358498589415	0.999279878518319
IL28+TNF-IFN+TLA	0.186296915	-2.05906868556082	2.43166251556082	1
IL28+TNF+IL1-IFN+TLA	-0.938671497666667	-3.18403709822748	1.30669410289415	0.998316510326765
null-IFN+TLA	0.351524619666667	-1.89384098089415	2.59689022022748	1
TLA -IFN+TLA	-0.298321373	-2.54368697356082	1.94704422756082	1
TLA+ IL1-IFN+TLA	-0.841496941666667	-3.08686254222748	1.40386865889415	0.999741048532727
TLA+TNF-IFN+TLA	-0.512883787666667	-2.75824938822748	1.73248181289415	0.999999995253525
TLA+TNF+IL1-IFN+TLA	-0.737245204666667	-2.98261080522748	1.50812039589415	0.999979924491656
TNF+IL1-IFN+TLA	-0.214213487333333	-2.45957908789415	2.03115211322748	1
TNFa-IFN+TLA	-0.452126982	-2.69749258256082	1.79323861856082	0.999999999816522
IFN+TLA+TNF-IFN+TLA+IL1	-1.21071008233333	-3.45607568289415	1.03465551822748	0.948970188739716
IFN+TLA+TNF+IL1-IFN+TLA+IL1	0.0409717766666667	-2.20439382389415	2.28633737722748	1
IFN+TNF-IFN+TLA+IL1	-1.38944298033333	-3.63480858089415	0.855922620227482	0.819947019943503
IFNb-IFN+TLA+IL1	-1.24598715066667	-3.49135275122748	0.999378449894149	0.931313979611241
IL1b-IFN+TLA+IL1	-2.097816765	-4.34318236556082	0.147548835560815	0.100497951024125
IL28-IFN+TLA+IL1	-1.626512599	-3.87187819956082	0.618853001560815	0.532599764716827
IL28+IL1b-IFN+TLA+IL1	-2.22794506833333	-4.47331066889415	0.0174205322274816	0.0544857007482379
IL28+TLA-IFN+TLA+IL1	-2.76811827066667	-5.01348387122748	-0.522752670105851	0.00270409783327141
IL28+TLA+IL1-IFN+TLA+IL1	-1.95420457033333	-4.19957017089415	0.291161030227482	0.184590548132048
IL28+TLA+TNF-IFN+TLA+IL1	-1.26621859533333	-3.51158419589415	0.979147005227482	0.919499506613342
IL28+TLA+TNF+IL1-IFN+TLA+IL1	-2.389327321	-4.63469292156082	-0.143961720439184	0.0238079327668191
IL28+TNF-IFN+TLA+IL1	-1.31124979133333	-3.55661539189415	0.934115809227482	0.888601284736964
IL28+TNF+IL1-IFN+TLA+IL1	-2.436218204	-4.68158380456082	-0.190852603439185	0.0184849375318689
null-IFN+TLA+IL1	-1.14602208666667	-3.39138768722748	1.09934351389415	0.972505296963868
TLA -IFN+TLA+IL1	-1.79586807933333	-4.04123367989415	0.449497521227482	0.327818514790771
TLA+ IL1-IFN+TLA+IL1	-2.339043648	-4.58440924856082	-0.0936780474391852	0.031043989355948
TLA+TNF-IFN+TLA+IL1	-2.010430494	-4.25579609456082	0.234935106560815	0.146825587295021
TLA+TNF+IL1-IFN+TLA+IL1	-2.234791911	-4.48015751156082	0.0105736895608151	0.0526821381411562
TNF+IL1-IFN+TLA+IL1	-1.71176019366667	-3.95712579422748	0.533605406894149	0.424628890239624
TNFa-IFN+TLA+IL1	-1.94967368833333	-4.19503928889415	0.295691912227482	0.18792542427168
IFN+TLA+TNF+IL1-IFN+TLA+TNF	1.251681859	-0.993683741560815	3.49704745956082	0.928115747350909
IFN+TNF-IFN+TLA+TNF	-0.178732898	-2.42409849856082	2.06663270256082	1
IFNb-IFN+TLA+TNF	-0.0352770683333334	-2.28064266889415	2.21008853222748	1
IL1b-IFN+TLA+TNF	-0.887106682666667	-3.13247228322748	1.35825891789415	0.999341842261878
IL28-IFN+TLA+TNF	-0.415802516666667	-2.66116811722748	1.82956308389415	0.999999999980478
IL28+IL1b-IFN+TLA+TNF	-1.017234986	-3.26260058656082	1.22813061456082	0.994265657753074
IL28+TLA-IFN+TLA+TNF	-1.55740818833333	-3.80277378889415	0.687957412227483	0.62259220021288
IL28+TLA+IL1-IFN+TLA+TNF	-0.743494488	-2.98886008856082	1.50187111256082	0.999976155125957
IL28+TLA+TNF-IFN+TLA+TNF	-0.055508513	-2.30087411356082	2.18985708756082	1
IL28+TLA+TNF+IL1-IFN+TLA+TNF	-1.17861723866667	-3.42398283922748	1.06674836189415	0.961980638266307
IL28+TNF-IFN+TLA+TNF	-0.100539709	-2.34590530956082	2.14482589156082	1
IL28+TNF+IL1-IFN+TLA+TNF	-1.22550812166667	-3.47087372222748	1.01985747889415	0.942008183789826
null-IFN+TLA+TNF	0.0646879956666667	-2.18067760489415	2.31005359622748	1
TLA -IFN+TLA+TNF	-0.585157997	-2.83052359756082	1.66020760356082	0.999999880237849
TLA+ IL1-IFN+TLA+TNF	-1.12833356566667	-3.37369916622748	1.11703203489415	0.977198445923632
TLA+TNF-IFN+TLA+TNF	-0.799720411666667	-3.04508601222748	1.44564518889415	0.999899699194783
TLA+TNF+IL1-IFN+TLA+TNF	-1.02408182866667	-3.26944742922748	1.22128377189415	0.993686287306299
TNF+IL1-IFN+TLA+TNF	-0.501050111333333	-2.74641571189415	1.74431548922748	0.999999997371331
TNFa-IFN+TLA+TNF	-0.738963606	-2.98432920656082	1.50640199456082	0.999978946309987
IFN+TNF-IFN+TLA+TNF+IL1	-1.430414757	-3.67578035756082	0.814950843560815	0.777000161090595
IFNb-IFN+TLA+TNF+IL1	-1.28695892733333	-3.53232452789415	0.958406673227482	0.906064347386195
IL1b-IFN+TLA+TNF+IL1	-2.13878854166667	-4.38415414222748	0.106577058894148	0.0833659587265093
IL28-IFN+TLA+TNF+IL1	-1.66748437566667	-3.91284997622748	0.577881224894149	0.479858273844425
IL28+IL1b-IFN+TLA+TNF+IL1	-2.268916845	-4.51428244556082	-0.0235512444391848	0.0444551311655436
IL28+TLA-IFN+TLA+TNF+IL1	-2.80909004733333	-5.05445564789415	-0.563724446772518	0.00210426402606956
IL28+TLA+IL1-IFN+TLA+TNF+IL1	-1.995176347	-4.24054194756082	0.250189253560815	0.156421041773685
IL28+TLA+TNF-IFN+TLA+TNF+IL1	-1.307190372	-3.55255597256082	0.938175228560815	0.891649756633357
IL28+TLA+TNF+IL1-IFN+TLA+TNF+IL1	-2.43029909766667	-4.67566469822748	-0.184933497105851	0.0190904351652263
IL28+TNF-IFN+TLA+TNF+IL1	-1.352221568	-3.59758716856082	0.893144032560815	0.854938887921566
IL28+TNF+IL1-IFN+TLA+TNF+IL1	-2.47718998066667	-4.72255558122748	-0.231824380105851	0.0147561175267137
null-IFN+TLA+TNF+IL1	-1.18699386333333	-3.43235946389415	1.05837173722748	0.95885027872394
TLA -IFN+TLA+TNF+IL1	-1.836839856	-4.08220545656082	0.408525744560815	0.285536324576342
TLA+ IL1-IFN+TLA+TNF+IL1	-2.38001542466667	-4.62538102522748	-0.134649824105852	0.0250191780287101
TLA+TNF-IFN+TLA+TNF+IL1	-2.05140227066667	-4.29676787122748	0.193963329894149	0.123336161021513
TLA+TNF+IL1-IFN+TLA+TNF+IL1	-2.27576368766667	-4.52112928822748	-0.0303980871058518	0.0429490140269797
TNF+IL1-IFN+TLA+TNF+IL1	-1.75273197033333	-3.99809757089415	0.492633630227482	0.375934126370126
TNFa-IFN+TLA+TNF+IL1	-1.990645465	-4.23601106556082	0.254720135560815	0.159362910130578
IFNb-IFN+TNF	0.143455829666667	-2.10190977089415	2.38882143022748	1
IL1b-IFN+TNF	-0.708373784666667	-2.95373938522748	1.53699181589415	0.999991244604505
IL28-IFN+TNF	-0.237069618666667	-2.48243521922748	2.00829598189415	1
IL28+IL1b-IFN+TNF	-0.838502088	-3.08386768856082	1.40686351256082	0.999757316171509
IL28+TLA-IFN+TNF	-1.37867529033333	-3.62404089089415	0.866690310227483	0.830483638691654
IL28+TLA+IL1-IFN+TNF	-0.56476159	-2.81012719056082	1.68060401056082	0.999999948782315
IL28+TLA+TNF-IFN+TNF	0.123224385	-2.12214121556082	2.36858998556082	1
IL28+TLA+TNF+IL1-IFN+TNF	-0.999884340666666	-3.24524994122748	1.24548125989415	0.995539181190751
IL28+TNF-IFN+TNF	0.0781931889999999	-2.16717241156082	2.32355878956082	1
IL28+TNF+IL1-IFN+TNF	-1.04677522366667	-3.29214082422748	1.19859037689415	0.991410011913152
null-IFN+TNF	0.243420893666667	-2.00194470689415	2.48878649422748	1
TLA -IFN+TNF	-0.406425099	-2.65179069956082	1.83894050156082	0.999999999989551
TLA+ IL1-IFN+TNF	-0.949600667666667	-3.19496626822748	1.29576493289415	0.997975153711119
TLA+TNF-IFN+TNF	-0.620987513666667	-2.86635311422748	1.62437808689415	0.999999520100603
TLA+TNF+IL1-IFN+TNF	-0.845348930666667	-3.09071453122748	1.40001666989415	0.999718703110648
TNF+IL1-IFN+TNF	-0.322317213333333	-2.56768281389415	1.92304838722748	1
TNFa-IFN+TNF	-0.560230708	-2.80559630856082	1.68513489256082	0.999999957852801
IL1b-IFNb	-0.851829614333334	-3.09719521489415	1.39353598622748	0.999677224732314
IL28-IFNb	-0.380525448333333	-2.62589104889415	1.86484015222748	1
IL28+IL1b-IFNb	-0.981957917666667	-3.22732351822748	1.26340768289415	0.996597155584807
IL28+TLA-IFNb	-1.52213112	-3.76749672056082	0.723234480560816	0.667747183101856
IL28+TLA+IL1-IFNb	-0.708217419666667	-2.95358302022748	1.53714818089415	0.999991285270177
IL28+TLA+TNF-IFNb	-0.0202314446666666	-2.26559704522748	2.22513415589415	1
IL28+TLA+TNF+IL1-IFNb	-1.14334017033333	-3.38870577089415	1.10202543022748	0.973260559851955
IL28+TNF-IFNb	-0.0652626406666668	-2.31062824122748	2.18010295989415	1
IL28+TNF+IL1-IFNb	-1.19023105333333	-3.43559665389415	1.05513454722748	0.95759137379813
null-IFNb	0.0999650640000002	-2.14540053656082	2.34533066456082	1
TLA -IFNb	-0.549880928666667	-2.79524652922748	1.69548467189415	0.999999973234866
TLA+ IL1-IFNb	-1.09305649733333	-3.33842209789415	1.15230910322748	0.984692903981897
TLA+TNF-IFNb	-0.764443343333333	-3.00980894389415	1.48092225722748	0.999958331994439
TLA+TNF+IL1-IFNb	-0.988804760333334	-3.23417036089415	1.25656084022748	0.996221266076203
TNF+IL1-IFNb	-0.465773043	-2.71113864356082	1.77959255756082	0.999999999599627
TNFa-IFNb	-0.703686537666667	-2.94905213822748	1.54167906289415	0.999992390943655
IL28-IL1b	0.471304166	-1.77406143456082	2.71666976656082	0.999999999455385
IL28+IL1b-IL1b	-0.130128303333333	-2.37549390389415	2.11523729722748	1
IL28+TLA-IL1b	-0.670301505666666	-2.91566710622748	1.57506409489415	0.99999733120922
IL28+TLA+IL1-IL1b	0.143612194666667	-2.10175340589415	2.38897779522748	1
IL28+TLA+TNF-IL1b	0.831598169666667	-1.41376743089415	3.07696377022748	0.999791402099789
IL28+TLA+TNF+IL1-IL1b	-0.291510555999999	-2.53687615656082	1.95385504456082	1
IL28+TNF-IL1b	0.786566973666667	-1.45879862689415	3.03193257422748	0.999927082591702
IL28+TNF+IL1-IL1b	-0.338401439	-2.58376703956082	1.90696416156082	1
null-IL1b	0.951794678333334	-1.29357092222748	3.19716027889415	0.997899913362197
TLA -IL1b	0.301948685666667	-1.94341691489415	2.54731428622748	1
TLA+ IL1-IL1b	-0.241226883	-2.48659248356082	2.00413871756082	1
TLA+TNF-IL1b	0.0873862710000004	-2.15797932956082	2.33275187156082	1
TLA+TNF+IL1-IL1b	-0.136975146	-2.38234074656082	2.10839045456082	1
TNF+IL1-IL1b	0.386056571333334	-1.85930902922748	2.63142217189415	1
TNFa-IL1b	0.148143076666667	-2.09722252389415	2.39350867722748	1
IL28+IL1b-IL28	-0.601432469333333	-2.84679806989415	1.64393313122748	0.999999771438494
IL28+TLA-IL28	-1.14160567166667	-3.38697127222748	1.10375992889415	0.973740526334915
IL28+TLA+IL1-IL28	-0.327691971333333	-2.57305757189415	1.91767362922748	1
IL28+TLA+TNF-IL28	0.360294003666667	-1.88507159689415	2.60565960422748	1
IL28+TLA+TNF+IL1-IL28	-0.762814722	-3.00818032256082	1.48255087856082	0.999960061247456
IL28+TNF-IL28	0.315262807666667	-1.93010279289415	2.56062840822748	1
IL28+TNF+IL1-IL28	-0.809705605	-3.05507120556082	1.43565999556082	0.999873076798696
null-IL28	0.480490512333334	-1.76487508822748	2.72585611289415	0.999999999101884
TLA -IL28	-0.169355480333334	-2.41472108089415	2.07601012022748	1
TLA+ IL1-IL28	-0.712531049000001	-2.95789664956082	1.53283455156082	0.99999009743913
TLA+TNF-IL28	-0.383917895	-2.62928349556082	1.86144770556082	1
TLA+TNF+IL1-IL28	-0.608279312	-2.85364491256082	1.63708628856082	0.999999702402506
TNF+IL1-IL28	-0.0852475946666666	-2.33061319522748	2.16011800589415	1
TNFa-IL28	-0.323161089333333	-2.56852668989415	1.92220451122748	1
IL28+TLA-IL28+IL1b	-0.540173202333333	-2.78553880289415	1.70519239822748	0.999999982716906
IL28+TLA+IL1-IL28+IL1b	0.273740498	-1.97162510256082	2.51910609856082	1
IL28+TLA+TNF-IL28+IL1b	0.961726473	-1.28363912756082	3.20709207356082	0.997528658366366
IL28+TLA+TNF+IL1-IL28+IL1b	-0.161382252666666	-2.40674785322748	2.08398334789415	1
IL28+TNF-IL28+IL1b	0.916695277	-1.32867032356082	3.16206087756082	0.998855805012476
IL28+TNF+IL1-IL28+IL1b	-0.208273135666666	-2.45363873622748	2.03709246489415	1
null-IL28+IL1b	1.08192298166667	-1.16344261889415	3.32728858222748	0.986600364823619
TLA -IL28+IL1b	0.432076989	-1.81328861156082	2.67744258956082	0.999999999945029
TLA+ IL1-IL28+IL1b	-0.111098579666667	-2.35646418022748	2.13426702089415	1
TLA+TNF-IL28+IL1b	0.217514574333334	-2.02785102622748	2.46288017489415	1
TLA+TNF+IL1-IL28+IL1b	-0.0068468426666668	-2.25221244322748	2.23851875789415	1
TNF+IL1-IL28+IL1b	0.516184874666667	-1.72918072589415	2.76155047522748	0.999999994421847
TNFa-IL28+IL1b	0.27827138	-1.96709422056082	2.52363698056082	1
IL28+TLA+IL1-IL28+TLA	0.813913700333333	-1.43145190022748	3.05927930089415	0.999860073900884
IL28+TLA+TNF-IL28+TLA	1.50189967533333	-0.743465925227483	3.74726527589415	0.693053169005462
IL28+TLA+TNF+IL1-IL28+TLA	0.378790949666667	-1.86657465089415	2.62415655022748	1
IL28+TNF-IL28+TLA	1.45686847933333	-0.788497121227483	3.70223407989415	0.747107357738064
IL28+TNF+IL1-IL28+TLA	0.331900066666666	-1.91346553389415	2.57726566722748	1
null-IL28+TLA	1.622096184	-0.623269416560816	3.86746178456082	0.5383419546278
TLA -IL28+TLA	0.972250191333333	-1.27311540922748	3.21761579189415	0.997075649976959
TLA+ IL1-IL28+TLA	0.429074622666666	-1.81629097789415	2.67444022322748	0.999999999954381
TLA+TNF-IL28+TLA	0.757687776666667	-1.48767782389415	3.00305337722748	0.999965088411047
TLA+TNF+IL1-IL28+TLA	0.533326359666666	-1.71203924089415	2.77869196022748	0.999999987391561
TNF+IL1-IL28+TLA	1.056358077	-1.18900752356082	3.30172367756082	0.990266137727125
TNFa-IL28+TLA	0.818444582333333	-1.42692101822748	3.06381018289415	0.999844750473043
IL28+TLA+TNF-IL28+TLA+IL1	0.687985975	-1.55737962556082	2.93335157556082	0.999995301031049
IL28+TLA+TNF+IL1-IL28+TLA+IL1	-0.435122750666666	-2.68048835122748	1.81024284989415	0.999999999933693
IL28+TNF-IL28+TLA+IL1	0.642954779	-1.60241082156082	2.88832037956082	0.999998941985849
IL28+TNF+IL1-IL28+TLA+IL1	-0.482013633666666	-2.72737923422748	1.76335196689415	0.999999999025438
null-IL28+TLA+IL1	0.808182483666667	-1.43718311689415	3.05354808422748	0.999877509063528
TLA -IL28+TLA+IL1	0.158336491	-2.08702910956082	2.40370209156082	1
TLA+ IL1-IL28+TLA+IL1	-0.384839077666667	-2.63020467822748	1.86052652289415	1
TLA+TNF-IL28+TLA+IL1	-0.0562259236666665	-2.30159152422748	2.18913967689415	1
TLA+TNF+IL1-IL28+TLA+IL1	-0.280587340666667	-2.52595294122748	1.96477825989415	1
TNF+IL1-IL28+TLA+IL1	0.242444376666667	-2.00292122389415	2.48780997722748	1
TNFa-IL28+TLA+IL1	0.00453088200000007	-2.24083471856082	2.24989648256082	1
IL28+TLA+TNF+IL1-IL28+TLA+TNF	-1.12310872566667	-3.36847432622748	1.12225687489415	0.978458897904109
IL28+TNF-IL28+TLA+TNF	-0.0450311960000002	-2.29039679656082	2.20033440456082	1
IL28+TNF+IL1-IL28+TLA+TNF	-1.16999960866667	-3.41536520922748	1.07536599189415	0.965013926190473
null-IL28+TLA+TNF	0.120196508666667	-2.12516909189415	2.36556210922748	1
TLA -IL28+TLA+TNF	-0.529649484	-2.77501508456082	1.71571611656082	0.999999989381441
TLA+ IL1-IL28+TLA+TNF	-1.07282505266667	-3.31819065322748	1.17254054789415	0.988013801596701
TLA+TNF-IL28+TLA+TNF	-0.744211898666667	-2.98957749922748	1.50115370189415	0.999975683476826
TLA+TNF+IL1-IL28+TLA+TNF	-0.968573315666667	-3.21393891622748	1.27679228489415	0.997241331536515
TNF+IL1-IL28+TLA+TNF	-0.445541598333333	-2.69090719889415	1.79982400222748	0.999999999875505
TNFa-IL28+TLA+TNF	-0.683455093	-2.92882069356082	1.56191050756082	0.999995925494212
IL28+TNF-IL28+TLA+TNF+IL1	1.07807752966667	-1.16728807089415	3.32344313022748	0.987213208332096
IL28+TNF+IL1-IL28+TLA+TNF+IL1	-0.0468908830000003	-2.29225648356082	2.19847471756082	1
null-IL28+TLA+TNF+IL1	1.24330523433333	-1.00206036622748	3.48867083489415	0.932786044861454
TLA -IL28+TLA+TNF+IL1	0.593459241666666	-1.65190635889415	2.83882484222748	0.999999832906572
TLA+ IL1-IL28+TLA+TNF+IL1	0.0502836729999991	-2.19508192756082	2.29564927356081	1
TLA+TNF-IL28+TLA+TNF+IL1	0.378896827	-1.86646877356082	2.62426242756082	1
TLA+TNF+IL1-IL28+TLA+TNF+IL1	0.154535409999999	-2.09083019056082	2.39990101056082	1
TNF+IL1-IL28+TLA+TNF+IL1	0.677567127333333	-1.56779847322748	2.92293272789415	0.99999662279978
TNFa-IL28+TLA+TNF+IL1	0.439653632666666	-1.80571196789415	2.68501923322748	0.999999999912601
IL28+TNF+IL1-IL28+TNF	-1.12496841266667	-3.37033401322748	1.12039718789415	0.978016610078481
null-IL28+TNF	0.165227704666667	-2.08013789589415	2.41059330522748	1
TLA -IL28+TNF	-0.484618288	-2.72998388856082	1.76074731256082	0.999999998880188
TLA+ IL1-IL28+TNF	-1.02779385666667	-3.27315945722748	1.21757174389415	0.993352468835403
TLA+TNF-IL28+TNF	-0.699180702666667	-2.94454630322748	1.54618489789415	0.999993361337352
TLA+TNF+IL1-IL28+TNF	-0.923542119666667	-3.16890772022748	1.32182348089415	0.998706700853373
TNF+IL1-IL28+TNF	-0.400510402333333	-2.64587600289415	1.84485519822748	1
TNFa-IL28+TNF	-0.638423897	-2.88378949756082	1.60694170356082	0.999999097967446
null-IL28+TNF+IL1	1.29019611733333	-0.955169483227482	3.53556171789415	0.903845030933046
TLA -IL28+TNF+IL1	0.640350124666666	-1.60501547589415	2.88571572522748	0.999999034466782
TLA+ IL1-IL28+TNF+IL1	0.0971745559999995	-2.14819104456082	2.34254015656082	1
TLA+TNF-IL28+TNF+IL1	0.42578771	-1.81957789056082	2.67115331056082	0.999999999962969
TLA+TNF+IL1-IL28+TNF+IL1	0.201426293	-2.04393930756082	2.44679189356082	1
TNF+IL1-IL28+TNF+IL1	0.724458010333333	-1.52090759022748	2.96982361089415	0.999985998509173
TNFa-IL28+TNF+IL1	0.486544515666667	-1.75882108489415	2.73191011622748	0.99999999875982
TLA -null	-0.649845992666667	-2.89521159322748	1.59551960789415	0.999998656157128
TLA+ IL1-null	-1.19302156133333	-3.43838716189415	1.05234403922748	0.956483830267551
TLA+TNF-null	-0.864408407333333	-3.10977400789415	1.38095719322748	0.999580978040223
TLA+TNF+IL1-null	-1.08876982433333	-3.33413542489415	1.15659577622748	0.985451295369754
TNF+IL1-null	-0.565738107	-2.81110370756082	1.67962749356082	0.999999946601019
TNFa-null	-0.803651601666667	-3.04901720222748	1.44171399889415	0.999889884653296
TLA+ IL1-TLA	-0.543175568666667	-2.78854116922748	1.70219003189415	0.999999980189621
TLA+TNF-TLA	-0.214562414666666	-2.45992801522748	2.03080318589415	1
TLA+TNF+IL1-TLA	-0.438923831666667	-2.68428943222748	1.80644176889415	0.999999999916378
TNF+IL1-TLA	0.084107885666667	-2.16125771489415	2.32947348622748	1
TNFa-TLA	-0.153805609	-2.39917120956082	2.09155999156082	1
TLA+TNF-TLA+ IL1	0.328613154000001	-1.91675244656082	2.57397875456082	1
TLA+TNF+IL1-TLA+ IL1	0.104251737	-2.14111386356082	2.34961733756082	1
TNF+IL1-TLA+ IL1	0.627283454333334	-1.61808214622748	2.87264905489415	0.999999395345373
TNFa-TLA+ IL1	0.389369959666667	-1.85599564089415	2.63473556022748	1
TLA+TNF+IL1-TLA+TNF	-0.224361417	-2.46972701756082	2.02100418356082	1
TNF+IL1-TLA+TNF	0.298670300333333	-1.94669530022748	2.54403590089415	1
TNFa-TLA+TNF	0.0607568056666665	-2.18460879489415	2.30612240622748	1
TNF+IL1-TLA+TNF+IL1	0.523031717333334	-1.72233388322748	2.76839731789415	0.999999992238786
TNFa-TLA+TNF+IL1	0.285118222666667	-1.96024737789415	2.53048382322748	1
TNFa-TNF+IL1	-0.237913494666667	-2.48327909522748	2.00745210589415	1
