# Supplementary material for: Combinatorial Cytokine Code Generates Anti-Viral State in Dendritic Cells
Source: Front Immunol. 2014 Feb 26;5:73. doi: 10.3389/fimmu.2014.00073 (PMC3935347; doi:10.3389/fimmu.2014.00073)
Supplement: Supplementary file 2 [file 71252_Sealfon_DataSheet2.ZIP › R/Fig7/fig7.csv]

TRT	VCAM1	CCL3L1	CCL3L3	AQP9	CSF1	RIPK2	CST7	CD40	EDN	CLEC5A	CD274	IL7R	OSM	IRAK2	IL6	PTGER4	Sum
IFNb	-1.358450369	1.382956638	1.589965058	0.154576107	0.420221154	-1.113540243	-0.061155979	2.382805431	-0.983660982	-0.20667091	0.188418272	0.745110788	1.221445779	-0.478360928	3.943365027	2.610024007	10.43704885
IL28	1.252269911	0.030033651	0.200833028	0.386629487	1.497662866	0.594152346	-0.263827396	-0.087101693	-1.310034693	0.48723725	-1.128078442	0.740492999	1.056887247	0.223715634	2.087281384	1.387669287	7.155822867
TLA	-0.566795532	0.790497544	0.525301	1.300898572	0.761829394	0.915341005	0.001134844	-0.152817914	-1.540914179	0.338502329	-1.168888673	1.119137462	1.853131889	-0.06139394	2.086160138	2.664981198	8.866105137
TNFa	1.217314919	2.850519934	2.965794858	0.496642521	1.56102466	1.6115979	0.350200035	0.560955845	-1.457428293	0.680714827	0.171112947	1.960584358	4.31829269	1.106345087	1.975855407	3.321798116	23.69132581
IL1b	1.961560583	1.725704148	1.667634598	-0.007461992	2.299298882	1.408234954	0.894711151	1.192694603	-1.59775861	1.514428729	-0.559333421	1.918161031	4.324798195	1.202628073	4.217041114	1.618060718	23.78040275
IFN+IL28	1.628122177	0.324524887	0.464527938	1.591332086	1.926266311	1.403852418	-0.002950636	1.90774356	-1.534504957	-1.07619751	0.238683682	0.318152187	0.434290156	0.391450924	1.931590373	2.774675502	12.7215591
IFN+TLA	0.832313881	1.883815988	2.179871467	-0.710501384	-0.087922502	1.992024784	-0.140830862	1.705493992	-0.844529696	-1.032386209	0.243908576	0.866479524	2.023880516	-1.850287236	3.677901925	4.222632168	14.96186493
IFN+TNF	1.801227119	6.226901966	2.676916493	0.025663149	0.628962668	2.215376192	0.787918616	2.665183034	-0.664537428	0.299424717	0.318188765	1.918806079	3.728174743	0.914780837	5.03748409	4.846437777	33.42690882
IFN+IL1b	-0.265859282	2.282906594	2.571714762	1.014056192	1.639981889	1.968661694	0.3072092	2.157385099	-1.025167961	-0.627443022	0.295021087	2.14840448	4.374262037	0.076965401	5.273817557	1.462430417	23.65434615
IL28+TLA	2.024449973	0.298950608	0.128198662	0.64210477	0.771591446	0.610048999	0.101056663	0.479848575	-1.415499186	0.586029285	-0.844459121	1.089647359	1.732481719	-0.380440657	0.938071378	0.683027708	7.445108182
IL28+TNF	-0.800277979	0.292480202	-0.250206754	1.379954967	2.834657896	1.315373571	0.478612132	0.495837242	-1.252594066	0.746027893	-0.29231082	1.978697891	4.588329945	0.929463281	1.646180093	1.326116475	15.41634197
IL28+IL1b	1.438156108	1.402788087	1.267558396	1.874718502	2.663079897	1.205873729	0.301774026	0.406320433	-1.737273131	0.585460181	-0.817033173	1.865932017	3.937498698	0.547524087	2.116979231	1.197760346	18.25711743
TLA+TNF	-0.003491685	-0.751893284	-2.005815543	0.514008557	0.73505229	0.035812528	-0.318277085	-0.47509272	-1.950593541	-0.107135172	-0.34077958	-0.046355278	3.735149805	-1.320081021	-0.591058959	2.100990564	-0.789560125
TLA+ IL1	0.954176326	3.432079605	-0.188772517	0.876131314	0.217849506	0.990775641	0.287302034	0.400682229	-1.404799918	0.796341577	-0.61509787	1.234541395	3.841206226	0.224790075	1.428357623	3.111642238	15.58720549
TNF+IL1	1.790737016	1.518877859	0.743850098	0.707834271	0.566574139	1.481242121	0.589608866	0.867028548	-1.549646524	1.459110122	-0.235952546	2.043901867	4.668432646	0.94342384	3.49393502	3.628204727	22.71716207
IFN+IL28+TLA	0.926705357	1.101058079	0.681431213	0.212162819	1.008885845	1.147712165	0.000912871	1.841187549	0.727215585	-0.950365437	0.610150083	-0.024995632	3.573191388	0.327272491	2.596007481	3.323746542	17.1022784
IFN+IL28+TNF	-0.536886621	2.349146443	2.3075133	1.223044055	2.454674009	2.324595704	0.569618051	2.469373796	-0.528451151	-0.393307178	0.492828078	1.798523492	4.126995946	1.594376508	5.053257425	3.241703003	28.54700486
IFN+IL28+IL1	1.179338632	2.469472666	1.66005338	1.119867587	1.351254863	1.885402998	1.169889822	2.537239547	0.437119217	-0.622734831	0.617300636	1.579865305	4.240884964	1.074445538	4.401680578	2.6496741	27.750755
IFN+TLA+TNF	0.146523847	2.886719491	2.832038344	-0.666873334	1.637260864	2.207444448	0.499206256	2.388762645	-1.185423165	-0.814460342	0.747742264	2.228785121	3.381444533	0.50596233	5.047977513	5.682949102	27.52605992
IFN+TLA+IL1	1.282153577	5.841683225	2.876321878	1.010182792	1.198486174	2.390235088	0.807791203	2.085741529	-0.613140337	-0.697958649	1.066133973	2.95667501	3.244663405	0.833579652	6.304663995	4.492077495	35.07929001
IFN+ TNF+IL1	0.807244258	4.193981576	3.959048245	2.635631189	2.715897813	2.715936241	0.96326938	2.595807111	-1.483461694	-0.092524822	0.594648996	3.787199715	1.946273584	1.958278765	5.712265831	3.82623464	36.83573083
IL28+TLA+TNF	-1.232890715	1.847992077	1.727419218	-0.787486983	0.71572929	1.48735775	0.394015908	0.483355552	-0.45321572	0.79700096	0.248006531	1.873557819	3.25315528	0.908305688	2.333095168	1.971790654	15.56718848
IL28+TLA+IL1	0.008348751	-0.404264275	-0.349620123	2.345858294	1.545584284	0.584634086	0.198230385	-0.284041664	-1.523636837	0.170969933	-0.285806264	0.819987647	4.612469939	0.108536519	-0.086893735	2.959423106	10.41978005
IL28+TNF+IL1	0.587157478	1.114947492	1.069583502	1.260742401	1.374343807	1.302693623	0.473416645	0.527609679	-1.330908655	0.616615022	0.157439814	1.443368283	4.794637349	1.130726026	2.51650809	2.259958991	19.29883955
TLA+TNF+IL1	0.584086858	1.607374729	0.753749696	2.285469415	3.760466711	1.806889203	0.79695309	0.766915112	-1.664136006	0.733925643	0.690469065	2.088367532	2.4730212	1.525046118	2.758393717	2.233539509	23.20053159
IFN+IL28+TLA+TNF	0.399552377	4.121905935	2.587781215	0.989941797	2.57307175	2.357927641	0.638165944	2.523240289	-1.042289258	-0.922628983	0.929172136	2.119674206	3.829272827	1.241098051	5.334116318	3.29642494	30.97642719
IFN+IL28+TLA+IL1	0.365277843	2.191312542	1.831186665	-0.271752623	0.962210889	2.060575425	0.934725031	2.64550431	-0.030222271	-0.072914396	1.344249512	1.703279224	2.734713613	0.596400038	4.082361612	3.316521998	24.39342941
IFN+IL28+TNF+IL1	-0.620300414	3.076294525	2.884690434	1.915978951	2.349838438	2.503925848	1.210338162	2.893051187	-0.2811917	0.075746534	0.638706763	3.034528578	3.039488631	1.859813997	5.744846256	4.413046713	34.7388029
IFN+TLA+TNF+IL1	1.947987053	3.497742704	3.162987156	1.776913118	1.630236475	2.602697014	0.730939009	2.238392336	-0.553061651	-0.234883248	0.912276607	2.628105288	3.661380912	1.729122413	5.244501996	3.290314054	34.26565123
IL28+TLA+TNF+IL1	-0.873911696	1.415190095	1.091791197	1.330626774	1.784602291	1.365850519	0.588653625	0.618353785	-1.286691523	0.824101537	1.030315753	2.190596348	3.844606011	1.22536983	3.190896891	2.029364559	20.36971599
IFN+IL28+TLA+TNF+IL1	0.665004407	3.025204781	2.749564141	0.864856169	0.511713706	2.374215117	1.044866127	2.236349049	-1.842592489	0.06933589	-1.241426757	1.988869738	0.491437665	0.978714637	5.000455456	3.812839447	22.72940708
null	0.289382186	-1.715890872	-1.712676064	-0.881441154	-1.532530606	0	0.001893724	-0.160937938	0.874359703	0.023093496	0.889320466	-0.594759451	-0.000432744	-0.249503385	-1.143195877	0.017955117	-5.895363397
IFNb	1.221739193	0.664671333	1.058430802	1.092612387	2.314579893	1.282381233	0.419501019	2.203147071	-0.629822432	-0.326455482	0.282471097	0.412657495	1.616283807	0.464471478	2.98032268	3.888354715	18.94534629
IL28	-0.760644961	0.395254464	0.606036418	2.010765993	2.383109664	0.649308743	-0.301885262	-0.225036794	-1.023540162	0.418484558	-0.693502576	1.374103346	1.768670842	-0.938713125	1.715008673	2.486479182	9.863899001
TLA	0.923025735	0.456711941	0.411055782	1.759245427	1.513942754	0.714772161	-0.321503276	-0.301719789	-1.125100215	0.292554949	-0.651830541	0.478981295	-1.820169796	-0.63224106	1.117060026	1.806152614	4.620938007
TNFa	0.342495296	0.572809776	0.774465241	2.645083997	2.078401997	1.446086025	0.035403998	0.286344437	-1.507847376	0.369137393	-0.438976842	1.542414543	2.559468144	1.373967204	2.098976684	1.989490123	16.16772064
IL1b	0.380007717	1.051750755	1.213226334	0.960762561	2.351832397	1.780022929	0.684602703	0.971572899	-1.686353186	1.17424339	-0.367432418	2.315068906	4.25033872	1.389090747	2.856485685	3.642061888	22.96728203
IFN+IL28	1.577794624	0.756524353	0.736346665	1.530039747	1.972293403	1.162546385	0.007474343	1.849496343	-1.415059984	-1.08583133	0.515521456	0.270732579	0.391695132	0.340566184	2.748709451	3.252155636	14.61100499
IFN+TLA	2.181288791	0.437403645	0.239102432	-0.389874298	0.603736526	1.117068564	0.161746248	2.034674612	-1.186824723	-0.57811739	0.140385868	0.029193191	0.5324656	-0.320707262	1.818162375	2.055167451	8.874871631
IFN+TNF	1.189363446	2.768712597	2.714665116	0.321689221	1.204501569	2.272167484	0.610066391	2.876578733	-1.236571249	0.311926327	0.376274441	2.357767327	2.829328959	0.785260775	4.602241358	3.845988304	27.8299608
IFN+IL1b	-0.194134843	1.119426785	0.869610855	1.074904855	1.581042035	1.338865671	0.285871617	2.228503172	-1.146011172	-0.621950338	-1.124837073	0.326128023	3.37416165	0.026359228	3.594880379	3.355474395	16.08829524
IL28+TLA	0.456568343	-0.099783323	-0.663337601	0.069199185	1.638034922	0.704731696	-0.160813139	0.027758692	-3.396229929	0.450114704	-3.052208069	0.170225473	-1.26988929	-0.666473219	0.721506753	1.364926582	-3.70566822
IL28+TNF	-0.413533887	1.501140921	0.877102904	1.168402749	2.439871093	1.308805459	0.605528285	1.022388498	-0.43675465	1.10643835	-0.131841706	1.768986907	0.790192862	0.764645781	2.418577384	1.528043241	16.31799419
IL28+IL1b	1.432971733	0.845894885	0.826819471	1.906959654	2.696501771	1.149716559	0.370923169	0.342817491	-1.761164592	0.545900624	-0.494608488	1.532529174	2.664952558	0.487199954	1.863425813	3.176370966	17.58721074
TLA+TNF	0.899033722	-0.905206153	-0.685527272	0.633313137	1.599348134	0.101200533	0.002289291	-0.110039811	-1.205176355	0.050229171	0.222321266	-0.351471792	1.325937957	-0.210521582	0.282462977	2.496099891	4.144293117
TLA+ IL1	0.981116153	0.39531138	0.537549334	0.863491133	0.227402855	0.814722913	0.221454031	0.4544754	-2.441000259	0.772873297	-1.192313897	1.339994506	2.97211805	0.172235066	1.6657687	2.697286748	10.48248541
TNF+IL1	2.032403991	0.645209838	0.384983014	1.451823813	2.746787102	1.430921691	0.926113633	0.864938781	-0.993400267	1.014542643	-0.923688161	1.722424835	0.496209127	1.72921917	3.569030058	3.177183917	20.27470319
IFN+IL28+TLA	1.735300309	1.78764968	1.661236286	-0.272651897	0.248738785	1.580323479	0.206944232	2.066335114	-2.586015716	-0.776835987	-2.162919438	0.633612244	2.838014348	-0.948527349	3.414288596	4.090590724	13.51608341
IFN+IL28+TNF	-0.23019211	2.300883423	2.23624366	1.412043288	2.404660926	2.289105237	0.841493694	2.623169503	-1.65624175	-0.210305949	-0.884005341	1.820571657	3.235225775	1.346731925	5.346842747	3.194930987	26.07115767
IFN+IL28+IL1	-0.658604916	2.472211185	1.598602654	1.061523891	1.714352706	1.929307392	0.645732835	2.433246333	0.13554383	-0.762682862	0.993887583	1.51509873	-0.571067378	1.158264857	4.275331688	2.693998269	20.6347468
IFN+TLA+TNF	1.663852641	3.95681761	4.127801964	0.850229693	2.024241631	3.416288721	0.71754761	2.322556946	-0.3506511	-0.543103584	0.680006946	3.691586916	-0.238441439	1.10085838	4.806435279	3.348644943	31.57467316
IFN+TLA+IL1	1.246248193	5.079446872	2.929572262	0.972589716	1.247793814	3.23983758	0.831060982	2.07496169	1.297094185	-0.663502849	1.486006526	4.062419651	2.807258811	0.870401495	4.954123893	4.407516844	36.84282967
IFN+ TNF+IL1	1.823940418	5.092423257	5.459909328	3.145046919	3.347821548	4.492402866	1.052246242	2.182976971	1.670343955	-0.384037451	2.428113252	4.17610045	2.723178627	2.050186804	5.577362239	3.752200138	48.59021556
IL28+TLA+TNF	2.561590934	1.84957817	1.691041303	0.827054426	2.318865671	1.472275156	0.565783807	0.229363881	-1.134051212	0.55090639	-0.53875068	1.878454662	1.700435137	1.207668938	2.296398544	1.934376692	19.41099182
IL28+TLA+IL1	-0.528399015	-0.570747518	-1.236054414	1.458509552	1.78559927	1.009188932	0.331072448	0.090446979	-1.490886393	0.585947706	-0.44929762	1.342725528	2.908569382	0.415914498	0.214770821	1.414587733	7.281947887
IL28+TNF+IL1	0.04065525	1.839618778	0.730487157	-4.185923985	-0.580897082	-1.015647007	0.690460313	1.113335604	-2.743289942	1.536053983	-1.46606777	2.518825522	3.012123393	0.42511972	2.910270405	0.889940794	5.715065134
TLA+TNF+IL1	1.032181234	3.633825187	3.617601267	0.687003945	0.868412288	3.123825119	0.516090403	0.698235462	-1.872472467	0.846407886	-0.639216995	3.351561416	3.197184035	1.330128564	3.372855608	5.340525066	29.10414802
IFN+IL28+TLA+TNF	0.399985251	3.470310116	3.877329127	0.969315146	2.515240276	2.917899053	0.629392237	2.548710977	-1.607191497	-0.85302571	-0.475850855	2.794210988	1.696094339	1.263488406	5.686625879	2.870972717	28.70350645
IFN+IL28+TLA+IL1	-3.282365613	3.732670344	3.790097691	0.149895711	0.774788231	3.253680986	0.52264808	2.171448625	-0.691336351	-1.299175455	0.577558055	2.126557254	2.632895541	0.351397308	3.878357411	3.254215049	21.94333287
IFN+IL28+TNF+IL1	-1.404594109	5.398358413	5.66749924	2.03647687	1.918241178	4.283968699	0.918858734	2.314446409	0.159155454	-0.080758377	1.455628532	4.870166078	3.211803872	1.94398335	5.862840818	3.569686489	42.12576165
IFN+TLA+TNF+IL1	1.622366532	3.882889826	4.427038576	0.849891991	-0.146972905	3.108861889	0.973018151	2.365025806	1.326502708	-0.186269352	2.105915282	3.693821345	3.11374131	1.606543262	5.633832448	3.952978148	38.32918502
IL28+TLA+TNF+IL1	-1.66617269	3.64318598	4.119195783	1.362089967	2.109740923	3.86773403	0.478305734	0.458008938	-2.63962115	0.506799297	-0.663781014	4.926077561	2.213853014	1.513793815	3.867081393	4.978183257	29.07447484
IFN+IL28+TLA+TNF+IL1	-0.864616357	3.645719693	3.029603443	1.882987562	1.283639543	2.260855419	0.976110589	2.278106459	-0.959504862	-0.116858331	-0.516968907	2.551173759	0.179346089	1.723050419	5.714767072	0.902464697	23.96987629
null	-0.333136171	0.076470509	0.217253309	0.550112305	0.77278194	-2.063566363	-0.00074054	0.04487904	-2.923267981	-0.001769333	-2.306578397	1.057837927	0	0.274870832	1.454988644	0	-3.17986428
IFNb	0.410654113	0.611027905	0.852038024	0.679502374	1.617143944	1.182430482	0.216592322	2.355403206	-0.735320056	-0.269365576	0.207064645	0.129652867	1.494728363	0.021970624	3.184040404	3.949232188	15.90679583
IL28	0.500506191	-1.029375158	-0.939426929	1.484160904	2.043181326	-0.131800025	-0.309376718	-0.102144621	-1.15680496	0.417927811	-0.902010447	-0.639610248	1.469878491	-0.238562119	-0.496474917	1.224573023	1.194641606
TLA	0.404246879	-1.935794572	-1.469664447	1.592802115	1.211098059	0.230362024	-0.154505794	-0.244519046	-1.332431862	0.252453123	-0.834902601	-0.003680571	0.990571697	-0.3721096	-1.153450252	0.737150604	-2.082374243
TNFa	0.855429386	0.623853039	-0.10710747	1.895469345	1.902968512	1.532094715	0.18424606	0.390834178	-1.494587414	0.498126426	-0.095442355	1.724464326	3.703284895	1.204638708	1.703073377	3.263215373	17.7845611
IL1b	1.335588638	1.369167776	0.922546577	0.59791819	2.365364299	1.710868979	0.795064565	1.044057794	-1.620180517	1.336922762	-0.403472297	2.213973668	4.31944397	1.265890771	3.340756852	3.917787902	24.51169993
IFN+IL28	1.620018698	1.789386568	1.612255281	1.467384139	1.928350055	1.83751573	-0.023881901	1.908990069	-1.510812583	-1.065631407	0.380699838	0.898124848	0.377363616	0.368003366	3.373520577	4.907694625	19.86898152
IFN+TLA	1.654704969	0.600818165	0.728256997	-0.494738115	0.369080063	1.486885821	0.060459611	1.831487978	-1.072127718	-0.75393433	0.203139259	0.300047191	1.438289782	-0.866594748	2.402811638	4.106813696	11.99540026
IFN+TNF	1.454099103	3.125007076	2.81332909	0.227676799	0.935545409	2.258408977	0.66698008	2.780939646	-0.878062282	0.240922489	0.340002326	1.881599108	3.312158923	0.778839335	4.622939828	5.634560024	30.19494593
IFN+IL1b	-0.157385367	1.9723527	1.886934988	1.048552863	1.542443108	2.165124044	0.220501341	2.204059993	-1.077272733	-0.571622784	-0.298110082	1.531287455	3.969827712	0.0357064	4.462036255	2.667726448	21.60216234
IL28+TLA	1.502855029	-0.433020161	-0.662073116	0.426829674	1.219745463	0.116888494	0.021498234	0.339767143	-2.103467715	0.458823285	-1.554847866	-0.193358054	0.948983722	-0.489792198	-1.029893094	1.185377311	-0.245683852
IL28+TNF	-0.628588776	0.743715396	0.657490425	1.264718831	2.617747527	0.927743961	0.572175971	0.734740111	-0.855242676	0.886059429	-0.181135729	0.939135708	3.615544042	0.862190088	1.763770551	2.445933136	16.36599799
IL28+IL1b	1.446040883	-0.4423155	-0.531160507	1.945395835	2.718976118	0.733940065	0.382848118	0.299171576	-1.7962395	0.495099355	-0.682322733	1.27890556	3.502918137	0.426652229	0.441681835	1.410137847	11.62972932
TLA+TNF	0.468365054	-0.167009717	-0.266727586	0.544274507	1.162736809	0.344552697	-0.201853734	-0.332748712	-1.486363604	-0.007959156	-0.025738396	-0.08693073	2.920740297	-0.667959042	-0.438184344	2.419771673	4.178966016
TLA+ IL1	0.968218688	-0.202514898	-0.599584983	0.884259998	0.233162124	0.837155426	0.218565752	0.473251985	-1.782172785	0.842575464	-0.859816608	0.631151574	3.478621473	0.098234485	0.83689456	1.299572726	7.357574979
TNF+IL1	1.970848174	1.076129797	1.602238056	1.183710545	2.048783923	1.612338758	0.755480371	0.80362975	-1.203075808	1.230760107	-0.611098052	2.433372712	3.737051353	1.365903267	3.749854248	3.960540394	25.71646759
IFN+IL28+TLA	1.406699278	0.915687244	0.88649595	-0.06556582	0.673394771	1.207205565	0.15639753	1.926350329	-0.129159983	-0.907467237	-0.163174106	-0.364162174	3.252078523	-0.193725292	1.42418378	3.596218855	13.62145721
IFN+IL28+TNF	-0.4187534	2.217211242	2.676943054	1.265045129	2.455905149	2.503525539	0.668453561	2.491828868	-0.935070298	-0.272602543	-0.034049832	2.361368216	3.725088218	1.478743866	5.08467888	4.49272539	29.76104104
IFN+IL28+IL1	0.538769303	3.162204561	2.135718841	1.149792006	1.481993173	2.670872957	0.90821622	2.485746876	0.265050892	-0.715455741	0.87720223	2.640264454	3.354855691	1.078513087	5.548056165	3.67614322	31.25794393
IFN+TLA+TNF	1.050517812	2.551469723	2.128951522	0.33786814	1.894990229	2.236103577	0.604111552	2.345178544	-0.706898	-0.647240827	0.744396256	1.995165602	2.540406921	0.850782902	4.848131978	3.561684093	26.33562002
IFN+TLA+IL1	1.275948427	2.328905198	2.208406329	0.932211515	1.189050398	2.443187885	0.856656818	2.093168547	0.705204134	-0.677128323	1.225770025	2.045803812	3.070336635	0.846398453	4.526633127	1.559946584	26.63049956
IFN+ TNF+IL1	1.438842126	3.425499161	3.260000565	2.876329637	3.090079722	2.354278373	0.938537542	2.473535669	0.867031591	-0.168670811	1.848839008	2.755443569	2.333058518	1.934906999	5.905191103	4.937372551	40.27027532
IL28+TLA+TNF	1.64530128	0.924896261	0.251360253	0.171043152	1.65705006	1.421713623	0.521452673	0.384274332	-0.822230872	0.714396265	-0.107912644	1.533481569	2.66836445	1.00413698	2.162489305	3.017619768	17.14743646
IL28+TLA+IL1	-0.175573819	0.302323833	-0.006904866	2.027326953	1.679494409	0.702790858	0.255173514	-0.069325449	-1.458932499	0.369911823	-0.396593496	1.201863993	4.045100705	0.286749929	0.857641409	2.447883459	12.06893076
IL28+TNF+IL1	0.362104779	0.012598368	0.212531174	0.33483196	0.678983513	1.388255522	0.641905987	0.895019399	-1.845298033	1.167861492	-0.49700888	1.983921836	4.107173429	0.85160933	2.735237422	3.056577856	16.08630516
TLA+TNF+IL1	0.807606383	1.569240027	0.712248409	1.633130698	2.943801862	1.735393157	0.662479868	0.750193226	-1.778609278	0.778656357	0.146890738	2.269463971	2.887552875	1.388122684	3.388277961	2.614146627	22.50859557
IFN+IL28+TLA+TNF	0.429685485	3.418761249	3.497558675	0.994060336	2.476048501	2.262397844	0.628959363	2.534357126	-1.300298902	-0.83581642	0.3485879	3.124820201	3.101967582	1.238898485	4.436548299	3.106518371	29.4630541
IFN+IL28+TLA+IL1	-0.500360827	2.0512023	1.690377304	-0.065041681	0.806472572	2.008331233	0.693145873	2.397683551	-0.334824676	-0.576771764	1.023027729	1.355625551	2.658203687	0.547695348	3.551862279	2.362999809	19.66962829
IFN+IL28+TNF+IL1	-0.948728902	3.43611685	3.290190736	1.998396651	2.170177234	2.463289685	1.020249019	2.675627712	-0.091948729	0.00393687	1.145757073	2.790874759	3.144143076	1.931505822	5.900152749	3.847209153	34.77694976
IFN+TLA+TNF+IL1	1.848011497	2.771656106	2.865740235	1.401969202	1.008333917	2.271022523	0.803256966	2.337454638	0.738632255	-0.262967209	1.668032461	2.857721712	3.411370541	1.626826091	5.602603559	4.257725656	35.20739015
IL28+TLA+TNF+IL1	-1.196697253	1.019587495	1.357362439	1.284089847	2.02422582	1.44960818	0.50553531	0.552475881	-1.852511308	0.669532184	0.445421468	2.241171951	3.254378048	1.324929847	3.187943896	2.644035142	18.91108895
IFN+IL28+TLA+TNF+IL1	0.099980589	3.347964322	3.201636001	1.458320295	0.998749313	2.535215447	1.013060332	2.320605629	-1.360273986	-0.085073489	-0.843456802	2.589958254	0.298829796	1.357539551	5.925352666	3.847487093	26.70589501
null	0	0	0	0	0	0.42303424	0	0	0	0	0	0	0.06348431	0	0	-0.435467551	0.051050999
