# Supplementary material for: Combinatorial Cytokine Code Generates Anti-Viral State in Dendritic Cells
Source: Front Immunol. 2014 Feb 26;5:73. doi: 10.3389/fimmu.2014.00073 (PMC3935347; doi:10.3389/fimmu.2014.00073)
Supplement: Supplementary file 2 [file 71252_Sealfon_DataSheet2.ZIP › R/Fig7/IL6.csv]

	diff	lwr	upr	p adj
IFN+IL1b-IFN+ TNF+IL1	-1.28802832733333	-3.55328207665535	0.977225421988689	0.912866033463878
IFN+IL28-IFN+ TNF+IL1	-3.04699959066667	-5.31225333998869	-0.781745841344644	0.000556581756445684
IFN+IL28+IL1-IFN+ TNF+IL1	-0.989916913999998	-3.25517066332202	1.27533683532202	0.996635411833071
IFN+IL28+TLA-IFN+ TNF+IL1	-3.25344643866667	-5.51870018798869	-0.988192689344643	0.000145939386687277
IFN+IL28+TLA+IL1-IFN+ TNF+IL1	-1.89407929033333	-4.15933303965535	0.37117445898869	0.247169141954867
IFN+IL28+TLA+TNF-IFN+ TNF+IL1	-0.579176225666664	-2.84442997498869	1.68607752365536	0.999999924038192
IFN+IL28+TLA+TNF+IL1-IFN+ TNF+IL1	-0.184747992999998	-2.45000174232202	2.08050575632202	1
IFN+IL28+TNF-IFN+ TNF+IL1	-0.570013373666666	-2.83526712298869	1.69524037565536	0.999999948238041
IFN+IL28+TNF+IL1-IFN+ TNF+IL1	0.104340216666668	-2.16091353265535	2.36959396598869	1
IFN+TLA-IFN+ TNF+IL1	-3.098647745	-5.36390149432202	-0.833393995677977	0.000399828928071888
IFN+TLA+IL1-IFN+ TNF+IL1	-0.469799385999998	-2.73505313532202	1.79545436332202	0.999999999601837
IFN+TLA+TNF-IFN+ TNF+IL1	-0.830758134333332	-3.09601188365535	1.43449561498869	0.999826034614588
IFN+TLA+TNF+IL1-IFN+ TNF+IL1	-0.237960389999999	-2.50321413932202	2.02729335932202	1
IFN+TNF-IFN+ TNF+IL1	-0.977384632333332	-3.24263838165535	1.28786911698869	0.997231197257102
IFNb-IFN+ TNF+IL1	-2.36236368733333	-4.62761743665535	-0.0971099380113105	0.0306290399402722
IL1b-IFN+ TNF+IL1	-2.26017850733333	-4.52543225665535	0.00507524198868969	0.0512606958612986
IL28-IFN+ TNF+IL1	-4.629668011	-6.89492176032202	-2.36441426167798	1.06325087623205e-08
IL28+IL1b-IFN+ TNF+IL1	-4.25757743133333	-6.52283118065535	-1.99232368201131	1.46690579572173e-07
IL28+TLA-IFN+ TNF+IL1	-5.52171137866667	-7.78696512798869	-3.25645762934464	3.02642355620719e-11
IL28+TLA+IL1-IFN+ TNF+IL1	-5.403100226	-7.66835397532202	-3.13784647667798	5.63705748746202e-11
IL28+TLA+TNF-IFN+ TNF+IL1	-3.467612052	-5.73286580132202	-1.20235830267798	3.4975817321814e-05
IL28+TLA+TNF+IL1-IFN+ TNF+IL1	-2.31629899766667	-4.58155274698869	-0.0510452483446446	0.0387671953781181
IL28+TNF-IFN+ TNF+IL1	-3.788763715	-6.05401746432202	-1.52350996567798	3.88739472734212e-06
IL28+TNF+IL1-IFN+ TNF+IL1	-3.01093441866667	-5.27618816798869	-0.745680669344644	0.000699940838484792
null-IFN+ TNF+IL1	-5.62767546866666	-7.89292921798869	-3.36242171934464	1.96470617552791e-11
TLA -IFN+ TNF+IL1	-5.04834975366667	-7.31360350298869	-2.78309600434464	5.65729130208581e-10
TLA+ IL1-IFN+ TNF+IL1	-4.42126609666667	-6.68651984598869	-2.15601234734464	4.62704143888715e-08
TLA+TNF-IFN+ TNF+IL1	-5.98053316633333	-8.24578691565535	-3.71527941701131	1.06573638802843e-11
TLA+TNF+IL1-IFN+ TNF+IL1	-2.558430629	-4.82368437832202	-0.293176879677978	0.0106122619187849
TNF+IL1-IFN+ TNF+IL1	-2.12733328233333	-4.39258703165535	0.137920466988689	0.0957021229603329
TNFa-IFN+ TNF+IL1	-3.80563790166667	-6.07089165098869	-1.54038415234464	3.45884044061773e-06
IFN+IL28-IFN+IL1b	-1.75897126333333	-4.02422501265536	0.506282485988689	0.386637361389566
IFN+IL28+IL1-IFN+IL1b	0.298111413333334	-1.96714233598869	2.56336516265536	1
IFN+IL28+TLA-IFN+IL1b	-1.96541811133333	-4.23067186065535	0.299835637988689	0.189047654913312
IFN+IL28+TLA+IL1-IFN+IL1b	-0.606050962999999	-2.87130471232202	1.65920278632202	0.999999777602736
IFN+IL28+TLA+TNF-IFN+IL1b	0.708852101666668	-1.55640164765535	2.97410585098869	0.999992629815244
IFN+IL28+TLA+TNF+IL1-IFN+IL1b	1.10328033433334	-1.16197341498869	3.36853408365536	0.984595655215611
IFN+IL28+TNF-IFN+IL1b	0.718014953666667	-1.54723879565536	2.98326870298869	0.999990334078966
IFN+IL28+TNF+IL1-IFN+IL1b	1.392368544	-0.872885205322021	3.65762229332202	0.829065813766652
IFN+TLA-IFN+IL1b	-1.81061941766667	-4.07587316698869	0.454634331655356	0.329049895555806
IFN+TLA+IL1-IFN+IL1b	0.818228941333334	-1.44702480798869	3.08348269065536	0.999869060342366
IFN+TLA+TNF-IFN+IL1b	0.457270193	-1.80798355632202	2.72252394232202	0.999999999804067
IFN+TLA+TNF+IL1-IFN+IL1b	1.05006793733333	-1.21518581198869	3.31532168665536	0.992060760558647
IFN+TNF-IFN+IL1b	0.310643695	-1.95461005432202	2.57589744432202	1
IFNb-IFN+IL1b	-1.07433536	-3.33958910932202	1.19091838932202	0.989144635788771
IL1b-IFN+IL1b	-0.972150179999999	-3.23740392932202	1.29310356932202	0.997452075457682
IL28-IFN+IL1b	-3.34163968366667	-5.60689343298869	-1.07638593434464	8.13885400856584e-05
IL28+IL1b-IFN+IL1b	-2.969549104	-5.23480285332202	-0.704295354677978	0.000908749324419533
IL28+TLA-IFN+IL1b	-4.23368305133333	-6.49893680065536	-1.96842930201131	1.73558574734223e-07
IL28+TLA+IL1-IFN+IL1b	-4.11507189866667	-6.38032564798869	-1.84981814934465	3.99442168563802e-07
IL28+TLA+TNF-IFN+IL1b	-2.17958372466667	-4.44483747398869	0.085670024655355	0.0753548652529333
IL28+TLA+TNF+IL1-IFN+IL1b	-1.02827067033333	-3.29352441965536	1.23698307898869	0.994100525446606
IL28+TNF-IFN+IL1b	-2.50073538766667	-4.76598913698869	-0.235481638344645	0.0146265694577971
IL28+TNF+IL1-IFN+IL1b	-1.72290609133333	-3.98815984065536	0.542347657988688	0.429494937837608
null-IFN+IL1b	-4.33964714133333	-6.60490089065535	-2.07439339201131	8.22797109334417e-08
TLA -IFN+IL1b	-3.76032142633333	-6.02557517565536	-1.49506767701131	4.73204869155808e-06
TLA+ IL1-IFN+IL1b	-3.13323776933333	-5.39849151865536	-0.867984020011312	0.000319864075971732
TLA+TNF-IFN+IL1b	-4.692504839	-6.95775858832202	-2.42725108967798	6.82665912687952e-09
TLA+TNF+IL1-IFN+IL1b	-1.27040230166667	-3.53565605098869	0.994851447655355	0.923712326541335
TNF+IL1-IFN+IL1b	-0.839304955	-3.10455870432202	1.42594879432202	0.999789838535775
TNFa-IFN+IL1b	-2.51760957433333	-4.78286332365535	-0.252355825011311	0.0133261907705376
IFN+IL28+IL1-IFN+IL28	2.05708267666667	-0.208171072655354	4.32233642598869	0.130091689938047
IFN+IL28+TLA-IFN+IL28	-0.206446847999999	-2.47170059732202	2.05880690132202	1
IFN+IL28+TLA+IL1-IFN+IL28	1.15292030033333	-1.11233344898869	3.41817404965536	0.973411285276232
IFN+IL28+TLA+TNF-IFN+IL28	2.467823365	0.20256961567798	4.73307711432202	0.0175079640613085
IFN+IL28+TLA+TNF+IL1-IFN+IL28	2.86225159766667	0.596997848344647	5.12750534698869	0.00176988850973925
IFN+IL28+TNF-IFN+IL28	2.476986217	0.211732467677978	4.74223996632202	0.0166570764784364
IFN+IL28+TNF+IL1-IFN+IL28	3.15133980733333	0.886086058011312	5.41659355665536	0.000284469523891606
IFN+TLA-IFN+IL28	-0.0516481543333329	-2.31690190365535	2.21360559498869	1
IFN+TLA+IL1-IFN+IL28	2.57720020466667	0.311946455344646	4.84245395398869	0.00954636582412405
IFN+TLA+TNF-IFN+IL28	2.21624145633333	-0.0490122929886883	4.48149520565535	0.0633945413207547
IFN+TLA+TNF+IL1-IFN+IL28	2.80903920066667	0.543785451344645	5.07429294998869	0.00244868929173747
IFN+TNF-IFN+IL28	2.06961495833333	-0.195638790988688	4.33486870765535	0.123313637689964
IFNb-IFN+IL28	0.684635903333334	-1.58061784598869	2.94988965265536	0.999996506256845
IL1b-IFN+IL28	0.786821083333334	-1.47843266598869	3.05207483265536	0.999938184770254
IL28-IFN+IL28	-1.58266842033333	-3.84792216965535	0.682585328988689	0.607855624679239
IL28+IL1b-IFN+IL28	-1.21057784066667	-3.47583158998869	1.05467590865536	0.953643516982268
IL28+TLA-IFN+IL28	-2.474711788	-4.73996553732202	-0.209458038677979	0.0168646429683335
IL28+TLA+IL1-IFN+IL28	-2.35610063533333	-4.62135438465535	-0.0908468860113114	0.0316363844048285
IL28+TLA+TNF-IFN+IL28	-0.420612461333334	-2.68586621065536	1.84464128798869	0.999999999979012
IL28+TLA+TNF+IL1-IFN+IL28	0.730700592999999	-1.53455315632202	2.99595434232202	0.999986067565633
IL28+TNF-IFN+IL28	-0.741764124333333	-3.00701787365536	1.52348962498869	0.999981007215086
IL28+TNF+IL1-IFN+IL28	0.0360651719999998	-2.22918857732202	2.30131892132202	1
null-IFN+IL28	-2.580675878	-4.84592962732202	-0.315422128677977	0.00936034956075105
TLA -IFN+IL28	-2.001350163	-4.26660391232202	0.263903586322022	0.163902379803045
TLA+ IL1-IFN+IL28	-1.374266506	-3.63952025532202	0.890987243322021	0.845957351519965
TLA+TNF-IFN+IL28	-2.93353357566667	-5.19878732498869	-0.668279826344645	0.00113856587398453
TLA+TNF+IL1-IFN+IL28	0.488568961666666	-1.77668478765536	2.75382271098869	0.999999998900173
TNF+IL1-IFN+IL28	0.919666308333333	-1.34558744098869	3.18492005765535	0.998957014869138
TNFa-IFN+IL28	-0.758638311	-3.02389206032202	1.50661543832202	0.999970005514183
IFN+IL28+TLA-IFN+IL28+IL1	-2.26352952466667	-4.52878327398869	0.00172422465535504	0.0504251934078916
IFN+IL28+TLA+IL1-IFN+IL28+IL1	-0.904162376333334	-3.16941612565536	1.36109137298869	0.999216294154813
IFN+IL28+TLA+TNF-IFN+IL28+IL1	0.410740688333334	-1.85451306098869	2.67599443765536	0.999999999989045
IFN+IL28+TLA+TNF+IL1-IFN+IL28+IL1	0.805168921000001	-1.46008482832202	3.07042267032202	0.999903510727809
IFN+IL28+TNF-IFN+IL28+IL1	0.419903540333332	-1.84535020898869	2.68515728965535	0.999999999979946
IFN+IL28+TNF+IL1-IFN+IL28+IL1	1.09425713066667	-1.17099661865536	3.35951087998869	0.986151728249139
IFN+TLA-IFN+IL28+IL1	-2.108730831	-4.37398458032202	0.156522918322021	0.103978248577113
IFN+TLA+IL1-IFN+IL28+IL1	0.520117528	-1.74513622132202	2.78537127732202	0.999999994591498
IFN+TLA+TNF-IFN+IL28+IL1	0.159158779666666	-2.10609496965536	2.42441252898869	1
IFN+TLA+TNF+IL1-IFN+IL28+IL1	0.751956524	-1.51329722532202	3.01721027332202	0.999974914648872
IFN+TNF-IFN+IL28+IL1	0.0125322816666662	-2.25272146765536	2.27778603098869	1
IFNb-IFN+IL28+IL1	-1.37244677333333	-3.63770052265536	0.892806975988688	0.847602905350978
IL1b-IFN+IL28+IL1	-1.27026159333333	-3.53551534265536	0.994992155988688	0.923795089286185
IL28-IFN+IL28+IL1	-3.639751097	-5.90500484632202	-1.37449734767798	1.08462953360977e-05
IL28+IL1b-IFN+IL28+IL1	-3.26766051733333	-5.53291426665536	-1.00240676801131	0.000132889793122648
IL28+TLA-IFN+IL28+IL1	-4.53179446466667	-6.79704821398869	-2.26654071534465	2.12111336272969e-08
IL28+TLA+IL1-IFN+IL28+IL1	-4.413183312	-6.67843706132202	-2.14792956267798	4.89855637164638e-08
IL28+TLA+TNF-IFN+IL28+IL1	-2.477695138	-4.74294888732202	-0.212441388677979	0.0165928643216878
IL28+TLA+TNF+IL1-IFN+IL28+IL1	-1.32638208366667	-3.59163583298869	0.938871665655354	0.88594097050592
IL28+TNF-IFN+IL28+IL1	-2.798846801	-5.06410055032202	-0.533593051677979	0.00260453191171894
IL28+TNF+IL1-IFN+IL28+IL1	-2.02101750466667	-4.28627125398869	0.244236244655354	0.151268554037624
null-IFN+IL28+IL1	-4.63775855466667	-6.90301230398869	-2.37250480534464	1.00427236526812e-08
TLA -IFN+IL28+IL1	-4.05843283966667	-6.32368658898869	-1.79317909034464	5.94160067590721e-07
TLA+ IL1-IFN+IL28+IL1	-3.43134918266667	-5.69660293198869	-1.16609543334465	4.46540696125153e-05
TLA+TNF-IFN+IL28+IL1	-4.99061625233333	-7.25587000165536	-2.72536250301131	8.4389084609171e-10
TLA+TNF+IL1-IFN+IL28+IL1	-1.568513715	-3.83376746432202	0.69674003432202	0.62603817386378
TNF+IL1-IFN+IL28+IL1	-1.13741636833333	-3.40267011765536	1.12783738098869	0.977420341339703
TNFa-IFN+IL28+IL1	-2.81572098766667	-5.08097473698869	-0.550467238344646	0.0023514189139483
IFN+IL28+TLA+IL1-IFN+IL28+TLA	1.35936714833333	-0.905886600988689	3.62462089765535	0.859142158895077
IFN+IL28+TLA+TNF-IFN+IL28+TLA	2.674270213	0.409016463677979	4.93952396232202	0.00546257417321261
IFN+IL28+TLA+TNF+IL1-IFN+IL28+TLA	3.06869844566667	0.803444696344646	5.33395219498869	0.000484542623873763
IFN+IL28+TNF-IFN+IL28+TLA	2.683433065	0.418179315677977	4.94868681432202	0.00517755442448964
IFN+IL28+TNF+IL1-IFN+IL28+TLA	3.35778665533333	1.09253290601131	5.62304040465536	7.30858171352766e-05
IFN+TLA-IFN+IL28+TLA	0.154798693666666	-2.11045505565536	2.42005244298869	1
IFN+TLA+IL1-IFN+IL28+TLA	2.78364705266667	0.518393303344645	5.04890080198869	0.00285470586516823
IFN+TLA+TNF-IFN+IL28+TLA	2.42268830433333	0.157434555011311	4.68794205365535	0.022315261459715
IFN+TLA+TNF+IL1-IFN+IL28+TLA	3.01548604866667	0.750232299344645	5.28073979798869	0.000680042937074576
IFN+TNF-IFN+IL28+TLA	2.27606180633333	0.0108080570113112	4.54131555565535	0.0474060776628402
IFNb-IFN+IL28+TLA	0.891082751333333	-1.37417099798869	3.15633650065535	0.999389288561121
IL1b-IFN+IL28+TLA	0.993267931333333	-1.27198581798869	3.25852168065535	0.996458887634908
IL28-IFN+IL28+TLA	-1.37622157233333	-3.64147532165536	0.889032176988688	0.844178608504013
IL28+IL1b-IFN+IL28+TLA	-1.00413099266667	-3.26938474198869	1.26112275665535	0.995832022206225
IL28+TLA-IFN+IL28+TLA	-2.26826494	-4.53351868932202	-0.0030111906779795	0.0492650058475126
IL28+TLA+IL1-IFN+IL28+TLA	-2.14965378733333	-4.41490753665536	0.115599961988688	0.0865055235566157
IL28+TLA+TNF-IFN+IL28+TLA	-0.214165613333334	-2.47941936265536	2.05108813598869	1
IL28+TLA+TNF+IL1-IFN+IL28+TLA	0.937147440999999	-1.32810630832202	3.20240119032202	0.998578079361054
IL28+TNF-IFN+IL28+TLA	-0.535317276333334	-2.80057102565536	1.72993647298869	0.999999988888464
IL28+TNF+IL1-IFN+IL28+TLA	0.242512019999999	-2.02274172932202	2.50776576932202	1
null-IFN+IL28+TLA	-2.37422903	-4.63948277932202	-0.108975280677978	0.0287998820314247
TLA -IFN+IL28+TLA	-1.794903315	-4.06015706432202	0.470350434322021	0.34605533623199
TLA+ IL1-IFN+IL28+TLA	-1.167819658	-3.43307340732202	1.09743409132202	0.969067732977593
TLA+TNF-IFN+IL28+TLA	-2.72708672766667	-4.99234047698869	-0.461832978344646	0.00400297341051947
TLA+TNF+IL1-IFN+IL28+TLA	0.695015809666665	-1.57023793965536	2.96026955898869	0.99999516274466
TNF+IL1-IFN+IL28+TLA	1.12611315633333	-1.13914059298869	3.39136690565535	0.980035998151271
TNFa-IFN+IL28+TLA	-0.552191463000001	-2.81744521232202	1.71306228632202	0.999999976100399
IFN+IL28+TLA+TNF-IFN+IL28+TLA+IL1	1.31490306466667	-0.950350684655354	3.58015681398869	0.894479346869688
IFN+IL28+TLA+TNF+IL1-IFN+IL28+TLA+IL1	1.70933129733333	-0.555922451988687	3.97458504665536	0.446099702993335
IFN+IL28+TNF-IFN+IL28+TLA+IL1	1.32406591666667	-0.941187832655356	3.58931966598869	0.887696780480496
IFN+IL28+TNF+IL1-IFN+IL28+TLA+IL1	1.998419507	-0.266834242322021	4.26367325632202	0.165852456343272
IFN+TLA-IFN+IL28+TLA+IL1	-1.20456845466667	-3.46982220398869	1.06068529465536	0.956093475415146
IFN+TLA+IL1-IFN+IL28+TLA+IL1	1.42427990433333	-0.840973844988688	3.68953365365536	0.797077118127195
IFN+TLA+TNF-IFN+IL28+TLA+IL1	1.063321156	-1.20193259332202	3.32857490532202	0.990560244591003
IFN+TLA+TNF+IL1-IFN+IL28+TLA+IL1	1.65611890033333	-0.609134848988688	3.92137264965536	0.513077973687375
IFN+TNF-IFN+IL28+TLA+IL1	0.916694658	-1.34855909132202	3.18194840732202	0.999011814383939
IFNb-IFN+IL28+TLA+IL1	-0.468284397	-2.73353814632202	1.79696935232202	0.99999999963405
IL1b-IFN+IL28+TLA+IL1	-0.366099217	-2.63135296632202	1.89915453232202	1
IL28-IFN+IL28+TLA+IL1	-2.73558872066667	-5.00084246998869	-0.470334971344645	0.00380589785324104
IL28+IL1b-IFN+IL28+TLA+IL1	-2.363498141	-4.62875189032202	-0.0982443916779783	0.0304497114322182
IL28+TLA-IFN+IL28+TLA+IL1	-3.62763208833333	-5.89288583765536	-1.36237833901131	1.1784716733243e-05
IL28+TLA+IL1-IFN+IL28+TLA+IL1	-3.50902093566667	-5.77427468498869	-1.24376718634465	2.64335752860889e-05
IL28+TLA+TNF-IFN+IL28+TLA+IL1	-1.57353276166667	-3.83878651098869	0.691720987655355	0.619603032176536
IL28+TLA+TNF+IL1-IFN+IL28+TLA+IL1	-0.422219707333334	-2.68747345665536	1.84303404198869	0.999999999976738
IL28+TNF-IFN+IL28+TLA+IL1	-1.89468442466667	-4.15993817398869	0.370569324655355	0.246629592209963
IL28+TNF+IL1-IFN+IL28+TLA+IL1	-1.11685512833333	-3.38210887765536	1.14839862098869	0.981997121423389
null-IFN+IL28+TLA+IL1	-3.73359617833333	-5.99884992765536	-1.46834242901131	5.69047704546133e-06
TLA -IFN+IL28+TLA+IL1	-3.15427046333333	-5.41952421265536	-0.889016714011312	0.000279110944329974
TLA+ IL1-IFN+IL28+TLA+IL1	-2.52718680633333	-4.79244055565536	-0.261933057011312	0.0126368386401621
TLA+TNF-IFN+IL28+TLA+IL1	-4.086453876	-6.35170762532202	-1.82120012667798	4.88231429840447e-07
TLA+TNF+IL1-IFN+IL28+TLA+IL1	-0.664351338666668	-2.92960508798869	1.60090241065535	0.999998194763147
TNF+IL1-IFN+IL28+TLA+IL1	-0.233253992000001	-2.49850774132202	2.03199975732202	1
TNFa-IFN+IL28+TLA+IL1	-1.91155861133333	-4.17681236065536	0.353695137988688	0.231905226128755
IFN+IL28+TLA+TNF+IL1-IFN+IL28+TLA+TNF	0.394428232666667	-1.87082551665535	2.65968198198869	1
IFN+IL28+TNF-IFN+IL28+TLA+TNF	0.00916285199999844	-2.25609089732202	2.27441660132202	1
IFN+IL28+TNF+IL1-IFN+IL28+TLA+TNF	0.683516442333333	-1.58173730698869	2.94877019165535	0.999996628404831
IFN+TLA-IFN+IL28+TLA+TNF	-2.51947151933333	-4.78472526865536	-0.254217770011313	0.0131894889716412
IFN+TLA+IL1-IFN+IL28+TLA+TNF	0.109376839666666	-2.15587690965536	2.37463058898869	1
IFN+TLA+TNF-IFN+IL28+TLA+TNF	-0.251581908666668	-2.51683565798869	2.01367184065535	1
IFN+TLA+TNF+IL1-IFN+IL28+TLA+TNF	0.341215835666666	-1.92403791365536	2.60646958498869	1
IFN+TNF-IFN+IL28+TLA+TNF	-0.398208406666668	-2.66346215598869	1.86704534265535	1
IFNb-IFN+IL28+TLA+TNF	-1.78318746166667	-4.04844121098869	0.482066287655354	0.359034816185626
IL1b-IFN+IL28+TLA+TNF	-1.68100228166667	-3.94625603098869	0.584251467655354	0.481436731901188
IL28-IFN+IL28+TLA+TNF	-4.05049178533333	-6.31574553465536	-1.78523803601131	6.28140043645864e-07
IL28+IL1b-IFN+IL28+TLA+TNF	-3.67840120566667	-5.94365495498869	-1.41314745634465	8.32016981033856e-06
IL28+TLA-IFN+IL28+TLA+TNF	-4.942535153	-7.20778890232202	-2.67728140367798	1.17955933909286e-09
IL28+TLA+IL1-IFN+IL28+TLA+TNF	-4.82392400033334	-7.08917774965536	-2.55867025101131	2.70722644302168e-09
IL28+TLA+TNF-IFN+IL28+TLA+TNF	-2.88843582633333	-5.15368957565536	-0.623182077011313	0.00150633181267845
IL28+TLA+TNF+IL1-IFN+IL28+TLA+TNF	-1.737122772	-4.00237652132202	0.52813097732202	0.412369712115116
IL28+TNF-IFN+IL28+TLA+TNF	-3.20958748933333	-5.47484123865536	-0.944333740011313	0.000194626636264905
IL28+TNF+IL1-IFN+IL28+TLA+TNF	-2.431758193	-4.69701194232202	-0.16650444367798	0.0212614810690722
null-IFN+IL28+TLA+TNF	-5.048499243	-7.31375299232202	-2.78324549367798	5.65145152897628e-10
TLA -IFN+IL28+TLA+TNF	-4.469173528	-6.73442727732202	-2.20391977867798	3.29985535563182e-08
TLA+ IL1-IFN+IL28+TLA+TNF	-3.842089871	-6.10734362032202	-1.57683612167798	2.68647220880158e-06
TLA+TNF-IFN+IL28+TLA+TNF	-5.40135694066667	-7.66661068998869	-3.13610319134465	5.69395641747406e-11
TLA+TNF+IL1-IFN+IL28+TLA+TNF	-1.97925440333334	-4.24450815265536	0.285999345988686	0.179044176254109
TNF+IL1-IFN+IL28+TLA+TNF	-1.54815705666667	-3.81341080598869	0.717096692655353	0.651957994656745
TNFa-IFN+IL28+TLA+TNF	-3.226461676	-5.49171542532202	-0.96120792667798	0.000174256386945904
IFN+IL28+TNF-IFN+IL28+TLA+TNF+IL1	-0.385265380666668	-2.65051912998869	1.87998836865535	1
IFN+IL28+TNF+IL1-IFN+IL28+TLA+TNF+IL1	0.289088209666666	-1.97616553965536	2.55434195898869	1
IFN+TLA-IFN+IL28+TLA+TNF+IL1	-2.913899752	-5.17915350132202	-0.648646002677979	0.00128655245508835
IFN+TLA+IL1-IFN+IL28+TLA+TNF+IL1	-0.285051393000001	-2.55030514232202	1.98020235632202	1
IFN+TLA+TNF-IFN+IL28+TLA+TNF+IL1	-0.646010141333335	-2.91126389065536	1.61924360798869	0.999999034865741
IFN+TLA+TNF+IL1-IFN+IL28+TLA+TNF+IL1	-0.0532123970000011	-2.31846614632202	2.21204135232202	1
IFN+TNF-IFN+IL28+TLA+TNF+IL1	-0.792636639333335	-3.05789038865536	1.47261710998869	0.999928663979048
IFNb-IFN+IL28+TLA+TNF+IL1	-2.17761569433333	-4.44286944365536	0.087638054988687	0.0760483838083416
IL1b-IFN+IL28+TLA+TNF+IL1	-2.07543051433333	-4.34068426365536	0.189823234988687	0.12026666237417
IL28-IFN+IL28+TLA+TNF+IL1	-4.444920018	-6.71017376732202	-2.17966626867798	3.91581770342597e-08
IL28+IL1b-IFN+IL28+TLA+TNF+IL1	-4.07282943833333	-6.33808318765536	-1.80757568901131	5.37154609014934e-07
IL28+TLA-IFN+IL28+TLA+TNF+IL1	-5.33696338566667	-7.60221713498869	-3.07170963634465	8.3575479870035e-11
IL28+TLA+IL1-IFN+IL28+TLA+TNF+IL1	-5.218352233	-7.48360598232202	-2.95309848367798	1.78655867877353e-10
IL28+TLA+TNF-IFN+IL28+TLA+TNF+IL1	-3.282864059	-5.54811780832202	-1.01761030967798	0.000120197270490396
IL28+TLA+TNF+IL1-IFN+IL28+TLA+TNF+IL1	-2.13155100466667	-4.39680475398869	0.133702744655353	0.0939041615509694
IL28+TNF-IFN+IL28+TLA+TNF+IL1	-3.604015722	-5.86926947132202	-1.33876197267798	1.38499740306441e-05
IL28+TNF+IL1-IFN+IL28+TLA+TNF+IL1	-2.82618642566667	-5.09144017498869	-0.560932676344647	0.00220647766410886
null-IFN+IL28+TLA+TNF+IL1	-5.44292747566667	-7.70818122498869	-3.17767372634465	4.51089166020324e-11
TLA -IFN+IL28+TLA+TNF+IL1	-4.86360176066667	-7.12885550998869	-2.59834801134465	2.04917161017448e-09
TLA+ IL1-IFN+IL28+TLA+TNF+IL1	-4.23651810366667	-6.50177185298869	-1.97126435434465	1.70130135868085e-07
TLA+TNF-IFN+IL28+TLA+TNF+IL1	-5.79578517333334	-8.06103892265536	-3.53053142401131	1.29066757281748e-11
TLA+TNF+IL1-IFN+IL28+TLA+TNF+IL1	-2.373682636	-4.63893638532202	-0.10842888667798	0.0288818880024337
TNF+IL1-IFN+IL28+TLA+TNF+IL1	-1.94258528933334	-4.20783903865536	0.322668459988686	0.206449735158708
TNFa-IFN+IL28+TLA+TNF+IL1	-3.62088990866667	-5.88614365798869	-1.35563615934465	1.23410908358101e-05
IFN+IL28+TNF+IL1-IFN+IL28+TNF	0.674353590333334	-1.59090015898869	2.93960733965536	0.999997489722406
IFN+TLA-IFN+IL28+TNF	-2.52863437133333	-4.79388812065535	-0.263380622011311	0.0125355834331491
IFN+TLA+IL1-IFN+IL28+TNF	0.100213987666668	-2.16503976165535	2.36546773698869	1
IFN+TLA+TNF-IFN+IL28+TNF	-0.260744760666666	-2.52599850998869	2.00450898865536	1
IFN+TLA+TNF+IL1-IFN+IL28+TNF	0.332052983666667	-1.93320076565535	2.59730673298869	1
IFN+TNF-IFN+IL28+TNF	-0.407371258666666	-2.67262500798869	1.85788249065536	0.999999999991258
IFNb-IFN+IL28+TNF	-1.79235031366667	-4.05760406298869	0.472903435655355	0.348862069226747
IL1b-IFN+IL28+TNF	-1.69016513366667	-3.95541888298869	0.575088615655356	0.469915980889764
IL28-IFN+IL28+TNF	-4.05965463733333	-6.32490838665535	-1.79440088801131	5.89096906256081e-07
IL28+IL1b-IFN+IL28+TNF	-3.68756405766667	-5.95281780698869	-1.42231030834464	7.81243717418167e-06
IL28+TLA-IFN+IL28+TNF	-4.951698005	-7.21695175432202	-2.68644425567798	1.10651143803153e-09
IL28+TLA+IL1-IFN+IL28+TNF	-4.83308685233333	-7.09834060165535	-2.56783310301131	2.53849830045283e-09
IL28+TLA+TNF-IFN+IL28+TNF	-2.89759867833333	-5.16285242765536	-0.632344929011312	0.00142337212959098
IL28+TLA+TNF+IL1-IFN+IL28+TNF	-1.746285624	-4.01153937332202	0.518968125322021	0.401487775888998
IL28+TNF-IFN+IL28+TNF	-3.21875034133333	-5.48400409065535	-0.953496592011311	0.00018329246447879
IL28+TNF+IL1-IFN+IL28+TNF	-2.440921045	-4.70617479432202	-0.175667295677978	0.0202434547338671
null-IFN+IL28+TNF	-5.057662095	-7.32291584432202	-2.79240834567798	5.30534394194149e-10
TLA -IFN+IL28+TNF	-4.47833638	-6.74359012932202	-2.21308263067798	3.09323130442962e-08
TLA+ IL1-IFN+IL28+TNF	-3.851252723	-6.11650647232202	-1.58599897367798	2.52093221708716e-06
TLA+TNF-IFN+IL28+TNF	-5.41051979266667	-7.67577354198869	-3.14526604334465	5.40266720250315e-11
TLA+TNF+IL1-IFN+IL28+TNF	-1.98841725533333	-4.25367100465536	0.276836493988688	0.172641689977708
TNF+IL1-IFN+IL28+TNF	-1.55731990866667	-3.82257365798869	0.707933840655355	0.640330981005626
TNFa-IFN+IL28+TNF	-3.235624528	-5.50087827732202	-0.970370778677978	0.000164085160367033
IFN+TLA-IFN+IL28+TNF+IL1	-3.20298796166667	-5.46824171098869	-0.937734212344645	0.000203211918566759
IFN+TLA+IL1-IFN+IL28+TNF+IL1	-0.574139602666667	-2.83939335198869	1.69111414665536	0.999999938409008
IFN+TLA+TNF-IFN+IL28+TNF+IL1	-0.935098351000001	-3.20035210032202	1.33015539832202	0.998627902330302
IFN+TLA+TNF+IL1-IFN+IL28+TNF+IL1	-0.342300606666667	-2.60755435598869	1.92295314265535	1
IFN+TNF-IFN+IL28+TNF+IL1	-1.081724849	-3.34697859832202	1.18352890032202	0.988102244458707
IFNb-IFN+IL28+TNF+IL1	-2.466703904	-4.73195765332202	-0.201450154677979	0.0176146289613551
IL1b-IFN+IL28+TNF+IL1	-2.364518724	-4.62977247332202	-0.0992649746779786	0.0302891958090493
IL28-IFN+IL28+TNF+IL1	-4.73400822766667	-6.99926197698869	-2.46875447834465	5.09579767271617e-09
IL28+IL1b-IFN+IL28+TNF+IL1	-4.361917648	-6.62717139732202	-2.09666389867798	7.03236643362359e-08
IL28+TLA-IFN+IL28+TNF+IL1	-5.62605159533333	-7.89130534465536	-3.36079784601131	1.97596383699761e-11
IL28+TLA+IL1-IFN+IL28+TNF+IL1	-5.50744044266667	-7.77269419198869	-3.24218669334465	3.23615578778913e-11
IL28+TLA+TNF-IFN+IL28+TNF+IL1	-3.57195226866667	-5.83720601798869	-1.30669851934465	1.72365474778724e-05
IL28+TLA+TNF+IL1-IFN+IL28+TNF+IL1	-2.42063921433333	-4.68589296365536	-0.155385465011313	0.0225598685850682
IL28+TNF-IFN+IL28+TNF+IL1	-3.89310393166667	-6.15835768098869	-1.62785018234465	1.88467724349106e-06
IL28+TNF+IL1-IFN+IL28+TNF+IL1	-3.11527463533333	-5.38052838465536	-0.850020886011313	0.000359219407914391
null-IFN+IL28+TNF+IL1	-5.73201568533333	-7.99726943465536	-3.46676193601131	1.46059830896661e-11
TLA -IFN+IL28+TNF+IL1	-5.15268997033333	-7.41794371965536	-2.88743622101131	2.7719149198191e-10
TLA+ IL1-IFN+IL28+TNF+IL1	-4.52560631333333	-6.79086006265536	-2.26035256401131	2.21580079839967e-08
TLA+TNF-IFN+IL28+TNF+IL1	-6.084873383	-8.35012713232202	-3.81961963367798	1.01957331466451e-11
TLA+TNF+IL1-IFN+IL28+TNF+IL1	-2.66277084566667	-4.92802459498869	-0.397517096344646	0.00584134702599304
TNF+IL1-IFN+IL28+TNF+IL1	-2.231673499	-4.49692724832202	0.0335802503220206	0.0588742242417258
TNFa-IFN+IL28+TNF+IL1	-3.90997811833333	-6.17523186765536	-1.64472436901131	1.67583188837028e-06
IFN+TLA+IL1-IFN+TLA	2.628848359	0.363594609677979	4.89410210832202	0.00710880205363684
IFN+TLA+TNF-IFN+TLA	2.26788961066667	0.00263586134464466	4.53314335998869	0.0493560947218536
IFN+TLA+TNF+IL1-IFN+TLA	2.860687355	0.595433605677978	5.12594110432202	0.00178696450336713
IFN+TNF-IFN+TLA	2.12126311266667	-0.143990636655355	4.38651686198869	0.0983401554793171
IFNb-IFN+TLA	0.736284057666666	-1.52896969165536	3.00153780698869	0.999983692569721
IL1b-IFN+TLA	0.838469237666667	-1.42678451165536	3.10372298698869	0.999793652384997
IL28-IFN+TLA	-1.531020266	-3.79627401532202	0.734233483322022	0.673486452555784
IL28+IL1b-IFN+TLA	-1.15892968633333	-3.42418343565536	1.10632406298869	0.971719182157781
IL28+TLA-IFN+TLA	-2.42306363366667	-4.68831738298869	-0.157809884344646	0.0222707212784341
IL28+TLA+IL1-IFN+TLA	-2.304452481	-4.56970623032202	-0.0391987316779785	0.0411516330342667
IL28+TLA+TNF-IFN+TLA	-0.368964307000001	-2.63421805632202	1.89628944232202	1
IL28+TLA+TNF+IL1-IFN+TLA	0.782348747333332	-1.48290500198869	3.04760249665535	0.999944708225659
IL28+TNF-IFN+TLA	-0.690115970000001	-2.95536971932202	1.57513777932202	0.999995847195194
IL28+TNF+IL1-IFN+TLA	0.0877133263333327	-2.17754042298869	2.35296707565535	1
null-IFN+TLA	-2.52902772366667	-4.79428147298869	-0.263773974344645	0.0125081999288288
TLA -IFN+TLA	-1.94970200866667	-4.21495575798869	0.315551740655355	0.20090540508872
TLA+ IL1-IFN+TLA	-1.32261835166667	-3.58787210098869	0.942635397655354	0.888785670277855
TLA+TNF-IFN+TLA	-2.88188542133333	-5.14713917065536	-0.616631672011312	0.00156847509610325
TLA+TNF+IL1-IFN+TLA	0.540217115999999	-1.72503663332202	2.80547086532202	0.999999986071771
TNF+IL1-IFN+TLA	0.971314462666666	-1.29393928665536	3.23656821198869	0.997485912196824
TNFa-IFN+TLA	-0.706990156666667	-2.97224390598869	1.55826359265535	0.999993030113423
IFN+TLA+TNF-IFN+TLA+IL1	-0.360958748333334	-2.62621249765536	1.90429500098869	1
IFN+TLA+TNF+IL1-IFN+TLA+IL1	0.231838996	-2.03341475332202	2.49709274532202	1
IFN+TNF-IFN+TLA+IL1	-0.507585246333334	-2.77283899565536	1.75766850298869	0.999999997079697
IFNb-IFN+TLA+IL1	-1.89256430133333	-4.15781805065536	0.372689447988688	0.248523426072349
IL1b-IFN+TLA+IL1	-1.79037912133333	-4.05563287065536	0.474874627988688	0.351037475441267
IL28-IFN+TLA+IL1	-4.159868625	-6.42512237432202	-1.89461487567798	2.91646920058675e-07
IL28+IL1b-IFN+TLA+IL1	-3.78777804533333	-6.05303179465536	-1.52252429601131	3.91399512611468e-06
IL28+TLA-IFN+TLA+IL1	-5.05191199266667	-7.31716574198869	-2.78665824334465	5.51993228903314e-10
IL28+TLA+IL1-IFN+TLA+IL1	-4.93330084	-7.19855458932202	-2.66804709067798	1.25811283613331e-09
IL28+TLA+TNF-IFN+TLA+IL1	-2.997812666	-5.26306641532202	-0.732558916677979	0.000760517115902415
IL28+TLA+TNF+IL1-IFN+TLA+IL1	-1.84649961166667	-4.11175336098869	0.418754137655354	0.292061449123274
IL28+TNF-IFN+TLA+IL1	-3.318964329	-5.58421807832202	-1.05371057967798	9.46314999920039e-05
IL28+TNF+IL1-IFN+TLA+IL1	-2.54113503266667	-4.80638878198869	-0.275881283344646	0.0116921260186869
null-IFN+TLA+IL1	-5.15787608266667	-7.42312983198869	-2.89262233334464	2.67650679397491e-10
TLA -IFN+TLA+IL1	-4.57855036766667	-6.84380411698869	-2.31329661834465	1.52498144112556e-08
TLA+ IL1-IFN+TLA+IL1	-3.95146671066667	-6.21672045998869	-1.68621296134465	1.25502603565142e-06
TLA+TNF-IFN+TLA+IL1	-5.51073378033333	-7.77598752965536	-3.24548003101131	3.18532977772179e-11
TLA+TNF+IL1-IFN+TLA+IL1	-2.088631243	-4.35388499232202	0.17662250632202	0.113576851966414
TNF+IL1-IFN+TLA+IL1	-1.65753389633333	-3.92278764565536	0.607719852988687	0.511266953725089
TNFa-IFN+TLA+IL1	-3.33583851566667	-5.60109226498869	-1.07058476634465	8.45922216462514e-05
IFN+TLA+TNF+IL1-IFN+TLA+TNF	0.592797744333334	-1.67245600498869	2.85805149365536	0.999999867848611
IFN+TNF-IFN+TLA+TNF	-0.146626498	-2.41188024732202	2.11862725132202	1
IFNb-IFN+TLA+TNF	-1.531605553	-3.79685930232202	0.733648196322022	0.672756446559674
IL1b-IFN+TLA+TNF	-1.429420373	-3.69467412232202	0.835833376322022	0.791674990624632
IL28-IFN+TLA+TNF	-3.79890987666667	-6.06416362598869	-1.53365612734464	3.62378651275197e-06
IL28+IL1b-IFN+TLA+TNF	-3.426819297	-5.69207304632202	-1.16156554767798	4.6034809586315e-05
IL28+TLA-IFN+TLA+TNF	-4.69095324433333	-6.95620699365536	-2.42569949501131	6.90172641260034e-09
IL28+TLA+IL1-IFN+TLA+TNF	-4.57234209166667	-6.83759584098869	-2.30708834234464	1.59327487869731e-08
IL28+TLA+TNF-IFN+TLA+TNF	-2.63685391766667	-4.90210766698869	-0.371600168344645	0.0067881700796506
IL28+TLA+TNF+IL1-IFN+TLA+TNF	-1.48554086333333	-3.75079461265536	0.779712885988688	0.728755104223823
IL28+TNF-IFN+TLA+TNF	-2.95800558066667	-5.22325932998869	-0.692751831344645	0.000977024367640578
IL28+TNF+IL1-IFN+TLA+TNF	-2.18017628433333	-4.44543003365536	0.0850774649886881	0.0751471147655456
null-IFN+TLA+TNF	-4.79691733433333	-7.06217108365535	-2.53166358501131	3.27304983116505e-09
TLA -IFN+TLA+TNF	-4.21759161933333	-6.48284536865536	-1.95233787001131	1.94364537908776e-07
TLA+ IL1-IFN+TLA+TNF	-3.59050796233333	-5.85576171165536	-1.32525421301131	1.51880390081294e-05
TLA+TNF-IFN+TLA+TNF	-5.149775032	-7.41502878132202	-2.88452128267798	2.82709300414297e-10
TLA+TNF+IL1-IFN+TLA+TNF	-1.72767249466667	-3.99292624398869	0.537581254655354	0.423721928102103
TNF+IL1-IFN+TLA+TNF	-1.296575148	-3.56182889732202	0.968678601322021	0.90726194262538
TNFa-IFN+TLA+TNF	-2.97487976733333	-5.24013351665536	-0.709626018011312	0.000878802135464984
IFN+TNF-IFN+TLA+TNF+IL1	-0.739424242333333	-3.00467799165536	1.52582950698869	0.999982199665226
IFNb-IFN+TLA+TNF+IL1	-2.12440329733333	-4.38965704665535	0.140850451988688	0.0969679948630338
IL1b-IFN+TLA+TNF+IL1	-2.02221811733333	-4.28747186665536	0.243035631988688	0.150522565685853
IL28-IFN+TLA+TNF+IL1	-4.391707621	-6.65696137032202	-2.12645387167798	5.69980501685663e-08
IL28+IL1b-IFN+TLA+TNF+IL1	-4.01961704133333	-6.28487079065536	-1.75436329201131	7.7964989719792e-07
IL28+TLA-IFN+TLA+TNF+IL1	-5.28375098866667	-7.54900473798869	-3.01849723934465	1.16754272916353e-10
IL28+TLA+IL1-IFN+TLA+TNF+IL1	-5.165139836	-7.43039358532202	-2.89988608667798	2.54863574689068e-10
IL28+TLA+TNF-IFN+TLA+TNF+IL1	-3.229651662	-5.49490541132202	-0.964397912677979	0.000170647203382224
IL28+TLA+TNF+IL1-IFN+TLA+TNF+IL1	-2.07833860766667	-4.34359235698869	0.186915141655354	0.118766064299205
IL28+TNF-IFN+TLA+TNF+IL1	-3.550803325	-5.81605707432202	-1.28554957567798	1.99055267617876e-05
IL28+TNF+IL1-IFN+TLA+TNF+IL1	-2.77297402866667	-5.03822777798869	-0.507720279344646	0.00304394742109204
null-IFN+TLA+TNF+IL1	-5.38971507866667	-7.65496882798869	-3.12446132934465	6.09189365619045e-11
TLA -IFN+TLA+TNF+IL1	-4.81038936366667	-7.07564311298869	-2.54513561434465	2.97731417298053e-09
TLA+ IL1-IFN+TLA+TNF+IL1	-4.18330570666667	-6.44855945598869	-1.91805195734465	2.47359170590933e-07
TLA+TNF-IFN+TLA+TNF+IL1	-5.74257277633333	-8.00782652565536	-3.47731902701131	1.4264145420384e-11
TLA+TNF+IL1-IFN+TLA+TNF+IL1	-2.320470239	-4.58572398832202	-0.0552164896779792	0.0379575212398429
TNF+IL1-IFN+TLA+TNF+IL1	-1.88937289233333	-4.15462664165536	0.375880856988688	0.251392610905421
TNFa-IFN+TLA+TNF+IL1	-3.56767751166667	-5.83293126098869	-1.30242376234465	1.77458570717048e-05
IFNb-IFN+TNF	-1.384979055	-3.65023280432202	0.880274694322022	0.836074722635332
IL1b-IFN+TNF	-1.282793875	-3.54804762432202	0.982459874322022	0.916186683861338
IL28-IFN+TNF	-3.65228337866667	-5.91753712798869	-1.38702962934464	9.95359829658593e-06
IL28+IL1b-IFN+TNF	-3.280192799	-5.54544654832202	-1.01493904967798	0.000122337846450327
IL28+TLA-IFN+TNF	-4.54432674633333	-6.80958049565536	-2.27907299701131	1.94157001587314e-08
IL28+TLA+IL1-IFN+TNF	-4.42571559366667	-6.69096934298869	-2.16046184434464	4.48404485764442e-08
IL28+TLA+TNF-IFN+TNF	-2.49022741966667	-4.75548116898869	-0.224973670344645	0.0154948806009158
IL28+TLA+TNF+IL1-IFN+TNF	-1.33891436533333	-3.60416811465536	0.926339383988688	0.876152444917201
IL28+TNF-IFN+TNF	-2.81137908266667	-5.07663283198869	-0.546125333344645	0.00241419538492216
IL28+TNF+IL1-IFN+TNF	-2.03354978633333	-4.29880353565536	0.231703962988688	0.14362265338354
null-IFN+TNF	-4.65029083633333	-6.91554458565536	-2.38503708701131	9.19318920988843e-09
TLA -IFN+TNF	-4.07096512133333	-6.33621887065536	-1.80571137201131	5.44218100584359e-07
TLA+ IL1-IFN+TNF	-3.44388146433333	-5.70913521365536	-1.17862771501131	4.10430730166667e-05
TLA+TNF-IFN+TNF	-5.003148534	-7.26840228332202	-2.73789478467798	7.73543118448572e-10
TLA+TNF+IL1-IFN+TNF	-1.58104599666667	-3.84629974598869	0.684207752655354	0.60994472242696
TNF+IL1-IFN+TNF	-1.14994865	-3.41520239932202	1.11530509932202	0.974218947555779
TNFa-IFN+TNF	-2.82825326933333	-5.09350701865536	-0.562999520011312	0.00217888521213583
IL1b-IFNb	0.10218518	-2.16306856932202	2.36743892932202	1
IL28-IFNb	-2.26730432366667	-4.53255807298869	-0.00205057434464484	0.0494984351384524
IL28+IL1b-IFNb	-1.895213744	-4.16046749332202	0.370040005322022	0.246158293267994
IL28+TLA-IFNb	-3.15934769133333	-5.42460144065536	-0.894093942011312	0.000270059773696874
IL28+TLA+IL1-IFNb	-3.04073653866667	-5.30599028798869	-0.775482789344645	0.000579242968865801
IL28+TLA+TNF-IFNb	-1.10524836466667	-3.37050211398869	1.16000538465535	0.984238533695447
IL28+TLA+TNF+IL1-IFNb	0.0460646896666659	-2.21918905965536	2.31131843898869	1
IL28+TNF-IFNb	-1.42640002766667	-3.69165377698869	0.838853721655355	0.794857113835179
IL28+TNF+IL1-IFNb	-0.648570731333334	-2.91382448065536	1.61668301798869	0.99999894488097
null-IFNb	-3.26531178133333	-5.53056553065535	-1.00005803201131	0.000134964338675991
TLA -IFNb	-2.68598606633333	-4.95123981565535	-0.420732317011312	0.00510068967788679
TLA+ IL1-IFNb	-2.05890240933333	-4.32415615865536	0.206351339988688	0.129089329714521
TLA+TNF-IFNb	-3.618169479	-5.88342322832202	-1.35291572967798	1.25728676453329e-05
TLA+TNF+IL1-IFNb	-0.196066941666667	-2.46132069098869	2.06918680765535	1
TNF+IL1-IFNb	0.235030404999999	-2.03022334432202	2.50028415432202	1
TNFa-IFNb	-1.44327421433333	-3.70852796365536	0.821979534988688	0.776793326279725
IL28-IL1b	-2.36948950366667	-4.63474325298869	-0.104235754344645	0.0295183023500892
IL28+IL1b-IL1b	-1.997398924	-4.26265267332202	0.267854825322022	0.166535710595432
IL28+TLA-IL1b	-3.26153287133333	-5.52678662065536	-0.996279122011313	0.000138368889476381
IL28+TLA+IL1-IL1b	-3.14292171866667	-5.40817546798869	-0.877667969344645	0.000300426236845008
IL28+TLA+TNF-IL1b	-1.20743354466667	-3.47268729398869	1.05782020465535	0.954937428201985
IL28+TLA+TNF+IL1-IL1b	-0.0561204903333343	-2.32137423965536	2.20913325898869	1
IL28+TNF-IL1b	-1.52858520766667	-3.79383895698869	0.736668541655354	0.67651925272054
IL28+TNF+IL1-IL1b	-0.750755911333334	-3.01600966065536	1.51449783798869	0.999975714876903
null-IL1b	-3.36749696133333	-5.63275071065535	-1.10224321201131	6.84997191844339e-05
TLA -IL1b	-2.78817124633333	-5.05342499565536	-0.522917497011312	0.00277793280470673
TLA+ IL1-IL1b	-2.16108758933333	-4.42634133865536	0.104166159988687	0.0820908675067583
TLA+TNF-IL1b	-3.720354659	-5.98560840832202	-1.45510090967798	6.23425671986144e-06
TLA+TNF+IL1-IL1b	-0.298252121666668	-2.56350587098869	1.96700162765535	1
TNF+IL1-IL1b	0.132845224999999	-2.13240852432202	2.39809897432202	1
TNFa-IL1b	-1.54545939433333	-3.81071314365536	0.719794354988688	0.655366872972414
IL28+IL1b-IL28	0.372090579666667	-1.89316316965536	2.63734432898869	1
IL28+TLA-IL28	-0.892043367666668	-3.15729711698869	1.37321038165535	0.999377834604813
IL28+TLA+IL1-IL28	-0.773432215	-3.03868596432202	1.49182153432202	0.999955890048411
IL28+TLA+TNF-IL28	1.162055959	-1.10319779032202	3.42730970832202	0.970807200943637
IL28+TLA+TNF+IL1-IL28	2.31336901333333	0.0481152640113107	4.57862276265535	0.0393451398003144
IL28+TNF-IL28	0.840904295999999	-1.42434945332202	3.10615804532202	0.999782364203111
IL28+TNF+IL1-IL28	1.61873359233333	-0.646520156988689	3.88398734165535	0.561247987964765
null-IL28	-0.998007457666666	-3.26326120698869	1.26724629165536	0.996195929303038
TLA -IL28	-0.418681742666667	-2.68393549198869	1.84657200665536	0.999999999981474
TLA+ IL1-IL28	0.208401914333333	-2.05685183498869	2.47365566365535	1
TLA+TNF-IL28	-1.35086515533333	-3.61611890465536	0.914388593988688	0.866367794072
TLA+TNF+IL1-IL28	2.071237382	-0.194016367322023	4.33649113132202	0.122457380405525
TNF+IL1-IL28	2.50233472866667	0.237080979344644	4.76758847798869	0.0144984410500213
TNFa-IL28	0.824030109333333	-1.44122363998869	3.08928385865535	0.999850493604417
IL28+TLA-IL28+IL1b	-1.26413394733333	-3.52938769665536	1.00111980198869	0.927341061961595
IL28+TLA+IL1-IL28+IL1b	-1.14552279466667	-3.41077654398869	1.11973095465535	0.975386928546452
IL28+TLA+TNF-IL28+IL1b	0.789965379333333	-1.47528836998869	3.05521912865535	0.99993319028999
IL28+TLA+TNF+IL1-IL28+IL1b	1.94127843366667	-0.323975315655356	4.20653218298869	0.207479747585747
IL28+TNF-IL28+IL1b	0.468813716333333	-1.79644003298869	2.73406746565535	0.999999999623087
IL28+TNF+IL1-IL28+IL1b	1.24664301266667	-1.01861073665536	3.51189676198869	0.936843465150768
null-IL28+IL1b	-1.37009803733333	-3.63535178665535	0.895155711988689	0.84971243086582
TLA -IL28+IL1b	-0.790772322333333	-3.05602607165536	1.47448142698869	0.999931851104818
TLA+ IL1-IL28+IL1b	-0.163688665333334	-2.42894241465536	2.10156508398869	1
TLA+TNF-IL28+IL1b	-1.722955735	-3.98820948432202	0.542298014322021	0.429434651537146
TLA+TNF+IL1-IL28+IL1b	1.69914680233333	-0.566106946988689	3.96440055165535	0.458704666384058
TNF+IL1-IL28+IL1b	2.130244149	-0.135009600322022	4.39549789832202	0.0944582105749543
TNFa-IL28+IL1b	0.451939529666666	-1.81331421965536	2.71719327898869	0.999999999856213
IL28+TLA+IL1-IL28+TLA	0.118611152666667	-2.14664259665535	2.38386490198869	1
IL28+TLA+TNF-IL28+TLA	2.05409932666667	-0.211154422655355	4.31935307598869	0.131748485699819
IL28+TLA+TNF+IL1-IL28+TLA	3.205412381	0.940158631677978	5.47066613032202	0.000200015812545917
IL28+TNF-IL28+TLA	1.73294766366667	-0.532306085655355	3.99820141298869	0.417369375278877
IL28+TNF+IL1-IL28+TLA	2.51077696	0.245523210677979	4.77603070932202	0.0138392099713054
null-IL28+TLA	-0.105964089999999	-2.37121783932202	2.15928965932202	1
TLA -IL28+TLA	0.473361625000001	-1.79189212432202	2.73861537432202	0.9999999995151
TLA+ IL1-IL28+TLA	1.100445282	-1.16480846732202	3.36569903132202	0.985098803641975
TLA+TNF-IL28+TLA	-0.458821787666666	-2.72407553698869	1.80643196165536	0.999999999785784
TLA+TNF+IL1-IL28+TLA	2.96328074966667	0.698027000344645	5.22853449898869	0.000945229462553487
TNF+IL1-IL28+TLA	3.39437809633333	1.12912434701131	5.65963184565535	5.72288614749672e-05
TNFa-IL28+TLA	1.716073477	-0.549180272322021	3.98132722632202	0.437823302534131
IL28+TLA+TNF-IL28+TLA+IL1	1.935488174	-0.329765575322022	4.20074192332202	0.212087916797544
IL28+TLA+TNF+IL1-IL28+TLA+IL1	3.08680122833333	0.821547479011311	5.35205497765535	0.000431456419493381
IL28+TNF-IL28+TLA+IL1	1.614336511	-0.650917238322022	3.87959026032202	0.566936600631117
IL28+TNF+IL1-IL28+TLA+IL1	2.39216580733333	0.126912058011311	4.65741955665535	0.0262224761366641
null-IL28+TLA+IL1	-0.224575242666666	-2.48982899198869	2.04067850665536	1
TLA -IL28+TLA+IL1	0.354750472333333	-1.91050327698869	2.62000422165536	1
TLA+ IL1-IL28+TLA+IL1	0.981834129333333	-1.28341961998869	3.24708787865535	0.997030851697829
TLA+TNF-IL28+TLA+IL1	-0.577432940333334	-2.84268668965536	1.68782080898869	0.999999929334836
TLA+TNF+IL1-IL28+TLA+IL1	2.844669597	0.579415847677978	5.10992334632202	0.00197119219676312
TNF+IL1-IL28+TLA+IL1	3.27576694366667	1.01051319434464	5.54102069298869	0.00012596698190892
TNFa-IL28+TLA+IL1	1.59746232433333	-0.667791424988689	3.86271607365535	0.588763831203337
IL28+TLA+TNF+IL1-IL28+TLA+TNF	1.15131305433333	-1.11394069498869	3.41656680365535	0.973850479445221
IL28+TNF-IL28+TLA+TNF	-0.321151663	-2.58640541232202	1.94410208632202	1
IL28+TNF+IL1-IL28+TLA+TNF	0.456677633333333	-1.80857611598869	2.72193138265536	0.999999999810646
null-IL28+TLA+TNF	-2.16006341666667	-4.42531716598869	0.105190332655356	0.0824783565931314
TLA -IL28+TLA+TNF	-1.58073770166667	-3.84599145098869	0.684516047655356	0.610341566876127
TLA+ IL1-IL28+TLA+TNF	-0.953654044666667	-3.21890779398869	1.31159970465535	0.998116553152837
TLA+TNF-IL28+TLA+TNF	-2.51292111433333	-4.77817486365536	-0.247667365011312	0.0136762738979957
TLA+TNF+IL1-IL28+TLA+TNF	0.909181423	-1.35607232632202	3.17443517232202	0.999139332429109
TNF+IL1-IL28+TLA+TNF	1.34027876966667	-0.924974979655355	3.60553251898869	0.875057490735087
TNFa-IL28+TLA+TNF	-0.338025849666667	-2.60327959898869	1.92722789965536	1
IL28+TNF-IL28+TLA+TNF+IL1	-1.47246471733333	-3.73771846665535	0.792789031988689	0.744008204850871
IL28+TNF+IL1-IL28+TLA+TNF+IL1	-0.694635421	-2.95988917032202	1.57061832832202	0.999995219386781
null-IL28+TLA+TNF+IL1	-3.311376471	-5.57663022032202	-1.04612272167798	9.9518666636933e-05
TLA -IL28+TLA+TNF+IL1	-2.732050756	-4.99730450532202	-0.466797006677977	0.00388675727179644
TLA+ IL1-IL28+TLA+TNF+IL1	-2.104967099	-4.37022084832202	0.160286650322022	0.105722841066347
TLA+TNF-IL28+TLA+TNF+IL1	-3.66423416866667	-5.92948791798869	-1.39898041934464	9.17016902379775e-06
TLA+TNF+IL1-IL28+TLA+TNF+IL1	-0.242131631333333	-2.50738538065535	2.02312211798869	1
TNF+IL1-IL28+TLA+TNF+IL1	0.188965715333334	-2.07628803398869	2.45421946465536	1
TNFa-IL28+TLA+TNF+IL1	-1.489338904	-3.75459265332202	0.775914845322022	0.724265309364915
IL28+TNF+IL1-IL28+TNF	0.777829296333333	-1.48742445298869	3.04308304565536	0.999950661413422
null-IL28+TNF	-1.83891175366667	-4.10416550298869	0.426341995655356	0.299664491239753
TLA -IL28+TNF	-1.25958603866667	-3.52483978798869	1.00566771065536	0.92989961172067
TLA+ IL1-IL28+TNF	-0.632502381666667	-2.89775613098869	1.63275136765535	0.999999402662314
TLA+TNF-IL28+TNF	-2.19176945133333	-4.45702320065535	0.0734842979886885	0.0711801844873666
TLA+TNF+IL1-IL28+TNF	1.230333086	-1.03492066332202	3.49558683532202	0.944895999495022
TNF+IL1-IL28+TNF	1.66143043266667	-0.603823316655355	3.92668418198869	0.506286355394218
TNFa-IL28+TNF	-0.0168741866666666	-2.28212793598869	2.24837956265536	1
null-IL28+TNF+IL1	-2.61674105	-4.88199479932202	-0.351487300677977	0.00762098046416493
TLA -IL28+TNF+IL1	-2.037415335	-4.30266908432202	0.227838414322022	0.141326688284078
TLA+ IL1-IL28+TNF+IL1	-1.410331678	-3.67558542732202	0.854922071322022	0.811394235861924
TLA+TNF-IL28+TNF+IL1	-2.96959874766667	-5.23485249698869	-0.704344998344645	0.000908465925038682
TLA+TNF+IL1-IL28+TNF+IL1	0.452503789666666	-1.81274995965536	2.71775753898869	0.999999999851393
TNF+IL1-IL28+TNF+IL1	0.883601136333333	-1.38165261298869	3.14885488565535	0.999472340524948
TNFa-IL28+TNF+IL1	-0.794703483	-3.05995723232202	1.47055026632202	0.999924973897391
TLA -null	0.579325715	-1.68592803432202	2.84457946432202	0.99999992356708
TLA+ IL1-null	1.206409372	-1.05884437732202	3.47166312132202	0.955353179643841
TLA+TNF-null	-0.352857697666668	-2.61811144698869	1.91239605165535	1
TLA+TNF+IL1-null	3.06924483966667	0.803991090344644	5.33449858898869	0.000482851093095427
TNF+IL1-null	3.50034218633333	1.23508843701131	5.76559593565535	2.80339156507603e-05
TNFa-null	1.822037567	-0.443216182322023	4.08729131632202	0.316996788903059
TLA+ IL1-TLA	0.627083656999999	-1.63817009232202	2.89233740632202	0.999999509507961
TLA+TNF-TLA	-0.932183412666667	-3.19743716198869	1.33307033665535	0.998696175129397
TLA+TNF+IL1-TLA	2.48991912466667	0.224665375344644	4.75517287398869	0.0155210634458756
TNF+IL1-TLA	2.92101647133333	0.655762722011311	5.18627022065535	0.00123088352151646
TNFa-TLA	1.242711852	-1.02254189732202	3.50796560132202	0.938854740582682
TLA+TNF-TLA+ IL1	-1.55926706966667	-3.82452081898869	0.705986679655355	0.637851261427807
TLA+TNF+IL1-TLA+ IL1	1.86283546766667	-0.402418281655355	4.12808921698869	0.276102750698991
TNF+IL1-TLA+ IL1	2.29393281433333	0.0286790650113113	4.55918656365535	0.0433778151484817
TNFa-TLA+ IL1	0.615628195	-1.64962555432202	2.88088194432202	0.999999679514175
TLA+TNF+IL1-TLA+TNF	3.42210253733333	1.15684878801131	5.68735628665535	4.75171721782131e-05
TNF+IL1-TLA+TNF	3.853199884	1.58794613467798	6.11845363332202	2.48708019900956e-06
TNFa-TLA+TNF	2.17489526466667	-0.0903584846553551	4.44014901398869	0.077016022625102
TNF+IL1-TLA+TNF+IL1	0.431097346666667	-1.83415640265535	2.69635109598869	0.999999999959208
TNFa-TLA+TNF+IL1	-1.24720727266667	-3.51246102198869	1.01804647665536	0.936551065781024
TNFa-TNF+IL1	-1.67830461933333	-3.94355836865535	0.586949129988689	0.484843368591399
