# Supplementary material for: Combinatorial Cytokine Code Generates Anti-Viral State in Dendritic Cells
Source: Front Immunol. 2014 Feb 26;5:73. doi: 10.3389/fimmu.2014.00073 (PMC3935347; doi:10.3389/fimmu.2014.00073)
Supplement: Supplementary file 2 [file 71252_Sealfon_DataSheet2.ZIP › R/Fig7/IL7R.csv]

	diff	lwr	upr	p adj
IFN+IL1b-IFN+ TNF+IL1	-2.23764125866667	-4.31652054180686	-0.158761975526473	0.0205356067945783
IFN+IL28-IFN+ TNF+IL1	-3.07724470666667	-5.15612398980686	-0.998365423526472	7.53938629659556e-05
IFN+IL28+IL1-IFN+ TNF+IL1	-1.66117174833333	-3.74005103147353	0.417707534806861	0.329606294035371
IFN+IL28+TLA-IFN+ TNF+IL1	-3.49142976533333	-5.57030904847353	-1.41255048219314	3.48762033675065e-06
IFN+IL28+TLA+IL1-IFN+ TNF+IL1	-1.844427235	-3.92330651814019	0.234452048140194	0.158389432970297
IFN+IL28+TLA+TNF-IFN+ TNF+IL1	-0.893346113	-2.97222539614019	1.18553317014019	0.997399263926026
IFN+IL28+TLA+TNF+IL1-IFN+ TNF+IL1	-1.19624732766667	-3.27512661080686	0.882631955473527	0.902560262931265
IFN+IL28+TNF-IFN+ TNF+IL1	-1.57942678966667	-3.65830607280686	0.499452493473528	0.431782164657236
IFN+IL28+TNF+IL1-IFN+ TNF+IL1	-0.00772477299999963	-2.08660405614019	2.07115451014019	1
IFN+TLA-IFN+ TNF+IL1	-3.174341276	-5.25322055914019	-1.09546199285981	3.70866224240762e-05
IFN+TLA+IL1-IFN+ TNF+IL1	-0.551281753666666	-2.63016103680686	1.52759752947353	0.999999819340092
IFN+TLA+TNF-IFN+ TNF+IL1	-0.934402031666667	-3.01328131480686	1.14447725147353	0.994886132791871
IFN+TLA+TNF+IL1-IFN+ TNF+IL1	-0.513031796333333	-2.59191107947353	1.56584748680686	0.999999967718913
IFN+TNF-IFN+ TNF+IL1	-1.52019040666667	-3.59906968980686	0.558688876473527	0.512618735140983
IFNb-IFN+ TNF+IL1	-3.14377419466667	-5.22265347780686	-1.06489491152647	4.64079712791943e-05
IL1b-IFN+ TNF+IL1	-1.42384670966667	-3.50272599280686	0.655032573473528	0.647728756566162
IL28-IFN+ TNF+IL1	-3.08125254566667	-5.16013182880686	-1.00237326252647	7.32299916078594e-05
IL28+IL1b-IFN+ TNF+IL1	-2.01379232766667	-4.09267161080686	0.0650869554735274	0.0703281545521242
IL28+TLA-IFN+ TNF+IL1	-3.217409652	-5.29628893514019	-1.13853036885981	2.70066502793265e-05
IL28+TLA+IL1-IFN+ TNF+IL1	-2.45138885533333	-4.53026813847353	-0.37250957219314	0.00556267899730167
IL28+TLA+TNF-IFN+ TNF+IL1	-1.811083228	-3.88996251114019	0.267796055140194	0.183191745218994
IL28+TLA+TNF+IL1-IFN+ TNF+IL1	-0.453632624666667	-2.53251190780686	1.62524665847353	0.999999998515671
IL28+TNF-IFN+ TNF+IL1	-2.010641076	-4.08952035914019	0.0682382071401944	0.0714720280372634
IL28+TNF+IL1-IFN+ TNF+IL1	-1.590876031	-3.66975531414019	0.488003252140194	0.416706132253224
null-IFN+ TNF+IL1	-3.418555086	-5.49743436914019	-1.33967580285981	6.03647937369445e-06
TLA -IFN+ TNF+IL1	-3.04143518266667	-5.12031446580686	-0.962555899526472	9.77339651481168e-05
TLA+ IL1-IFN+ TNF+IL1	-2.50435208633333	-4.58323136947353	-0.425472803193139	0.00396082951960175
TLA+TNF-IFN+ TNF+IL1	-3.73450051133333	-5.81337979447353	-1.65562122819314	5.50590499193149e-07
TLA+TNF+IL1-IFN+ TNF+IL1	-1.00311693833333	-3.08199622147353	1.07576234480686	0.986350394584309
TNF+IL1-IFN+ TNF+IL1	-1.50634810666667	-3.58522738980686	0.572531176473527	0.53198799806568
TNFa-IFN+ TNF+IL1	-1.83042683566667	-3.90930611880686	0.248452447473527	0.168469805011134
IFN+IL28-IFN+IL1b	-0.839603448	-2.91848273114019	1.23927583514019	0.999044117293205
IFN+IL28+IL1-IFN+IL1b	0.576469510333333	-1.50240977280686	2.65534879347353	0.999999489988724
IFN+IL28+TLA-IFN+IL1b	-1.25378850666667	-3.33266778980686	0.825090776473528	0.853184175184333
IFN+IL28+TLA+IL1-IFN+IL1b	0.393214023666667	-1.68566525947353	2.47209330680686	0.999999999965416
IFN+IL28+TLA+TNF-IFN+IL1b	1.34429514566667	-0.734584137473527	3.42317442880686	0.752778139025284
IFN+IL28+TLA+TNF+IL1-IFN+IL1b	1.041393931	-1.03748535214019	3.12027321414019	0.978058482946072
IFN+IL28+TNF-IFN+IL1b	0.658214469	-1.42066481414019	2.73709375214019	0.999990555375717
IFN+IL28+TNF+IL1-IFN+IL1b	2.22991648566667	0.151037202526473	4.30879576880686	0.0214814196053017
IFN+TLA-IFN+IL1b	-0.936700017333334	-3.01557930047353	1.14217926580686	0.994699961614382
IFN+TLA+IL1-IFN+IL1b	1.686359505	-0.392519778140194	3.76523878814019	0.301047661840337
IFN+TLA+TNF-IFN+IL1b	1.303239227	-0.775640056140194	3.38211851014019	0.801444832348289
IFN+TLA+TNF+IL1-IFN+IL1b	1.72460946233333	-0.35426982080686	3.80348874547353	0.260664305097486
IFN+TNF-IFN+IL1b	0.717450852	-1.36142843114019	2.79633013514019	0.999945503400071
IFNb-IFN+IL1b	-0.906132935999999	-2.98501221914019	1.17274634714019	0.996764601378865
IL1b-IFN+IL1b	0.813794549	-1.26508473414019	2.89267383214019	0.999438655473777
IL28-IFN+IL1b	-0.843611287	-2.92249057014019	1.23526799614019	0.998964993235006
IL28+IL1b-IFN+IL1b	0.223848931	-1.85503035214019	2.30272821414019	1
IL28+TLA-IFN+IL1b	-0.979768393333333	-3.05864767647353	1.09911088980686	0.990028514696754
IL28+TLA+IL1-IFN+IL1b	-0.213747596666667	-2.29262687980686	1.86513168647353	1
IL28+TLA+TNF-IFN+IL1b	0.426558030666667	-1.65232125247353	2.50543731380686	0.999999999699017
IL28+TLA+TNF+IL1-IFN+IL1b	1.784008634	-0.294870649140194	3.86288791714019	0.205380004098248
IL28+TNF-IFN+IL1b	0.227000182666667	-1.85187910047353	2.30587946580686	1
IL28+TNF+IL1-IFN+IL1b	0.646765227666667	-1.43211405547353	2.72564451080686	0.999993485472693
null-IFN+IL1b	-1.18091382733333	-3.25979311047353	0.89796545580686	0.913662804302088
TLA -IFN+IL1b	-0.803793923999999	-2.88267320714019	1.27508535914019	0.999547693171974
TLA+ IL1-IFN+IL1b	-0.266710827666667	-2.34559011080686	1.81216845547353	1
TLA+TNF-IFN+IL1b	-1.49685925266667	-3.57573853580686	0.582020030473529	0.54532196057003
TLA+TNF+IL1-IFN+IL1b	1.23452432033333	-0.844354962806861	3.31340360347353	0.871059667070832
TNF+IL1-IFN+IL1b	0.731293152	-1.34758613114019	2.81017243514019	0.999920951286574
TNFa-IFN+IL1b	0.407214423	-1.67166486014019	2.48609370614019	0.999999999911685
IFN+IL28+IL1-IFN+IL28	1.41607295833333	-0.662806324806861	3.49495224147353	0.658435930691851
IFN+IL28+TLA-IFN+IL28	-0.414185058666667	-2.49306434180686	1.66469422447353	0.999999999861356
IFN+IL28+TLA+IL1-IFN+IL28	1.23281747166667	-0.846061811473528	3.31169675480686	0.8725789322112
IFN+IL28+TLA+TNF-IFN+IL28	2.18389859366667	0.105019310526473	4.26277787680686	0.0279920687963916
IFN+IL28+TLA+TNF+IL1-IFN+IL28	1.880997379	-0.197881904140194	3.95987666214019	0.134261210790688
IFN+IL28+TNF-IFN+IL28	1.497817917	-0.581061366140194	3.57669720014019	0.543973261013037
IFN+IL28+TNF+IL1-IFN+IL28	3.06951993366667	0.990640650526473	5.14839921680686	7.97432385212238e-05
IFN+TLA-IFN+IL28	-0.0970965693333342	-2.17597585247353	1.98178271380686	1
IFN+TLA+IL1-IFN+IL28	2.525962953	0.447083669859806	4.60484223614019	0.00344271746921754
IFN+TLA+TNF-IFN+IL28	2.142842675	0.0639633918598057	4.22172195814019	0.0352629456694127
IFN+TLA+TNF+IL1-IFN+IL28	2.56421291033333	0.485333627193139	4.64309219347353	0.00268034201931466
IFN+TNF-IFN+IL28	1.5570543	-0.521824983140195	3.63593358314019	0.461817172870681
IFNb-IFN+IL28	-0.0665294879999995	-2.14540877114019	2.01234979514019	1
IL1b-IFN+IL28	1.653397997	-0.425481286140194	3.73227728014019	0.338721643877074
IL28-IFN+IL28	-0.00400783900000051	-2.08288712214019	2.07487144414019	1
IL28+IL1b-IFN+IL28	1.063452379	-1.01542690414019	3.14233166214019	0.97175873259652
IL28+TLA-IFN+IL28	-0.140164945333333	-2.21904422847353	1.93871433780686	1
IL28+TLA+IL1-IFN+IL28	0.625855851333333	-1.45302343180686	2.70473513447353	0.999996791207862
IL28+TLA+TNF-IFN+IL28	1.26616147866667	-0.812717804473527	3.34504076180686	0.841009742551761
IL28+TLA+TNF+IL1-IFN+IL28	2.623612082	0.544732798859806	4.70249136514019	0.00180752803689288
IL28+TNF-IFN+IL28	1.06660363066667	-1.01227565247353	3.14548291380686	0.970756921365958
IL28+TNF+IL1-IFN+IL28	1.48636867566667	-0.592510607473528	3.56524795880686	0.560096597885409
null-IFN+IL28	-0.341310379333334	-2.42018966247353	1.73756890380686	1
TLA -IFN+IL28	0.0358095240000004	-2.04306975914019	2.11468880714019	1
TLA+ IL1-IFN+IL28	0.572892620333333	-1.50598666280686	2.65177190347353	0.999999557960698
TLA+TNF-IFN+IL28	-0.657255804666665	-2.73613508780686	1.42162347847353	0.999990840636679
TLA+TNF+IL1-IFN+IL28	2.07412776833333	-0.00475151480686087	4.15300705147353	0.0512863810246543
TNF+IL1-IFN+IL28	1.5708966	-0.507982683140194	3.64977588314019	0.443149087722789
TNFa-IFN+IL28	1.246817871	-0.832061412140194	3.32569715414019	0.859805803450936
IFN+IL28+TLA-IFN+IL28+IL1	-1.830258017	-3.90913730014019	0.248621266140194	0.168594277783251
IFN+IL28+TLA+IL1-IFN+IL28+IL1	-0.183255486666667	-2.26213476980686	1.89562379647353	1
IFN+IL28+TLA+TNF-IFN+IL28+IL1	0.767825635333333	-1.31105364780686	2.84670491847353	0.999801688236851
IFN+IL28+TLA+TNF+IL1-IFN+IL28+IL1	0.464924420666666	-1.61395486247353	2.54380370380686	0.999999997219569
IFN+IL28+TNF-IFN+IL28+IL1	0.0817449586666665	-1.99713432447353	2.16062424180686	1
IFN+IL28+TNF+IL1-IFN+IL28+IL1	1.65344697533333	-0.425432307806861	3.73232625847353	0.338663780264597
IFN+TLA-IFN+IL28+IL1	-1.51316952766667	-3.59204881080686	0.565709755473527	0.522428516579372
IFN+TLA+IL1-IFN+IL28+IL1	1.10988999466667	-0.968989288473527	3.18876927780686	0.95413412509978
IFN+TLA+TNF-IFN+IL28+IL1	0.726769716666666	-1.35210956647353	2.80564899980686	0.999929894979403
IFN+TLA+TNF+IL1-IFN+IL28+IL1	1.148139952	-0.930739331140194	3.22701923514019	0.934523026505188
IFN+TNF-IFN+IL28+IL1	0.140981341666666	-1.93789794147353	2.21986062480686	1
IFNb-IFN+IL28+IL1	-1.48260244633333	-3.56148172947353	0.596276836806861	0.565405558043956
IL1b-IFN+IL28+IL1	0.237325038666667	-1.84155424447353	2.31620432180686	1
IL28-IFN+IL28+IL1	-1.42008079733333	-3.49896008047353	0.65879848580686	0.652924122444561
IL28+IL1b-IFN+IL28+IL1	-0.352620579333334	-2.43149986247353	1.72625870380686	1
IL28+TLA-IFN+IL28+IL1	-1.55623790366667	-3.63511718680686	0.522641379473527	0.462926169142422
IL28+TLA+IL1-IFN+IL28+IL1	-0.790217107000001	-2.86909639014019	1.28866217614019	0.999665681839584
IL28+TLA+TNF-IFN+IL28+IL1	-0.149911479666667	-2.22879076280686	1.92896780347353	1
IL28+TLA+TNF+IL1-IFN+IL28+IL1	1.20753912366667	-0.871340159473528	3.28641840680686	0.893829344137112
IL28+TNF-IFN+IL28+IL1	-0.349469327666667	-2.42834861080686	1.72940995547353	1
IL28+TNF+IL1-IFN+IL28+IL1	0.0702957173333332	-2.00858356580686	2.14917500047353	1
null-IFN+IL28+IL1	-1.75738333766667	-3.83626262080686	0.321495945473527	0.229033287770128
TLA -IFN+IL28+IL1	-1.38026343433333	-3.45914271747353	0.698615848806861	0.706694715407509
TLA+ IL1-IFN+IL28+IL1	-0.843180338	-2.92205962114019	1.23569894514019	0.998973765798154
TLA+TNF-IFN+IL28+IL1	-2.073328763	-4.15220804614019	0.0055505201401953	0.0515055383698443
TLA+TNF+IL1-IFN+IL28+IL1	0.65805481	-1.42082447314019	2.73693409314019	0.999990603442573
TNF+IL1-IFN+IL28+IL1	0.154823641666666	-1.92405564147353	2.23370292480686	1
TNFa-IFN+IL28+IL1	-0.169255087333334	-2.24813437047353	1.90962419580686	1
IFN+IL28+TLA+IL1-IFN+IL28+TLA	1.64700253033333	-0.431876752806861	3.72588181347353	0.346323805442539
IFN+IL28+TLA+TNF-IFN+IL28+TLA	2.59808365233333	0.519204369193139	4.67696293547353	0.00214265637217925
IFN+IL28+TLA+TNF+IL1-IFN+IL28+TLA	2.29518243766667	0.216303154526472	4.37406172080686	0.0146094127429596
IFN+IL28+TNF-IFN+IL28+TLA	1.91200297566667	-0.166876307473528	3.99088225880686	0.116182214853496
IFN+IL28+TNF+IL1-IFN+IL28+TLA	3.48370499233333	1.40482570919314	5.56258427547353	3.69690441692772e-06
IFN+TLA-IFN+IL28+TLA	0.317088489333332	-1.76179079380686	2.39596777247353	1
IFN+TLA+IL1-IFN+IL28+TLA	2.94014801166667	0.861268728526472	5.01902729480686	0.000202219913064572
IFN+TLA+TNF-IFN+IL28+TLA	2.55702773366667	0.478148450526472	4.63590701680686	0.00280997092231827
IFN+TLA+TNF+IL1-IFN+IL28+TLA	2.978397969	0.899518685859806	5.05727725214019	0.000153858966147946
IFN+TNF-IFN+IL28+TLA	1.97123935866667	-0.107639924473528	4.05011864180686	0.0871747762832106
IFNb-IFN+IL28+TLA	0.347655570666667	-1.73122371247353	2.42653485380686	1
IL1b-IFN+IL28+TLA	2.06758305566667	-0.0112962274735278	4.14646233880686	0.0531059439468765
IL28-IFN+IL28+TLA	0.410177219666666	-1.66870206347353	2.48905650280686	0.999999999892875
IL28+IL1b-IFN+IL28+TLA	1.47763743766667	-0.601241845473528	3.55651672080686	0.572405649028731
IL28+TLA-IFN+IL28+TLA	0.274020113333333	-1.80485916980686	2.35289939647353	1
IL28+TLA+IL1-IFN+IL28+TLA	1.04004091	-1.03883837314019	3.11892019314019	0.97840611186195
IL28+TLA+TNF-IFN+IL28+TLA	1.68034653733333	-0.398532745806861	3.75922582047353	0.307727001398729
IL28+TLA+TNF+IL1-IFN+IL28+TLA	3.03779714066667	0.958917857526472	5.11667642380686	0.000100338214759743
IL28+TNF-IFN+IL28+TLA	1.48078868933333	-0.598090593806861	3.55966797247353	0.567962671029223
IL28+TNF+IL1-IFN+IL28+TLA	1.90055373433333	-0.178325548806861	3.97943301747353	0.122613407086906
null-IFN+IL28+TLA	0.0728746793333327	-2.00600460380686	2.15175396247353	1
TLA -IFN+IL28+TLA	0.449994582666667	-1.62888470047353	2.52887386580686	0.999999998792985
TLA+ IL1-IFN+IL28+TLA	0.987077678999999	-1.09180160414019	3.06595696214019	0.988975721492934
TLA+TNF-IFN+IL28+TLA	-0.243070745999999	-2.32195002914019	1.8358085371402	1
TLA+TNF+IL1-IFN+IL28+TLA	2.488312827	0.409433543859806	4.56719211014019	0.00439253817492469
TNF+IL1-IFN+IL28+TLA	1.98508165866667	-0.0937976244735279	4.06396094180686	0.0813538300710738
TNFa-IFN+IL28+TLA	1.66100292966667	-0.417876353473528	3.73988221280686	0.329802769388561
IFN+IL28+TLA+TNF-IFN+IL28+TLA+IL1	0.951081122	-1.12779816114019	3.02996040514019	0.99340244046773
IFN+IL28+TLA+TNF+IL1-IFN+IL28+TLA+IL1	0.648179907333333	-1.43069937580686	2.72705919047353	0.999993175365559
IFN+IL28+TNF-IFN+IL28+TLA+IL1	0.265000445333333	-1.81387883780686	2.34387972847353	1
IFN+IL28+TNF+IL1-IFN+IL28+TLA+IL1	1.836702462	-0.242176821140194	3.91558174514019	0.163892264725376
IFN+TLA-IFN+IL28+TLA+IL1	-1.329914041	-3.40879332414019	0.748965242140194	0.770352660505447
IFN+TLA+IL1-IFN+IL28+TLA+IL1	1.29314548133333	-0.78573380180686	3.37202476447353	0.812656242435588
IFN+TLA+TNF-IFN+IL28+TLA+IL1	0.910025203333333	-1.16885407980686	2.98890448647353	0.996547162995182
IFN+TLA+TNF+IL1-IFN+IL28+TLA+IL1	1.33139543866667	-0.747483844473527	3.41027472180686	0.768567275513425
IFN+TNF-IFN+IL28+TLA+IL1	0.324236828333333	-1.75464245480686	2.40311611147353	1
IFNb-IFN+IL28+TLA+IL1	-1.29934695966667	-3.37822624280686	0.779532323473528	0.805805663891974
IL1b-IFN+IL28+TLA+IL1	0.420580525333333	-1.65829875780686	2.49945980847353	0.999999999792267
IL28-IFN+IL28+TLA+IL1	-1.23682531066667	-3.31570459380686	0.842053972473527	0.868994805455711
IL28+IL1b-IFN+IL28+TLA+IL1	-0.169365092666667	-2.24824437580686	1.90951419047353	1
IL28+TLA-IFN+IL28+TLA+IL1	-1.372982417	-3.45186170014019	0.705896866140194	0.716243558564178
IL28+TLA+IL1-IFN+IL28+TLA+IL1	-0.606961620333334	-2.68584090347353	1.47191766280686	0.999998365960191
IL28+TLA+TNF-IFN+IL28+TLA+IL1	0.0333440070000002	-2.04553527614019	2.11222329014019	1
IL28+TLA+TNF+IL1-IFN+IL28+TLA+IL1	1.39079461033333	-0.688084672806861	3.46967389347353	0.692711309222517
IL28+TNF-IFN+IL28+TLA+IL1	-0.166213841	-2.24509312414019	1.91266544214019	1
IL28+TNF+IL1-IFN+IL28+TLA+IL1	0.253551204	-1.82532807914019	2.33243048714019	1
null-IFN+IL28+TLA+IL1	-1.574127851	-3.65300713414019	0.504751432140194	0.438830343293296
TLA -IFN+IL28+TLA+IL1	-1.19700794766667	-3.27588723080686	0.881871335473528	0.901986950274509
TLA+ IL1-IFN+IL28+TLA+IL1	-0.659924851333334	-2.73880413447353	1.41895443180686	0.999990026109455
TLA+TNF-IFN+IL28+TLA+IL1	-1.89007327633333	-3.96895255947353	0.188806006806862	0.128749997448168
TLA+TNF+IL1-IFN+IL28+TLA+IL1	0.841310296666667	-1.23756898647353	2.92018957980686	0.999011088389639
TNF+IL1-IFN+IL28+TLA+IL1	0.338079128333333	-1.74080015480686	2.41695841147353	1
TNFa-IFN+IL28+TLA+IL1	0.0140003993333333	-2.06487888380686	2.09287968247353	1
IFN+IL28+TLA+TNF+IL1-IFN+IL28+TLA+TNF	-0.302901214666667	-2.38178049780686	1.77597806847353	1
IFN+IL28+TNF-IFN+IL28+TLA+TNF	-0.686080676666667	-2.76495995980686	1.39279860647353	0.999977715497266
IFN+IL28+TNF+IL1-IFN+IL28+TLA+TNF	0.88562134	-1.19325794314019	2.96450062314019	0.997728736639922
IFN+TLA-IFN+IL28+TLA+TNF	-2.280995163	-4.35987444614019	-0.202115879859807	0.0159018082272513
IFN+TLA+IL1-IFN+IL28+TLA+TNF	0.342064359333333	-1.73681492380686	2.42094364247353	1
IFN+TLA+TNF-IFN+IL28+TLA+TNF	-0.0410559186666668	-2.11993520180686	2.03782336447353	1
IFN+TLA+TNF+IL1-IFN+IL28+TLA+TNF	0.380314316666667	-1.69856496647353	2.45919359980686	0.99999999998603
IFN+TNF-IFN+IL28+TLA+TNF	-0.626844293666667	-2.70572357680686	1.45203498947353	0.999996678997737
IFNb-IFN+IL28+TLA+TNF	-2.25042808166667	-4.32930736480686	-0.171548798526472	0.019053743295347
IL1b-IFN+IL28+TLA+TNF	-0.530500596666667	-2.60937987980686	1.54837868647353	0.999999927468663
IL28-IFN+IL28+TLA+TNF	-2.18790643266667	-4.26678571580686	-0.109027149526473	0.0273607260273189
IL28+IL1b-IFN+IL28+TLA+TNF	-1.12044621466667	-3.19932549780686	0.958433068473527	0.94920942740461
IL28+TLA-IFN+IL28+TLA+TNF	-2.324063539	-4.40294282214019	-0.245184255859806	0.0122744079111822
IL28+TLA+IL1-IFN+IL28+TLA+TNF	-1.55804274233333	-3.63692202547353	0.52083654080686	0.460475606320067
IL28+TLA+TNF-IFN+IL28+TLA+TNF	-0.917737115	-2.99661639814019	1.16114216814019	0.996079778594585
IL28+TLA+TNF+IL1-IFN+IL28+TLA+TNF	0.439713488333333	-1.63916579480686	2.51859277147353	0.999999999335556
IL28+TNF-IFN+IL28+TLA+TNF	-1.117294963	-3.19617424614019	0.961584320140194	0.950717388306619
IL28+TNF+IL1-IFN+IL28+TLA+TNF	-0.697529918	-2.77640920114019	1.38134936514019	0.999968850711641
null-IFN+IL28+TLA+TNF	-2.525208973	-4.60408825614019	-0.446329689859807	0.0034596503684835
TLA -IFN+IL28+TLA+TNF	-2.14808906966667	-4.22696835280686	-0.0692097865264718	0.0342474526980326
TLA+ IL1-IFN+IL28+TLA+TNF	-1.61100597333333	-3.68988525647353	0.46787330980686	0.390751241159947
TLA+TNF-IFN+IL28+TLA+TNF	-2.84115439833333	-4.92003368147353	-0.762275115193138	0.000407041261227481
TLA+TNF+IL1-IFN+IL28+TLA+TNF	-0.109770825333333	-2.18865010847353	1.96910845780686	1
TNF+IL1-IFN+IL28+TLA+TNF	-0.613001993666667	-2.69188127680686	1.46587728947353	0.999997964926672
TNFa-IFN+IL28+TLA+TNF	-0.937080722666667	-3.01596000580686	1.14179856047353	0.994668580782592
IFN+IL28+TNF-IFN+IL28+TLA+TNF+IL1	-0.383179462	-2.46205874514019	1.69569982114019	0.999999999982855
IFN+IL28+TNF+IL1-IFN+IL28+TLA+TNF+IL1	1.18852255466667	-0.890356728473527	3.26740183780686	0.908261807447928
IFN+TLA-IFN+IL28+TLA+TNF+IL1	-1.97809394833333	-4.05697323147353	0.10078533480686	0.0842497174076609
IFN+TLA+IL1-IFN+IL28+TLA+TNF+IL1	0.644965574	-1.43391370914019	2.72384485714019	0.999993861240571
IFN+TLA+TNF-IFN+IL28+TLA+TNF+IL1	0.261845296	-1.81703398714019	2.34072457914019	1
IFN+TLA+TNF+IL1-IFN+IL28+TLA+TNF+IL1	0.683215531333334	-1.39566375180686	2.76209481447353	0.999979539416295
IFN+TNF-IFN+IL28+TLA+TNF+IL1	-0.323943079	-2.40282236214019	1.75493620414019	1
IFNb-IFN+IL28+TLA+TNF+IL1	-1.947526867	-4.02640615014019	0.131352416140195	0.0979617605247637
IL1b-IFN+IL28+TLA+TNF+IL1	-0.227599382	-2.30647866514019	1.85127990114019	1
IL28-IFN+IL28+TLA+TNF+IL1	-1.885005218	-3.96388450114019	0.193874065140194	0.131804717055769
IL28+IL1b-IFN+IL28+TLA+TNF+IL1	-0.817545	-2.89642428314019	1.26133428314019	0.999392164569456
IL28+TLA-IFN+IL28+TLA+TNF+IL1	-2.02116232433333	-4.10004160747353	0.0577169588068611	0.0677143043302811
IL28+TLA+IL1-IFN+IL28+TLA+TNF+IL1	-1.25514152766667	-3.33402081080686	0.823737755473527	0.851878948891211
IL28+TLA+TNF-IFN+IL28+TLA+TNF+IL1	-0.614835900333333	-2.69371518347353	1.46404338280686	0.99999782622738
IL28+TLA+TNF+IL1-IFN+IL28+TLA+TNF+IL1	0.742614703	-1.33626458014019	2.82149398614019	0.999893890358851
IL28+TNF-IFN+IL28+TLA+TNF+IL1	-0.814393748333333	-2.89327303147353	1.26448553480686	0.999431444383916
IL28+TNF+IL1-IFN+IL28+TLA+TNF+IL1	-0.394628703333333	-2.47350798647353	1.68425057980686	0.999999999961917
null-IFN+IL28+TLA+TNF+IL1	-2.22230775833333	-4.30118704147353	-0.14342847519314	0.0224519432615484
TLA -IFN+IL28+TLA+TNF+IL1	-1.845187855	-3.92406713814019	0.233691428140195	0.157855403774191
TLA+ IL1-IFN+IL28+TLA+TNF+IL1	-1.30810475866667	-3.38698404180686	0.770774524473527	0.795928497641485
TLA+TNF-IFN+IL28+TLA+TNF+IL1	-2.53825318366667	-4.61713246680686	-0.459373900526471	0.00317761527640026
TLA+TNF+IL1-IFN+IL28+TLA+TNF+IL1	0.193130389333334	-1.88574889380686	2.27200967247353	1
TNF+IL1-IFN+IL28+TLA+TNF+IL1	-0.310100779	-2.38898006214019	1.76877850414019	1
TNFa-IFN+IL28+TLA+TNF+IL1	-0.634179508	-2.71305879114019	1.44469977514019	0.999995726102817
IFN+IL28+TNF+IL1-IFN+IL28+TNF	1.57170201666667	-0.507177266473527	3.65058129980686	0.442071160208193
IFN+TLA-IFN+IL28+TNF	-1.59491448633333	-3.67379376947353	0.48396479680686	0.411440807861769
IFN+TLA+IL1-IFN+IL28+TNF	1.028145036	-1.05073424714019	3.10702431914019	0.981281750254499
IFN+TLA+TNF-IFN+IL28+TNF	0.645024758	-1.43385452514019	2.72390404114019	0.999993849206908
IFN+TLA+TNF+IL1-IFN+IL28+TNF	1.06639499333333	-1.01248428980686	3.14527427647353	0.970824068899223
IFN+TNF-IFN+IL28+TNF	0.0592363829999996	-2.01964290014019	2.13811566614019	1
IFNb-IFN+IL28+TNF	-1.564347405	-3.64322668814019	0.514531878140195	0.45194876441153
IL1b-IFN+IL28+TNF	0.15558008	-1.92329920314019	2.23445936314019	1
IL28-IFN+IL28+TNF	-1.501825756	-3.58070503914019	0.577053527140194	0.538338363424173
IL28+IL1b-IFN+IL28+TNF	-0.434365538	-2.51324482114019	1.64451374514019	0.999999999516554
IL28+TLA-IFN+IL28+TNF	-1.63798286233333	-3.71686214547353	0.440896420806861	0.357199564636256
IL28+TLA+IL1-IFN+IL28+TNF	-0.871962065666667	-2.95084134880686	1.20691721747353	0.99822448470421
IL28+TLA+TNF-IFN+IL28+TNF	-0.231656438333333	-2.31053572147353	1.84722284480686	1
IL28+TLA+TNF+IL1-IFN+IL28+TNF	1.125794165	-0.953085118140194	3.20467344814019	0.946575433671054
IL28+TNF-IFN+IL28+TNF	-0.431214286333333	-2.51009356947353	1.64766499680686	0.9999999996002
IL28+TNF+IL1-IFN+IL28+TNF	-0.0114492413333334	-2.09032852447353	2.06743004180686	1
null-IFN+IL28+TNF	-1.83912829633333	-3.91800757947353	0.23975098680686	0.162148598699542
TLA -IFN+IL28+TNF	-1.462008393	-3.54088767614019	0.616870890140195	0.594426594211334
TLA+ IL1-IFN+IL28+TNF	-0.924925296666667	-3.00380457980686	1.15395398647353	0.995597319151416
TLA+TNF-IFN+IL28+TNF	-2.15507372166667	-4.23395300480686	-0.0761944385264712	0.0329363918316791
TLA+TNF+IL1-IFN+IL28+TNF	0.576309851333333	-1.50256943180686	2.65518913447353	0.999999493219404
TNF+IL1-IFN+IL28+TNF	0.0730786829999999	-2.00580060014019	2.15195796614019	1
TNFa-IFN+IL28+TNF	-0.251000046	-2.32987932914019	1.82787923714019	1
IFN+TLA-IFN+IL28+TNF+IL1	-3.166616503	-5.24549578614019	-1.08773721985981	3.925154269524e-05
IFN+TLA+IL1-IFN+IL28+TNF+IL1	-0.543556980666667	-2.62243626380686	1.53532230247353	0.999999870515746
IFN+TLA+TNF-IFN+IL28+TNF+IL1	-0.926677258666667	-3.00555654180686	1.15220202447353	0.995472476817915
IFN+TLA+TNF+IL1-IFN+IL28+TNF+IL1	-0.505307023333333	-2.58418630647353	1.57357225980686	0.999999977725118
IFN+TNF-IFN+IL28+TNF+IL1	-1.51246563366667	-3.59134491680686	0.566413649473527	0.523413745562535
IFNb-IFN+IL28+TNF+IL1	-3.13604942166667	-5.21492870480686	-1.05717013852647	4.91074863516738e-05
IL1b-IFN+IL28+TNF+IL1	-1.41612193666667	-3.49500121980686	0.662757346473527	0.658368685417294
IL28-IFN+IL28+TNF+IL1	-3.07352777266667	-5.15240705580686	-0.994648489526473	7.74567532276782e-05
IL28+IL1b-IFN+IL28+TNF+IL1	-2.00606755466667	-4.08494683780686	0.072811728473527	0.0731606028620344
IL28+TLA-IFN+IL28+TNF+IL1	-3.209684879	-5.28856416214019	-1.13080559585981	2.85905530048591e-05
IL28+TLA+IL1-IFN+IL28+TNF+IL1	-2.44366408233333	-4.52254336547353	-0.36478479919314	0.00584232698525688
IL28+TLA+TNF-IFN+IL28+TNF+IL1	-1.803358455	-3.88223773814019	0.275520828140194	0.189332573772583
IL28+TLA+TNF+IL1-IFN+IL28+TNF+IL1	-0.445907851666667	-2.52478713480686	1.63297143147353	0.999999999045856
IL28+TNF-IFN+IL28+TNF+IL1	-2.002916303	-4.08179558614019	0.075962980140194	0.0743438863782833
IL28+TNF+IL1-IFN+IL28+TNF+IL1	-1.583151258	-3.66203054114019	0.495728025140194	0.426854451001404
null-IFN+IL28+TNF+IL1	-3.410830313	-5.48970959614019	-1.33195102985981	6.39689475490091e-06
TLA -IFN+IL28+TNF+IL1	-3.03371040966667	-5.11258969280686	-0.954831126526472	0.000103344910603265
TLA+ IL1-IFN+IL28+TNF+IL1	-2.49662731333333	-4.57550659647353	-0.41774803019314	0.00416344384223044
TLA+TNF-IFN+IL28+TNF+IL1	-3.72677573833333	-5.80565502147353	-1.64789645519314	5.84035704576102e-07
TLA+TNF+IL1-IFN+IL28+TNF+IL1	-0.995392165333334	-3.07427144847353	1.08348711780686	0.987670958062861
TNF+IL1-IFN+IL28+TNF+IL1	-1.49862333366667	-3.57750261680686	0.580255949473527	0.542840397963235
TNFa-IFN+IL28+TNF+IL1	-1.82270206266667	-3.90158134580686	0.256177220473527	0.174237395001855
IFN+TLA+IL1-IFN+TLA	2.62305952233333	0.54418023919314	4.70193880547353	0.00181421618106259
IFN+TLA+TNF-IFN+TLA	2.23993924433333	0.16105996119314	4.31881852747353	0.0202617186692853
IFN+TLA+TNF+IL1-IFN+TLA	2.66130947966667	0.582430196526473	4.74018876280686	0.00140324196075758
IFN+TNF-IFN+TLA	1.65415086933333	-0.424728413806861	3.73303015247353	0.337832793003762
IFNb-IFN+TLA	0.0305670813333347	-2.04831220180686	2.10944636447353	1
IL1b-IFN+TLA	1.75049456633333	-0.32838471680686	3.82937384947353	0.235451493108016
IL28-IFN+TLA	0.0930887303333336	-1.98579055280686	2.17196801347353	1
IL28+IL1b-IFN+TLA	1.16054894833333	-0.91833033480686	3.23942823147353	0.927078892576622
IL28+TLA-IFN+TLA	-0.0430683759999992	-2.12194765914019	2.0358109071402	1
IL28+TLA+IL1-IFN+TLA	0.722952420666667	-1.35592686247353	2.80183170380686	0.999936720333009
IL28+TLA+TNF-IFN+TLA	1.363258048	-0.715621235140193	3.4421373311402	0.728831486725281
IL28+TLA+TNF+IL1-IFN+TLA	2.72070865133333	0.64182936819314	4.79958793447353	0.000937294523906007
IL28+TNF-IFN+TLA	1.1637002	-0.915179083140194	3.24257948314019	0.925101057821012
IL28+TNF+IL1-IFN+TLA	1.583465245	-0.495414038140193	3.66234452814019	0.426440040191897
null-IFN+TLA	-0.24421381	-2.32309309314019	1.83466547314019	1
TLA -IFN+TLA	0.132906093333335	-1.94597318980686	2.21178537647353	1
TLA+ IL1-IFN+TLA	0.669989189666667	-1.40889009347353	2.74886847280686	0.999986320845007
TLA+TNF-IFN+TLA	-0.560159235333331	-2.63903851847353	1.51872004780686	0.999999737394555
TLA+TNF+IL1-IFN+TLA	2.17122433766667	0.0923450545264735	4.25010362080686	0.0300766527084499
TNF+IL1-IFN+TLA	1.66799316933333	-0.41088611380686	3.74687245247353	0.321722960364583
TNFa-IFN+TLA	1.34391444033333	-0.73496484280686	3.42279372347353	0.753250173942295
IFN+TLA+TNF-IFN+TLA+IL1	-0.383120278	-2.46199956114019	1.69575900514019	0.999999999982926
IFN+TLA+TNF+IL1-IFN+TLA+IL1	0.0382499573333335	-2.04062932580686	2.11712924047353	1
IFN+TNF-IFN+TLA+IL1	-0.968908653000001	-3.04778793614019	1.10997063014019	0.991440787008554
IFNb-IFN+TLA+IL1	-2.592492441	-4.67137172414019	-0.513613157859806	0.00222364390054475
IL1b-IFN+TLA+IL1	-0.872564956	-2.95144423914019	1.20631432714019	0.998204750961483
IL28-IFN+TLA+IL1	-2.529970792	-4.60885007514019	-0.451091508859806	0.00335402928550788
IL28+IL1b-IFN+TLA+IL1	-1.462510574	-3.54138985714019	0.616368709140194	0.593719838817969
IL28+TLA-IFN+TLA+IL1	-2.66612789833333	-4.74500718147353	-0.587248615193139	0.001358331242309
IL28+TLA+IL1-IFN+TLA+IL1	-1.90010710166667	-3.97898638480686	0.178772181473527	0.122870013918341
IL28+TLA+TNF-IFN+TLA+IL1	-1.25980147433333	-3.33868075747353	0.819077808806861	0.847334379942132
IL28+TLA+TNF+IL1-IFN+TLA+IL1	0.0976491289999997	-1.98123015414019	2.17652841214019	1
IL28+TNF-IFN+TLA+IL1	-1.45935932233333	-3.53823860547353	0.61951996080686	0.59815346228971
IL28+TNF+IL1-IFN+TLA+IL1	-1.03959427733333	-3.11847356047353	1.03928500580686	0.978519922164035
null-IFN+TLA+IL1	-2.86727333233333	-4.94615261547353	-0.78839404919314	0.000338827130212382
TLA -IFN+TLA+IL1	-2.490153429	-4.56903271214019	-0.411274145859805	0.00434081198925329
TLA+ IL1-IFN+TLA+IL1	-1.95307033266667	-4.03194961580686	0.125808950473527	0.095344949191585
TLA+TNF-IFN+TLA+IL1	-3.18321875766667	-5.26209804080686	-1.10433947452647	3.47436566850989e-05
TLA+TNF+IL1-IFN+TLA+IL1	-0.451835184666667	-2.53071446780686	1.62704409847353	0.999999998659455
TNF+IL1-IFN+TLA+IL1	-0.955066353	-3.03394563614019	1.12381293014019	0.992999749978786
TNFa-IFN+TLA+IL1	-1.279145082	-3.35802436514019	0.799734201140194	0.827668826415338
IFN+TLA+TNF+IL1-IFN+TLA+TNF	0.421370235333334	-1.65750904780686	2.50024951847353	0.999999999781758
IFN+TNF-IFN+TLA+TNF	-0.585788375	-2.66466765814019	1.49309090814019	0.999999264480795
IFNb-IFN+TLA+TNF	-2.209372163	-4.28825144614019	-0.130492879859805	0.0241945470551519
IL1b-IFN+TLA+TNF	-0.489444678	-2.56832396114019	1.58943460514019	0.999999989872778
IL28-IFN+TLA+TNF	-2.146850514	-4.2257297971402	-0.0679712308598064	0.0344847843604146
IL28+IL1b-IFN+TLA+TNF	-1.079390296	-3.15826957914019	0.999488987140194	0.966414225147721
IL28+TLA-IFN+TLA+TNF	-2.28300762033333	-4.36188690347353	-0.204128337193139	0.0157122482693323
IL28+TLA+IL1-IFN+TLA+TNF	-1.51698682366667	-3.59586610680686	0.561892459473527	0.517090839544929
IL28+TLA+TNF-IFN+TLA+TNF	-0.876681196333333	-2.95556047947353	1.20219808680686	0.998064916667937
IL28+TLA+TNF+IL1-IFN+TLA+TNF	0.480769407	-1.59810987614019	2.55964869014019	0.999999993521296
IL28+TNF-IFN+TLA+TNF	-1.07623904433333	-3.15511832747353	1.00264023880686	0.967526672814479
IL28+TNF+IL1-IFN+TLA+TNF	-0.656473999333333	-2.73535328247353	1.42240528380686	0.999991067395627
null-IFN+TLA+TNF	-2.48415305433333	-4.56303233747353	-0.405273771193139	0.00451160812086571
TLA -IFN+TLA+TNF	-2.107033151	-4.18591243414019	-0.0281538678598054	0.0429467453917169
TLA+ IL1-IFN+TLA+TNF	-1.56995005466667	-3.64882933780686	0.508929228473527	0.444417105111639
TLA+TNF-IFN+TLA+TNF	-2.80009847966667	-4.87897776280686	-0.721219196526471	0.000542106584214719
TLA+TNF+IL1-IFN+TLA+TNF	-0.0687149066666666	-2.14759418980686	2.01016437647353	1
TNF+IL1-IFN+TLA+TNF	-0.571946075	-2.65082535814019	1.50693320814019	0.99999957447964
TNFa-IFN+TLA+TNF	-0.896024804	-2.97490408714019	1.18285447914019	0.997275898251379
IFN+TNF-IFN+TLA+TNF+IL1	-1.00715861033333	-3.08603789347353	1.07172067280686	0.985615815460108
IFNb-IFN+TLA+TNF+IL1	-2.63074239833333	-4.70962168147353	-0.551863115193139	0.00172332319072366
IL1b-IFN+TLA+TNF+IL1	-0.910814913333334	-2.98969419647353	1.16806436980686	0.996501573666951
IL28-IFN+TLA+TNF+IL1	-2.56822074933333	-4.64710003247353	-0.48934146619314	0.00261054470865874
IL28+IL1b-IFN+TLA+TNF+IL1	-1.50076053133333	-3.57963981447353	0.57811875180686	0.539835443158545
IL28+TLA-IFN+TLA+TNF+IL1	-2.70437785566667	-4.78325713880686	-0.625498572526473	0.00104784279630787
IL28+TLA+IL1-IFN+TLA+TNF+IL1	-1.938357059	-4.01723634214019	0.140522224140193	0.102421574795242
IL28+TLA+TNF-IFN+TLA+TNF+IL1	-1.29805143166667	-3.37693071480686	0.780827851473527	0.807246753368216
IL28+TLA+TNF+IL1-IFN+TLA+TNF+IL1	0.0593991716666662	-2.01948011147353	2.13827845480686	1
IL28+TNF-IFN+TLA+TNF+IL1	-1.49760927966667	-3.57648856280686	0.581270003473527	0.544266757092536
IL28+TNF+IL1-IFN+TLA+TNF+IL1	-1.07784423466667	-3.15672351780686	1.00103504847353	0.966963531923376
null-IFN+TLA+TNF+IL1	-2.90552328966667	-4.98440257280686	-0.826644006526473	0.000258620687042632
TLA -IFN+TLA+TNF+IL1	-2.52840338633333	-4.60728266947353	-0.449524103193139	0.0033884509833737
TLA+ IL1-IFN+TLA+TNF+IL1	-1.99132029	-4.07019957314019	0.0875589931401934	0.078840270387999
TLA+TNF-IFN+TLA+TNF+IL1	-3.221468715	-5.30034799814019	-1.1425894318598	2.62093847303024e-05
TLA+TNF+IL1-IFN+TLA+TNF+IL1	-0.490085142	-2.56896442514019	1.58879414114019	0.999999989537889
TNF+IL1-IFN+TLA+TNF+IL1	-0.993316310333334	-3.07219559347353	1.08556297280686	0.988007764781345
TNFa-IFN+TLA+TNF+IL1	-1.31739503933333	-3.39627432247353	0.76148424380686	0.785199872716961
IFNb-IFN+TNF	-1.623583788	-3.70246307114019	0.455295495140195	0.37492306747547
IL1b-IFN+TNF	0.0963436970000005	-1.98253558614019	2.17522298014019	1
IL28-IFN+TNF	-1.561062139	-3.63994142214019	0.517817144140194	0.456385372902119
IL28+IL1b-IFN+TNF	-0.493601921	-2.57248120414019	1.58527736214019	0.999999987505071
IL28+TLA-IFN+TNF	-1.69721924533333	-3.77609852847353	0.381660037806861	0.289209353493076
IL28+TLA+IL1-IFN+TNF	-0.931198448666667	-3.01007773180686	1.14768083447353	0.995136549821773
IL28+TLA+TNF-IFN+TNF	-0.290892821333333	-2.36977210447353	1.78798646180686	1
IL28+TLA+TNF+IL1-IFN+TNF	1.066557782	-1.01232150114019	3.14543706514019	0.970771687249299
IL28+TNF-IFN+TNF	-0.490450669333333	-2.56932995247353	1.58842861380686	0.999999989342114
IL28+TNF+IL1-IFN+TNF	-0.0706856243333329	-2.14956490747353	2.00819365880686	1
null-IFN+TNF	-1.89836467933333	-3.97724396247353	0.180514603806861	0.123875252448509
TLA -IFN+TNF	-1.521244776	-3.60012405914019	0.557634507140195	0.511148449009129
TLA+ IL1-IFN+TNF	-0.984161679666667	-3.06304096280686	1.09471760347353	0.989405993807281
TLA+TNF-IFN+TNF	-2.21431010466666	-4.29318938780686	-0.135430821526471	0.0235152427895325
TLA+TNF+IL1-IFN+TNF	0.517073468333334	-1.56180581480686	2.59595275147353	0.999999960929613
TNF+IL1-IFN+TNF	0.0138423000000003	-2.06503698314019	2.09272158314019	1
TNFa-IFN+TNF	-0.310236429	-2.38911571214019	1.76864285414019	1
IL1b-IFNb	1.719927485	-0.358951798140195	3.79880676814019	0.265408710218613
IL28-IFNb	0.062521648999999	-2.0163576341402	2.14140093214019	1
IL28+IL1b-IFNb	1.129981867	-0.948897416140195	3.20886115014019	0.944446343096491
IL28+TLA-IFNb	-0.0736354573333339	-2.15251474047353	2.00524382580686	1
IL28+TLA+IL1-IFNb	0.692385339333332	-1.38649394380686	2.77126462247353	0.999973169229698
IL28+TLA+TNF-IFNb	1.33269096666667	-0.746188316473528	3.41157024980686	0.767001094849347
IL28+TLA+TNF+IL1-IFNb	2.69014157	0.611262286859805	4.76902085314019	0.00115441432825203
IL28+TNF-IFNb	1.13313311866667	-0.945746164473528	3.21201240180686	0.942805263261382
IL28+TNF+IL1-IFNb	1.55289816366667	-0.525981119473528	3.63177744680686	0.467471571963589
null-IFNb	-0.274780891333334	-2.35366017447353	1.80409839180686	1
TLA -IFNb	0.102339012	-1.97654027114019	2.18121829514019	1
TLA+ IL1-IFNb	0.639422108333332	-1.43945717480686	2.71830139147353	0.999994897035037
TLA+TNF-IFNb	-0.590726316666666	-2.66960559980686	1.48815296647353	0.999999110325798
TLA+TNF+IL1-IFNb	2.14065725633333	0.0617779731931387	4.21953653947353	0.0356938876381819
TNF+IL1-IFNb	1.637426088	-0.441453195140195	3.71630537114019	0.357876724670633
TNFa-IFNb	1.313347359	-0.765531924140195	3.39222664214019	0.78990533998227
IL28-IL1b	-1.657405836	-3.73628511914019	0.421473447140194	0.334004809382204
IL28+IL1b-IL1b	-0.589945618	-2.66882490114019	1.48893366514019	0.999999136545146
IL28+TLA-IL1b	-1.79356294233333	-3.87244222547353	0.285316340806861	0.197336919993645
IL28+TLA+IL1-IL1b	-1.02754214566667	-3.10642142880686	1.05133713747353	0.981419078792762
IL28+TLA+TNF-IL1b	-0.387236518333333	-2.46611580147353	1.69164276480686	0.999999999977131
IL28+TLA+TNF+IL1-IL1b	0.970214085	-1.10866519814019	3.04909336814019	0.99128019327668
IL28+TNF-IL1b	-0.586794366333333	-2.66567364947353	1.49208491680686	0.999999235249909
IL28+TNF+IL1-IL1b	-0.167029321333333	-2.24590860447353	1.91184996180686	1
null-IL1b	-1.99470837633333	-4.07358765947353	0.0841709068068603	0.0775031430257143
TLA -IL1b	-1.617588473	-3.69646775614019	0.461290810140195	0.382428609181195
TLA+ IL1-IL1b	-1.08050537666667	-3.15938465980686	0.998373906473527	0.966013849456946
TLA+TNF-IL1b	-2.31065380166667	-4.38953308480686	-0.231774518526471	0.0133116204168164
TLA+TNF+IL1-IL1b	0.420729771333333	-1.65814951180686	2.49960905447353	0.999999999790319
TNF+IL1-IL1b	-0.0825013970000001	-2.16138068014019	1.99637788614019	1
TNFa-IL1b	-0.406580126	-2.48545940914019	1.67229915714019	0.999999999915271
IL28+IL1b-IL28	1.067460218	-1.01141906514019	3.14633950114019	0.970480012365735
IL28+TLA-IL28	-0.136157106333333	-2.21503638947353	1.94272217680686	1
IL28+TLA+IL1-IL28	0.629863690333333	-1.44901559280686	2.70874297347353	0.999996313407482
IL28+TLA+TNF-IL28	1.27016931766667	-0.808709965473527	3.34904860080686	0.836952602131752
IL28+TLA+TNF+IL1-IL28	2.627619921	0.548740637859806	4.70649920414019	0.00175972252695267
IL28+TNF-IL28	1.07061146966667	-1.00826781347353	3.14949075280686	0.969444223438306
IL28+TNF+IL1-IL28	1.49037651466667	-0.588502768473527	3.56925579780686	0.554449190311172
null-IL28	-0.337302540333333	-2.41618182347353	1.74157674280686	1
TLA -IL28	0.0398173630000009	-2.03906192014019	2.1186966461402	1
TLA+ IL1-IL28	0.576900459333333	-1.50197882380686	2.65577974247353	0.99999948117252
TLA+TNF-IL28	-0.653247965666665	-2.73212724880686	1.42563131747353	0.999991949655501
TLA+TNF+IL1-IL28	2.07813560733333	-0.000743675806860633	4.15701489047353	0.0501994323215048
TNF+IL1-IL28	1.574904439	-0.503974844140194	3.65378372214019	0.437794712184388
TNFa-IL28	1.25082571	-0.828053573140194	3.32970499314019	0.856019717071414
IL28+TLA-IL28+IL1b	-1.20361732433333	-3.28249660747353	0.875261958806861	0.896915147535357
IL28+TLA+IL1-IL28+IL1b	-0.437596527666667	-2.51647581080686	1.64128275547353	0.999999999413776
IL28+TLA+TNF-IL28+IL1b	0.202709099666667	-1.87617018347353	2.28158838280686	1
IL28+TLA+TNF+IL1-IL28+IL1b	1.560159703	-0.518719580140194	3.63903898614019	0.457606606840049
IL28+TNF-IL28+IL1b	0.00315125166666674	-2.07572803147353	2.08203053480686	1
IL28+TNF+IL1-IL28+IL1b	0.422916296666667	-1.65596298647353	2.50179557980686	0.999999999759696
null-IL28+IL1b	-1.40476275833333	-3.48364204147353	0.674116524806861	0.673883587256512
TLA -IL28+IL1b	-1.027642855	-3.10652213814019	1.05123642814019	0.981396193916325
TLA+ IL1-IL28+IL1b	-0.490559758666667	-2.56943904180686	1.58831952447353	0.999999989282999
TLA+TNF-IL28+IL1b	-1.72070818366667	-3.79958746680686	0.358171099473529	0.264613707948824
TLA+TNF+IL1-IL28+IL1b	1.01067538933333	-1.06820389380686	3.08955467247353	0.984951355146184
TNF+IL1-IL28+IL1b	0.507444221	-1.57143506214019	2.58632350414019	0.999999975296819
TNFa-IL28+IL1b	0.183365492	-1.89551379114019	2.26224477514019	1
IL28+TLA+IL1-IL28+TLA	0.766020796666666	-1.31285848647353	2.84490007980686	0.999810115890842
IL28+TLA+TNF-IL28+TLA	1.406326424	-0.672552859140194	3.48520570714019	0.671757963047394
IL28+TLA+TNF+IL1-IL28+TLA	2.76377702733333	0.684897744193139	4.84265631047353	0.000697201441900885
IL28+TNF-IL28+TLA	1.206768576	-0.872110707140194	3.28564785914019	0.8944401256326
IL28+TNF+IL1-IL28+TLA	1.626533621	-0.452345662140194	3.70541290414019	0.371256929999504
null-IL28+TLA	-0.201145434000001	-2.28002471714019	1.87773384914019	1
TLA -IL28+TLA	0.175974469333334	-1.90290481380686	2.25485375247353	1
TLA+ IL1-IL28+TLA	0.713057565666666	-1.36582171747353	2.79193684880686	0.999951707920597
TLA+TNF-IL28+TLA	-0.517090859333332	-2.59597014247353	1.56178842380686	0.999999960897694
TLA+TNF+IL1-IL28+TLA	2.21429271366667	0.135413430526472	4.29317199680686	0.0235176043233692
TNF+IL1-IL28+TLA	1.71106154533333	-0.367817737806861	3.78994082847353	0.274546033781495
TNFa-IL28+TLA	1.38698281633333	-0.691896466806861	3.46586209947353	0.697795057748429
IL28+TLA+TNF-IL28+TLA+IL1	0.640305627333334	-1.43857365580686	2.71918491047353	0.999994743538744
IL28+TLA+TNF+IL1-IL28+TLA+IL1	1.99775623066667	-0.0811230524735271	4.07663551380686	0.0763168761070792
IL28+TNF-IL28+TLA+IL1	0.440747779333334	-1.63813150380686	2.51962706247353	0.999999999293834
IL28+TNF+IL1-IL28+TLA+IL1	0.860512824333334	-1.21836645880686	2.93939210747353	0.998565399598904
null-IL28+TLA+IL1	-0.967166230666667	-3.04604551380686	1.11171305247353	0.991651367702104
TLA -IL28+TLA+IL1	-0.590046327333332	-2.66892561047353	1.48883295580686	0.999999133203687
TLA+ IL1-IL28+TLA+IL1	-0.0529632309999999	-2.13184251414019	2.02591605214019	1
TLA+TNF-IL28+TLA+IL1	-1.283111656	-3.36199093914019	0.795767627140196	0.823480418927698
TLA+TNF+IL1-IL28+TLA+IL1	1.448271917	-0.630607366140194	3.52715120014019	0.613720270877819
TNF+IL1-IL28+TLA+IL1	0.945040748666667	-1.13383853447353	3.02392003180686	0.993976194342827
TNFa-IL28+TLA+IL1	0.620962019666667	-1.45791726347353	2.69984130280686	0.999997296974958
IL28+TLA+TNF+IL1-IL28+TLA+TNF	1.35745060333333	-0.721428679806861	3.43632988647353	0.736252891486782
IL28+TNF-IL28+TLA+TNF	-0.199557848	-2.27843713114019	1.87932143514019	1
IL28+TNF+IL1-IL28+TLA+TNF	0.220207197	-1.85867208614019	2.29908648014019	1
null-IL28+TLA+TNF	-1.607471858	-3.68635114114019	0.471407425140194	0.395254112162394
TLA -IL28+TLA+TNF	-1.23035195466667	-3.30923123780686	0.848527328473528	0.874754757614586
TLA+ IL1-IL28+TLA+TNF	-0.693268858333334	-2.77214814147353	1.38561042480686	0.999972468715794
TLA+TNF-IL28+TLA+TNF	-1.92341728333333	-4.00229656647353	0.155461999806862	0.11004703310351
TLA+TNF+IL1-IL28+TLA+TNF	0.807966289666667	-1.27091299347353	2.88684557280686	0.99950470912149
TNF+IL1-IL28+TLA+TNF	0.304735121333333	-1.77414416180686	2.38361440447353	1
TNFa-IL28+TLA+TNF	-0.0193436076666669	-2.09822289080686	2.05953567547353	1
IL28+TNF-IL28+TLA+TNF+IL1	-1.55700845133333	-3.63588773447353	0.521870831806861	0.461879431449414
IL28+TNF+IL1-IL28+TLA+TNF+IL1	-1.13724340633333	-3.21612268947353	0.941635876806861	0.940614001786173
null-IL28+TLA+TNF+IL1	-2.96492246133333	-5.04380174447353	-0.88604317819314	0.000169441618942945
TLA -IL28+TLA+TNF+IL1	-2.587802558	-4.66668184114019	-0.508923274859805	0.00229383425228291
TLA+ IL1-IL28+TLA+TNF+IL1	-2.05071946166667	-4.12959874480686	0.0281598214735275	0.0580580413560847
TLA+TNF-IL28+TLA+TNF+IL1	-3.28086788666667	-5.35974716980686	-1.20198860352647	1.68820046307916e-05
TLA+TNF+IL1-IL28+TLA+TNF+IL1	-0.549484313666667	-2.62836359680686	1.52939496947353	0.9999998327053
TNF+IL1-IL28+TLA+TNF+IL1	-1.052715482	-3.13159476514019	1.02616380114019	0.974977297269935
TNFa-IL28+TLA+TNF+IL1	-1.376794211	-3.45567349414019	0.702085072140194	0.711257189767955
IL28+TNF+IL1-IL28+TNF	0.419765045	-1.65911423814019	2.49864432814019	0.999999999802625
null-IL28+TNF	-1.40791401	-3.48679329314019	0.670965273140194	0.669596391995807
TLA -IL28+TNF	-1.03079410666667	-3.10967338980686	1.04808517647353	0.980668896555295
TLA+ IL1-IL28+TNF	-0.493711010333334	-2.57259029347353	1.58516827280686	0.999999987436424
TLA+TNF-IL28+TNF	-1.72385943533333	-3.80273871847353	0.355019847806862	0.261420559294402
TLA+TNF+IL1-IL28+TNF	1.00752413766667	-1.07135514547353	3.08640342080686	0.98554785933787
TNF+IL1-IL28+TNF	0.504292969333333	-1.57458631380686	2.58317225247353	0.999999978797019
TNFa-IL28+TNF	0.180214240333333	-1.89866504280686	2.25909352347353	1
null-IL28+TNF+IL1	-1.827679055	-3.90655833814019	0.251200228140194	0.170504510640642
TLA -IL28+TNF+IL1	-1.45055915166667	-3.52943843480686	0.628320131473528	0.610513876566923
TLA+ IL1-IL28+TNF+IL1	-0.913476055333334	-2.99235533847353	1.16540322780686	0.99634419090837
TLA+TNF-IL28+TNF+IL1	-2.14362448033333	-4.22250376347353	-0.0647451971931376	0.0351099217194317
TLA+TNF+IL1-IL28+TNF+IL1	0.587759092666667	-1.49112019047353	2.66663837580686	0.999999206206905
TNF+IL1-IL28+TNF+IL1	0.0845279243333332	-1.99435135880686	2.16340720747353	1
TNFa-IL28+TNF+IL1	-0.239550804666667	-2.31843008780686	1.83932847847353	1
TLA -null	0.377119903333334	-1.70175937980686	2.45599918647353	0.999999999988907
TLA+ IL1-null	0.914202999666667	-1.16467628347353	2.99308228280686	0.996300175641444
TLA+TNF-null	-0.315945425333331	-2.39482470847353	1.76293385780686	1
TLA+TNF+IL1-null	2.41543814766667	0.336558864526473	4.49431743080686	0.00698148526785747
TNF+IL1-null	1.91220697933333	-0.16667230380686	3.99108626247353	0.116070162753409
TNFa-null	1.58812825033333	-0.49075103280686	3.66700753347353	0.420304615539594
TLA+ IL1-TLA	0.537083096333332	-1.54179618680686	2.61596237947353	0.999999902597565
TLA+TNF-TLA	-0.693065328666666	-2.77194461180686	1.38581395447353	0.999972631547583
TLA+TNF+IL1-TLA	2.03831824433333	-0.0405610388068616	4.11719752747353	0.0619528386014312
TNF+IL1-TLA	1.535087076	-0.543792207140195	3.61396635914019	0.491928434654547
TNFa-TLA	1.211008347	-0.867870936140195	3.28988763014019	0.891052252265835
TLA+TNF-TLA+ IL1	-1.230148425	-3.30902770814019	0.848730858140196	0.874933382522393
TLA+TNF+IL1-TLA+ IL1	1.501235148	-0.577644135140194	3.58011443114019	0.539168355294718
TNF+IL1-TLA+ IL1	0.998003979666667	-1.08087530347353	3.07688326280686	0.987236455837914
TNFa-TLA+ IL1	0.673925250666667	-1.40495403247353	2.75280453380686	0.999984556957351
TLA+TNF+IL1-TLA+TNF	2.731383573	0.652504289859805	4.81026285614019	0.000871227335598523
TNF+IL1-TLA+TNF	2.22815240466667	0.149273121526471	4.30703168780686	0.0217029449815658
TNFa-TLA+TNF	1.90407367566667	-0.174805607473529	3.98295295880686	0.120606210950716
TNF+IL1-TLA+TNF+IL1	-0.503231168333333	-2.58211045147353	1.57564811480686	0.999999979867258
TNFa-TLA+TNF+IL1	-0.827309897333333	-2.90618918047353	1.25156938580686	0.999254913128032
TNFa-TNF+IL1	-0.324078729	-2.40295801214019	1.75480055414019	1
