# Supplementary material for: Combinatorial Cytokine Code Generates Anti-Viral State in Dendritic Cells
Source: Front Immunol. 2014 Feb 26;5:73. doi: 10.3389/fimmu.2014.00073 (PMC3935347; doi:10.3389/fimmu.2014.00073)
Supplement: Supplementary file 2 [file 71252_Sealfon_DataSheet2.ZIP › R/Fig7/IRAK2.csv]

	diff	lwr	upr	p adj
IFN+IL1b-IFN+ TNF+IL1	-1.934780513	-2.88103603065555	-0.988524995344444	1.04814205093007e-08
IFN+IL28-IFN+ TNF+IL1	-1.614450698	-2.56070621565556	-0.668195180344444	2.29367945325798e-06
IFN+IL28+IL1-IFN+ TNF+IL1	-0.877383028666666	-1.82363854632222	0.0688724889888894	0.107882166548472
IFN+IL28+TLA-IFN+ TNF+IL1	-2.25278423933333	-3.19903975698889	-1.30652872167778	5.97736304897012e-11
IFN+IL28+TLA+IL1-IFN+ TNF+IL1	-1.48262662466667	-2.42888214232222	-0.536371107011111	2.01128480111779e-05
IFN+IL28+TLA+TNF-IFN+ TNF+IL1	-0.733295875333333	-1.67955139298889	0.212959642322223	0.390737392553603
IFN+IL28+TLA+TNF+IL1-IFN+ TNF+IL1	-0.628022653666666	-1.57427817132222	0.318232863988889	0.707389146858996
IFN+IL28+TNF-IFN+ TNF+IL1	-0.507840089666666	-1.45409560732222	0.438415427988889	0.951467809464485
IFN+IL28+TNF+IL1-IFN+ TNF+IL1	-0.0693564663333335	-1.01561198398889	0.876899051322222	1
IFN+TLA-IFN+ TNF+IL1	-2.993653938	-3.93990945565556	-2.04739842034444	9.57756096653384e-12
IFN+TLA+IL1-IFN+ TNF+IL1	-1.130997656	-2.07725317365556	-0.184742138344444	0.00449435884108762
IFN+TLA+TNF-IFN+ TNF+IL1	-1.16192298533333	-2.10817850298889	-0.215667467677777	0.00289109858327818
IFN+TLA+TNF+IL1-IFN+ TNF+IL1	-0.326960267333333	-1.27321578498889	0.619295250322223	0.999944199035589
IFN+TNF-IFN+ TNF+IL1	-1.15483054033333	-2.10108605798889	-0.208575022677777	0.00320144966458913
IFNb-IFN+ TNF+IL1	-1.97843046466667	-2.92468598232222	-1.03217494701111	5.01805552666212e-09
IL1b-IFN+ TNF+IL1	-0.695254325666666	-1.64150984332222	0.25100119198889	0.502524597673615
IL28-IFN+ TNF+IL1	-2.29897739266667	-3.24523291032222	-1.35272187501111	3.29757332551139e-11
IL28+IL1b-IFN+ TNF+IL1	-1.493998766	-2.44025428365555	-0.547743248344444	1.6710145299581e-05
IL28+TLA-IFN+ TNF+IL1	-2.49335954733333	-3.43961506498889	-1.54710402967778	1.07372999380573e-11
IL28+TLA+IL1-IFN+ TNF+IL1	-1.710723874	-2.65697939165556	-0.764468356344444	4.58788616652939e-07
IL28+TLA+TNF-IFN+ TNF+IL1	-0.941086987333333	-1.88734250498889	0.00516853032222286	0.0531225435704827
IL28+TLA+TNF+IL1-IFN+ TNF+IL1	-0.626426358666666	-1.57268187632222	0.31982915898889	0.711997663808868
IL28+TNF-IFN+ TNF+IL1	-1.12902447266667	-2.07527999032222	-0.18276895501111	0.00462124434656386
IL28+TNF+IL1-IFN+ TNF+IL1	-1.178639164	-2.12489468165555	-0.232383646344444	0.00226946051521926
null-IFN+ TNF+IL1	-1.97266837366667	-2.91892389132222	-1.02641285601111	5.53006829218106e-09
TLA -IFN+ TNF+IL1	-2.33637238933333	-3.28262790698889	-1.39011687167778	2.22925011783559e-11
TLA+ IL1-IFN+ TNF+IL1	-1.81603764733333	-2.76229316498889	-0.869782129677777	7.78830867576019e-08
TLA+TNF-IFN+ TNF+IL1	-2.713978071	-3.66023358865556	-1.76772255334444	9.71012159567408e-12
TLA+TNF+IL1-IFN+ TNF+IL1	-0.566691734	-1.51294725165556	0.379563783655556	0.861508534915402
TNF+IL1-IFN+ TNF+IL1	-0.634942097	-1.58119761465556	0.311313420655556	0.687157680761872
TNFa-IFN+ TNF+IL1	-0.752807189666666	-1.69906270732222	0.193448327988889	0.338149698130493
IFN+IL28-IFN+IL1b	0.320329815	-0.625925702655556	1.26658533265556	0.999962790500485
IFN+IL28+IL1-IFN+IL1b	1.05739748433333	0.111141966677778	2.00365300198889	0.0123498657423995
IFN+IL28+TLA-IFN+IL1b	-0.318003726333333	-1.26425924398889	0.628251791322222	0.999967840311543
IFN+IL28+TLA+IL1-IFN+IL1b	0.452153888333333	-0.494101629322222	1.39840940598889	0.988000588528515
IFN+IL28+TLA+TNF-IFN+IL1b	1.20148463766667	0.255229120011111	2.14774015532222	0.00162390657267086
IFN+IL28+TLA+TNF+IL1-IFN+IL1b	1.30675785933333	0.360502341677778	2.25301337698889	0.000330316611590997
IFN+IL28+TNF-IFN+IL1b	1.42694042333333	0.480684905677778	2.37319594098889	4.95143249218399e-05
IFN+IL28+TNF+IL1-IFN+IL1b	1.86542404666667	0.91916852901111	2.81167956432222	3.38260944809932e-08
IFN+TLA-IFN+IL1b	-1.058873425	-2.00512894265556	-0.112617907344444	0.0121092598902389
IFN+TLA+IL1-IFN+IL1b	0.803782857	-0.142472660655556	1.75003837465556	0.221292033757356
IFN+TLA+TNF-IFN+IL1b	0.772857527666667	-0.173397989988889	1.71911304532222	0.288442617513208
IFN+TLA+TNF+IL1-IFN+IL1b	1.60782024566667	0.661564728011111	2.55407576332222	2.56098019624229e-06
IFN+TNF-IFN+IL1b	0.779949972666667	-0.166305544988889	1.72620549032222	0.271998776341085
IFNb-IFN+IL1b	-0.0436499516666661	-0.989905469322222	0.90260556598889	1
IL1b-IFN+IL1b	1.23952618733333	0.293270669677778	2.18578170498889	0.000921572796304337
IL28-IFN+IL1b	-0.364196879666667	-1.31045239732222	0.582058637988889	0.999582749179558
IL28+IL1b-IFN+IL1b	0.440781747	-0.505473770655556	1.38703726465556	0.991505499560003
IL28+TLA-IFN+IL1b	-0.558579034333334	-1.50483455198889	0.387676483322222	0.877528211623538
IL28+TLA+IL1-IFN+IL1b	0.224056639	-0.722198878655556	1.17031215665556	0.999999988331703
IL28+TLA+TNF-IFN+IL1b	0.993693525666667	0.0474380080111111	1.93994904332222	0.028119698951417
IL28+TLA+TNF+IL1-IFN+IL1b	1.30835415433333	0.362098636677778	2.25460967198889	0.00032225492588156
IL28+TNF-IFN+IL1b	0.805756040333333	-0.140499477322222	1.75201155798889	0.217411299881667
IL28+TNF+IL1-IFN+IL1b	0.756141349	-0.190114168655556	1.70239686665556	0.329564911832396
null-IFN+IL1b	-0.0378878606666669	-0.984143378322223	0.908367656988889	1
TLA -IFN+IL1b	-0.401591876333334	-1.34784739398889	0.544663641322222	0.997859849852944
TLA+ IL1-IFN+IL1b	0.118742865666667	-0.827512651988889	1.06499838332222	1
TLA+TNF-IFN+IL1b	-0.779197558	-1.72545307565556	0.167057959655555	0.273714196297282
TLA+TNF+IL1-IFN+IL1b	1.368088779	0.421833261344444	2.31434429665556	0.000126534600787376
TNF+IL1-IFN+IL1b	1.299838416	0.353582898344444	2.24609393365556	0.000367594571005991
TNFa-IFN+IL1b	1.18197332333333	0.235717805677778	2.12822884098889	0.0021618517693458
IFN+IL28+IL1-IFN+IL28	0.737067669333333	-0.209187848322222	1.68332318698889	0.380274416832535
IFN+IL28+TLA-IFN+IL28	-0.638333541333333	-1.58458905898889	0.307921976322223	0.677103803940199
IFN+IL28+TLA+IL1-IFN+IL28	0.131824073333334	-0.814431444322222	1.07807959098889	1
IFN+IL28+TLA+TNF-IFN+IL28	0.881154822666667	-0.0651006949888885	1.82741034032222	0.103666754367348
IFN+IL28+TLA+TNF+IL1-IFN+IL28	0.986428044333333	0.0401725266777778	1.93268356198889	0.0307784156991935
IFN+IL28+TNF-IFN+IL28	1.10661060833333	0.160355090677778	2.05286612598889	0.00632291056010403
IFN+IL28+TNF+IL1-IFN+IL28	1.54509423166667	0.59883871401111	2.49134974932222	7.23044603412326e-06
IFN+TLA-IFN+IL28	-1.37920324	-2.32545875765556	-0.432947722344444	0.000106116520632082
IFN+TLA+IL1-IFN+IL28	0.483453042	-0.462802475655555	1.42970855965556	0.972173203167706
IFN+TLA+TNF-IFN+IL28	0.452527712666667	-0.493727804988889	1.39878323032222	0.987868168463095
IFN+TLA+TNF+IL1-IFN+IL28	1.28749043066667	0.341234913011111	2.23374594832222	0.000444555857963325
IFN+TNF-IFN+IL28	0.459620157666667	-0.486635359988889	1.40587567532222	0.985125832404591
IFNb-IFN+IL28	-0.363979766666666	-1.31023528432222	0.58227575098889	0.999587124010506
IL1b-IFN+IL28	0.919196372333334	-0.0270591453222219	1.86545188998889	0.0683204717642225
IL28-IFN+IL28	-0.684526694666666	-1.63078221232222	0.261728822988889	0.535462102376371
IL28+IL1b-IFN+IL28	0.120451932	-0.825803585655555	1.06670744965556	1
IL28+TLA-IFN+IL28	-0.878908849333334	-1.82516436698889	0.0673466683222218	0.106160173010064
IL28+TLA+IL1-IFN+IL28	-0.096273176	-1.04252869365556	0.849982341655556	1
IL28+TLA+TNF-IFN+IL28	0.673363710666667	-0.272891806988889	1.61961922832222	0.569992919242423
IL28+TLA+TNF+IL1-IFN+IL28	0.988024339333334	0.041768821677778	1.93427985698889	0.0301754837597501
IL28+TNF-IFN+IL28	0.485426225333333	-0.460829292322222	1.43168174298889	0.970803546029084
IL28+TNF+IL1-IFN+IL28	0.435811534	-0.510443983655555	1.38206705165556	0.992748543781835
null-IFN+IL28	-0.358217675666667	-1.30447319332222	0.588037841988889	0.99968936494605
TLA -IFN+IL28	-0.721921691333333	-1.66817720898889	0.224333826322222	0.423063203881383
TLA+ IL1-IFN+IL28	-0.201586949333333	-1.14784246698889	0.744668568322222	0.999999999199993
TLA+TNF-IFN+IL28	-1.099527373	-2.04578289065556	-0.153271855344444	0.00697393643367883
TLA+TNF+IL1-IFN+IL28	1.047758964	0.101503446344445	1.99401448165556	0.0140340004742839
TNF+IL1-IFN+IL28	0.979508601	0.0332530833444443	1.92576411865556	0.0335198898351928
TNFa-IFN+IL28	0.861643508333333	-0.0846120093222223	1.80789902598889	0.127017511771656
IFN+IL28+TLA-IFN+IL28+IL1	-1.37540121066667	-2.32165672832222	-0.429145693011111	0.000112708342044132
IFN+IL28+TLA+IL1-IFN+IL28+IL1	-0.605243596	-1.55149911365556	0.341011921655556	0.770619780750102
IFN+IL28+TLA+TNF-IFN+IL28+IL1	0.144087153333334	-0.802168364322222	1.09034267098889	1
IFN+IL28+TLA+TNF+IL1-IFN+IL28+IL1	0.249360375	-0.696895142655556	1.19561589265556	0.999999844162778
IFN+IL28+TNF-IFN+IL28+IL1	0.369542939	-0.576712578655556	1.31579845665556	0.999461291649243
IFN+IL28+TNF+IL1-IFN+IL28+IL1	0.808026562333333	-0.138228955322223	1.75428207998889	0.213005820441345
IFN+TLA-IFN+IL28+IL1	-2.11627090933333	-3.06252642698889	-1.17001539167778	5.00339436548813e-10
IFN+TLA+IL1-IFN+IL28+IL1	-0.253614627333333	-1.19987014498889	0.692640890322222	0.999999768140508
IFN+TLA+TNF-IFN+IL28+IL1	-0.284539956666666	-1.23079547432222	0.661715560988889	0.99999687234686
IFN+TLA+TNF+IL1-IFN+IL28+IL1	0.550422761333333	-0.395832756322222	1.49667827898889	0.892462826717038
IFN+TNF-IFN+IL28+IL1	-0.277447511666666	-1.22370302932222	0.668808005988889	0.999998204739437
IFNb-IFN+IL28+IL1	-1.101047436	-2.04730295365555	-0.154791918344444	0.0068291055856502
IL1b-IFN+IL28+IL1	0.182128703	-0.764126814655555	1.12838422065556	0.999999999944704
IL28-IFN+IL28+IL1	-1.421594364	-2.36784988165556	-0.475338846344444	5.39533488839172e-05
IL28+IL1b-IFN+IL28+IL1	-0.616615737333333	-1.56287125498889	0.329639780322222	0.739771898657308
IL28+TLA-IFN+IL28+IL1	-1.61597651866667	-2.56223203632222	-0.669721001011112	2.2361987791486e-06
IL28+TLA+IL1-IFN+IL28+IL1	-0.833340845333334	-1.77959636298889	0.112914672322222	0.168186808751683
IL28+TLA+TNF-IFN+IL28+IL1	-0.0637039586666666	-1.00995947632222	0.882551558988889	1
IL28+TLA+TNF+IL1-IFN+IL28+IL1	0.25095667	-0.695298847655555	1.19721218765556	0.999999818889876
IL28+TNF-IFN+IL28+IL1	-0.251641444	-1.19789696165556	0.694614073655556	0.999999806915079
IL28+TNF+IL1-IFN+IL28+IL1	-0.301256135333333	-1.24751165298889	0.644999382322222	0.999989399384915
null-IFN+IL28+IL1	-1.095285345	-2.04154086265556	-0.149029827344445	0.00739360169099212
TLA -IFN+IL28+IL1	-1.45898936066667	-2.40524487832222	-0.512733843011111	2.95231452286382e-05
TLA+ IL1-IFN+IL28+IL1	-0.938654618666667	-1.88491013632222	0.00760089898888894	0.0546504863673103
TLA+TNF-IFN+IL28+IL1	-1.83659504233333	-2.78285055998889	-0.890339524677778	5.50454571923709e-08
TLA+TNF+IL1-IFN+IL28+IL1	0.310691294666667	-0.635564222988889	1.25694681232222	0.999979928492213
TNF+IL1-IFN+IL28+IL1	0.242440931666666	-0.703814585988889	1.18869644932222	0.99999992015739
TNFa-IFN+IL28+IL1	0.124575839	-0.821679678655556	1.07083135665556	1
IFN+IL28+TLA+IL1-IFN+IL28+TLA	0.770157614666667	-0.176097902988889	1.71641313232222	0.294862100980491
IFN+IL28+TLA+TNF-IFN+IL28+TLA	1.519488364	0.573232846344445	2.46574388165556	1.101305780149e-05
IFN+IL28+TLA+TNF+IL1-IFN+IL28+TLA	1.62476158566667	0.678506068011111	2.57101710332222	1.93200894493817e-06
IFN+IL28+TNF-IFN+IL28+TLA	1.74494414966667	0.798688632011111	2.69119966732222	2.58124135399385e-07
IFN+IL28+TNF+IL1-IFN+IL28+TLA	2.183427773	1.23717225534444	3.12968329065555	1.68828617752581e-10
IFN+TLA-IFN+IL28+TLA	-0.740869698666667	-1.68712521632222	0.205385818988889	0.369866450965033
IFN+TLA+IL1-IFN+IL28+TLA	1.12178658333333	0.175531065677778	2.06804210098889	0.00511644163462943
IFN+TLA+TNF-IFN+IL28+TLA	1.090861254	0.144605736344445	2.03711677165556	0.0078565788035494
IFN+TLA+TNF+IL1-IFN+IL28+TLA	1.925823972	0.979568454344444	2.87207948965556	1.2192976739378e-08
IFN+TNF-IFN+IL28+TLA	1.097953699	0.151698181344444	2.04420921665556	0.00712692706510609
IFNb-IFN+IL28+TLA	0.274353774666667	-0.671901742988888	1.22060929232222	0.99999860119284
IL1b-IFN+IL28+TLA	1.55752991366667	0.611274396011111	2.50378543132222	5.89023529473653e-06
IL28-IFN+IL28+TLA	-0.0461931533333333	-0.992448670988889	0.900062364322222	1
IL28+IL1b-IFN+IL28+TLA	0.758785473333333	-0.187470044322222	1.70504099098889	0.322845175607749
IL28+TLA-IFN+IL28+TLA	-0.240575308000001	-1.18683082565556	0.705680209655555	0.999999933658722
IL28+TLA+IL1-IFN+IL28+TLA	0.542060365333333	-0.404195152322222	1.48831588298889	0.906544122399529
IL28+TLA+TNF-IFN+IL28+TLA	1.311697252	0.365441734344444	2.25795276965556	0.000305988414870062
IL28+TLA+TNF+IL1-IFN+IL28+TLA	1.62635788066667	0.680102363011111	2.57261339832222	1.88132386813589e-06
IL28+TNF-IFN+IL28+TLA	1.12375976666667	0.177504249011111	2.07001528432222	0.00497666290262777
IL28+TNF+IL1-IFN+IL28+TLA	1.07414507533333	0.127889557677778	2.02040059298889	0.00986395922377414
null-IFN+IL28+TLA	0.280115865666666	-0.666139651988889	1.22637138332222	0.999997781717396
TLA -IFN+IL28+TLA	-0.0835881500000002	-1.02984366765556	0.862667367655555	1
TLA+ IL1-IFN+IL28+TLA	0.436746592	-0.509508925655556	1.38300210965556	0.99252687158947
TLA+TNF-IFN+IL28+TLA	-0.461193831666667	-1.40744934932222	0.485061685988889	0.984455297378701
TLA+TNF+IL1-IFN+IL28+TLA	1.68609250533333	0.739836987677778	2.63234802298889	6.93464586420944e-07
TNF+IL1-IFN+IL28+TLA	1.61784214233333	0.671586624677778	2.56409765998889	2.16785701423472e-06
TNFa-IFN+IL28+TLA	1.49997704966667	0.553721532011111	2.44623256732222	1.51562363447377e-05
IFN+IL28+TLA+TNF-IFN+IL28+TLA+IL1	0.749330749333334	-0.196924768322222	1.69558626698889	0.347230640323843
IFN+IL28+TLA+TNF+IL1-IFN+IL28+TLA+IL1	0.854603971	-0.0916515466555556	1.80085948865556	0.136418827809546
IFN+IL28+TNF-IFN+IL28+TLA+IL1	0.974786535	0.0285310173444444	1.92104205265556	0.0355151870551379
IFN+IL28+TNF+IL1-IFN+IL28+TLA+IL1	1.41327015833333	0.467014640677777	2.35952567598889	6.16559029575914e-05
IFN+TLA-IFN+IL28+TLA+IL1	-1.51102731333333	-2.45728283098889	-0.564771795677778	1.26505734586724e-05
IFN+TLA+IL1-IFN+IL28+TLA+IL1	0.351628968666667	-0.594626548988889	1.29788448632222	0.999778223801631
IFN+TLA+TNF-IFN+IL28+TLA+IL1	0.320703639333334	-0.625551878322222	1.26695915698889	0.99996191492064
IFN+TLA+TNF+IL1-IFN+IL28+TLA+IL1	1.15566635733333	0.209410839677778	2.10192187498889	0.00316328494325602
IFN+TNF-IFN+IL28+TLA+IL1	0.327796084333333	-0.618459433322222	1.27405160198889	0.99994133812325
IFNb-IFN+IL28+TLA+IL1	-0.495803839999999	-1.44205935765555	0.450451677655556	0.962746540556131
IL1b-IFN+IL28+TLA+IL1	0.787372299	-0.158883218655555	1.73362781665556	0.255450081404623
IL28-IFN+IL28+TLA+IL1	-0.816350768	-1.76260628565556	0.129904749655556	0.19740192083034
IL28+IL1b-IFN+IL28+TLA+IL1	-0.0113721413333333	-0.957627658988889	0.934883376322222	1
IL28+TLA-IFN+IL28+TLA+IL1	-1.01073292266667	-1.95698844032222	-0.0644774050111117	0.0226840069723612
IL28+TLA+IL1-IFN+IL28+TLA+IL1	-0.228097249333334	-1.17435276698889	0.718158268322222	0.999999981846811
IL28+TLA+TNF-IFN+IL28+TLA+IL1	0.541539637333333	-0.404715880322222	1.48779515498889	0.907379735608882
IL28+TLA+TNF+IL1-IFN+IL28+TLA+IL1	0.856200266	-0.0900552516555555	1.80245578365556	0.134239779229627
IL28+TNF-IFN+IL28+TLA+IL1	0.353602152	-0.592653365655556	1.29985766965556	0.999754351083467
IL28+TNF+IL1-IFN+IL28+TLA+IL1	0.303987460666667	-0.642268056988889	1.25024297832222	0.999987201709147
null-IFN+IL28+TLA+IL1	-0.490041749	-1.43629726665556	0.456213768655555	0.967401060210326
TLA -IFN+IL28+TLA+IL1	-0.853745764666667	-1.80000128232222	0.0925097529888887	0.137601908151882
TLA+ IL1-IFN+IL28+TLA+IL1	-0.333411022666667	-1.27966654032222	0.612844494988889	0.999918422125296
TLA+TNF-IFN+IL28+TLA+IL1	-1.23135144633333	-2.17760696398889	-0.285095928677778	0.00104183349780451
TLA+TNF+IL1-IFN+IL28+TLA+IL1	0.915934890666667	-0.0303206269888889	1.86219040832222	0.0708801129560662
TNF+IL1-IFN+IL28+TLA+IL1	0.847684527666666	-0.0985709899888891	1.79394004532222	0.14619073619948
TNFa-IFN+IL28+TLA+IL1	0.729819435	-0.216436082655556	1.67607495265556	0.400497879479856
IFN+IL28+TLA+TNF+IL1-IFN+IL28+TLA+TNF	0.105273221666666	-0.840982295988889	1.05152873932222	1
IFN+IL28+TNF-IFN+IL28+TLA+TNF	0.225455785666666	-0.720799731988889	1.17171130332222	0.999999986384567
IFN+IL28+TNF+IL1-IFN+IL28+TLA+TNF	0.663939408999999	-0.282316108655557	1.61019492665555	0.599159474017683
IFN+TLA-IFN+IL28+TLA+TNF	-2.26035806266667	-3.20661358032222	-1.31410254501111	5.38462607835299e-11
IFN+TLA+IL1-IFN+IL28+TLA+TNF	-0.397701780666667	-1.34395729832222	0.548553736988889	0.998166006187053
IFN+TLA+TNF-IFN+IL28+TLA+TNF	-0.42862711	-1.37488262765556	0.517628407655556	0.994277642634539
IFN+TLA+TNF+IL1-IFN+IL28+TLA+TNF	0.406335608	-0.539919909655556	1.35259112565556	0.997428280015922
IFN+TNF-IFN+IL28+TLA+TNF	-0.421534665	-1.36779018265556	0.524720852655555	0.995514505617689
IFNb-IFN+IL28+TLA+TNF	-1.24513458933333	-2.19139010698889	-0.298879071677777	0.000846959609817621
IL1b-IFN+IL28+TLA+TNF	0.0380415496666666	-0.908213967988889	0.984297067322222	1
IL28-IFN+IL28+TLA+TNF	-1.56568151733333	-2.51193703498889	-0.619425999677778	5.14846232080313e-06
IL28+IL1b-IFN+IL28+TLA+TNF	-0.760702890666667	-1.70695840832222	0.185552626988889	0.318021887031445
IL28+TLA-IFN+IL28+TLA+TNF	-1.760063672	-2.70631918965556	-0.813808154344445	2.00124656291045e-07
IL28+TLA+IL1-IFN+IL28+TLA+TNF	-0.977427998666667	-1.92368351632222	-0.0311724810111116	0.0343862550152378
IL28+TLA+TNF-IFN+IL28+TLA+TNF	-0.207791112	-1.15404662965556	0.738464405655555	0.999999998254966
IL28+TLA+TNF+IL1-IFN+IL28+TLA+TNF	0.106869516666666	-0.839386000988889	1.05312503432222	1
IL28+TNF-IFN+IL28+TLA+TNF	-0.395728597333334	-1.34198411498889	0.550526920322222	0.998306366168889
IL28+TNF+IL1-IFN+IL28+TLA+TNF	-0.445343288666667	-1.39159880632222	0.500912228988889	0.990216447802721
null-IFN+IL28+TLA+TNF	-1.23937249833333	-2.18562801598889	-0.293116980677778	0.000923704513753232
TLA -IFN+IL28+TLA+TNF	-1.603076514	-2.54933203165556	-0.656820996344445	2.77097587952913e-06
TLA+ IL1-IFN+IL28+TLA+TNF	-1.082741772	-2.02899728965556	-0.136486254344445	0.00877811454316857
TLA+TNF-IFN+IL28+TLA+TNF	-1.98068219566667	-2.92693771332222	-1.03442667801111	4.83116080474133e-09
TLA+TNF+IL1-IFN+IL28+TLA+TNF	0.166604141333333	-0.779651376322223	1.11285965898889	1
TNF+IL1-IFN+IL28+TLA+TNF	0.0983537783333328	-0.847901739322223	1.04460929598889	1
TNFa-IFN+IL28+TLA+TNF	-0.0195113143333339	-0.965766831988889	0.926744203322222	1
IFN+IL28+TNF-IFN+IL28+TLA+TNF+IL1	0.120182564	-0.826072953655556	1.06643808165556	1
IFN+IL28+TNF+IL1-IFN+IL28+TLA+TNF+IL1	0.558666187333333	-0.387589330322223	1.50492170498889	0.877362256969628
IFN+TLA-IFN+IL28+TLA+TNF+IL1	-2.36563128433333	-3.31188680198889	-1.41937576667778	1.74961156673703e-11
IFN+TLA+IL1-IFN+IL28+TLA+TNF+IL1	-0.502975002333333	-1.44923051998889	0.443280515322222	0.956288955532908
IFN+TLA+TNF-IFN+IL28+TLA+TNF+IL1	-0.533900331666666	-1.48015584932222	0.412355185988889	0.919085854338967
IFN+TLA+TNF+IL1-IFN+IL28+TLA+TNF+IL1	0.301062386333333	-0.645193131322222	1.24731790398889	0.999989541300621
IFN+TNF-IFN+IL28+TLA+TNF+IL1	-0.526807886666666	-1.47306340432222	0.419447630988889	0.92903660917865
IFNb-IFN+IL28+TLA+TNF+IL1	-1.350407811	-2.29666332865555	-0.404152293344444	0.000167201557436436
IL1b-IFN+IL28+TLA+TNF+IL1	-0.0672316719999997	-1.01348718965556	0.879023845655556	1
IL28-IFN+IL28+TLA+TNF+IL1	-1.670954739	-2.61721025665556	-0.724699221344444	8.93517815181433e-07
IL28+IL1b-IFN+IL28+TLA+TNF+IL1	-0.865976112333333	-1.81223162998889	0.0802794053222224	0.121495036477363
IL28+TLA-IFN+IL28+TLA+TNF+IL1	-1.86533689366667	-2.81159241132222	-0.919081376011112	3.38759328366578e-08
IL28+TLA+IL1-IFN+IL28+TLA+TNF+IL1	-1.08270122033333	-2.02895673798889	-0.136445702677778	0.00878296221300368
IL28+TLA+TNF-IFN+IL28+TLA+TNF+IL1	-0.313064333666667	-1.25931985132222	0.633191183988889	0.999976559526515
IL28+TLA+TNF+IL1-IFN+IL28+TLA+TNF+IL1	0.00159629500000014	-0.944659222655555	0.947851812655556	1
IL28+TNF-IFN+IL28+TLA+TNF+IL1	-0.501001819	-1.44725733665556	0.445253698655556	0.958141562547287
IL28+TNF+IL1-IFN+IL28+TLA+TNF+IL1	-0.550616510333333	-1.49687202798889	0.395639007322222	0.892121787929417
null-IFN+IL28+TLA+TNF+IL1	-1.34464572	-2.29090123765556	-0.398390202344445	0.000183034370130342
TLA -IFN+IL28+TLA+TNF+IL1	-1.70834973566667	-2.65460525332222	-0.762094218011111	4.77441821966629e-07
TLA+ IL1-IFN+IL28+TLA+TNF+IL1	-1.18801499366667	-2.13427051132222	-0.241759476011111	0.00197921774995136
TLA+TNF-IFN+IL28+TLA+TNF+IL1	-2.08595541733333	-3.03221093498889	-1.13969989967778	8.2659534772489e-10
TLA+TNF+IL1-IFN+IL28+TLA+TNF+IL1	0.0613309196666667	-0.884924597988889	1.00758643732222	1
TNF+IL1-IFN+IL28+TLA+TNF+IL1	-0.0069194433333335	-0.953174960988889	0.939336074322222	1
TNFa-IFN+IL28+TLA+TNF+IL1	-0.124784536	-1.07104005365556	0.821470981655555	1
IFN+IL28+TNF+IL1-IFN+IL28+TNF	0.438483623333333	-0.507771894322223	1.38473914098889	0.992100307876857
IFN+TLA-IFN+IL28+TNF	-2.48581384833333	-3.43206936598889	-1.53955833067778	1.08619779837227e-11
IFN+TLA+IL1-IFN+IL28+TNF	-0.623157566333333	-1.56941308398889	0.323097951322222	0.721359897300486
IFN+TLA+TNF-IFN+IL28+TNF	-0.654082895666666	-1.60033841332222	0.292172621988889	0.629488369933461
IFN+TLA+TNF+IL1-IFN+IL28+TNF	0.180879822333333	-0.765375695322222	1.12713533998889	0.999999999953997
IFN+TNF-IFN+IL28+TNF	-0.646990450666666	-1.59324596832222	0.299265066988889	0.651095060755999
IFNb-IFN+IL28+TNF	-1.470590375	-2.41684589265556	-0.524334857344444	2.44601933380162e-05
IL1b-IFN+IL28+TNF	-0.187414236	-1.13366975365556	0.758841281655556	0.999999999881511
IL28-IFN+IL28+TNF	-1.791137303	-2.73739282065556	-0.844881785344444	1.18545041671858e-07
IL28+IL1b-IFN+IL28+TNF	-0.986158676333333	-1.93241419398889	-0.0399031586777776	0.0308812263876024
IL28+TLA-IFN+IL28+TNF	-1.98551945766667	-2.93177497532222	-1.03926394001111	4.45290715411772e-09
IL28+TLA+IL1-IFN+IL28+TNF	-1.20288378433333	-2.14913930198889	-0.256628266677778	0.00159073641254215
IL28+TLA+TNF-IFN+IL28+TNF	-0.433246897666667	-1.37950241532222	0.513008619988889	0.993328936647735
IL28+TLA+TNF+IL1-IFN+IL28+TNF	-0.118586269	-1.06484178665556	0.827669248655556	1
IL28+TNF-IFN+IL28+TNF	-0.621184383	-1.56743990065556	0.325071134655556	0.726960478983604
IL28+TNF+IL1-IFN+IL28+TNF	-0.670799074333333	-1.61705459198889	0.275456443322222	0.577936517426089
null-IFN+IL28+TNF	-1.464828284	-2.41108380165556	-0.518572766344445	2.68575904092128e-05
TLA -IFN+IL28+TNF	-1.82853229966667	-2.77478781732222	-0.882276782011111	6.30731598061374e-08
TLA+ IL1-IFN+IL28+TNF	-1.30819755766667	-2.25445307532222	-0.361942040011111	0.000323037210297472
TLA+TNF-IFN+IL28+TNF	-2.20613798133333	-3.15239349898889	-1.25988246367778	1.18592025089015e-10
TLA+TNF+IL1-IFN+IL28+TNF	-0.0588516443333333	-1.00510716198889	0.887403873322222	1
TNF+IL1-IFN+IL28+TNF	-0.127102007333334	-1.07335752498889	0.819153510322222	1
TNFa-IFN+IL28+TNF	-0.2449671	-1.19122261765556	0.701288417655555	0.999999897740652
IFN+TLA-IFN+IL28+TNF+IL1	-2.92429747166667	-3.87055298932222	-1.97804195401111	9.59998747163127e-12
IFN+TLA+IL1-IFN+IL28+TNF+IL1	-1.06164118966667	-2.00789670732222	-0.11538567201111	0.0116698111907872
IFN+TLA+TNF-IFN+IL28+TNF+IL1	-1.092566519	-2.03882203665555	-0.146311001344444	0.00767497967330433
IFN+TLA+TNF+IL1-IFN+IL28+TNF+IL1	-0.257603800999999	-1.20385931865556	0.688651716655556	0.999999666556995
IFN+TNF-IFN+IL28+TNF+IL1	-1.085474074	-2.03172959165555	-0.139218556344443	0.00845721881106265
IFNb-IFN+IL28+TNF+IL1	-1.90907399833333	-2.85532951598889	-0.962818480677776	1.61802387044219e-08
IL1b-IFN+IL28+TNF+IL1	-0.625897859333332	-1.57215337698889	0.320357658322223	0.713518261227692
IL28-IFN+IL28+TNF+IL1	-2.22962092633333	-3.17587644398889	-1.28336540867778	8.32900415304039e-11
IL28+IL1b-IFN+IL28+TNF+IL1	-1.42464229966667	-2.37089781732222	-0.47838678201111	5.13766785352754e-05
IL28+TLA-IFN+IL28+TNF+IL1	-2.424003081	-3.37025859865556	-1.47774756334444	1.27541310845913e-11
IL28+TLA+IL1-IFN+IL28+TNF+IL1	-1.64136740766667	-2.58762292532222	-0.695111890011111	1.46487966479203e-06
IL28+TLA+TNF-IFN+IL28+TNF+IL1	-0.871730520999999	-1.81798603865555	0.0745249966555563	0.114462721703743
IL28+TLA+TNF+IL1-IFN+IL28+TNF+IL1	-0.557069892333333	-1.50332540998889	0.389185625322223	0.880380585145209
IL28+TNF-IFN+IL28+TNF+IL1	-1.05966800633333	-2.00592352398889	-0.113412488677777	0.0119815462058666
IL28+TNF+IL1-IFN+IL28+TNF+IL1	-1.10928269766667	-2.05553821532222	-0.16302718001111	0.00609258871133689
null-IFN+IL28+TNF+IL1	-1.90331190733333	-2.84956742498889	-0.957056389677777	1.78344788936968e-08
TLA -IFN+IL28+TNF+IL1	-2.267015923	-3.21327144065556	-1.32076040534444	4.92352825176567e-11
TLA+ IL1-IFN+IL28+TNF+IL1	-1.746681181	-2.69293669865556	-0.800425663344444	2.50688932390553e-07
TLA+TNF-IFN+IL28+TNF+IL1	-2.64462160466667	-3.59087712232222	-1.69836608701111	9.78561676134859e-12
TLA+TNF+IL1-IFN+IL28+TNF+IL1	-0.497335267666666	-1.44359078532222	0.44892024998889	0.961430692293895
TNF+IL1-IFN+IL28+TNF+IL1	-0.565585630666666	-1.51184114832222	0.380669886988889	0.863760330599838
TNFa-IFN+IL28+TNF+IL1	-0.683450723333333	-1.62970624098889	0.262804794322223	0.538782933739258
IFN+TLA+IL1-IFN+TLA	1.862656282	0.916400764344444	2.80891179965556	3.54452333040101e-08
IFN+TLA+TNF-IFN+TLA	1.83173095266667	0.885475435011111	2.77798647032222	5.97572421545678e-08
IFN+TLA+TNF+IL1-IFN+TLA	2.66669367066667	1.72043815301111	3.61294918832222	9.74920144614089e-12
IFN+TNF-IFN+TLA	1.83882339766667	0.892567880011111	2.78507891532222	5.30126377240592e-08
IFNb-IFN+TLA	1.01522347333333	0.0689679556777782	1.96147899098889	0.0214212313414623
IL1b-IFN+TLA	2.29839961233333	1.35214409467778	3.24465512998889	3.31993321722734e-11
IL28-IFN+TLA	0.694676545333333	-0.251578972322222	1.64093206298889	0.504288694516174
IL28+IL1b-IFN+TLA	1.499655172	0.553399654344444	2.44591068965556	1.52361382402821e-05
IL28+TLA-IFN+TLA	0.500294390666666	-0.44596112698889	1.44654990832222	0.958791586855476
IL28+TLA+IL1-IFN+TLA	1.282930064	0.336674546344444	2.22918558165556	0.000476773624821347
IL28+TLA+TNF-IFN+TLA	2.05256695066667	1.10631143301111	2.99882246832222	1.44314138417201e-09
IL28+TLA+TNF+IL1-IFN+TLA	2.36722757933333	1.42097206167778	3.31348309698889	1.73018266380609e-11
IL28+TNF-IFN+TLA	1.86462946533333	0.918373947677777	2.81088498298889	3.42832051636321e-08
IL28+TNF+IL1-IFN+TLA	1.815014774	0.868759256344444	2.76127029165556	7.9239270589504e-08
null-IFN+TLA	1.02098556433333	0.0747300466777774	1.96724108198889	0.0198954100864455
TLA -IFN+TLA	0.657281548666666	-0.288973968988889	1.60353706632222	0.619677048593634
TLA+ IL1-IFN+TLA	1.17761629066667	0.231360773011111	2.12387180832222	0.0023034911483869
TLA+TNF-IFN+TLA	0.279675867	-0.666579650655556	1.22593138465556	0.999997857285709
TLA+TNF+IL1-IFN+TLA	2.426962204	1.48070668634444	3.37321772165556	1.2608580846063e-11
TNF+IL1-IFN+TLA	2.358711841	1.41245632334444	3.30496735865556	1.84385839929746e-11
TNFa-IFN+TLA	2.24084674833333	1.29459123067778	3.18710226598889	7.07732761284774e-11
IFN+TLA+TNF-IFN+TLA+IL1	-0.0309253293333331	-0.977180846988889	0.915330188322222	1
IFN+TLA+TNF+IL1-IFN+TLA+IL1	0.804037388666667	-0.142218128988889	1.75029290632222	0.220788708604516
IFN+TNF-IFN+TLA+IL1	-0.0238328843333332	-0.970088401988889	0.922422633322222	1
IFNb-IFN+TLA+IL1	-0.847432808666666	-1.79368832632222	0.0988227089888896	0.146556341214747
IL1b-IFN+TLA+IL1	0.435743330333334	-0.510512187322222	1.38199884798889	0.992764498762677
IL28-IFN+TLA+IL1	-1.16797973666667	-2.11423525432222	-0.221724219011111	0.00264905272570937
IL28+IL1b-IFN+TLA+IL1	-0.36300111	-1.30925662765556	0.583254407655556	0.99960634504094
IL28+TLA-IFN+TLA+IL1	-1.36236189133333	-2.30861740898889	-0.416106373677778	0.000138511689839471
IL28+TLA+IL1-IFN+TLA+IL1	-0.579726218	-1.52598173565556	0.366529299655555	0.833403778533761
IL28+TLA+TNF-IFN+TLA+IL1	0.189910668666667	-0.756344848988889	1.13616618632222	0.999999999831816
IL28+TLA+TNF+IL1-IFN+TLA+IL1	0.504571297333333	-0.441684220322222	1.45082681498889	0.954747156666135
IL28+TNF-IFN+TLA+IL1	0.00197318333333329	-0.944282334322222	0.948228700988889	1
IL28+TNF+IL1-IFN+TLA+IL1	-0.047641508	-0.993897025655556	0.898614009655556	1
null-IFN+TLA+IL1	-0.841670717666667	-1.78792623532222	0.104584799988889	0.155122823784009
TLA -IFN+TLA+IL1	-1.20537473333333	-2.15163025098889	-0.259119215677778	0.00153329109517575
TLA+ IL1-IFN+TLA+IL1	-0.685039991333333	-1.63129550898889	0.261215526322222	0.533878743962228
TLA+TNF-IFN+TLA+IL1	-1.582980415	-2.52923593265556	-0.636724897344445	3.86715978140106e-06
TLA+TNF+IL1-IFN+TLA+IL1	0.564305922	-0.381949595655556	1.51056143965556	0.86633904604921
TNF+IL1-IFN+TLA+IL1	0.496055559	-0.450199958655556	1.44231107665556	0.962532568470737
TNFa-IFN+TLA+IL1	0.378190466333333	-0.568065051322223	1.32444598398889	0.999198569966968
IFN+TLA+TNF+IL1-IFN+TLA+TNF	0.834962718	-0.111292799655556	1.78121823565556	0.165579297629008
IFN+TNF-IFN+TLA+TNF	0.00709244499999995	-0.939163072655556	0.953347962655556	1
IFNb-IFN+TLA+TNF	-0.816507479333333	-1.76276299698889	0.129748038322223	0.197116378374731
IL1b-IFN+TLA+TNF	0.466668659666667	-0.479586857988889	1.41292417732222	0.981934158036853
IL28-IFN+TLA+TNF	-1.13705440733333	-2.08330992498889	-0.190798889677778	0.00412525348427084
IL28+IL1b-IFN+TLA+TNF	-0.332075780666667	-1.27833129832222	0.614179736988889	0.999924502903325
IL28+TLA-IFN+TLA+TNF	-1.331436562	-2.27769207965556	-0.385181044344445	0.000225069760567798
IL28+TLA+IL1-IFN+TLA+TNF	-0.548800888666667	-1.49505640632222	0.397454628988889	0.895291396113465
IL28+TLA+TNF-IFN+TLA+TNF	0.220835998	-0.725419519655556	1.16709151565556	0.999999991863611
IL28+TLA+TNF+IL1-IFN+TLA+TNF	0.535496626666667	-0.410758890988889	1.48175214432222	0.916725009857823
IL28+TNF-IFN+TLA+TNF	0.0328985126666664	-0.913357004988889	0.979154030322222	1
IL28+TNF+IL1-IFN+TLA+TNF	-0.0167161786666669	-0.962971696322222	0.929539338988889	1
null-IFN+TLA+TNF	-0.810745388333334	-1.75700090598889	0.135510129322222	0.207814877597406
TLA -IFN+TLA+TNF	-1.174449404	-2.12070492165556	-0.228193886344445	0.00241198450324753
TLA+ IL1-IFN+TLA+TNF	-0.654114662	-1.60037017965556	0.292140855655555	0.629391112149642
TLA+TNF-IFN+TLA+TNF	-1.55205508566667	-2.49831060332222	-0.605799568011111	6.44690240625412e-06
TLA+TNF+IL1-IFN+TLA+TNF	0.595231251333333	-0.351024266322223	1.54148676898889	0.796395447817023
TNF+IL1-IFN+TLA+TNF	0.526980888333333	-0.419274629322223	1.47323640598889	0.928804266501469
TNFa-IFN+TLA+TNF	0.409115795666666	-0.537139721988889	1.35537131332222	0.997142471177581
IFN+TNF-IFN+TLA+TNF+IL1	-0.827870273	-1.77412579065556	0.118385244655556	0.177212838552982
IFNb-IFN+TLA+TNF+IL1	-1.65147019733333	-2.59772571498889	-0.705214679677777	1.23755169223472e-06
IL1b-IFN+TLA+TNF+IL1	-0.368294058333333	-1.31454957598889	0.577961459322223	0.999492152249315
IL28-IFN+TLA+TNF+IL1	-1.97201712533333	-2.91827264298889	-1.02576160767778	5.59113866316352e-09
IL28+IL1b-IFN+TLA+TNF+IL1	-1.16703849866667	-2.11329401632222	-0.220782981011111	0.00268534995665726
IL28+TLA-IFN+TLA+TNF+IL1	-2.16639928	-3.11265479765556	-1.22014376234444	2.21305307412933e-10
IL28+TLA+IL1-IFN+TLA+TNF+IL1	-1.38376360666667	-2.33001912432222	-0.437508089011111	9.87075052824027e-05
IL28+TLA+TNF-IFN+TLA+TNF+IL1	-0.61412672	-1.56038223765556	0.332128797655556	0.746655160819039
IL28+TLA+TNF+IL1-IFN+TLA+TNF+IL1	-0.299466091333333	-1.24572160898889	0.646789426322222	0.999990645932712
IL28+TNF-IFN+TLA+TNF+IL1	-0.802064205333333	-1.74831972298889	0.144191312322222	0.224711753423558
IL28+TNF+IL1-IFN+TLA+TNF+IL1	-0.851678896666667	-1.79793441432222	0.0945766209888891	0.140484610743667
null-IFN+TLA+TNF+IL1	-1.64570810633333	-2.59196362398889	-0.699452588677778	1.3625242011317e-06
TLA -IFN+TLA+TNF+IL1	-2.009412122	-2.95566763965556	-1.06315660434444	2.97795921255783e-09
TLA+ IL1-IFN+TLA+TNF+IL1	-1.48907738	-2.43533289765556	-0.542821862344444	1.8106615118918e-05
TLA+TNF-IFN+TLA+TNF+IL1	-2.38701780366667	-3.33327332132222	-1.44076228601111	1.520894521434e-11
TLA+TNF+IL1-IFN+TLA+TNF+IL1	-0.239731466666667	-1.18598698432222	0.706524050988889	0.999999939033875
TNF+IL1-IFN+TLA+TNF+IL1	-0.307981829666667	-1.25423734732222	0.638273687988889	0.999983231103069
TNFa-IFN+TLA+TNF+IL1	-0.425846922333333	-1.37210243998889	0.520408595322222	0.994792539313465
IFNb-IFN+TNF	-0.823599924333333	-1.76985544198889	0.122655593322223	0.18450859658978
IL1b-IFN+TNF	0.459576214666667	-0.486679302988889	1.40583173232222	0.985144221208152
IL28-IFN+TNF	-1.14414685233333	-2.09040236998889	-0.197891334677778	0.00372971017828982
IL28+IL1b-IFN+TNF	-0.339168225666667	-1.28542374332222	0.607087291988889	0.999886830295268
IL28+TLA-IFN+TNF	-1.338529007	-2.28478452465556	-0.392273489344445	0.000201446462608112
IL28+TLA+IL1-IFN+TNF	-0.555893333666667	-1.50214885132222	0.390362183988889	0.882576374452875
IL28+TLA+TNF-IFN+TNF	0.213743553	-0.732511964655556	1.15999907065556	0.999999996419372
IL28+TLA+TNF+IL1-IFN+TNF	0.528404181666667	-0.417851335988889	1.47465969932222	0.926873182825385
IL28+TNF-IFN+TNF	0.0258060676666665	-0.920449449988889	0.972061585322222	1
IL28+TNF+IL1-IFN+TNF	-0.0238086236666668	-0.970064141322222	0.922446893988889	1
null-IFN+TNF	-0.817837833333334	-1.76409335098889	0.128417684322222	0.194704524122129
TLA -IFN+TNF	-1.181541849	-2.12779736665556	-0.235286331344445	0.0021754963391607
TLA+ IL1-IFN+TNF	-0.661207107	-1.60746262465556	0.285048410655555	0.607592708686715
TLA+TNF-IFN+TNF	-1.55914753066667	-2.50540304832222	-0.612892013011111	5.73506767587162e-06
TLA+TNF+IL1-IFN+TNF	0.588138806333333	-0.358116711322222	1.53439432398889	0.813784397021721
TNF+IL1-IFN+TNF	0.519888443333333	-0.426367074322223	1.46614396098889	0.937910765154515
TNFa-IFN+TNF	0.402023350666666	-0.544232166988889	1.34827886832222	0.997823343316382
IL1b-IFNb	1.283176139	0.336920621344444	2.22943165665556	0.000474978633789647
IL28-IFNb	-0.320546928000001	-1.26680244565556	0.625708589655555	0.999962284225186
IL28+IL1b-IFNb	0.484431698666666	-0.461823818988889	1.43068721632222	0.971500120209585
IL28+TLA-IFNb	-0.514929082666668	-1.46118460032222	0.431326434988888	0.943776877519202
IL28+TLA+IL1-IFNb	0.267706590666666	-0.67854892698889	1.21396210832222	0.999999194493934
IL28+TLA+TNF-IFNb	1.03734347733333	0.0910879596777772	1.98359899498889	0.0160922796422358
IL28+TLA+TNF+IL1-IFNb	1.352004106	0.405748588344444	2.29825962365556	0.000163057840070646
IL28+TNF-IFNb	0.849405991999999	-0.0968495256555563	1.79566150965556	0.143709592460029
IL28+TNF+IL1-IFNb	0.799791300666666	-0.14646421698889	1.74604681832222	0.229290949301681
null-IFNb	0.00576209099999917	-0.940493426655556	0.952017608655555	1
TLA -IFNb	-0.357941924666667	-1.30419744232222	0.588313592988888	0.999693637868706
TLA+ IL1-IFNb	0.162392817333333	-0.783862700322223	1.10864833498889	1
TLA+TNF-IFNb	-0.735547606333334	-1.68180312398889	0.210707911322221	0.384474871341281
TLA+TNF+IL1-IFNb	1.41173873066667	0.46548321301111	2.35799424832222	6.31863295276203e-05
TNF+IL1-IFNb	1.34348836766667	0.39723285001111	2.28974388532222	0.000186386992243714
TNFa-IFNb	1.225623275	0.279367757344444	2.17187879265555	0.0011350038559631
IL28-IL1b	-1.603723067	-2.54997858465556	-0.657467549344445	2.74137856559609e-06
IL28+IL1b-IL1b	-0.798744440333333	-1.74499995798889	0.147511077322222	0.231421752194959
IL28+TLA-IL1b	-1.79810522166667	-2.74436073932222	-0.851849704011112	1.05401450567477e-07
IL28+TLA+IL1-IL1b	-1.01546954833333	-1.96172506598889	-0.0692140306777782	0.0213539332864257
IL28+TLA+TNF-IL1b	-0.245832661666667	-1.19208817932222	0.700422855988889	0.999999888790281
IL28+TLA+TNF+IL1-IL1b	0.0688279669999998	-0.877427550655556	1.01508348465556	1
IL28+TNF-IL1b	-0.433770147	-1.38002566465556	0.512485370655555	0.993213746019628
IL28+TNF+IL1-IL1b	-0.483384838333334	-1.42964035598889	0.462870679322222	0.972219656755395
null-IL1b	-1.277414048	-2.22366956565556	-0.331158530344445	0.000518786728429754
TLA -IL1b	-1.64111806366667	-2.58737358132222	-0.694862546011112	1.47098601510631e-06
TLA+ IL1-IL1b	-1.12078332166667	-2.06703883932222	-0.174527804011111	0.00518893297253853
TLA+TNF-IL1b	-2.01872374533333	-2.96497926298889	-1.07246822767778	2.54630083684759e-09
TLA+TNF+IL1-IL1b	0.128562591666666	-0.817692925988889	1.07481810932222	1
TNF+IL1-IL1b	0.0603122286666662	-0.885943288988889	1.00656774632222	1
TNFa-IL1b	-0.0575528640000005	-1.00380838165556	0.888702653655555	1
IL28+IL1b-IL28	0.804978626666667	-0.141276890988889	1.75123414432222	0.218934472110363
IL28+TLA-IL28	-0.194382154666667	-1.14063767232222	0.751873362988888	0.999999999689819
IL28+TLA+IL1-IL28	0.588253518666666	-0.358001998988889	1.53450903632222	0.813509191539869
IL28+TLA+TNF-IL28	1.35789040533333	0.411634887677778	2.30414592298889	0.000148629134091749
IL28+TLA+TNF+IL1-IL28	1.672551034	0.726295516344444	2.61880655165556	8.69966028882452e-07
IL28+TNF-IL28	1.16995292	0.223697402344444	2.11620843765556	0.00257447958986801
IL28+TNF+IL1-IL28	1.12033822866667	0.174082711011111	2.06659374632222	0.0052214045992377
null-IL28	0.326309019	-0.619946498655556	1.27256453665556	0.999946340033838
TLA -IL28	-0.037394996666667	-0.983650514322223	0.908860520988889	1
TLA+ IL1-IL28	0.482939745333333	-0.463315772322222	1.42919526298889	0.97252136404393
TLA+TNF-IL28	-0.415000678333334	-1.36125619598889	0.531254839322222	0.996447691568528
TLA+TNF+IL1-IL28	1.73228565866667	0.786030141011111	2.67854117632222	3.19368059886749e-07
TNF+IL1-IL28	1.66403529566667	0.717779778011111	2.61029081332222	1.0031588174586e-06
TNFa-IL28	1.546170203	0.599914685344444	2.49242572065556	7.10344108501015e-06
IL28+TLA-IL28+IL1b	-0.999360781333334	-1.94561629898889	-0.0531052636777785	0.0261925755271502
IL28+TLA+IL1-IL28+IL1b	-0.216725108	-1.16298062565556	0.729530409655555	0.999999994920622
IL28+TLA+TNF-IL28+IL1b	0.552911778666667	-0.393343738988889	1.49916729632222	0.88803071287809
IL28+TLA+TNF+IL1-IL28+IL1b	0.867572407333333	-0.0786831103222223	1.81382792498889	0.119509994614808
IL28+TNF-IL28+IL1b	0.364974293333333	-0.581281224322222	1.31122981098889	0.999566746650346
IL28+TNF+IL1-IL28+IL1b	0.315359602	-0.630895915655556	1.26161511965556	0.999972818447717
null-IL28+IL1b	-0.478669607666667	-1.42492512532222	0.467585909988889	0.975290636282504
TLA -IL28+IL1b	-0.842373623333334	-1.78862914098889	0.103881894322222	0.154057425209152
TLA+ IL1-IL28+IL1b	-0.322038881333333	-1.26829439898889	0.624216636322222	0.999958632630285
TLA+TNF-IL28+IL1b	-1.219979305	-2.16623482265556	-0.273723787344445	0.00123465360170982
TLA+TNF+IL1-IL28+IL1b	0.927307032	-0.0189484856555557	1.87356254965556	0.0622986249922302
TNF+IL1-IL28+IL1b	0.859056669	-0.0871988486555559	1.80531218665556	0.130409941407401
TNFa-IL28+IL1b	0.741191576333333	-0.205063941322223	1.68744709398889	0.368991888663418
IL28+TLA+IL1-IL28+TLA	0.782635673333334	-0.163619844322222	1.72889119098889	0.265932340579157
IL28+TLA+TNF-IL28+TLA	1.55227256	0.606017042344445	2.49852807765556	6.42382771665062e-06
IL28+TLA+TNF+IL1-IL28+TLA	1.86693318866667	0.920677671011112	2.81318870632222	3.29746171479073e-08
IL28+TNF-IL28+TLA	1.36433507466667	0.418079557011112	2.31059059232222	0.000134264625258451
IL28+TNF+IL1-IL28+TLA	1.31472038333333	0.368464865677778	2.26097590098889	0.000291970471526404
null-IL28+TLA	0.520691173666667	-0.425564343988889	1.46694669132222	0.936922817580488
TLA -IL28+TLA	0.156987158	-0.789268359655555	1.10324267565556	1
TLA+ IL1-IL28+TLA	0.677321900000001	-0.268933617655555	1.62357741765556	0.557734659676276
TLA+TNF-IL28+TLA	-0.220618523666666	-1.16687404132222	0.725636993988889	0.999999992061434
TLA+TNF+IL1-IL28+TLA	1.92666781333333	0.980412295677778	2.87292333098889	1.20204383113887e-08
TNF+IL1-IL28+TLA	1.85841745033333	0.912161932677778	2.80467296798889	3.80763508500692e-08
TNFa-IL28+TLA	1.74055235766667	0.794296840011111	2.68680787532222	2.77917647006909e-07
IL28+TLA+TNF-IL28+TLA+IL1	0.769636886666667	-0.176618630988889	1.71589240432222	0.29611024466827
IL28+TLA+TNF+IL1-IL28+TLA+IL1	1.08429751533333	0.138041997677778	2.03055303298889	0.00859402373949969
IL28+TNF-IL28+TLA+IL1	0.581699401333333	-0.364556116322222	1.52795491898889	0.828903290751852
IL28+TNF+IL1-IL28+TLA+IL1	0.53208471	-0.414170807655555	1.47834022765556	0.921716678979603
null-IL28+TLA+IL1	-0.261944499666667	-1.20820001732222	0.684311017988889	0.999999509709313
TLA -IL28+TLA+IL1	-0.625648515333333	-1.57190403298889	0.320607002322222	0.71423476334814
TLA+ IL1-IL28+TLA+IL1	-0.105313773333333	-1.05156929098889	0.840941744322222	1
TLA+TNF-IL28+TLA+IL1	-1.003254197	-1.94950971465556	-0.0569986793444444	0.024939191094365
TLA+TNF+IL1-IL28+TLA+IL1	1.14403214	0.197776622344445	2.09028765765556	0.00373580977811139
TNF+IL1-IL28+TLA+IL1	1.075781777	0.129526259344444	2.02203729465556	0.00964797525716921
TNFa-IL28+TLA+IL1	0.957916684333333	0.0116611666777777	1.90417220198889	0.0435434292235496
IL28+TLA+TNF+IL1-IL28+TLA+TNF	0.314660628666667	-0.631594888988889	1.26091614632222	0.999974011539146
IL28+TNF-IL28+TLA+TNF	-0.187937485333333	-1.13419300298889	0.758318032322222	0.999999999872403
IL28+TNF+IL1-IL28+TLA+TNF	-0.237552176666667	-1.18380769432222	0.708703340988889	0.999999951086877
null-IL28+TLA+TNF	-1.03158138633333	-1.97783690398889	-0.085325868677778	0.017347772258575
TLA -IL28+TLA+TNF	-1.395285402	-2.34154091965556	-0.449029884344445	8.21764620541066e-05
TLA+ IL1-IL28+TLA+TNF	-0.87495066	-1.82120617765556	0.0713048576555555	0.110674753844684
TLA+TNF-IL28+TLA+TNF	-1.77289108366667	-2.71914660132222	-0.826635566011111	1.61235387485803e-07
TLA+TNF+IL1-IL28+TLA+TNF	0.374395253333333	-0.571860264322222	1.32065077098889	0.999325171301451
TNF+IL1-IL28+TLA+TNF	0.306144890333333	-0.640110627322223	1.25240040798889	0.999985179167466
TNFa-IL28+TLA+TNF	0.188279797666666	-0.757975719988889	1.13453531532222	0.999999999866085
IL28+TNF-IL28+TLA+TNF+IL1	-0.502598114	-1.44885363165556	0.443657403655556	0.956647336461564
IL28+TNF+IL1-IL28+TLA+TNF+IL1	-0.552212805333333	-1.49846832298889	0.394042712322222	0.88928650102605
null-IL28+TLA+TNF+IL1	-1.346242015	-2.29249753265556	-0.399986497344445	0.000178506865752381
TLA -IL28+TLA+TNF+IL1	-1.70994603066667	-2.65620154832222	-0.763690513011111	4.64818668666211e-07
TLA+ IL1-IL28+TLA+TNF+IL1	-1.18961128866667	-2.13586680632222	-0.243355771011111	0.00193349688972766
TLA+TNF-IL28+TLA+TNF+IL1	-2.08755171233333	-3.03380722998889	-1.14129619467778	8.04940891718786e-10
TLA+TNF+IL1-IL28+TLA+TNF+IL1	0.0597346246666666	-0.886520892988889	1.00599014232222	1
TNF+IL1-IL28+TLA+TNF+IL1	-0.00851573833333363	-0.954771255988889	0.937739779322222	1
TNFa-IL28+TLA+TNF+IL1	-0.126380831	-1.07263634865556	0.819874686655555	1
IL28+TNF+IL1-IL28+TNF	-0.0496146913333333	-0.995870208988889	0.896640826322222	1
null-IL28+TNF	-0.843643901	-1.78989941865556	0.102611616655555	0.152146493943388
TLA -IL28+TNF	-1.20734791666667	-2.15360343432222	-0.261092399011111	0.00148921044968831
TLA+ IL1-IL28+TNF	-0.687013174666667	-1.63326869232222	0.259242342988889	0.527797784490588
TLA+TNF-IL28+TNF	-1.58495359833333	-2.53120911598889	-0.638698080677778	3.74279502657338e-06
TLA+TNF+IL1-IL28+TNF	0.562332738666667	-0.383922778988889	1.50858825632222	0.870259239094538
TNF+IL1-IL28+TNF	0.494082375666666	-0.452173141988889	1.44033789332222	0.964185701924192
TNFa-IL28+TNF	0.376217283	-0.570038234655556	1.32247280065556	0.99926676533081
null-IL28+TNF+IL1	-0.794029209666667	-1.74028472732222	0.152226307988889	0.241188913515479
TLA -IL28+TNF+IL1	-1.15773322533333	-2.10398874298889	-0.211477707677778	0.00307076675025952
TLA+ IL1-IL28+TNF+IL1	-0.637398483333333	-1.58365400098889	0.308857034322222	0.679884109154213
TLA+TNF-IL28+TNF+IL1	-1.535338907	-2.48159442465556	-0.589083389344445	8.48948315856912e-06
TLA+TNF+IL1-IL28+TNF+IL1	0.61194743	-0.334308087655556	1.55820294765556	0.75262326571924
TNF+IL1-IL28+TNF+IL1	0.543697067	-0.402558450655556	1.48995258465556	0.903886268327706
TNFa-IL28+TNF+IL1	0.425831974333333	-0.520423543322223	1.37208749198889	0.994795199719551
TLA -null	-0.363704015666667	-1.30995953332222	0.582551501988889	0.999592621959371
TLA+ IL1-null	0.156630726333334	-0.789624791322222	1.10288624398889	1
TLA+TNF-null	-0.741309697333333	-1.68756521498889	0.204945820322222	0.368671206975561
TLA+TNF+IL1-null	1.40597663966667	0.459721122011111	2.35223215732222	6.92866000940873e-05
TNF+IL1-null	1.33772627666667	0.391470759011111	2.28398179432222	0.000203993401702074
TNFa-null	1.219861184	0.273605666344444	2.16611670165556	0.00123682685460202
TLA+ IL1-TLA	0.520334742	-0.425920775655555	1.46659025965556	0.937362823833964
TLA+TNF-TLA	-0.377605681666667	-1.32386119932222	0.568649835988889	0.999219335968466
TLA+TNF+IL1-TLA	1.76968065533333	0.823425137677778	2.71593617298889	1.70197073212641e-07
TNF+IL1-TLA	1.70143029233333	0.755174774677778	2.64768580998889	5.36224477154512e-07
TNFa-TLA	1.58356519966667	0.637309682011111	2.52982071732222	3.82988108138527e-06
TLA+TNF-TLA+ IL1	-0.897940423666667	-1.84419594132222	0.0483150939888888	0.0865300729535861
TLA+TNF+IL1-TLA+ IL1	1.24934591333333	0.303090395677778	2.19560143098889	0.000794814762406837
TNF+IL1-TLA+ IL1	1.18109555033333	0.234840032677778	2.12735106798889	0.00218969667495605
TNFa-TLA+ IL1	1.06323045766667	0.116974940011111	2.00948597532222	0.0114242533569846
TLA+TNF+IL1-TLA+TNF	2.147286337	1.20103081934444	3.09354185465556	3.01208280539811e-10
TNF+IL1-TLA+TNF	2.079035974	1.13278045634444	3.02529149165556	9.27472654232986e-10
TNFa-TLA+TNF	1.96117088133333	1.01491536367778	2.90742639898889	6.71364874804681e-09
TNF+IL1-TLA+TNF+IL1	-0.0682503630000002	-1.01450588065556	0.878005154655555	1
TNFa-TLA+TNF+IL1	-0.186115455666667	-1.13237097332222	0.760140061988889	0.999999999901524
TNFa-TNF+IL1	-0.117865092666667	-1.06412061032222	0.828390424988889	1
