# Supplementary material for: Combinatorial Cytokine Code Generates Anti-Viral State in Dendritic Cells
Source: Front Immunol. 2014 Feb 26;5:73. doi: 10.3389/fimmu.2014.00073 (PMC3935347; doi:10.3389/fimmu.2014.00073)
Supplement: Supplementary file 2 [file 71252_Sealfon_DataSheet2.ZIP › R/Fig7/OSM.csv]

	diff	lwr	upr	p adj
IFN+IL1b-IFN+ TNF+IL1	1.57191355666667	-1.75389677863347	4.8977238919668	0.989636047245399
IFN+IL28-IFN+ TNF+IL1	-1.93305394166667	-5.2588642769668	1.39275639363347	0.893221879194917
IFN+IL28+IL1-IFN+ TNF+IL1	0.00738751600000009	-3.31842281930013	3.33319785130013	1
IFN+IL28+TLA-IFN+ TNF+IL1	0.88692451	-2.43888582530013	4.21273484530013	0.999999793811721
IFN+IL28+TLA+IL1-IFN+ TNF+IL1	0.341100704	-2.98470963130013	3.66691103930013	1
IFN+IL28+TLA+TNF-IFN+ TNF+IL1	0.541608006333334	-2.7842023289668	3.86741834163347	1
IFN+IL28+TLA+TNF+IL1-IFN+ TNF+IL1	-2.01096572633333	-5.33677606163347	1.3148446089668	0.850072283853804
IFN+IL28+TNF-IFN+ TNF+IL1	1.36159973666667	-1.96421059863347	4.6874100719668	0.998801768322688
IFN+IL28+TNF+IL1-IFN+ TNF+IL1	0.797641616666667	-2.52816871863347	4.1234519519668	0.999999983979663
IFN+TLA-IFN+ TNF+IL1	-1.00262494366667	-4.3284352789668	2.32318539163347	0.999996693844025
IFN+TLA+IL1-IFN+ TNF+IL1	0.706582707333334	-2.6192276279668	4.03239304263347	0.999999999254688
IFN+TLA+TNF-IFN+ TNF+IL1	-0.439700238	-3.76551057330013	2.88611009730013	1
IFN+TLA+TNF+IL1-IFN+ TNF+IL1	1.06132734466667	-2.26448299063347	4.3871376799668	0.99998886300708
IFN+TNF-IFN+ TNF+IL1	0.955717298666667	-2.37009303663347	4.2815276339668	0.999998854275247
IFNb-IFN+ TNF+IL1	-0.890017593333333	-4.21582792863347	2.4357927419668	0.999999776294792
IL1b-IFN+ TNF+IL1	1.96402338533333	-1.3617869499668	5.28983372063347	0.877104239587778
IL28-IFN+ TNF+IL1	-0.902358049666667	-4.2281683849668	2.42345228563347	0.999999691617325
IL28+IL1b-IFN+ TNF+IL1	1.03428622133333	-2.2915241139668	4.36009655663347	0.999993540881347
IL28+TLA-IFN+ TNF+IL1	-1.86364485933333	-5.18945519463347	1.4621654759668	0.924327855923161
IL28+TLA+IL1-IFN+ TNF+IL1	1.52120976566667	-1.80460056963347	4.8470201009668	0.993423281864296
IL28+TLA+TNF-IFN+ TNF+IL1	0.206481379333334	-3.1193289559668	3.53229171463347	1
IL28+TLA+TNF+IL1-IFN+ TNF+IL1	0.770108781333334	-2.5557015539668	4.09591911663347	0.999999993313487
IL28+TNF-IFN+ TNF+IL1	0.66385204	-2.66195829530013	3.98966237530013	0.99999999985436
IL28+TNF+IL1-IFN+ TNF+IL1	1.63714114733333	-1.6886691879668	4.96295148263347	0.982355514104439
null-IFN+ TNF+IL1	-2.31315305433333	-5.63896338963347	1.0126572809668	0.617051982008657
TLA -IFN+ TNF+IL1	-1.992992313	-5.31880264830013	1.33281802230013	0.860787455700933
TLA+ IL1-IFN+ TNF+IL1	1.09647834	-2.22933199530013	4.42228867530013	0.999978174304251
TLA+TNF-IFN+ TNF+IL1	0.32643911	-2.99937122530013	3.65224944530013	1
TLA+TNF+IL1-IFN+ TNF+IL1	0.518415793666667	-2.80739454163347	3.8442261289668	1
TNF+IL1-IFN+ TNF+IL1	0.633060799	-2.69274953630013	3.95887113430013	0.999999999958983
TNFa-IFN+ TNF+IL1	1.192845	-2.13296533530013	4.51865533530013	0.999885439165815
IFN+IL28-IFN+IL1b	-3.50496749833333	-6.83077783363347	-0.179157163033199	0.0269028773970765
IFN+IL28+IL1-IFN+IL1b	-1.56452604066667	-4.8903363759668	1.76128429463347	0.990277969082716
IFN+IL28+TLA-IFN+IL1b	-0.684989046666666	-4.0107993819668	2.64082128863347	0.999999999667793
IFN+IL28+TLA+IL1-IFN+IL1b	-1.23081285266667	-4.5566231879668	2.09499748263347	0.999794313188774
IFN+IL28+TLA+TNF-IFN+IL1b	-1.03030555033333	-4.35611588563347	2.2955047849668	0.999994051032747
IFN+IL28+TLA+TNF+IL1-IFN+IL1b	-3.582879283	-6.90868961830013	-0.257068947699866	0.0203059115682955
IFN+IL28+TNF-IFN+IL1b	-0.210313819999999	-3.53612415530013	3.11549651530014	1
IFN+IL28+TNF+IL1-IFN+IL1b	-0.774271939999999	-4.10008227530013	2.55153839530014	0.999999992347438
IFN+TLA-IFN+IL1b	-2.57453850033333	-5.90034883563347	0.751271834966801	0.392949394938623
IFN+TLA+IL1-IFN+IL1b	-0.865330849333333	-4.19114118463347	2.4604794859668	0.999999884742349
IFN+TLA+TNF-IFN+IL1b	-2.01161379466667	-5.3374241299668	1.31419654063347	0.849677597295487
IFN+TLA+TNF+IL1-IFN+IL1b	-0.510586212	-3.83639654730013	2.81522412330013	1
IFN+TNF-IFN+IL1b	-0.616196257999999	-3.94200659330013	2.70961407730014	0.999999999980207
IFNb-IFN+IL1b	-2.46193115	-5.78774148530013	0.863879185300136	0.486677698379384
IL1b-IFN+IL1b	0.392109828666667	-2.93370050663347	3.7179201639668	1
IL28-IFN+IL1b	-2.47427160633333	-5.80008194163347	0.851538728966802	0.476074233680495
IL28+IL1b-IFN+IL1b	-0.537627335333333	-3.86343767063347	2.7881829999668	1
IL28+TLA-IFN+IL1b	-3.435558416	-6.76136875130013	-0.109748080699865	0.0343639758160915
IL28+TLA+IL1-IFN+IL1b	-0.0507037909999992	-3.37651412630013	3.27510654430014	1
IL28+TLA+TNF-IFN+IL1b	-1.36543217733333	-4.69124251263347	1.9603781579668	0.998745058627539
IL28+TLA+TNF+IL1-IFN+IL1b	-0.801804775333333	-4.12761511063347	2.5240055599668	0.999999981785412
IL28+TNF-IFN+IL1b	-0.908061516666666	-4.2338718519668	2.41774881863347	0.999999643114967
IL28+TNF+IL1-IFN+IL1b	0.0652275906666673	-3.26058274463347	3.3910379259668	1
null-IFN+IL1b	-3.885066611	-7.21087694630013	-0.559256275699866	0.00643222697862578
TLA -IFN+IL1b	-3.56490586966667	-6.8907162049668	-0.239095534366532	0.0216803209257149
TLA+ IL1-IFN+IL1b	-0.475435216666666	-3.8012455519668	2.85037511863347	1
TLA+TNF-IFN+IL1b	-1.24547444666667	-4.5712847819668	2.08033588863347	0.999744579654329
TLA+TNF+IL1-IFN+IL1b	-1.053497763	-4.37930809830013	2.27231257230013	0.999990464406365
TNF+IL1-IFN+IL1b	-0.938852757666667	-4.2646630929668	2.38695757763347	0.99999923351534
TNFa-IFN+IL1b	-0.379068556666667	-3.7048788919668	2.94674177863347	1
IFN+IL28+IL1-IFN+IL28	1.94044145766667	-1.38536887763347	5.2662517929668	0.889502575923549
IFN+IL28+TLA-IFN+IL28	2.81997845166667	-0.505831883633467	6.1457887869668	0.224166803965712
IFN+IL28+TLA+IL1-IFN+IL28	2.27415464566667	-1.05165568963347	5.5999649809668	0.650945795430878
IFN+IL28+TLA+TNF-IFN+IL28	2.474661948	-0.851148387300134	5.80047228330013	0.475739891719681
IFN+IL28+TLA+TNF+IL1-IFN+IL28	-0.0779117846666668	-3.4037221199668	3.24789855063347	1
IFN+IL28+TNF-IFN+IL28	3.29465367833333	-0.0311566569668003	6.62046401363347	0.0554594596221267
IFN+IL28+TNF+IL1-IFN+IL28	2.73069555833333	-0.5951147769668	6.05650589363347	0.278916144059614
IFN+TLA-IFN+IL28	0.930428998	-2.39538133730013	4.25623933330013	0.999999375674239
IFN+TLA+IL1-IFN+IL28	2.639636649	-0.686173686300134	5.96544698430013	0.342785480478725
IFN+TLA+TNF-IFN+IL28	1.49335370366667	-1.83245663163347	4.8191640389668	0.994961069654233
IFN+TLA+TNF+IL1-IFN+IL28	2.99438128633333	-0.331429048966801	6.32019162163347	0.140092954123745
IFN+TNF-IFN+IL28	2.88877124033333	-0.4370390949668	6.21458157563347	0.18745741776277
IFNb-IFN+IL28	1.04303634833333	-2.2827739869668	4.36884668363347	0.999992275095381
IL1b-IFN+IL28	3.897077327	0.571266991699866	7.22288766230013	0.00613430552849215
IL28-IFN+IL28	1.030695892	-2.29511444330013	4.35650622730013	0.999994002699003
IL28+IL1b-IFN+IL28	2.967340163	-0.358470172300134	6.29315049830014	0.151220355475926
IL28+TLA-IFN+IL28	0.0694090823333338	-3.2564012529668	3.39521941763347	1
IL28+TLA+IL1-IFN+IL28	3.45426370733333	0.1284533720332	6.78007404263347	0.0321883274415496
IL28+TLA+TNF-IFN+IL28	2.139535321	-1.18627501430013	5.46534565630014	0.761308946063974
IL28+TLA+TNF+IL1-IFN+IL28	2.703162723	-0.622647612300134	6.02897305830014	0.297399116153377
IL28+TNF-IFN+IL28	2.59690598166667	-0.728904353633467	5.9227163169668	0.375326879151286
IL28+TNF+IL1-IFN+IL28	3.570195089	0.244384753699866	6.89600542430014	0.0212672459875052
null-IFN+IL28	-0.380099112666667	-3.7059094479668	2.94571122263347	1
TLA -IFN+IL28	-0.0599383713333328	-3.38574870663347	3.2658719639668	1
TLA+ IL1-IFN+IL28	3.02953228166667	-0.296278053633467	6.3553426169668	0.126608868176845
TLA+TNF-IFN+IL28	2.25949305166667	-1.06631728363347	5.5853033869668	0.663536823349645
TLA+TNF+IL1-IFN+IL28	2.45146973533333	-0.874340599966801	5.77728007063347	0.495713958775311
TNF+IL1-IFN+IL28	2.56611474066667	-0.759695594633468	5.8919250759668	0.399683974184974
TNFa-IFN+IL28	3.12589894166667	-0.199911393633468	6.4517092769668	0.094949178089889
IFN+IL28+TLA-IFN+IL28+IL1	0.879536994	-2.44627334130013	4.20534732930014	0.99999983060004
IFN+IL28+TLA+IL1-IFN+IL28+IL1	0.333713188	-2.99209714730013	3.65952352330013	1
IFN+IL28+TLA+TNF-IFN+IL28+IL1	0.534220490333333	-2.7915898449668	3.86003082563347	1
IFN+IL28+TLA+TNF+IL1-IFN+IL28+IL1	-2.01835324233333	-5.34416357763347	1.3074570929668	0.84553912606022
IFN+IL28+TNF-IFN+IL28+IL1	1.35421222066667	-1.97159811463347	4.6800225559668	0.998904841705876
IFN+IL28+TNF+IL1-IFN+IL28+IL1	0.790254100666667	-2.53555623463347	4.1160644359668	0.999999987273493
IFN+TLA-IFN+IL28+IL1	-1.01001245966667	-4.3358227949668	2.31579787563347	0.999996122379953
IFN+TLA+IL1-IFN+IL28+IL1	0.699195191333334	-2.6266151439668	4.02500552663347	0.999999999432534
IFN+TLA+TNF-IFN+IL28+IL1	-0.447087754	-3.77289808930013	2.87872258130013	1
IFN+TLA+TNF+IL1-IFN+IL28+IL1	1.05393982866667	-2.27187050663347	4.3797501639668	0.999990379944012
IFN+TNF-IFN+IL28+IL1	0.948329782666667	-2.37748055263347	4.2741401179668	0.999999037897778
IFNb-IFN+IL28+IL1	-0.897405109333333	-4.22321544463347	2.4284052259668	0.999999728673841
IL1b-IFN+IL28+IL1	1.95663586933333	-1.3691744659668	5.28244620463347	0.881074186381358
IL28-IFN+IL28+IL1	-0.909745565666667	-4.2355559009668	2.41606476963347	0.999999627487424
IL28+IL1b-IFN+IL28+IL1	1.02689870533333	-2.2989116299668	4.35270904063347	0.99999445792116
IL28+TLA-IFN+IL28+IL1	-1.87103237533333	-5.19684271063347	1.4547779599668	0.921344706274348
IL28+TLA+IL1-IFN+IL28+IL1	1.51382224966667	-1.81198808563347	4.8396325849668	0.993864609228992
IL28+TLA+TNF-IFN+IL28+IL1	0.199093863333334	-3.1267164719668	3.52490419863347	1
IL28+TLA+TNF+IL1-IFN+IL28+IL1	0.762721265333334	-2.5630890699668	4.08853160063347	0.999999994750805
IL28+TNF-IFN+IL28+IL1	0.656464524	-2.66934581130013	3.98227485930013	0.999999999891747
IL28+TNF+IL1-IFN+IL28+IL1	1.62975363133333	-1.6960567039668	4.95556396663347	0.983340295484849
null-IFN+IL28+IL1	-2.32054057033333	-5.64635090563347	1.0052697649668	0.610581727578139
TLA -IFN+IL28+IL1	-2.000379829	-5.32619016430013	1.32543050630013	0.856437460297633
TLA+ IL1-IFN+IL28+IL1	1.089090824	-2.23671951130013	4.41490115930013	0.999980991383905
TLA+TNF-IFN+IL28+IL1	0.319051594	-3.00675874130013	3.64486192930013	1
TLA+TNF+IL1-IFN+IL28+IL1	0.511028277666667	-2.81478205763347	3.8368386129668	1
TNF+IL1-IFN+IL28+IL1	0.625673283	-2.70013705230013	3.95148361830013	0.999999999970111
TNFa-IFN+IL28+IL1	1.185457484	-2.14035285130013	4.51126781930013	0.999898201874233
IFN+IL28+TLA+IL1-IFN+IL28+TLA	-0.545823806	-3.87163414130013	2.77998652930013	1
IFN+IL28+TLA+TNF-IFN+IL28+TLA	-0.345316503666667	-3.6711268389668	2.98049383163347	1
IFN+IL28+TLA+TNF+IL1-IFN+IL28+TLA	-2.89789023633333	-6.22370057163347	0.4279200989668	0.182945226482005
IFN+IL28+TNF-IFN+IL28+TLA	0.474675226666667	-2.85113510863347	3.8004855619668	1
IFN+IL28+TNF+IL1-IFN+IL28+TLA	-0.0892828933333334	-3.41509322863347	3.2365274419668	1
IFN+TLA-IFN+IL28+TLA	-1.88954945366667	-5.2153597889668	1.43626088163347	0.913526773911714
IFN+TLA+IL1-IFN+IL28+TLA	-0.180341802666667	-3.5061521379668	3.14546853263347	1
IFN+TLA+TNF-IFN+IL28+TLA	-1.326624748	-4.65243508330014	1.99918558730013	0.99922479619267
IFN+TLA+TNF+IL1-IFN+IL28+TLA	0.174402834666666	-3.15140750063347	3.5002131699668	1
IFN+TNF-IFN+IL28+TLA	0.0687927886666668	-3.25701754663347	3.3946031239668	1
IFNb-IFN+IL28+TLA	-1.77694210333333	-5.10275243863347	1.5488682319668	0.953759363365393
IL1b-IFN+IL28+TLA	1.07709887533333	-2.2487114599668	4.40290921063347	0.999984865688643
IL28-IFN+IL28+TLA	-1.78928255966667	-5.1150928949668	1.53652777563347	0.950175632892759
IL28+IL1b-IFN+IL28+TLA	0.147361711333333	-3.1784486239668	3.47317204663347	1
IL28+TLA-IFN+IL28+TLA	-2.75056936933333	-6.07637970463347	0.575240965966801	0.266037778614499
IL28+TLA+IL1-IFN+IL28+TLA	0.634285255666667	-2.69152507963347	3.9600955909668	0.999999999956769
IL28+TLA+TNF-IFN+IL28+TLA	-0.680443130666667	-4.0062534659668	2.64536720463347	0.999999999720998
IL28+TLA+TNF+IL1-IFN+IL28+TLA	-0.116815728666667	-3.4426260639668	3.20899460663347	1
IL28+TNF-IFN+IL28+TLA	-0.22307247	-3.54888280530013	3.10273786530013	1
IL28+TNF+IL1-IFN+IL28+TLA	0.750216637333333	-2.5755936979668	4.07602697263347	0.999999996541512
null-IFN+IL28+TLA	-3.20007756433333	-6.52588789963347	0.1257327709668	0.0753437183379713
TLA -IFN+IL28+TLA	-2.879916823	-6.20572715830014	0.445893512300134	0.191917240101697
TLA+ IL1-IFN+IL28+TLA	0.20955383	-3.11625650530013	3.53536416530013	1
TLA+TNF-IFN+IL28+TLA	-0.5604854	-3.88629573530013	2.76532493530013	1
TLA+TNF+IL1-IFN+IL28+TLA	-0.368508716333334	-3.69431905163347	2.9573016189668	1
TNF+IL1-IFN+IL28+TLA	-0.253863711000001	-3.57967404630014	3.07194662430013	1
TNFa-IFN+IL28+TLA	0.305920489999999	-3.01988984530014	3.63173082530013	1
IFN+IL28+TLA+TNF-IFN+IL28+TLA+IL1	0.200507302333333	-3.1253030329668	3.52631763763347	1
IFN+IL28+TLA+TNF+IL1-IFN+IL28+TLA+IL1	-2.35206643033333	-5.67787676563347	0.973743904966801	0.582866176051132
IFN+IL28+TNF-IFN+IL28+TLA+IL1	1.02049903266667	-2.30531130263347	4.3463093679668	0.999995153801495
IFN+IL28+TNF+IL1-IFN+IL28+TLA+IL1	0.456540912666667	-2.86926942263347	3.7823512479668	1
IFN+TLA-IFN+IL28+TLA+IL1	-1.34372564766667	-4.6695359829668	1.98208468763347	0.999037899335643
IFN+TLA+IL1-IFN+IL28+TLA+IL1	0.365482003333334	-2.9603283319668	3.69129233863347	1
IFN+TLA+TNF-IFN+IL28+TLA+IL1	-0.780800942	-4.10661127730013	2.54500939330013	0.999999990563156
IFN+TLA+TNF+IL1-IFN+IL28+TLA+IL1	0.720226640666667	-2.60558369463347	4.0460369759668	0.99999999877904
IFN+TNF-IFN+IL28+TLA+IL1	0.614616594666667	-2.71119374063347	3.9404269299668	0.999999999981543
IFNb-IFN+IL28+TLA+IL1	-1.23111829733333	-4.55692863263347	2.0946920379668	0.999793372284326
IL1b-IFN+IL28+TLA+IL1	1.62292268133333	-1.7028876539668	4.94873301663347	0.984211798813683
IL28-IFN+IL28+TLA+IL1	-1.24345875366667	-4.5692690889668	2.08235158163347	0.999751996853264
IL28+IL1b-IFN+IL28+TLA+IL1	0.693185517333334	-2.6326248179668	4.01899585263347	0.999999999546771
IL28+TLA-IFN+IL28+TLA+IL1	-2.20474556333333	-5.53055589863347	1.1210647719668	0.709502798867918
IL28+TLA+IL1-IFN+IL28+TLA+IL1	1.18010906166667	-2.14570127363347	4.5059193969668	0.999906627950873
IL28+TLA+TNF-IFN+IL28+TLA+IL1	-0.134619324666666	-3.4604296599668	3.19119101063347	1
IL28+TLA+TNF+IL1-IFN+IL28+TLA+IL1	0.429008077333334	-2.8968022579668	3.75481841263347	1
IL28+TNF-IFN+IL28+TLA+IL1	0.322751336	-3.00305899930013	3.64856167130013	1
IL28+TNF+IL1-IFN+IL28+TLA+IL1	1.29604044333333	-2.0297698919668	4.62185077863347	0.999481123637118
null-IFN+IL28+TLA+IL1	-2.65425375833333	-5.98006409363347	0.671556576966801	0.33201455252871
TLA -IFN+IL28+TLA+IL1	-2.334093017	-5.65990335230013	0.991717318300135	0.598684016958385
TLA+ IL1-IFN+IL28+TLA+IL1	0.755377636	-2.57043269930013	4.08118797130014	0.999999995886777
TLA+TNF-IFN+IL28+TLA+IL1	-0.0146615939999997	-3.34047192930013	3.31114874130013	1
TLA+TNF+IL1-IFN+IL28+TLA+IL1	0.177315089666667	-3.14849524563347	3.5031254249668	1
TNF+IL1-IFN+IL28+TLA+IL1	0.291960095	-3.03385024030013	3.61777043030013	1
TNFa-IFN+IL28+TLA+IL1	0.851744296	-2.47406603930013	4.17755463130013	0.999999920970703
IFN+IL28+TLA+TNF+IL1-IFN+IL28+TLA+TNF	-2.55257373266667	-5.8783840679668	0.773236602633467	0.410616381321132
IFN+IL28+TNF-IFN+IL28+TLA+TNF	0.819991730333334	-2.5058186049668	4.14580206563347	0.999999968440899
IFN+IL28+TNF+IL1-IFN+IL28+TLA+TNF	0.256033610333334	-3.0697767249668	3.58184394563347	1
IFN+TLA-IFN+IL28+TLA+TNF	-1.54423295	-4.87004328530013	1.78157738530013	0.991876797021195
IFN+TLA+IL1-IFN+IL28+TLA+TNF	0.164974701	-3.16083563430013	3.49078503630013	1
IFN+TLA+TNF-IFN+IL28+TLA+TNF	-0.981308244333333	-4.30711857963347	2.3445020909668	0.999997936225858
IFN+TLA+TNF+IL1-IFN+IL28+TLA+TNF	0.519719338333333	-2.8060909969668	3.84552967363347	1
IFN+TNF-IFN+IL28+TLA+TNF	0.414109292333334	-2.9117010429668	3.73991962763347	1
IFNb-IFN+IL28+TLA+TNF	-1.43162559966667	-4.7574359349668	1.89418473563347	0.997329555819983
IL1b-IFN+IL28+TLA+TNF	1.422415379	-1.90339495630013	4.74822571430013	0.997584405348621
IL28-IFN+IL28+TLA+TNF	-1.443966056	-4.76977639130013	1.88184427930013	0.996952530998286
IL28+IL1b-IFN+IL28+TLA+TNF	0.492678215	-2.83313212030013	3.81848855030013	1
IL28+TLA-IFN+IL28+TLA+TNF	-2.40525286566667	-5.7310632009668	0.920557469633468	0.536039296729292
IL28+TLA+IL1-IFN+IL28+TLA+TNF	0.979601759333334	-2.3462085759668	4.30541209463347	0.999998014088978
IL28+TLA+TNF-IFN+IL28+TLA+TNF	-0.335126627	-3.66093696230013	2.99068370830013	1
IL28+TLA+TNF+IL1-IFN+IL28+TLA+TNF	0.228500775	-3.09730956030013	3.55431111030013	1
IL28+TNF-IFN+IL28+TLA+TNF	0.122244033666667	-3.20356630163347	3.4480543689668	1
IL28+TNF+IL1-IFN+IL28+TLA+TNF	1.095533141	-2.23027719430013	4.42134347630013	0.999978554823833
null-IFN+IL28+TLA+TNF	-2.85476106066667	-6.1805713959668	0.471049274633467	0.205013203117181
TLA -IFN+IL28+TLA+TNF	-2.53460031933333	-5.86041065463347	0.791210015966801	0.425320536494843
TLA+ IL1-IFN+IL28+TLA+TNF	0.554870333666667	-2.77094000163347	3.8806806689668	1
TLA+TNF-IFN+IL28+TLA+TNF	-0.215168896333333	-3.54097923163347	3.1106414389668	1
TLA+TNF+IL1-IFN+IL28+TLA+TNF	-0.0231922126666668	-3.3490025479668	3.30261812263347	1
TNF+IL1-IFN+IL28+TLA+TNF	0.0914527926666664	-3.23435754263347	3.4172631279668	1
TNFa-IFN+IL28+TLA+TNF	0.651236993666666	-2.67457334163347	3.9770473289668	0.999999999912505
IFN+IL28+TNF-IFN+IL28+TLA+TNF+IL1	3.372565463	0.0467551276998663	6.69837579830014	0.0426967004201697
IFN+IL28+TNF+IL1-IFN+IL28+TLA+TNF+IL1	2.808607343	-0.517202992300134	6.13441767830014	0.230693343901415
IFN+TLA-IFN+IL28+TLA+TNF+IL1	1.00834078266667	-2.31746955263347	4.3341511179668	0.999996259139199
IFN+TLA+IL1-IFN+IL28+TLA+TNF+IL1	2.71754843366667	-0.608261901633467	6.0433587689668	0.287649722031032
IFN+TLA+TNF-IFN+IL28+TLA+TNF+IL1	1.57126548833333	-1.7545448469668	4.89707582363347	0.98969369767723
IFN+TLA+TNF+IL1-IFN+IL28+TLA+TNF+IL1	3.072293071	-0.253517264300134	6.39810340630013	0.111635963613185
IFN+TNF-IFN+IL28+TLA+TNF+IL1	2.966683025	-0.359127310300134	6.29249336030013	0.151499125633242
IFNb-IFN+IL28+TLA+TNF+IL1	1.120948133	-2.20486220230013	4.44675846830014	0.999965907525336
IL1b-IFN+IL28+TLA+TNF+IL1	3.97498911166667	0.649178776366532	7.3007994469668	0.00449680774163264
IL28-IFN+IL28+TLA+TNF+IL1	1.10860767666667	-2.21720265863347	4.4344180119668	0.999972713555549
IL28+IL1b-IFN+IL28+TLA+TNF+IL1	3.04525194766667	-0.280558387633467	6.3710622829668	0.1209261856925
IL28+TLA-IFN+IL28+TLA+TNF+IL1	0.147320867000001	-3.17848946830013	3.47313120230013	1
IL28+TLA+IL1-IFN+IL28+TLA+TNF+IL1	3.532175492	0.206365156699866	6.85798582730014	0.0244043215031932
IL28+TLA+TNF-IFN+IL28+TLA+TNF+IL1	2.21744710566667	-1.10836322963347	5.5432574409668	0.699009206684726
IL28+TLA+TNF+IL1-IFN+IL28+TLA+TNF+IL1	2.78107450766667	-0.544735827633467	6.1068848429668	0.247037442322492
IL28+TNF-IFN+IL28+TLA+TNF+IL1	2.67481776633333	-0.650992568966801	6.00062810163347	0.317188477883072
IL28+TNF+IL1-IFN+IL28+TLA+TNF+IL1	3.64810687366667	0.322296538366533	6.9739172089668	0.015964105502863
null-IFN+IL28+TLA+TNF+IL1	-0.302187328	-3.62799766330013	3.02362300730013	1
TLA -IFN+IL28+TLA+TNF+IL1	0.017973413333334	-3.3078369219668	3.34378374863347	1
TLA+ IL1-IFN+IL28+TLA+TNF+IL1	3.10744406633333	-0.2183662689668	6.43325440163347	0.100442665473628
TLA+TNF-IFN+IL28+TLA+TNF+IL1	2.33740483633333	-0.988405498966801	5.66321517163347	0.595772100633303
TLA+TNF+IL1-IFN+IL28+TLA+TNF+IL1	2.52938152	-0.796428815300134	5.85519185530013	0.429629289046271
TNF+IL1-IFN+IL28+TLA+TNF+IL1	2.64402652533333	-0.681783809966801	5.96983686063347	0.339530769884425
TNFa-IFN+IL28+TLA+TNF+IL1	3.20381072633333	-0.121999608966801	6.52962106163347	0.0744558206324375
IFN+IL28+TNF+IL1-IFN+IL28+TNF	-0.56395812	-3.88976845530013	2.76185221530013	1
IFN+TLA-IFN+IL28+TNF	-2.36422468033333	-5.69003501563347	0.961585654966801	0.572153052774558
IFN+TLA+IL1-IFN+IL28+TNF	-0.655017029333334	-3.98082736463347	2.6707933059668	0.999999999897904
IFN+TLA+TNF-IFN+IL28+TNF	-1.80129997466667	-5.1271103099668	1.52451036063347	0.946498909539776
IFN+TLA+TNF+IL1-IFN+IL28+TNF	-0.300272392000001	-3.62608272730014	3.02553794330013	1
IFN+TNF-IFN+IL28+TNF	-0.405882438	-3.73169277330013	2.91992789730013	1
IFNb-IFN+IL28+TNF	-2.25161733	-5.57742766530014	1.07419300530013	0.670257647163805
IL1b-IFN+IL28+TNF	0.602423648666666	-2.72338668663347	3.9282339839668	0.999999999989346
IL28-IFN+IL28+TNF	-2.26395778633333	-5.58976812163347	1.0618525489668	0.659713121947249
IL28+IL1b-IFN+IL28+TNF	-0.327313515333334	-3.65312385063347	2.9984968199668	1
IL28+TLA-IFN+IL28+TNF	-3.225244596	-6.55105493130013	0.100565739300134	0.0695297123332834
IL28+TLA+IL1-IFN+IL28+TNF	0.159610029	-3.16620030630013	3.48542036430013	1
IL28+TLA+TNF-IFN+IL28+TNF	-1.15511835733333	-4.48092869263347	2.1706919779668	0.999938268394195
IL28+TLA+TNF+IL1-IFN+IL28+TNF	-0.591490955333334	-3.91730129063347	2.7343193799668	1
IL28+TNF-IFN+IL28+TNF	-0.697747696666667	-4.0235580319668	2.62806263863347	0.999999999462295
IL28+TNF+IL1-IFN+IL28+TNF	0.275541410666666	-3.05026892463347	3.6013517459668	1
null-IFN+IL28+TNF	-3.674752791	-7.00056312630014	-0.348942455699866	0.0144515669687687
TLA -IFN+IL28+TNF	-3.35459204966667	-6.6804023849668	-0.0287817143665325	0.045383814940369
TLA+ IL1-IFN+IL28+TNF	-0.265121396666667	-3.5909317319668	3.06068893863347	1
TLA+TNF-IFN+IL28+TNF	-1.03516062666667	-4.3609709619668	2.29064970863347	0.999993423563485
TLA+TNF+IL1-IFN+IL28+TNF	-0.843183943000001	-4.16899427830013	2.48262639230013	0.999999937983739
TNF+IL1-IFN+IL28+TNF	-0.728538937666667	-4.0543492729668	2.59727139763347	0.999999998360963
TNFa-IFN+IL28+TNF	-0.168754736666668	-3.4945650719668	3.15705559863347	1
IFN+TLA-IFN+IL28+TNF+IL1	-1.80026656033333	-5.12607689563347	1.5255437749668	0.946822427415031
IFN+TLA+IL1-IFN+IL28+TNF+IL1	-0.0910589093333334	-3.41686924463347	3.2347514259668	1
IFN+TLA+TNF-IFN+IL28+TNF+IL1	-1.23734185466667	-4.5631521899668	2.08846848063347	0.999773346229289
IFN+TLA+TNF+IL1-IFN+IL28+TNF+IL1	0.263685728	-3.06212460730013	3.58949606330013	1
IFN+TNF-IFN+IL28+TNF+IL1	0.158075682	-3.16773465330013	3.48388601730013	1
IFNb-IFN+IL28+TNF+IL1	-1.68765921	-5.01346954530013	1.63815112530013	0.974342667601239
IL1b-IFN+IL28+TNF+IL1	1.16638176866667	-2.15942856663347	4.4921921039668	0.999925457020831
IL28-IFN+IL28+TNF+IL1	-1.69999966633333	-5.02581000163347	1.6258106689668	0.972016937008515
IL28+IL1b-IFN+IL28+TNF+IL1	0.236644604666667	-3.08916573063347	3.5624549399668	1
IL28+TLA-IFN+IL28+TNF+IL1	-2.661286476	-5.98709681130013	0.664523859300134	0.326900644645421
IL28+TLA+IL1-IFN+IL28+TNF+IL1	0.723568149	-2.60224218630013	4.04937848430014	0.999999998624841
IL28+TLA+TNF-IFN+IL28+TNF+IL1	-0.591160237333333	-3.91697057263347	2.7346500979668	1
IL28+TLA+TNF+IL1-IFN+IL28+TNF+IL1	-0.0275328353333335	-3.35334317063347	3.2982774999668	1
IL28+TNF-IFN+IL28+TNF+IL1	-0.133789576666667	-3.4595999119668	3.19202075863347	1
IL28+TNF+IL1-IFN+IL28+TNF+IL1	0.839499530666667	-2.48631080463347	4.1653098659668	0.999999944191558
null-IFN+IL28+TNF+IL1	-3.110794671	-6.43660500630014	0.215015664300134	0.0994260924520612
TLA -IFN+IL28+TNF+IL1	-2.79063392966667	-6.1164442649668	0.535176405633468	0.241275968398072
TLA+ IL1-IFN+IL28+TNF+IL1	0.298836723333333	-3.0269736119668	3.62464705863347	1
TLA+TNF-IFN+IL28+TNF+IL1	-0.471202506666667	-3.7970128419668	2.85460782863347	1
TLA+TNF+IL1-IFN+IL28+TNF+IL1	-0.279225823	-3.60503615830013	3.04658451230013	1
TNF+IL1-IFN+IL28+TNF+IL1	-0.164580817666667	-3.4903911529668	3.16122951763347	1
TNFa-IFN+IL28+TNF+IL1	0.395203383333333	-2.9306069519668	3.72101371863347	1
IFN+TLA+IL1-IFN+TLA	1.709207651	-1.61660268430013	5.03501798630013	0.970179771104846
IFN+TLA+TNF-IFN+TLA	0.562924705666667	-2.76288562963347	3.8887350409668	1
IFN+TLA+TNF+IL1-IFN+TLA	2.06395228833333	-1.2618580469668	5.38976262363347	0.815949909373196
IFN+TNF-IFN+TLA	1.95834224233333	-1.3674680929668	5.28415257763347	0.880164150224332
IFNb-IFN+TLA	0.112607350333334	-3.2132029849668	3.43841768563347	1
IL1b-IFN+TLA	2.966648329	-0.359162006300135	6.29245866430013	0.151513855451674
IL28-IFN+TLA	0.100266894	-3.22554344130013	3.42607722930013	1
IL28+IL1b-IFN+TLA	2.036911165	-1.28889917030013	5.36272150030013	0.833826396625928
IL28+TLA-IFN+TLA	-0.861019915666666	-4.1868302509668	2.46479041963347	0.999999897648768
IL28+TLA+IL1-IFN+TLA	2.52383470933333	-0.801975625966801	5.84964504463347	0.434227373122726
IL28+TLA+TNF-IFN+TLA	1.209106323	-2.11670401230013	4.53491665830014	0.999852153993237
IL28+TLA+TNF+IL1-IFN+TLA	1.772733725	-1.55307661030013	5.09854406030014	0.95493782559886
IL28+TNF-IFN+TLA	1.66647698366667	-1.65933335163347	4.9922873189668	0.977986429687823
IL28+TNF+IL1-IFN+TLA	2.639766091	-0.686044244300134	5.96557642630014	0.342689267800741
null-IFN+TLA	-1.31052811066667	-4.6363384459668	2.01528222463347	0.999370891217414
TLA -IFN+TLA	-0.990367369333333	-4.31617770463347	2.3354429659668	0.999997473423625
TLA+ IL1-IFN+TLA	2.09910328366667	-1.22670705163347	5.4249136189668	0.791350430115848
TLA+TNF-IFN+TLA	1.32906405366667	-1.99674628163347	4.6548743889668	0.999200248575067
TLA+TNF+IL1-IFN+TLA	1.52104073733333	-1.8047695979668	4.84685107263347	0.993433664752912
TNF+IL1-IFN+TLA	1.63568574266667	-1.69012459263347	4.9614960779668	0.982553051008534
TNFa-IFN+TLA	2.19546994366667	-1.13034039163347	5.5212802789668	0.717091138173136
IFN+TLA+TNF-IFN+TLA+IL1	-1.14628294533333	-4.47209328063347	2.1795273899668	0.999946886498782
IFN+TLA+TNF+IL1-IFN+TLA+IL1	0.354744637333333	-2.9710656979668	3.68055497263347	1
IFN+TNF-IFN+TLA+IL1	0.249134591333334	-3.0766757439668	3.57494492663347	1
IFNb-IFN+TLA+IL1	-1.59660030066667	-4.9224106359668	1.72921003463347	0.98723811227464
IL1b-IFN+TLA+IL1	1.257440678	-2.06836965730013	4.58325101330013	0.999696344323567
IL28-IFN+TLA+IL1	-1.608940757	-4.93475109230013	1.71686957830013	0.985883024659998
IL28+IL1b-IFN+TLA+IL1	0.327703514	-2.99810682130013	3.65351384930013	1
IL28+TLA-IFN+TLA+IL1	-2.57022756666667	-5.8960379019668	0.755582768633468	0.396389380634593
IL28+TLA+IL1-IFN+TLA+IL1	0.814627058333333	-2.5111832769668	4.14043739363347	0.999999973114385
IL28+TLA+TNF-IFN+TLA+IL1	-0.500101328	-3.82591166330013	2.82570900730013	1
IL28+TLA+TNF+IL1-IFN+TLA+IL1	0.0635260739999999	-3.26228426130013	3.38933640930013	1
IL28+TNF-IFN+TLA+IL1	-0.0427306673333336	-3.36854100263347	3.2830796679668	1
IL28+TNF+IL1-IFN+TLA+IL1	0.93055844	-2.39525189530013	4.25636877530013	0.999999373689099
null-IFN+TLA+IL1	-3.01973576166667	-6.3455460969668	0.306074573633467	0.130257756513374
TLA -IFN+TLA+IL1	-2.69957502033333	-6.02538535563347	0.626235314966801	0.299861682525175
TLA+ IL1-IFN+TLA+IL1	0.389895632666667	-2.93591470263347	3.7157059679668	1
TLA+TNF-IFN+TLA+IL1	-0.380143597333333	-3.70595393263347	2.9456667379668	1
TLA+TNF+IL1-IFN+TLA+IL1	-0.188166913666667	-3.5139772489668	3.13764342163347	1
TNF+IL1-IFN+TLA+IL1	-0.0735219083333338	-3.39933224363347	3.2522884269668	1
TNFa-IFN+TLA+IL1	0.486262292666666	-2.83954804263347	3.8120726279668	1
IFN+TLA+TNF+IL1-IFN+TLA+TNF	1.50102758266667	-1.82478275263347	4.8268379179668	0.994570888272634
IFN+TNF-IFN+TLA+TNF	1.39541753666667	-1.93039279863347	4.7212278719668	0.998215412618671
IFNb-IFN+TLA+TNF	-0.450317355333333	-3.77612769063347	2.8754929799668	1
IL1b-IFN+TLA+TNF	2.40372362333333	-0.922086711966801	5.72953395863347	0.537382049012813
IL28-IFN+TLA+TNF	-0.462657811666667	-3.7884681469668	2.86315252363347	1
IL28+IL1b-IFN+TLA+TNF	1.47398645933333	-1.8518238759668	4.79979679463347	0.995843070173617
IL28+TLA-IFN+TLA+TNF	-1.42394462133333	-4.74975495663347	1.9018657139668	0.997543586043379
IL28+TLA+IL1-IFN+TLA+TNF	1.96091000366667	-1.36490033163347	5.2867203389668	0.878786855701369
IL28+TLA+TNF-IFN+TLA+TNF	0.646181617333334	-2.6796287179668	3.97199195263347	0.999999999928921
IL28+TLA+TNF+IL1-IFN+TLA+TNF	1.20980901933333	-2.1160013159668	4.53561935463347	0.999850537925088
IL28+TNF-IFN+TLA+TNF	1.103552278	-2.22225805730013	4.42936261330013	0.999975125119965
IL28+TNF+IL1-IFN+TLA+TNF	2.07684138533333	-1.2489689499668	5.40265172063347	0.807103282063448
null-IFN+TLA+TNF	-1.87345281633333	-5.19926315163347	1.4523575189668	0.920350516221552
TLA -IFN+TLA+TNF	-1.553292075	-4.87910241030013	1.77251826030013	0.991191921678843
TLA+ IL1-IFN+TLA+TNF	1.536178578	-1.78963175730013	4.86198891330013	0.992448515950386
TLA+TNF-IFN+TLA+TNF	0.766139348	-2.55967098730013	4.09194968330013	0.999999994126444
TLA+TNF+IL1-IFN+TLA+TNF	0.958116031666667	-2.36769430363347	4.2839263669668	0.99999878798371
TNF+IL1-IFN+TLA+TNF	1.072761037	-2.25304929830013	4.39857137230013	0.999986078930363
TNFa-IFN+TLA+TNF	1.632545238	-1.69326509730013	4.95835557330013	0.982973401690591
IFN+TNF-IFN+TLA+TNF+IL1	-0.105610045999999	-3.43142038130013	3.22020028930014	1
IFNb-IFN+TLA+TNF+IL1	-1.951344938	-5.27715527330013	1.37446539730014	0.883869352509517
IL1b-IFN+TLA+TNF+IL1	0.902696040666667	-2.42311429463347	4.2285063759668	0.999999688923823
IL28-IFN+TLA+TNF+IL1	-1.96368539433333	-5.28949572963347	1.3621249409668	0.877287576543416
IL28+IL1b-IFN+TLA+TNF+IL1	-0.027041123333333	-3.35285145863347	3.2987692119668	1
IL28+TLA-IFN+TLA+TNF+IL1	-2.924972204	-6.25078253930013	0.400838131300135	0.170024089698009
IL28+TLA+IL1-IFN+TLA+TNF+IL1	0.459882421000001	-2.86592791430013	3.78569275630014	1
IL28+TLA+TNF-IFN+TLA+TNF+IL1	-0.854845965333333	-4.18065630063347	2.4709643699668	0.999999913792438
IL28+TLA+TNF+IL1-IFN+TLA+TNF+IL1	-0.291218563333333	-3.61702889863347	3.0345917719668	1
IL28+TNF-IFN+TLA+TNF+IL1	-0.397475304666667	-3.7232856399668	2.92833503063347	1
IL28+TNF+IL1-IFN+TLA+TNF+IL1	0.575813802666667	-2.74999653263347	3.9016241379668	1
null-IFN+TLA+TNF+IL1	-3.374480399	-6.70029073430013	-0.0486700636998658	0.0424189262073997
TLA -IFN+TLA+TNF+IL1	-3.05431965766667	-6.3801299929668	0.271490677633468	0.117743301038268
TLA+ IL1-IFN+TLA+TNF+IL1	0.0351509953333338	-3.2906593399668	3.36096133063347	1
TLA+TNF-IFN+TLA+TNF+IL1	-0.734888234666666	-4.0606985699668	2.59092210063347	0.999999997953858
TLA+TNF+IL1-IFN+TLA+TNF+IL1	-0.542911551	-3.86872188630013	2.78289878430013	1
TNF+IL1-IFN+TLA+TNF+IL1	-0.428266545666667	-3.7540768809668	2.89754378963347	1
TNFa-IFN+TLA+TNF+IL1	0.131517655333333	-3.1942926799668	3.45732799063347	1
IFNb-IFN+TNF	-1.845734892	-5.17154522730013	1.48007544330013	0.931242015830025
IL1b-IFN+TNF	1.00830608666667	-2.31750424863347	4.3341164219668	0.999996261929939
IL28-IFN+TNF	-1.85807534833333	-5.18388568363347	1.4677349869668	0.926526035935794
IL28+IL1b-IFN+TNF	0.0785689226666664	-3.24724141263347	3.4043792579668	1
IL28+TLA-IFN+TNF	-2.819362158	-6.14517249330014	0.506448177300134	0.224517180305023
IL28+TLA+IL1-IFN+TNF	0.565492467	-2.76031786830013	3.89130280230013	1
IL28+TLA+TNF-IFN+TNF	-0.749235919333334	-4.07504625463347	2.5765744159668	0.999999996654227
IL28+TLA+TNF+IL1-IFN+TNF	-0.185608517333334	-3.51141885263347	3.1402018179668	1
IL28+TNF-IFN+TNF	-0.291865258666667	-3.6176755939668	3.03394507663347	1
IL28+TNF+IL1-IFN+TNF	0.681423848666666	-2.64438648663347	4.0072341839668	0.999999999710262
null-IFN+TNF	-3.268870353	-6.59468068830014	0.0569399823001335	0.0603656465356772
TLA -IFN+TNF	-2.94870961166667	-6.2745199469668	0.377100723633467	0.159279972530082
TLA+ IL1-IFN+TNF	0.140761041333333	-3.1850492939668	3.46657137663347	1
TLA+TNF-IFN+TNF	-0.629278188666667	-3.9550885239668	2.69653214663347	0.999999999965103
TLA+TNF+IL1-IFN+TNF	-0.437301505000001	-3.76311184030014	2.88850883030013	1
TNF+IL1-IFN+TNF	-0.322656499666667	-3.6484668349668	3.00315383563347	1
TNFa-IFN+TNF	0.237127701333332	-3.0886826339668	3.56293803663347	1
IL1b-IFNb	2.85404097866667	-0.471769356633468	6.1798513139668	0.20539738729861
IL28-IFNb	-0.0123404563333338	-3.33815079163347	3.3134698789668	1
IL28+IL1b-IFNb	1.92430381466667	-1.40150652063347	5.2501141499668	0.897525243364756
IL28+TLA-IFNb	-0.973627266	-4.29943760130013	2.35218306930013	0.999998265777307
IL28+TLA+IL1-IFNb	2.411227359	-0.914582976300135	5.73703769430013	0.530797344901189
IL28+TLA+TNF-IFNb	1.09649897266667	-2.22931136263347	4.4223093079668	0.999978165929686
IL28+TLA+TNF+IL1-IFNb	1.66012637466667	-1.66568396063347	4.9859367099668	0.978996785925135
IL28+TNF-IFNb	1.55386963333333	-1.7719407019668	4.87967996863347	0.99114670843278
IL28+TNF+IL1-IFNb	2.52715874066667	-0.798651594633468	5.8529690759668	0.431469620207705
null-IFNb	-1.423135461	-4.74894579630014	1.90267487430013	0.997565257186951
TLA -IFNb	-1.10297471966667	-4.4287850549668	2.22283561563347	0.999975387897529
TLA+ IL1-IFNb	1.98649593333333	-1.3393144019668	5.31230626863347	0.864549673324331
TLA+TNF-IFNb	1.21645670333333	-2.1093536319668	4.54226703863347	0.999834448879942
TLA+TNF+IL1-IFNb	1.408433387	-1.91737694830014	4.73424372230013	0.997931552822567
TNF+IL1-IFNb	1.52307839233333	-1.8027319429668	4.84888872763347	0.993307592010709
TNFa-IFNb	2.08286259333333	-1.2429477419668	5.40867292863347	0.802900795367113
IL28-IL1b	-2.866381435	-6.19219177030013	0.459428900300134	0.198885211302176
IL28+IL1b-IL1b	-0.929737164	-4.25554749930013	2.39607317130013	0.999999386185399
IL28+TLA-IL1b	-3.82766824466667	-7.1534785799668	-0.501857909366532	0.00805460705795147
IL28+TLA+IL1-IL1b	-0.442813619666666	-3.7686239549668	2.88299671563347	1
IL28+TLA+TNF-IL1b	-1.757542006	-5.08335234130013	1.56826832930013	0.959011059688015
IL28+TLA+TNF+IL1-IL1b	-1.193914604	-4.51972493930013	2.13189573130013	0.999883476809142
IL28+TNF-IL1b	-1.30017134533333	-4.62598168063347	2.0256389899668	0.999451573958041
IL28+TNF+IL1-IL1b	-0.326882238	-3.65269257330013	2.99892809730013	1
null-IL1b	-4.27717643966667	-7.6029867749668	-0.951366104366532	0.00129181949185275
TLA -IL1b	-3.95701569833333	-7.28282603363347	-0.631205363033199	0.00483287026746004
TLA+ IL1-IL1b	-0.867545045333333	-4.19335538063347	2.4582652899668	0.99999987753556
TLA+TNF-IL1b	-1.63758427533333	-4.96339461063347	1.6882260599668	0.982295022222657
TLA+TNF+IL1-IL1b	-1.44560759166667	-4.7714179269668	1.88020274363347	0.996899135399418
TNF+IL1-IL1b	-1.33096258633333	-4.65677292163347	1.9948477489668	0.999180675657988
TNFa-IL1b	-0.771178385333334	-4.09698872063347	2.5546319499668	0.999999993076913
IL28+IL1b-IL28	1.936644271	-1.38916606430013	5.26245460630013	0.89142413838909
IL28+TLA-IL28	-0.961286809666666	-4.2870971449668	2.36452352563347	0.999998694889492
IL28+TLA+IL1-IL28	2.42356781533333	-0.902242519966801	5.74937815063347	0.519993027669965
IL28+TLA+TNF-IL28	1.108839429	-2.21697090630013	4.43464976430013	0.999972598065885
IL28+TLA+TNF+IL1-IL28	1.672466831	-1.65334350430013	4.99827716630013	0.976999378658377
IL28+TNF-IL28	1.56621008966667	-1.75960024563347	4.8920204249668	0.99013455522682
IL28+TNF+IL1-IL28	2.539499197	-0.786311138300134	5.86530953230013	0.42129167047337
null-IL28	-1.41079500466667	-4.7366053399668	1.91501533063347	0.997876108787862
TLA -IL28	-1.09063426333333	-4.41644459863347	2.2351760719668	0.999980431845667
TLA+ IL1-IL28	1.99883638966667	-1.32697394563347	5.3246467249668	0.857352564062856
TLA+TNF-IL28	1.22879715966667	-2.09701317563347	4.5546074949668	0.999800427177013
TLA+TNF+IL1-IL28	1.42077384333333	-1.9050364919668	4.74658417863347	0.997627577030433
TNF+IL1-IL28	1.53541884866667	-1.79039148663347	4.8612291839668	0.992500693511367
TNFa-IL28	2.09520304966667	-1.23060728563347	5.4210133849668	0.7941524635015
IL28+TLA-IL28+IL1b	-2.89793108066667	-6.2237414159668	0.427879254633468	0.182925200210901
IL28+TLA+IL1-IL28+IL1b	0.486923544333334	-2.8388867909668	3.81273387963347	1
IL28+TLA+TNF-IL28+IL1b	-0.827804842	-4.15361517730013	2.49800549330013	0.999999960252232
IL28+TLA+TNF+IL1-IL28+IL1b	-0.26417744	-3.58998777530013	3.06163289530013	1
IL28+TNF-IL28+IL1b	-0.370434181333334	-3.69624451663347	2.9553761539668	1
IL28+TNF+IL1-IL28+IL1b	0.602854926	-2.72295540930013	3.92866526130013	0.999999999989137
null-IL28+IL1b	-3.34743927566667	-6.6732496109668	-0.0216289403665328	0.0464942851053588
TLA -IL28+IL1b	-3.02727853433333	-6.35308886963347	0.298531800966801	0.127440952553099
TLA+ IL1-IL28+IL1b	0.0621921186666667	-3.26361821663347	3.3880024539668	1
TLA+TNF-IL28+IL1b	-0.707847111333333	-4.03365744663347	2.6179632239668	0.999999999219388
TLA+TNF+IL1-IL28+IL1b	-0.515870427666667	-3.8416807629668	2.80993990763347	1
TNF+IL1-IL28+IL1b	-0.401225422333334	-3.72703575763347	2.9245849129668	1
TNFa-IL28+IL1b	0.158558778666666	-3.16725155663347	3.4843691139668	1
IL28+TLA+IL1-IL28+TLA	3.384854625	0.059044289699866	6.71066496030013	0.0409418874826911
IL28+TLA+TNF-IL28+TLA	2.07012623866667	-1.25568409663347	5.3959365739668	0.811737967117375
IL28+TLA+TNF+IL1-IL28+TLA	2.63375364066667	-0.692056694633468	5.9595639759668	0.347173715046194
IL28+TNF-IL28+TLA	2.52749689933333	-0.798313435966801	5.85330723463347	0.431189448182793
IL28+TNF+IL1-IL28+TLA	3.50078600666667	0.174975671366532	6.8265963419668	0.0273068827024416
null-IL28+TLA	-0.449508195000001	-3.77531853030013	2.87630214030013	1
TLA -IL28+TLA	-0.129347453666667	-3.4551577889668	3.19646288163347	1
TLA+ IL1-IL28+TLA	2.96012319933333	-0.365687135966801	6.28593353463347	0.154303925412066
TLA+TNF-IL28+TLA	2.19008396933333	-1.1357263659668	5.51589430463347	0.721466799655175
TLA+TNF+IL1-IL28+TLA	2.382060653	-0.943749682300135	5.70787098830013	0.556437247005681
TNF+IL1-IL28+TLA	2.49670565833333	-0.829104676966801	5.82251599363347	0.456973989107461
TNFa-IL28+TLA	3.05648985933333	-0.269320475966802	6.38230019463347	0.116991723090138
IL28+TLA+TNF-IL28+TLA+IL1	-1.31472838633333	-4.64053872163347	2.0110819489668	0.999335311870844
IL28+TLA+TNF+IL1-IL28+TLA+IL1	-0.751100984333334	-4.07691131963347	2.5747093509668	0.999999996436805
IL28+TNF-IL28+TLA+IL1	-0.857357725666667	-4.1831680609668	2.46845260963347	0.999999907536319
IL28+TNF+IL1-IL28+TLA+IL1	0.115931381666666	-3.20987895363347	3.4417417169668	1
null-IL28+TLA+IL1	-3.83436282	-7.16017315530014	-0.508552484699866	0.00784721686046141
TLA -IL28+TLA+IL1	-3.51420207866667	-6.8400124139668	-0.188391743366533	0.0260298611145545
TLA+ IL1-IL28+TLA+IL1	-0.424731425666667	-3.7505417609668	2.90107890963347	1
TLA+TNF-IL28+TLA+IL1	-1.19477065566667	-4.5205809909668	2.13103967963347	0.999881884560844
TLA+TNF+IL1-IL28+TLA+IL1	-1.002793972	-4.32860430730014	2.32301636330013	0.999996681688314
TNF+IL1-IL28+TLA+IL1	-0.888148966666667	-4.2139593019668	2.43766136863347	0.999999787036473
TNFa-IL28+TLA+IL1	-0.328364765666668	-3.6541751009668	2.99744556963347	1
IL28+TLA+TNF+IL1-IL28+TLA+TNF	0.563627402	-2.76218293330013	3.88943773730013	1
IL28+TNF-IL28+TLA+TNF	0.457370660666666	-2.86843967463347	3.7831809959668	1
IL28+TNF+IL1-IL28+TLA+TNF	1.430659768	-1.89515056730013	4.75647010330013	0.997357311166037
null-IL28+TLA+TNF	-2.51963443366667	-5.8454447689668	0.806175901633467	0.437721622875431
TLA -IL28+TLA+TNF	-2.19947369233333	-5.52528402763347	1.1263366429668	0.713823720650885
TLA+ IL1-IL28+TLA+TNF	0.889996960666667	-2.43581337463347	4.2158072959668	0.999999776416112
TLA+TNF-IL28+TLA+TNF	0.119957730666667	-3.20585260463347	3.4457680659668	1
TLA+TNF+IL1-IL28+TLA+TNF	0.311934414333333	-3.0138759209668	3.63774474963347	1
TNF+IL1-IL28+TLA+TNF	0.426579419666666	-2.89923091563347	3.7523897549668	1
TNFa-IL28+TLA+TNF	0.986363620666666	-2.33944671463347	4.3121739559668	0.999997688669034
IL28+TNF-IL28+TLA+TNF+IL1	-0.106256741333334	-3.43206707663347	3.2195535939668	1
IL28+TNF+IL1-IL28+TLA+TNF+IL1	0.867032366	-2.45877796930013	4.19284270130014	0.99999987924081
null-IL28+TLA+TNF+IL1	-3.08326183566667	-6.4090721709668	0.242548499633467	0.108038030977704
TLA -IL28+TLA+TNF+IL1	-2.76310109433333	-6.08891142963347	0.562709240966801	0.258119316591621
TLA+ IL1-IL28+TLA+TNF+IL1	0.326369558666667	-2.99944077663347	3.6521798939668	1
TLA+TNF-IL28+TLA+TNF+IL1	-0.443669671333333	-3.76948000663347	2.8821406639668	1
TLA+TNF+IL1-IL28+TLA+TNF+IL1	-0.251692987666667	-3.5775033229668	3.07411734763347	1
TNF+IL1-IL28+TLA+TNF+IL1	-0.137047982333334	-3.46285831763347	3.1887623529668	1
TNFa-IL28+TLA+TNF+IL1	0.422736218666666	-2.90307411663347	3.7485465539668	1
IL28+TNF+IL1-IL28+TNF	0.973289107333334	-2.3525212279668	4.29909944263347	0.999998279098829
null-IL28+TNF	-2.97700509433333	-6.30281542963347	0.348805240966801	0.147166405953049
TLA -IL28+TNF	-2.656844353	-5.98265468830013	0.668965982300135	0.330125564079041
TLA+ IL1-IL28+TNF	0.4326263	-2.89318403530013	3.75843663530013	1
TLA+TNF-IL28+TNF	-0.33741293	-3.66322326530013	2.98839740530013	1
TLA+TNF+IL1-IL28+TNF	-0.145436246333333	-3.47124658163347	3.1803740889668	1
TNF+IL1-IL28+TNF	-0.0307912410000002	-3.35660157630013	3.29501909430013	1
TNFa-IL28+TNF	0.52899296	-2.79681737530013	3.85480329530013	1
null-IL28+TNF+IL1	-3.95029420166667	-7.2761045369668	-0.624483866366533	0.00496457220684976
TLA -IL28+TNF+IL1	-3.63013346033333	-6.95594379563347	-0.304323125033199	0.0170657878567373
TLA+ IL1-IL28+TNF+IL1	-0.540662807333333	-3.86647314263347	2.7851475279668	1
TLA+TNF-IL28+TNF+IL1	-1.31070203733333	-4.63651237263347	2.0151082979668	0.999369451787603
TLA+TNF+IL1-IL28+TNF+IL1	-1.11872535366667	-4.4445356889668	2.20708498163347	0.999967237094191
TNF+IL1-IL28+TNF+IL1	-1.00408034833333	-4.32989068363347	2.3217299869668	0.999996587817755
TNFa-IL28+TNF+IL1	-0.444296147333334	-3.77010648263347	2.8815141879668	1
TLA -null	0.320160741333334	-3.0056495939668	3.64597107663347	1
TLA+ IL1-null	3.40963139433333	0.0838210590331996	6.73544172963347	0.0375985004390369
TLA+TNF-null	2.63959216433333	-0.6862181709668	5.96540249963347	0.342818548790835
TLA+TNF+IL1-null	2.831568848	-0.494241487300134	6.15737918330013	0.217648876237568
TNF+IL1-null	2.94621385333333	-0.379596481966801	6.27202418863347	0.16038439927755
TNFa-null	3.50599805433333	0.180187719033199	6.83180838963347	0.0268041466599492
TLA+ IL1-TLA	3.089470653	-0.236339682300134	6.41528098830013	0.106044092251758
TLA+TNF-TLA	2.319431423	-1.00637891230013	5.64524175830013	0.61155392452909
TLA+TNF+IL1-TLA	2.51140810666667	-0.814402228633468	5.8372184419668	0.444595178359975
TNF+IL1-TLA	2.626053112	-0.699757223300135	5.95186344730013	0.352962986404152
TNFa-TLA	3.185837313	-0.139973022300135	6.51164764830013	0.078814265387455
TLA+TNF-TLA+ IL1	-0.77003923	-4.09584956530013	2.55577110530013	0.999999993328603
TLA+TNF+IL1-TLA+ IL1	-0.578062546333334	-3.90387288163347	2.7477477889668	1
TNF+IL1-TLA+ IL1	-0.463417541000001	-3.78922787630014	2.86239279430013	1
TNFa-TLA+ IL1	0.0963666599999993	-3.22944367530014	3.42217699530013	1
TLA+TNF+IL1-TLA+TNF	0.191976683666666	-3.13383365163347	3.5177870189668	1
TNF+IL1-TLA+TNF	0.306621689	-3.01918864630013	3.63243202430013	1
TNFa-TLA+TNF	0.866405889999999	-2.45940444530014	4.19221622530013	0.999999881294388
TNF+IL1-TLA+TNF+IL1	0.114645005333333	-3.2111653299668	3.44045534063347	1
TNFa-TLA+TNF+IL1	0.674429206333333	-2.6513811289668	4.00023954163347	0.999999999779034
TNFa-TNF+IL1	0.559784201	-2.76602613430013	3.88559453630013	1
