# Supplementary material for: Combinatorial Cytokine Code Generates Anti-Viral State in Dendritic Cells
Source: Front Immunol. 2014 Feb 26;5:73. doi: 10.3389/fimmu.2014.00073 (PMC3935347; doi:10.3389/fimmu.2014.00073)
Supplement: Supplementary file 2 [file 71252_Sealfon_DataSheet2.ZIP › R/Fig7/PTGER4.csv]

	diff	lwr	upr	p adj
IFN+IL1b-IFN+ TNF+IL1	-1.67672535633333	-4.72450734788932	1.37105663522265	0.937061799428438
IFN+IL28-IFN+ TNF+IL1	-0.527093855333333	-3.57487584688932	2.52068813622265	1
IFN+IL28+IL1-IFN+ TNF+IL1	-1.16533058	-4.21311257155599	1.88245141155599	0.999628773393635
IFN+IL28+TLA-IFN+ TNF+IL1	-0.501750402666666	-3.54953239422265	2.54603158888932	1
IFN+IL28+TLA+IL1-IFN+ TNF+IL1	-1.194023491	-4.24180548255599	1.85375850055599	0.99943090373594
IFN+IL28+TLA+TNF-IFN+ TNF+IL1	-1.08063043366667	-4.12841242522265	1.96715155788932	0.999907982576727
IFN+IL28+TLA+TNF+IL1-IFN+ TNF+IL1	-1.31767203066667	-4.36545402222265	1.73010996088932	0.997143927908965
IFN+IL28+TNF-IFN+ TNF+IL1	-0.528815982999999	-3.57659797455599	2.51896600855599	1
IFN+IL28+TNF+IL1-IFN+ TNF+IL1	-0.228621657999999	-3.27640364955599	2.81916033355599	1
IFN+TLA-IFN+ TNF+IL1	-0.710398004666666	-3.75817999622265	2.33738398688932	0.99999999211413
IFN+TLA+IL1-IFN+ TNF+IL1	-0.685422135333332	-3.73320412688932	2.36235985622265	0.999999996796925
IFN+TLA+TNF-IFN+ TNF+IL1	0.025823603000001	-3.02195838855599	3.07360559455599	1
IFN+TLA+TNF+IL1-IFN+ TNF+IL1	-0.338263156999999	-3.38604514855599	2.70951883455599	1
IFN+TNF-IFN+ TNF+IL1	0.603726258666668	-2.44405573288932	3.65150825022265	0.999999999881062
IFNb-IFN+ TNF+IL1	-0.689398806333333	-3.73718079788932	2.35838318522265	0.999999996291553
IL1b-IFN+ TNF+IL1	-1.11263227366667	-4.16041426522265	1.93514971788932	0.999840247844647
IL28-IFN+ TNF+IL1	-2.47236194566667	-5.52014393722265	0.57542004588932	0.301016562169715
IL28+IL1b-IFN+ TNF+IL1	-2.24384605666667	-5.29162804822265	0.80393593488932	0.49825449967572
IL28+TLA-IFN+ TNF+IL1	-3.094158576	-6.14194056755599	-0.0463765844440127	0.0421395703749253
IL28+TLA+IL1-IFN+ TNF+IL1	-1.89797101033333	-4.94575300188932	1.14981098122265	0.811062495281227
IL28+TLA+TNF-IFN+ TNF+IL1	-1.86400673833333	-4.91178872988932	1.18377525322265	0.835663887861531
IL28+TLA+TNF+IL1-IFN+ TNF+IL1	-0.954741456999999	-4.00252344855599	2.09304053455599	0.999992461272859
IL28+TNF-IFN+ TNF+IL1	-2.405238159	-5.45302015055599	0.642543832555987	0.354022103741279
IL28+TNF+IL1-IFN+ TNF+IL1	-2.103109896	-5.15089188755599	0.944672095555987	0.632924175062776
null-IFN+ TNF+IL1	-4.31110658766667	-7.35888857922265	-1.26332459611068	0.000201587437495543
TLA -IFN+ TNF+IL1	-2.435840971	-5.48362296255599	0.611941020555987	0.329251335307594
TLA+ IL1-IFN+ TNF+IL1	-1.80243520566667	-4.85021719722265	1.24534678588932	0.875559648475534
TLA+TNF-IFN+ TNF+IL1	-1.83298173366667	-4.88076372522265	1.21480025788932	0.856548915629712
TLA+TNF+IL1-IFN+ TNF+IL1	-0.775865375666667	-3.82364736722265	2.27191661588932	0.999999931572545
TNF+IL1-IFN+ TNF+IL1	-0.583292763666666	-3.63107475522265	2.46448922788932	0.999999999952496
TNFa-IFN+ TNF+IL1	-1.31376790566667	-4.36154989722265	1.73401408588932	0.997271632705359
IFN+IL28-IFN+IL1b	1.149631501	-1.89815049055599	4.19741349255599	0.99970887335381
IFN+IL28+IL1-IFN+IL1b	0.511394776333333	-2.53638721522265	3.55917676788932	1
IFN+IL28+TLA-IFN+IL1b	1.17497495366667	-1.87280703788932	4.22275694522265	0.999570410283656
IFN+IL28+TLA+IL1-IFN+IL1b	0.482701865333333	-2.56508012622265	3.53048385688932	1
IFN+IL28+TLA+TNF-IFN+IL1b	0.596094922666667	-2.45168706888932	3.64387691422265	0.999999999915195
IFN+IL28+TLA+TNF+IL1-IFN+IL1b	0.359053325666667	-2.68872866588932	3.40683531722265	1
IFN+IL28+TNF-IFN+IL1b	1.14790937333333	-1.89987261822265	4.19569136488932	0.999716649405286
IFN+IL28+TNF+IL1-IFN+IL1b	1.44810369833333	-1.59967829322265	4.49588568988932	0.988875231184786
IFN+TLA-IFN+IL1b	0.966327351666667	-2.08145463988932	4.01410934322265	0.999990276038713
IFN+TLA+IL1-IFN+IL1b	0.991303221000001	-2.05647877055599	4.03908521255599	0.999983463374139
IFN+TLA+TNF-IFN+IL1b	1.70254895933333	-1.34523303222265	4.75033095088932	0.926609812737071
IFN+TLA+TNF+IL1-IFN+IL1b	1.33846219933333	-1.70931979222265	4.38624419088932	0.996375202252722
IFN+TNF-IFN+IL1b	2.280451615	-0.767330376555986	5.32823360655599	0.463947678811183
IFNb-IFN+IL1b	0.98732655	-2.06045544155599	4.03510854155599	0.999984779846986
IL1b-IFN+IL1b	0.564093082666667	-2.48368890888932	3.61187507422265	0.999999999980759
IL28-IFN+IL1b	-0.795636589333333	-3.84341858088932	2.25214540222265	0.999999875266105
IL28+IL1b-IFN+IL1b	-0.567120700333333	-3.61490269188932	2.48066129122265	0.999999999977769
IL28+TLA-IFN+IL1b	-1.41743321966667	-4.46521521122265	1.63034877188932	0.99169207843798
IL28+TLA+IL1-IFN+IL1b	-0.221245654	-3.26902764555599	2.82653633755599	1
IL28+TLA+TNF-IFN+IL1b	-0.187281382	-3.23506337355599	2.86050060955599	1
IL28+TLA+TNF+IL1-IFN+IL1b	0.721983899333333	-2.32579809222265	3.76976589088932	0.999999988201457
IL28+TNF-IFN+IL1b	-0.728512802666666	-3.77629479422265	2.31926918888932	0.999999985253949
IL28+TNF+IL1-IFN+IL1b	-0.426384539666667	-3.47416653122265	2.62139745188932	1
null-IFN+IL1b	-2.63438123133333	-5.68216322288932	0.413400760222653	0.194582357750699
TLA -IFN+IL1b	-0.759115614666667	-3.80689760622265	2.28866637688932	0.999999959594864
TLA+ IL1-IFN+IL1b	-0.125709849333334	-3.17349184088932	2.92207214222265	1
TLA+TNF-IFN+IL1b	-0.156256377333333	-3.20403836888932	2.89152561422265	1
TLA+TNF+IL1-IFN+IL1b	0.900859980666666	-2.14692201088932	3.94864197222265	0.999997854363944
TNF+IL1-IFN+IL1b	1.09343259266667	-1.95434939888932	4.14121458422265	0.999884829632053
TNFa-IFN+IL1b	0.362957450666667	-2.68482454088932	3.41073944222265	1
IFN+IL28+IL1-IFN+IL28	-0.638236724666667	-3.68601871622265	2.40954526688932	0.999999999487559
IFN+IL28+TLA-IFN+IL28	0.0253434526666667	-3.02243853888932	3.07312544422265	1
IFN+IL28+TLA+IL1-IFN+IL28	-0.666929635666667	-3.71471162722265	2.38085235588932	0.999999998404752
IFN+IL28+TLA+TNF-IFN+IL28	-0.553536578333333	-3.60131856988932	2.49424541322265	0.999999999988547
IFN+IL28+TLA+TNF+IL1-IFN+IL28	-0.790578175333333	-3.83836016688932	2.25720381622265	0.999999892797008
IFN+IL28+TNF-IFN+IL28	-0.00172212766666613	-3.04950411922265	3.04605986388932	1
IFN+IL28+TNF+IL1-IFN+IL28	0.298472197333334	-2.74930979422265	3.34625418888932	1
IFN+TLA-IFN+IL28	-0.183304149333333	-3.23108614088932	2.86447784222265	1
IFN+TLA+IL1-IFN+IL28	-0.158328279999999	-3.20611027155599	2.88945371155599	1
IFN+TLA+TNF-IFN+IL28	0.552917458333334	-2.49486453322265	3.60069944988932	0.999999999988889
IFN+TLA+TNF+IL1-IFN+IL28	0.188830698333334	-2.85895129322265	3.23661268988932	1
IFN+TNF-IFN+IL28	1.130820114	-1.91696187755599	4.17860210555599	0.999784378034621
IFNb-IFN+IL28	-0.162304951	-3.21008694255599	2.88547704055599	1
IL1b-IFN+IL28	-0.585538418333333	-3.63332040988932	2.46224357322265	0.999999999947355
IL28-IFN+IL28	-1.94526809033333	-4.99305008188932	1.10251390122265	0.774015666441848
IL28+IL1b-IFN+IL28	-1.71675220133333	-4.76453419288932	1.33102979022265	0.920388882417763
IL28+TLA-IFN+IL28	-2.56706472066667	-5.61484671222265	0.48071727088932	0.234991388918395
IL28+TLA+IL1-IFN+IL28	-1.370877155	-4.41865914655599	1.67690483655599	0.994832624737883
IL28+TLA+TNF-IFN+IL28	-1.336912883	-4.38469487455599	1.71086910855599	0.996437948340462
IL28+TLA+TNF+IL1-IFN+IL28	-0.427647601666667	-3.47542959322265	2.62013438988932	1
IL28+TNF-IFN+IL28	-1.87814430366667	-4.92592629522265	1.16963768788932	0.825638174273948
IL28+TNF+IL1-IFN+IL28	-1.57601604066667	-4.62379803222265	1.47176595088932	0.967958515669922
null-IFN+IL28	-3.78401273233333	-6.83179472388932	-0.736230740777347	0.00239849454566754
TLA -IFN+IL28	-1.90874711566667	-4.95652910722265	1.13903487588932	0.802896241667935
TLA+ IL1-IFN+IL28	-1.27534135033333	-4.32312334188932	1.77244064122265	0.998290420818455
TLA+TNF-IFN+IL28	-1.30588787833333	-4.35366986988932	1.74189411322265	0.997514663389946
TLA+TNF+IL1-IFN+IL28	-0.248771520333334	-3.29655351188932	2.79901047122265	1
TNF+IL1-IFN+IL28	-0.0561989083333336	-3.10398089988932	2.99158308322265	1
TNFa-IFN+IL28	-0.786674050333333	-3.83445604188932	2.26110794122265	0.999999904719701
IFN+IL28+TLA-IFN+IL28+IL1	0.663580177333333	-2.38420181422265	3.71136216888932	0.99999999859796
IFN+IL28+TLA+IL1-IFN+IL28+IL1	-0.0286929109999998	-3.07647490255599	3.01908908055599	1
IFN+IL28+TLA+TNF-IFN+IL28+IL1	0.0847001463333337	-2.96308184522265	3.13248213788932	1
IFN+IL28+TLA+TNF+IL1-IFN+IL28+IL1	-0.152341450666666	-3.20012344222265	2.89544054088932	1
IFN+IL28+TNF-IFN+IL28+IL1	0.636514597000001	-2.41126739455599	3.68429658855599	0.99999999952238
IFN+IL28+TNF+IL1-IFN+IL28+IL1	0.936708922	-2.11107306955599	3.98449091355599	0.99999498153718
IFN+TLA-IFN+IL28+IL1	0.454932575333333	-2.59284941622265	3.50271456688932	1
IFN+TLA+IL1-IFN+IL28+IL1	0.479908444666667	-2.56787354688932	3.52769043622265	1
IFN+TLA+TNF-IFN+IL28+IL1	1.191154183	-1.85662780855599	4.23893617455599	0.999454179734217
IFN+TLA+TNF+IL1-IFN+IL28+IL1	0.827067423000001	-2.22071456855599	3.87484941455599	0.999999690368186
IFN+TNF-IFN+IL28+IL1	1.76905683866667	-1.27872515288932	4.81683883022265	0.894521084160281
IFNb-IFN+IL28+IL1	0.475931773666667	-2.57185021788932	3.52371376522265	1
IL1b-IFN+IL28+IL1	0.0526983063333333	-2.99508368522265	3.10048029788932	1
IL28-IFN+IL28+IL1	-1.30703136566667	-4.35481335722265	1.74075062588932	0.997480584512931
IL28+IL1b-IFN+IL28+IL1	-1.07851547666667	-4.12629746822265	1.96926651488932	0.999911375457261
IL28+TLA-IFN+IL28+IL1	-1.928827996	-4.97660998755599	1.11895399555599	0.787239595144493
IL28+TLA+IL1-IFN+IL28+IL1	-0.732640430333333	-3.78042242188932	2.31514156122265	0.999999983046357
IL28+TLA+TNF-IFN+IL28+IL1	-0.698676158333333	-3.74645814988932	2.34910583322265	0.999999994804158
IL28+TLA+TNF+IL1-IFN+IL28+IL1	0.210589123	-2.83719286855599	3.25837111455599	1
IL28+TNF-IFN+IL28+IL1	-1.239907579	-4.28768957055599	1.80787441255599	0.998920787480582
IL28+TNF+IL1-IFN+IL28+IL1	-0.937779316	-3.98556130755599	2.11000267555599	0.999994856923045
null-IFN+IL28+IL1	-3.14577600766667	-6.19355799922265	-0.0979940161106803	0.0347025906530363
TLA -IFN+IL28+IL1	-1.270510391	-4.31829238255599	1.77727160055599	0.998391653678924
TLA+ IL1-IFN+IL28+IL1	-0.637104625666667	-3.68488661722265	2.41067736588932	0.9999999995107
TLA+TNF-IFN+IL28+IL1	-0.667651153666666	-3.71543314522265	2.38013083788932	0.999999998359956
TLA+TNF+IL1-IFN+IL28+IL1	0.389465204333333	-2.65831678722265	3.43724719588932	1
TNF+IL1-IFN+IL28+IL1	0.582037816333333	-2.46574417522265	3.62981980788932	0.999999999955194
TNFa-IFN+IL28+IL1	-0.148437325666666	-3.19621931722265	2.89934466588932	1
IFN+IL28+TLA+IL1-IFN+IL28+TLA	-0.692273088333333	-3.74005507988932	2.35550890322265	0.999999995880337
IFN+IL28+TLA+TNF-IFN+IL28+TLA	-0.578880031	-3.62666202255599	2.46890196055599	0.999999999961336
IFN+IL28+TLA+TNF+IL1-IFN+IL28+TLA	-0.815921628	-3.86370361955599	2.23186036355599	0.999999774316393
IFN+IL28+TNF-IFN+IL28+TLA	-0.0270655803333328	-3.07484757188932	3.02071641122265	1
IFN+IL28+TNF+IL1-IFN+IL28+TLA	0.273128744666667	-2.77465324688932	3.32091073622265	1
IFN+TLA-IFN+IL28+TLA	-0.208647602	-3.25642959355599	2.83913438955599	1
IFN+TLA+IL1-IFN+IL28+TLA	-0.183671732666666	-3.23145372422265	2.86411025888932	1
IFN+TLA+TNF-IFN+IL28+TLA	0.527574005666667	-2.52020798588932	3.57535599722265	1
IFN+TLA+TNF+IL1-IFN+IL28+TLA	0.163487245666667	-2.88429474588932	3.21126923722265	1
IFN+TNF-IFN+IL28+TLA	1.10547666133333	-1.94230533022265	4.15325865288932	0.999858405232712
IFNb-IFN+IL28+TLA	-0.187648403666667	-3.23543039522265	2.86013358788932	1
IL1b-IFN+IL28+TLA	-0.610881871	-3.65866386255599	2.43690012055599	0.999999999837517
IL28-IFN+IL28+TLA	-1.970611543	-5.01839353455599	1.07717044855599	0.752963294361864
IL28+IL1b-IFN+IL28+TLA	-1.742095654	-4.78987764555599	1.30568633755599	0.908440072702786
IL28+TLA-IFN+IL28+TLA	-2.59240817333333	-5.64019016488932	0.455373818222654	0.219140004818031
IL28+TLA+IL1-IFN+IL28+TLA	-1.39622060766667	-4.44400259922265	1.65156138388932	0.993275733957943
IL28+TLA+TNF-IFN+IL28+TLA	-1.36225633566667	-4.41003832722265	1.68552565588932	0.995288312093337
IL28+TLA+TNF+IL1-IFN+IL28+TLA	-0.452991054333333	-3.50077304588932	2.59479093722265	1
IL28+TNF-IFN+IL28+TLA	-1.90348775633333	-4.95126974788932	1.14429423522265	0.806902882486224
IL28+TNF+IL1-IFN+IL28+TLA	-1.60135949333333	-4.64914148488932	1.44642249822265	0.961565924765429
null-IFN+IL28+TLA	-3.809356185	-6.85713817655599	-0.761574193444014	0.00213892902804191
TLA -IFN+IL28+TLA	-1.93409056833333	-4.98187255988932	1.11369142322265	0.783045234051812
TLA+ IL1-IFN+IL28+TLA	-1.300684803	-4.34846679455599	1.74709718855599	0.997664813267518
TLA+TNF-IFN+IL28+TLA	-1.331231331	-4.37901332255599	1.71655066055599	0.996660266823728
TLA+TNF+IL1-IFN+IL28+TLA	-0.274114973000001	-3.32189696455599	2.77366701855599	1
TNF+IL1-IFN+IL28+TLA	-0.0815423610000003	-3.12932435255599	2.96623963055599	1
TNFa-IFN+IL28+TLA	-0.812017503	-3.85979949455599	2.23576448855599	0.999999798300924
IFN+IL28+TLA+TNF-IFN+IL28+TLA+IL1	0.113393057333333	-2.93438893422265	3.16117504888932	1
IFN+IL28+TLA+TNF+IL1-IFN+IL28+TLA+IL1	-0.123648539666667	-3.17143053122265	2.92413345188932	1
IFN+IL28+TNF-IFN+IL28+TLA+IL1	0.665207508	-2.38257448355599	3.71298949955599	0.999999998507037
IFN+IL28+TNF+IL1-IFN+IL28+TLA+IL1	0.965401833	-2.08238015855599	4.01318382455599	0.999990469906534
IFN+TLA-IFN+IL28+TLA+IL1	0.483625486333333	-2.56415650522265	3.53140747788932	1
IFN+TLA+IL1-IFN+IL28+TLA+IL1	0.508601355666667	-2.53918063588932	3.55638334722265	1
IFN+TLA+TNF-IFN+IL28+TLA+IL1	1.219847094	-1.82793489755599	4.26762908555599	0.999178977649426
IFN+TLA+TNF+IL1-IFN+IL28+TLA+IL1	0.855760334000001	-2.19202165755599	3.90354232555599	0.999999321597174
IFN+TNF-IFN+IL28+TLA+IL1	1.79774974966667	-1.25003224188932	4.84553174122265	0.878336306257346
IFNb-IFN+IL28+TLA+IL1	0.504624684666667	-2.54315730688932	3.55240667622265	1
IL1b-IFN+IL28+TLA+IL1	0.0813912173333331	-2.96639077422265	3.12917320888932	1
IL28-IFN+IL28+TLA+IL1	-1.27833845466667	-4.32612044622265	1.76944353688932	0.998224900994019
IL28+IL1b-IFN+IL28+TLA+IL1	-1.04982256566667	-4.09760455722265	1.99795942588932	0.999947513350987
IL28+TLA-IFN+IL28+TLA+IL1	-1.900135085	-4.94791707655599	1.14764690655599	0.809436088398411
IL28+TLA+IL1-IFN+IL28+TLA+IL1	-0.703947519333334	-3.75172951088932	2.34383447222265	0.999999993724243
IL28+TLA+TNF-IFN+IL28+TLA+IL1	-0.669983247333334	-3.71776523888932	2.37779874422265	0.999999998206883
IL28+TLA+TNF+IL1-IFN+IL28+TLA+IL1	0.239282034	-2.80849995755599	3.28706402555599	1
IL28+TNF-IFN+IL28+TLA+IL1	-1.211214668	-4.25899665955599	1.83656732355599	0.999272304528684
IL28+TNF+IL1-IFN+IL28+TLA+IL1	-0.909086405	-3.95686839655599	2.13869558655599	0.999997379513391
null-IFN+IL28+TLA+IL1	-3.11708309666667	-6.16486508822265	-0.0693011051106804	0.0386766512737512
TLA -IFN+IL28+TLA+IL1	-1.24181748	-4.28959947155599	1.80596451155599	0.998892876539234
TLA+ IL1-IFN+IL28+TLA+IL1	-0.608411714666667	-3.65619370622265	2.43937027688932	0.999999999854007
TLA+TNF-IFN+IL28+TLA+IL1	-0.638958242666666	-3.68674023422265	2.40882374888932	0.99999999947226
TLA+TNF+IL1-IFN+IL28+TLA+IL1	0.418158115333333	-2.62962387622265	3.46594010688932	1
TNF+IL1-IFN+IL28+TLA+IL1	0.610730727333333	-2.43705126422265	3.65851271888932	0.999999999838575
TNFa-IFN+IL28+TLA+IL1	-0.119744414666667	-3.16752640622265	2.92803757688932	1
IFN+IL28+TLA+TNF+IL1-IFN+IL28+TLA+TNF	-0.237041597	-3.28482358855599	2.81074039455599	1
IFN+IL28+TNF-IFN+IL28+TLA+TNF	0.551814450666667	-2.49596754088932	3.59959644222265	0.999999999989475
IFN+IL28+TNF+IL1-IFN+IL28+TLA+TNF	0.852008775666667	-2.19577321588932	3.89979076722265	0.999999386267461
IFN+TLA-IFN+IL28+TLA+TNF	0.370232429	-2.67754956255599	3.41801442055599	1
IFN+TLA+IL1-IFN+IL28+TLA+TNF	0.395208298333334	-2.65257369322265	3.44299028988932	1
IFN+TLA+TNF-IFN+IL28+TLA+TNF	1.10645403666667	-1.94132795488932	4.15423602822265	0.999856039454199
IFN+TLA+TNF+IL1-IFN+IL28+TLA+TNF	0.742367276666667	-2.30541471488932	3.79014926822265	0.99999997655189
IFN+TNF-IFN+IL28+TLA+TNF	1.68435669233333	-1.36342529922265	4.73213868388932	0.934087018973711
IFNb-IFN+IL28+TLA+TNF	0.391231627333333	-2.65655036422265	3.43901361888932	1
IL1b-IFN+IL28+TLA+TNF	-0.0320018400000004	-3.07978383155599	3.01578015155599	1
IL28-IFN+IL28+TLA+TNF	-1.391731512	-4.43951350355599	1.65605047955599	0.993576685299107
IL28+IL1b-IFN+IL28+TLA+TNF	-1.163215623	-4.21099761455599	1.88456636855599	0.999640591719121
IL28+TLA-IFN+IL28+TLA+TNF	-2.01352814233333	-5.06131013388932	1.03425384922265	0.715673784486665
IL28+TLA+IL1-IFN+IL28+TLA+TNF	-0.817340576666667	-3.86512256822265	2.23044141488932	0.999999764957761
IL28+TLA+TNF-IFN+IL28+TLA+TNF	-0.783376304666667	-3.83115829622265	2.26440568688932	0.999999913810723
IL28+TLA+TNF+IL1-IFN+IL28+TLA+TNF	0.125888976666666	-2.92189301488932	3.17367096822265	1
IL28+TNF-IFN+IL28+TLA+TNF	-1.32460772533333	-4.37238971688932	1.72317426622265	0.996904536313986
IL28+TNF+IL1-IFN+IL28+TLA+TNF	-1.02247946233333	-4.07026145388932	2.02530252922265	0.999968941223481
null-IFN+IL28+TLA+TNF	-3.230476154	-6.27825814555599	-0.182694162444014	0.0250265178588824
TLA -IFN+IL28+TLA+TNF	-1.35521053733333	-4.40299252888932	1.69257145422265	0.995635344304052
TLA+ IL1-IFN+IL28+TLA+TNF	-0.721804772	-3.76958676355599	2.32597721955599	0.999999988273899
TLA+TNF-IFN+IL28+TLA+TNF	-0.7523513	-3.80013329155599	2.29543069155599	0.999999967497605
TLA+TNF+IL1-IFN+IL28+TLA+TNF	0.304765057999999	-2.74301693355599	3.35254704955599	1
TNF+IL1-IFN+IL28+TLA+TNF	0.497337669999999	-2.55044432155599	3.54511966155599	1
TNFa-IFN+IL28+TLA+TNF	-0.233137472	-3.28091946355599	2.81464451955599	1
IFN+IL28+TNF-IFN+IL28+TLA+TNF+IL1	0.788856047666667	-2.25892594388932	3.83663803922265	0.999999898218754
IFN+IL28+TNF+IL1-IFN+IL28+TLA+TNF+IL1	1.08905037266667	-1.95873161888932	4.13683236422265	0.999893285261965
IFN+TLA-IFN+IL28+TLA+TNF+IL1	0.607274026	-2.44050796555599	3.65505601755599	0.999999999861055
IFN+TLA+IL1-IFN+IL28+TLA+TNF+IL1	0.632249895333334	-2.41553209622265	3.68003188688932	0.999999999599203
IFN+TLA+TNF-IFN+IL28+TLA+TNF+IL1	1.34349563366667	-1.70428635788932	4.39127762522265	0.99616488509471
IFN+TLA+TNF+IL1-IFN+IL28+TLA+TNF+IL1	0.979408873666667	-2.06837311788932	4.02719086522265	0.999987119990926
IFN+TNF-IFN+IL28+TLA+TNF+IL1	1.92139828933333	-1.12638370222265	4.96918028088932	0.793097517932497
IFNb-IFN+IL28+TLA+TNF+IL1	0.628273224333333	-2.41950876722265	3.67605521588932	0.999999999660132
IL1b-IFN+IL28+TLA+TNF+IL1	0.205039757	-2.84274223455599	3.25282174855599	1
IL28-IFN+IL28+TLA+TNF+IL1	-1.154689915	-4.20247190655599	1.89309207655599	0.999684925850369
IL28+IL1b-IFN+IL28+TLA+TNF+IL1	-0.926174026	-3.97395601755599	2.12160796555599	0.999996067961438
IL28+TLA-IFN+IL28+TLA+TNF+IL1	-1.77648654533333	-4.82426853688932	1.27129544622265	0.890465745055645
IL28+TLA+IL1-IFN+IL28+TLA+TNF+IL1	-0.580298979666667	-3.62808097122265	2.46748301188932	0.999999999958645
IL28+TLA+TNF-IFN+IL28+TLA+TNF+IL1	-0.546334707666667	-3.59411669922265	2.50144728388932	0.999999999992002
IL28+TLA+TNF+IL1-IFN+IL28+TLA+TNF+IL1	0.362930573666667	-2.68485141788932	3.41071256522265	1
IL28+TNF-IFN+IL28+TLA+TNF+IL1	-1.08756612833333	-4.13534811988932	1.96021586322265	0.999896020030862
IL28+TNF+IL1-IFN+IL28+TLA+TNF+IL1	-0.785437865333333	-3.83321985688932	2.26234412622265	0.999999908227975
null-IFN+IL28+TLA+TNF+IL1	-2.993434557	-6.04121654855599	0.0543474345559862	0.0608341117397997
TLA -IFN+IL28+TLA+TNF+IL1	-1.11816894033333	-4.16595093188932	1.92961305122265	0.99982479796115
TLA+ IL1-IFN+IL28+TLA+TNF+IL1	-0.484763175	-3.53254516655599	2.56301881655599	1
TLA+TNF-IFN+IL28+TLA+TNF+IL1	-0.515309703	-3.56309169455599	2.53247228855599	1
TLA+TNF+IL1-IFN+IL28+TLA+TNF+IL1	0.541806654999999	-2.50597533655599	3.58958864655599	1
TNF+IL1-IFN+IL28+TLA+TNF+IL1	0.734379267	-2.31340272455599	3.78216125855599	0.999999982026227
TNFa-IFN+IL28+TLA+TNF+IL1	0.00390412500000004	-3.04387786655599	3.05168611655599	1
IFN+IL28+TNF+IL1-IFN+IL28+TNF	0.300194325	-2.74758766655599	3.34797631655599	1
IFN+TLA-IFN+IL28+TNF	-0.181582021666667	-3.22936401322265	2.86619996988932	1
IFN+TLA+IL1-IFN+IL28+TNF	-0.156606152333333	-3.20438814388932	2.89117583922265	1
IFN+TLA+TNF-IFN+IL28+TNF	0.554639586	-2.49314240555599	3.60242157755599	0.999999999987888
IFN+TLA+TNF+IL1-IFN+IL28+TNF	0.190552826	-2.85722916555599	3.23833481755599	1
IFN+TNF-IFN+IL28+TNF	1.13254224166667	-1.91523974988932	4.18032423322265	0.999778277228112
IFNb-IFN+IL28+TNF	-0.160582823333334	-3.20836481488932	2.88719916822265	1
IL1b-IFN+IL28+TNF	-0.583816290666667	-3.63159828222265	2.46396570088932	0.999999999951342
IL28-IFN+IL28+TNF	-1.94354596266667	-4.99132795422265	1.10423602888932	0.775417390219568
IL28+IL1b-IFN+IL28+TNF	-1.71503007366667	-4.76281206522265	1.33275191788932	0.921161242570534
IL28+TLA-IFN+IL28+TNF	-2.565342593	-5.61312458455599	0.482439398555987	0.236096573533351
IL28+TLA+IL1-IFN+IL28+TNF	-1.36915502733333	-4.41693701888932	1.67862696422265	0.994926476257956
IL28+TLA+TNF-IFN+IL28+TNF	-1.33519075533333	-4.38297274688932	1.71259123622265	0.996506615795168
IL28+TLA+TNF+IL1-IFN+IL28+TNF	-0.425925474	-3.47370746555599	2.62185651755599	1
IL28+TNF-IFN+IL28+TNF	-1.876422176	-4.92420416755599	1.17135981555599	0.82687603893622
IL28+TNF+IL1-IFN+IL28+TNF	-1.574293913	-4.62207590455599	1.47348807855599	0.968361952048751
null-IFN+IL28+TNF	-3.78229060466667	-6.83007259622265	-0.734508613110681	0.00241718799799584
TLA -IFN+IL28+TNF	-1.907024988	-4.95480697955599	1.14075700355599	0.804212560895981
TLA+ IL1-IFN+IL28+TNF	-1.27361922266667	-4.32140121422265	1.77416276888932	0.998327119446545
TLA+TNF-IFN+IL28+TNF	-1.30416575066667	-4.35194774222265	1.74361624088932	0.99756524578067
TLA+TNF+IL1-IFN+IL28+TNF	-0.247049392666668	-3.29483138422265	2.80073259888932	1
TNF+IL1-IFN+IL28+TNF	-0.0544767806666675	-3.10225877222265	2.99330521088932	1
TNFa-IFN+IL28+TNF	-0.784951922666667	-3.83273391422265	2.26283006888932	0.999999909573634
IFN+TLA-IFN+IL28+TNF+IL1	-0.481776346666667	-3.52955833822265	2.56600564488932	1
IFN+TLA+IL1-IFN+IL28+TNF+IL1	-0.456800477333333	-3.50458246888932	2.59098151422265	1
IFN+TLA+TNF-IFN+IL28+TNF+IL1	0.254445261	-2.79333673055599	3.30222725255599	1
IFN+TLA+TNF+IL1-IFN+IL28+TNF+IL1	-0.109641498999999	-3.15742349055599	2.93814049255599	1
IFN+TNF-IFN+IL28+TNF+IL1	0.832347916666667	-2.21543407488932	3.88012990822265	0.999999641146961
IFNb-IFN+IL28+TNF+IL1	-0.460777148333333	-3.50855913988932	2.58700484322265	1
IL1b-IFN+IL28+TNF+IL1	-0.884010615666667	-3.93179260722265	2.16377137588932	0.999998588835561
IL28-IFN+IL28+TNF+IL1	-2.24374028766667	-5.29152227922265	0.80404170388932	0.498354537331268
IL28+IL1b-IFN+IL28+TNF+IL1	-2.01522439866667	-5.06300639022265	1.03255759288932	0.714162259337099
IL28+TLA-IFN+IL28+TNF+IL1	-2.865536918	-5.91331890955599	0.182245073555987	0.0946468297944733
IL28+TLA+IL1-IFN+IL28+TNF+IL1	-1.66934935233333	-4.71713134388932	1.37843263922265	0.939847475794908
IL28+TLA+TNF-IFN+IL28+TNF+IL1	-1.63538508033333	-4.68316707188932	1.41239691122265	0.951566867478949
IL28+TLA+TNF+IL1-IFN+IL28+TNF+IL1	-0.726119799	-3.77390179055599	2.32166219255599	0.999999986406732
IL28+TNF-IFN+IL28+TNF+IL1	-2.176616501	-5.22439849255599	0.871165490555986	0.562503645006105
IL28+TNF+IL1-IFN+IL28+TNF+IL1	-1.874488238	-4.92227022955599	1.17329375355599	0.828260697055197
null-IFN+IL28+TNF+IL1	-4.08248492966667	-7.13026692122265	-1.03470293811068	0.000603491162828762
TLA -IFN+IL28+TNF+IL1	-2.207219313	-5.25500130455599	0.840562678555986	0.533129071137857
TLA+ IL1-IFN+IL28+TNF+IL1	-1.57381354766667	-4.62159553922265	1.47396844388932	0.968473801606237
TLA+TNF-IFN+IL28+TNF+IL1	-1.60436007566667	-4.65214206722265	1.44342191588932	0.960750995715106
TLA+TNF+IL1-IFN+IL28+TNF+IL1	-0.547243717666667	-3.59502570922265	2.50053827388932	0.999999999991632
TNF+IL1-IFN+IL28+TNF+IL1	-0.354671105666667	-3.40245309722265	2.69311088588932	1
TNFa-IFN+IL28+TNF+IL1	-1.08514624766667	-4.13292823922265	1.96263574388932	0.999900343868487
IFN+TLA+IL1-IFN+TLA	0.0249758693333342	-3.02280612222265	3.07275786088932	1
IFN+TLA+TNF-IFN+TLA	0.736221607666667	-2.31156038388932	3.78400359922265	0.99999998088248
IFN+TLA+TNF+IL1-IFN+TLA	0.372134847666667	-2.67564714388932	3.41991683922265	1
IFN+TNF-IFN+TLA	1.31412426333333	-1.73365772822265	4.36190625488932	0.997260181061492
IFNb-IFN+TLA	0.0209991983333335	-3.02678279322265	3.06878118988932	1
IL1b-IFN+TLA	-0.402234269	-3.45001626055599	2.64554772255599	1
IL28-IFN+TLA	-1.761963941	-4.80974593255599	1.28581805055599	0.898304003400902
IL28+IL1b-IFN+TLA	-1.533448052	-4.58123004355599	1.51433393955599	0.976853687388837
IL28+TLA-IFN+TLA	-2.38376057133333	-5.43154256288932	0.664021420222654	0.371977050718745
IL28+TLA+IL1-IFN+TLA	-1.18757300566667	-4.23535499722265	1.86020898588932	0.999482053090986
IL28+TLA+TNF-IFN+TLA	-1.15360873366667	-4.20139072522265	1.89417325788932	0.999690186306437
IL28+TLA+TNF+IL1-IFN+TLA	-0.244343452333333	-3.29212544388932	2.80343853922265	1
IL28+TNF-IFN+TLA	-1.69484015433333	-4.74262214588932	1.35294183722265	0.92984500876476
IL28+TNF+IL1-IFN+TLA	-1.39271189133333	-4.44049388288932	1.65507010022265	0.993511928582057
null-IFN+TLA	-3.600708583	-6.64849057455599	-0.552926591444014	0.00540087624032382
TLA -IFN+TLA	-1.72544296633333	-4.77322495788932	1.32233902522265	0.916414568056295
TLA+ IL1-IFN+TLA	-1.092037201	-4.13981919255599	1.95574479055599	0.999887585161482
TLA+TNF-IFN+TLA	-1.122583729	-4.17036572055599	1.92519826255599	0.999811536057039
TLA+TNF+IL1-IFN+TLA	-0.0654673710000004	-3.11324936255599	2.98231462055599	1
TNF+IL1-IFN+TLA	0.127105241	-2.92067675055599	3.17488723255599	1
TNFa-IFN+TLA	-0.603369901	-3.65115189255599	2.44441209055599	0.999999999882908
IFN+TLA+TNF-IFN+TLA+IL1	0.711245738333333	-2.33653625322265	3.75902772988932	0.999999991875612
IFN+TLA+TNF+IL1-IFN+TLA+IL1	0.347158978333333	-2.70062301322265	3.39494096988932	1
IFN+TNF-IFN+TLA+IL1	1.289148394	-1.75863359755599	4.33693038555599	0.997970345367867
IFNb-IFN+TLA+IL1	-0.00397667100000065	-3.05175866255599	3.04380532055599	1
IL1b-IFN+TLA+IL1	-0.427210138333334	-3.47499212988932	2.62057185322265	1
IL28-IFN+TLA+IL1	-1.78693981033333	-4.83472180188932	1.26084218122265	0.884599520252623
IL28+IL1b-IFN+TLA+IL1	-1.55842392133333	-4.60620591288932	1.48935807022265	0.971902131236255
IL28+TLA-IFN+TLA+IL1	-2.40873644066667	-5.45651843222265	0.639045550889319	0.351141212048118
IL28+TLA+IL1-IFN+TLA+IL1	-1.212548875	-4.26033086655599	1.83523311655599	0.999258516669317
IL28+TLA+TNF-IFN+TLA+IL1	-1.178584603	-4.22636659455599	1.86919738855599	0.99954656713362
IL28+TLA+TNF+IL1-IFN+TLA+IL1	-0.269319321666667	-3.31710131322265	2.77846266988932	1
IL28+TNF-IFN+TLA+IL1	-1.71981602366667	-4.76759801522265	1.32796596788932	0.919002391922342
IL28+TNF+IL1-IFN+TLA+IL1	-1.41768776066667	-4.46546975222265	1.63009423088932	0.991671370184676
null-IFN+TLA+IL1	-3.62568445233333	-6.67346644388932	-0.577902460777348	0.00484419590837737
TLA -IFN+TLA+IL1	-1.75041883566667	-4.79820082722265	1.29736315588932	0.904276408053646
TLA+ IL1-IFN+TLA+IL1	-1.11701307033333	-4.16479506188932	1.93076892122265	0.999828129425776
TLA+TNF-IFN+TLA+IL1	-1.14755959833333	-4.19534158988932	1.90022239322265	0.999718206041199
TLA+TNF+IL1-IFN+TLA+IL1	-0.0904432403333346	-3.13822523188932	2.95733875122265	1
TNF+IL1-IFN+TLA+IL1	0.102129371666666	-2.94565261988932	3.14991136322265	1
TNFa-IFN+TLA+IL1	-0.628345770333334	-3.67612776188932	2.41943622122265	0.999999999659104
IFN+TLA+TNF+IL1-IFN+TLA+TNF	-0.36408676	-3.41186875155599	2.68369523155599	1
IFN+TNF-IFN+TLA+TNF	0.577902655666667	-2.46987933588932	3.62568464722265	0.999999999963049
IFNb-IFN+TLA+TNF	-0.715222409333334	-3.76300440088932	2.33255958222265	0.99999999066313
IL1b-IFN+TLA+TNF	-1.13845587666667	-4.18623786822265	1.90932611488932	0.999756139695228
IL28-IFN+TLA+TNF	-2.49818554866667	-5.54596754022265	0.549596442889319	0.281964276882396
IL28+IL1b-IFN+TLA+TNF	-2.26966965966667	-5.31745165122265	0.778112331889319	0.473981524000803
IL28+TLA-IFN+TLA+TNF	-3.119982179	-6.16776417055599	-0.0722001874440137	0.0382573672346764
IL28+TLA+IL1-IFN+TLA+TNF	-1.92379461333333	-4.97157660488932	1.12398737822265	0.791216379606724
IL28+TLA+TNF-IFN+TLA+TNF	-1.88983034133333	-4.93761233288932	1.15795165022265	0.817118630176448
IL28+TLA+TNF+IL1-IFN+TLA+TNF	-0.98056506	-4.02834705155599	2.06721693155599	0.999986800184541
IL28+TNF-IFN+TLA+TNF	-2.431061762	-5.47884375355599	0.616720229555986	0.333054613725141
IL28+TNF+IL1-IFN+TLA+TNF	-2.128933499	-5.17671549055599	0.918848492555986	0.608300898229077
null-IFN+TLA+TNF	-4.33693019066667	-7.38471218222265	-1.28914819911068	0.000177780322992649
TLA -IFN+TLA+TNF	-2.461664574	-5.50944656555599	0.586117417555986	0.309132701276086
TLA+ IL1-IFN+TLA+TNF	-1.82825880866667	-4.87604080022265	1.21952318288932	0.859590288302271
TLA+TNF-IFN+TLA+TNF	-1.85880533666667	-4.90658732822265	1.18897665488932	0.839273473402677
TLA+TNF+IL1-IFN+TLA+TNF	-0.801688978666668	-3.84947097022265	2.24609301288932	0.999999850769013
TNF+IL1-IFN+TLA+TNF	-0.609116366666667	-3.65689835822265	2.43866562488932	0.999999999849473
TNFa-IFN+TLA+TNF	-1.33959150866667	-4.38737350022265	1.70819048288932	0.996328881344898
IFN+TNF-IFN+TLA+TNF+IL1	0.941989415666666	-2.10579257588932	3.98977140722265	0.999994338638021
IFNb-IFN+TLA+TNF+IL1	-0.351135649333334	-3.39891764088932	2.69664634222265	1
IL1b-IFN+TLA+TNF+IL1	-0.774369116666668	-3.82215110822265	2.27341287488932	0.999999934673171
IL28-IFN+TLA+TNF+IL1	-2.13409878866667	-5.18188078022265	0.913683202889319	0.603353822683559
IL28+IL1b-IFN+TLA+TNF+IL1	-1.90558289966667	-4.95336489122265	1.14219909188932	0.805311553565452
IL28+TLA-IFN+TLA+TNF+IL1	-2.755895419	-5.80367741055599	0.291886572555986	0.135011653184747
IL28+TLA+IL1-IFN+TLA+TNF+IL1	-1.55970785333333	-4.60748984488932	1.48807413822265	0.97162743218203
IL28+TLA+TNF-IFN+TLA+TNF+IL1	-1.52574358133333	-4.57352557288932	1.52203841022265	0.978236467194734
IL28+TLA+TNF+IL1-IFN+TLA+TNF+IL1	-0.616478300000001	-3.66426029155599	2.43130369155599	0.999999999793347
IL28+TNF-IFN+TLA+TNF+IL1	-2.066975002	-5.11475699355599	0.980806989555986	0.666921811605944
IL28+TNF+IL1-IFN+TLA+TNF+IL1	-1.764846739	-4.81262873055599	1.28293525255599	0.896776934322335
null-IFN+TLA+TNF+IL1	-3.97284343066667	-7.02062542222265	-0.925061439110681	0.0010093969232321
TLA -IFN+TLA+TNF+IL1	-2.097577814	-5.14535980555599	0.950204177555985	0.638169024324158
TLA+ IL1-IFN+TLA+TNF+IL1	-1.46417204866667	-4.51195404022265	1.58360994288932	0.987117668742839
TLA+TNF-IFN+TLA+TNF+IL1	-1.49471857666667	-4.54250056822265	1.55306341488932	0.98316786983832
TLA+TNF+IL1-IFN+TLA+TNF+IL1	-0.437602218666668	-3.48538421022265	2.61017977288932	1
TNF+IL1-IFN+TLA+TNF+IL1	-0.245029606666668	-3.29281159822265	2.80275238488932	1
TNFa-IFN+TLA+TNF+IL1	-0.975504748666667	-4.02328674022265	2.07227724288932	0.999988148200076
IFNb-IFN+TNF	-1.293125065	-4.34090705655599	1.75465692655599	0.997869141384928
IL1b-IFN+TNF	-1.71635853233333	-4.76414052388932	1.33142345922265	0.920565881294776
IL28-IFN+TNF	-3.07608820433333	-6.12387019588932	-0.0283062127773475	0.0450612700265131
IL28+IL1b-IFN+TNF	-2.84757231533333	-5.89535430688932	0.200209676222653	0.100475322582461
IL28+TLA-IFN+TNF	-3.69788483466667	-6.74566682622265	-0.65010284311068	0.00352546002302501
IL28+TLA+IL1-IFN+TNF	-2.501697269	-5.54947926055599	0.546084722555986	0.279433198904876
IL28+TLA+TNF-IFN+TNF	-2.467732997	-5.51551498855599	0.580048994555986	0.304512661403898
IL28+TLA+TNF+IL1-IFN+TNF	-1.55846771566667	-4.60624970722265	1.48931427588932	0.971892794769864
IL28+TNF-IFN+TNF	-3.00896441766667	-6.05674640922265	0.0388175738893195	0.0575464445988147
IL28+TNF+IL1-IFN+TNF	-2.70683615466667	-5.75461814622265	0.340945836889319	0.157062017431513
null-IFN+TNF	-4.91483284633333	-7.96261483788932	-1.86705085477735	9.90935757927414e-06
TLA -IFN+TNF	-3.03956722966667	-6.08734922122265	0.00821476188931936	0.0515200317435694
TLA+ IL1-IFN+TNF	-2.40616146433333	-5.45394345588932	0.641620527222652	0.353260537790491
TLA+TNF-IFN+TNF	-2.43670799233333	-5.48448998388932	0.611073999222653	0.328563999569971
TLA+TNF+IL1-IFN+TNF	-1.37959163433333	-4.42737362588932	1.66819035722265	0.994335251999305
TNF+IL1-IFN+TNF	-1.18701902233333	-4.23480101388932	1.86076296922265	0.999486251080718
TNFa-IFN+TNF	-1.91749416433333	-4.96527615588932	1.13028782722265	0.796145308922899
IL1b-IFNb	-0.423233467333334	-3.47101545888932	2.62454852422265	1
IL28-IFNb	-1.78296313933333	-4.83074513088932	1.26481885222265	0.886853266132777
IL28+IL1b-IFNb	-1.55444725033333	-4.60222924188932	1.49333474122265	0.972740139984768
IL28+TLA-IFNb	-2.40475976966667	-5.45254176122265	0.64302222188932	0.354417031482133
IL28+TLA+IL1-IFNb	-1.208572204	-4.25635419555599	1.83920978755599	0.999298951278322
IL28+TLA+TNF-IFNb	-1.174607932	-4.22238992355599	1.87317405955599	0.999572771471892
IL28+TLA+TNF+IL1-IFNb	-0.265342650666667	-3.31312464222265	2.78243934088932	1
IL28+TNF-IFNb	-1.71583935266667	-4.76362134422265	1.33194263888932	0.920798911222968
IL28+TNF+IL1-IFNb	-1.41371108966667	-4.46149308122265	1.63407090188932	0.99199011432674
null-IFNb	-3.62170778133333	-6.66948977288932	-0.573925789777347	0.00492902655053151
TLA -IFNb	-1.74644216466667	-4.79422415622265	1.30133982688932	0.906280545248319
TLA+ IL1-IFNb	-1.11303639933333	-4.16081839088932	1.93474559222265	0.999839162846778
TLA+TNF-IFNb	-1.14358292733333	-4.19136491888932	1.90419906422265	0.999735377077684
TLA+TNF+IL1-IFNb	-0.086466569333334	-3.13424856088932	2.96131542222265	1
TNF+IL1-IFNb	0.106106042666666	-2.94167594888932	3.15388803422265	1
TNFa-IFNb	-0.624369099333333	-3.67215109088932	2.42341289222265	0.99999999971135
IL28-IL1b	-1.359729672	-4.40751166355599	1.68805231955599	0.995415320548921
IL28+IL1b-IL1b	-1.131213783	-4.17899577455599	1.91656820855599	0.999782996772353
IL28+TLA-IL1b	-1.98152630233333	-5.02930829388932	1.06625568922265	0.74366418768122
IL28+TLA+IL1-IL1b	-0.785338736666667	-3.83312072822265	2.26244325488932	0.999999908503993
IL28+TLA+TNF-IL1b	-0.751374464666667	-3.79915645622265	2.29640752688932	0.999999968510734
IL28+TLA+TNF+IL1-IL1b	0.157890816666667	-2.88989117488932	3.20567280822265	1
IL28+TNF-IL1b	-1.29260588533333	-4.34038787688932	1.75517610622265	0.997882594406829
IL28+TNF+IL1-IL1b	-0.990477622333333	-4.03825961388932	2.05730436922265	0.999983744952058
null-IL1b	-3.198474314	-6.24625630555599	-0.150692322444014	0.028349494454053
TLA -IL1b	-1.32320869733333	-4.37099068888932	1.72457329422265	0.996954147114601
TLA+ IL1-IL1b	-0.689802932	-3.73758492355599	2.35797905955599	0.999999996236176
TLA+TNF-IL1b	-0.72034946	-3.76813145155599	2.32743253155599	0.999999988847111
TLA+TNF+IL1-IL1b	0.336766898	-2.71101509355599	3.38454888955599	1
TNF+IL1-IL1b	0.52933951	-2.51844248155599	3.57712150155599	1
TNFa-IL1b	-0.201135632	-3.24891762355599	2.84664635955599	1
IL28+IL1b-IL28	0.228515889	-2.81926610255599	3.27629788055599	1
IL28+TLA-IL28	-0.621796630333333	-3.66957862188932	2.42598536122265	0.999999999740998
IL28+TLA+IL1-IL28	0.574390935333333	-2.47339105622265	3.62217292688932	0.999999999968646
IL28+TLA+TNF-IL28	0.608355207333333	-2.43942678422265	3.65613719888932	0.999999999854365
IL28+TLA+TNF+IL1-IL28	1.51762048866667	-1.53016150288932	4.56540248022265	0.979624164487986
IL28+TNF-IL28	0.0671237866666667	-2.98065820488932	3.11490577822265	1
IL28+TNF+IL1-IL28	0.369252049666666	-2.67852994188932	3.41703404122265	1
null-IL28	-1.838744642	-4.88652663355599	1.20903734955599	0.852787910491746
TLA -IL28	0.0365209746666664	-3.01126101688932	3.08430296622265	1
TLA+ IL1-IL28	0.66992674	-2.37785525155599	3.71770873155599	0.999999998210747
TLA+TNF-IL28	0.639380212	-2.40840177955599	3.68716220355599	0.99999999946312
TLA+TNF+IL1-IL28	1.69649657	-1.35128542155599	4.74427856155599	0.929158177332452
TNF+IL1-IL28	1.889069182	-1.15871280955599	4.93685117355599	0.817679834007343
TNFa-IL28	1.15859404	-1.88918795155599	4.20637603155599	0.99966526489796
IL28+TLA-IL28+IL1b	-0.850312519333333	-3.89809451088932	2.19746947222265	0.999999413582469
IL28+TLA+IL1-IL28+IL1b	0.345875046333333	-2.70190694522265	3.39365703788932	1
IL28+TLA+TNF-IL28+IL1b	0.379839318333333	-2.66794267322265	3.42762130988932	1
IL28+TLA+TNF+IL1-IL28+IL1b	1.28910459966667	-1.75867739188932	4.33688659122265	0.997971436577734
IL28+TNF-IL28+IL1b	-0.161392102333333	-3.20917409388932	2.88638988922265	1
IL28+TNF+IL1-IL28+IL1b	0.140736160666667	-2.90704583088932	3.18851815222265	1
null-IL28+IL1b	-2.067260531	-5.11504252255599	0.980521460555986	0.666655900706913
TLA -IL28+IL1b	-0.191994914333333	-3.23977690588932	2.85578707722265	1
TLA+ IL1-IL28+IL1b	0.441410851	-2.60637114055599	3.48919284255599	1
TLA+TNF-IL28+IL1b	0.410864323	-2.63691766855599	3.45864631455599	1
TLA+TNF+IL1-IL28+IL1b	1.467980681	-1.57980131055599	4.51576267255599	0.98667011645971
TNF+IL1-IL28+IL1b	1.660553293	-1.38722869855599	4.70833528455599	0.943055673680786
TNFa-IL28+IL1b	0.930078151	-2.11770384055599	3.97786014255599	0.999995693548308
IL28+TLA+IL1-IL28+TLA	1.19618756566667	-1.85159442588932	4.24396955722265	0.999412776003323
IL28+TLA+TNF-IL28+TLA	1.23015183766667	-1.81763015388932	4.27793382922265	0.99905402566787
IL28+TLA+TNF+IL1-IL28+TLA	2.139417119	-0.908364872555987	5.18719911055599	0.598254581418602
IL28+TNF-IL28+TLA	0.688920417	-2.35886157455599	3.73670240855599	0.999999996356111
IL28+TNF+IL1-IL28+TLA	0.991048679999999	-2.05673331155599	4.03883067155599	0.99998355065927
null-IL28+TLA	-1.21694801166667	-4.26473000322265	1.83083397988932	0.999211423088883
TLA -IL28+TLA	0.658317604999999	-2.38946438655599	3.70609959655599	0.999999998857469
TLA+ IL1-IL28+TLA	1.29172337033333	-1.75605862122265	4.33950536188932	0.997905295481581
TLA+TNF-IL28+TLA	1.26117684233333	-1.78660514922265	4.30895883388932	0.998572687459095
TLA+TNF+IL1-IL28+TLA	2.31829320033333	-0.729488791222654	5.36607519188932	0.429303612531776
TNF+IL1-IL28+TLA	2.51086581233333	-0.536916179222654	5.55864780388932	0.272893213835731
TNFa-IL28+TLA	1.78039067033333	-1.26739132122265	4.82817266188932	0.888296744801089
IL28+TLA+TNF-IL28+TLA+IL1	0.033964272	-3.01381771955599	3.08174626355599	1
IL28+TLA+TNF+IL1-IL28+TLA+IL1	0.943229553333333	-2.10455243822265	3.99101154488932	0.999994177050549
IL28+TNF-IL28+TLA+IL1	-0.507267148666666	-3.55504914022265	2.54051484288932	1
IL28+TNF+IL1-IL28+TLA+IL1	-0.205138885666666	-3.25292087722265	2.84264310588932	1
null-IL28+TLA+IL1	-2.41313557733333	-5.46091756888932	0.634646414222653	0.347536214602637
TLA -IL28+TLA+IL1	-0.537869960666667	-3.58565195222265	2.50991203088932	1
TLA+ IL1-IL28+TLA+IL1	0.0955358046666666	-2.95224618688932	3.14331779622265	1
TLA+TNF-IL28+TLA+IL1	0.0649892766666671	-2.98279271488932	3.11277126822265	1
TLA+TNF+IL1-IL28+TLA+IL1	1.12210563466667	-1.92567635688932	4.16988762622265	0.999813014279443
TNF+IL1-IL28+TLA+IL1	1.31467824666667	-1.73310374488932	4.36246023822265	0.997242297576724
TNFa-IL28+TLA+IL1	0.584203104666667	-2.46357888688932	3.63198509622265	0.999999999950473
IL28+TLA+TNF+IL1-IL28+TLA+TNF	0.909265281333334	-2.13851671022265	3.95704727288932	0.999997368184615
IL28+TNF-IL28+TLA+TNF	-0.541231420666666	-3.58901341222265	2.50655057088932	1
IL28+TNF+IL1-IL28+TLA+TNF	-0.239103157666666	-3.28688514922265	2.80867883388932	1
null-IL28+TLA+TNF	-2.44709984933333	-5.49488184088932	0.600682142222653	0.320389413495079
TLA -IL28+TLA+TNF	-0.571834232666667	-3.61961622422265	2.47594775888932	0.99999999997219
TLA+ IL1-IL28+TLA+TNF	0.0615715326666666	-2.98621045888932	3.10935352422265	1
TLA+TNF-IL28+TLA+TNF	0.0310250046666671	-3.01675698688932	3.07880699622265	1
TLA+TNF+IL1-IL28+TLA+TNF	1.08814136266667	-1.95964062888932	4.13592335422265	0.999894967710599
TNF+IL1-IL28+TLA+TNF	1.28071397466667	-1.76706801688932	4.32849596622265	0.998171447856347
TNFa-IL28+TLA+TNF	0.550238832666667	-2.49754315888932	3.59802082422265	0.99999999999028
IL28+TNF-IL28+TLA+TNF+IL1	-1.450496702	-4.49827869355599	1.59728528955599	0.988626466462231
IL28+TNF+IL1-IL28+TLA+TNF+IL1	-1.148368439	-4.19615043055599	1.89941355255599	0.999714594796182
null-IL28+TLA+TNF+IL1	-3.35636513066667	-6.40414712222265	-0.30858313911068	0.0151273162623063
TLA -IL28+TLA+TNF+IL1	-1.481099514	-4.52888150555599	1.56668247755599	0.985032663969852
TLA+ IL1-IL28+TLA+TNF+IL1	-0.847693748666667	-3.89547574022265	2.20008824288932	0.999999453539728
TLA+TNF-IL28+TLA+TNF+IL1	-0.878240276666666	-3.92602226822265	2.16954171488932	0.999998781155708
TLA+TNF+IL1-IL28+TLA+TNF+IL1	0.178876081333333	-2.86890591022265	3.22665807288932	1
TNF+IL1-IL28+TLA+TNF+IL1	0.371448693333333	-2.67633329822265	3.41923068488932	1
TNFa-IL28+TLA+TNF+IL1	-0.359026448666667	-3.40680844022265	2.68875554288932	1
IL28+TNF+IL1-IL28+TNF	0.302128263	-2.74565372855599	3.34991025455599	1
null-IL28+TNF	-1.90586842866667	-4.95365042022265	1.14191356288932	0.805094194182963
TLA -IL28+TNF	-0.0306028120000004	-3.07838480355599	3.01717917955599	1
TLA+ IL1-IL28+TNF	0.602802953333333	-2.44497903822265	3.65058494488932	0.999999999885789
TLA+TNF-IL28+TNF	0.572256425333333	-2.47552556622265	3.62003841688932	0.999999999971632
TLA+TNF+IL1-IL28+TNF	1.62937278333333	-1.41840920822265	4.67715477488932	0.953456993909054
TNF+IL1-IL28+TNF	1.82194539533333	-1.22583659622265	4.86972738688932	0.863597938846466
TNFa-IL28+TNF	1.09147025333333	-1.95631173822265	4.13925224488932	0.999888687709705
null-IL28+TNF+IL1	-2.20799669166667	-5.25577868322265	0.83978529988932	0.532384900826401
TLA -IL28+TNF+IL1	-0.332731075	-3.38051306655599	2.71505091655599	1
TLA+ IL1-IL28+TNF+IL1	0.300674690333333	-2.74710730122265	3.34845668188932	1
TLA+TNF-IL28+TNF+IL1	0.270128162333334	-2.77765382922265	3.31791015388932	1
TLA+TNF+IL1-IL28+TNF+IL1	1.32724452033333	-1.72053747122265	4.37502651188932	0.996809171721337
TNF+IL1-IL28+TNF+IL1	1.51981713233333	-1.52796485922265	4.56759912388932	0.979255889411647
TNFa-IL28+TNF+IL1	0.789341990333333	-2.25844000122265	3.83712398188932	0.99999989671547
TLA -null	1.87526561666667	-1.17251637488932	4.92304760822265	0.827704805681713
TLA+ IL1-null	2.508671382	-0.539110609555987	5.55645337355599	0.274449507495112
TLA+TNF-null	2.478124854	-0.569657137555986	5.52590684555599	0.296698150397714
TLA+TNF+IL1-null	3.535241212	0.487459220444013	6.58302320355599	0.00716187632992638
TNF+IL1-null	3.727813824	0.680031832444013	6.77559581555599	0.00308606552293966
TNFa-null	2.997338682	-0.0504433095559862	6.04512067355599	0.0599925678542813
TLA+ IL1-TLA	0.633405765333333	-2.41437622622265	3.68118775688932	0.999999999579638
TLA+TNF-TLA	0.602859237333334	-2.44492275422265	3.65064122888932	0.999999999885506
TLA+TNF+IL1-TLA	1.65997559533333	-1.38780639622265	4.70775758688932	0.943262083807141
TNF+IL1-TLA	1.85254820733333	-1.19523378422265	4.90033019888932	0.843558533200185
TNFa-TLA	1.12207306533333	-1.92570892622265	4.16985505688932	0.999813114603038
TLA+TNF-TLA+ IL1	-0.0305465279999995	-3.07832851955599	3.01723546355599	1
TLA+TNF+IL1-TLA+ IL1	1.02656983	-2.02121216155599	4.07435182155599	0.999966350299175
TNF+IL1-TLA+ IL1	1.219142442	-1.82863954955599	4.26692443355599	0.999186969233427
TNFa-TLA+ IL1	0.4886673	-2.55911469155599	3.53644929155599	1
TLA+TNF+IL1-TLA+TNF	1.057116358	-1.99066563355599	4.10489834955599	0.999939884944048
TNF+IL1-TLA+TNF	1.24968897	-1.79809302155599	4.29747096155599	0.998771126352884
TNFa-TLA+TNF	0.519213828	-2.52856816355599	3.56699581955599	1
TNF+IL1-TLA+TNF+IL1	0.192572612	-2.85520937955599	3.24035460355599	1
TNFa-TLA+TNF+IL1	-0.537902529999999	-3.58568452155599	2.50987946155599	1
TNFa-TNF+IL1	-0.730475142	-3.77825713355599	2.31730684955599	0.99999998424053
