# Supplementary material for: Combinatorial Cytokine Code Generates Anti-Viral State in Dendritic Cells
Source: Front Immunol. 2014 Feb 26;5:73. doi: 10.3389/fimmu.2014.00073 (PMC3935347; doi:10.3389/fimmu.2014.00073)
Supplement: Supplementary file 2 [file 71252_Sealfon_DataSheet2.ZIP › R/Fig7/RIPK2.csv]

	diff	lwr	upr	p adj
IFN+IL1b-IFN+ TNF+IL1	-1.36332202366667	-3.45843249224785	0.731788444914518	0.742191558819401
IFN+IL28-IFN+ TNF+IL1	-1.719567649	-3.81467811758118	0.375542819581184	0.279592678180217
IFN+IL28+IL1-IFN+ TNF+IL1	-1.02567804433333	-3.12078851291452	1.06943242424785	0.983544738291765
IFN+IL28+TLA-IFN+ TNF+IL1	-1.87579209033333	-3.97090255891452	0.219318378247851	0.146894404979519
IFN+IL28+TLA+IL1-IFN+ TNF+IL1	-0.746676611999999	-2.84178708058118	1.34843385658118	0.999898482550021
IFN+IL28+TLA+TNF-IFN+ TNF+IL1	-0.674797647333332	-2.76990811591452	1.42031282124785	0.999986497455931
IFN+IL28+TLA+TNF+IL1-IFN+ TNF+IL1	-0.797443832333332	-2.89255430091452	1.29766663624785	0.999657653911282
IFN+IL28+TNF-IFN+ TNF+IL1	-0.815130333333332	-2.91024080191452	1.27998013524785	0.999495533852332
IFN+IL28+TNF+IL1-IFN+ TNF+IL1	-0.103811082666666	-2.19892155124785	1.99129938591452	1
IFN+TLA-IFN+ TNF+IL1	-1.65554610366667	-3.75065657224785	0.439564364914518	0.351464998841145
IFN+TLA+IL1-IFN+ TNF+IL1	-0.496452308999999	-2.59156277758118	1.59865815958118	0.999999988115515
IFN+TLA+TNF-IFN+ TNF+IL1	-0.567593577999999	-2.66270404658118	1.52751689058118	0.999999702170433
IFN+TLA+TNF+IL1-IFN+ TNF+IL1	-0.526678684666666	-2.62178915324785	1.56843178391452	0.999999949459402
IFN+TNF-IFN+ TNF+IL1	-0.938888275666665	-3.03399874424785	1.15622219291452	0.995104614743302
IFNb-IFN+ TNF+IL1	-2.737115336	-4.83222580458118	-0.642004867418815	0.000968547098388006
IL1b-IFN+ TNF+IL1	-1.55449687266667	-3.64960734124785	0.540613595914518	0.481771334264538
IL28-IFN+ TNF+IL1	-2.816985472	-4.91209594058118	-0.721875003418816	0.000561026001807408
IL28+IL1b-IFN+ TNF+IL1	-2.157695709	-4.25280617758118	-0.0625852404188159	0.0356300157642697
IL28+TLA-IFN+ TNF+IL1	-2.710316097	-4.80542656558118	-0.615205628418816	0.00116088354594435
IL28+TLA+IL1-IFN+ TNF+IL1	-2.42200120133333	-4.51711166991452	-0.326890732752149	0.00753619805559702
IL28+TLA+TNF-IFN+ TNF+IL1	-1.727090317	-3.82220078558118	0.368020151581184	0.271795321699828
IL28+TLA+TNF+IL1-IFN+ TNF+IL1	-0.959808250333332	-3.05491871891452	1.13530221824785	0.993274107099968
IL28+TNF-IFN+ TNF+IL1	-2.00356482966667	-4.09867529824785	0.0915456389145173	0.0801523824434537
IL28+TNF+IL1-IFN+ TNF+IL1	-2.629105114	-4.72421558258118	-0.533994645418816	0.00199611756488172
null-IFN+ TNF+IL1	-3.734383201	-5.82949366958118	-1.63927273241882	6.87222379114338e-07
TLA -IFN+ TNF+IL1	-2.56738076333333	-4.66249123191452	-0.472270294752149	0.0029913205048282
TLA+ IL1-IFN+ TNF+IL1	-2.3066545	-4.40176496858118	-0.211544031418816	0.015179679791241
TLA+TNF-IFN+ TNF+IL1	-3.02701724066667	-5.12212770924785	-0.931906772085482	0.000128424463737398
TLA+TNF+IL1-IFN+ TNF+IL1	-0.965503333666666	-3.06061380224785	1.12960713491452	0.992688038799839
TNF+IL1-IFN+ TNF+IL1	-1.67937163666667	-3.77448210524785	0.415738831914517	0.323599003120459
TNFa-IFN+ TNF+IL1	-1.65761294666667	-3.75272341524785	0.437497521914517	0.348997739941731
IFN+IL28-IFN+IL1b	-0.356245625333333	-2.45135609391452	1.73886484324785	1
IFN+IL28+IL1-IFN+IL1b	0.337643979333333	-1.75746648924785	2.43275444791452	1
IFN+IL28+TLA-IFN+IL1b	-0.512470066666667	-2.60758053524785	1.58264040191452	0.999999974007506
IFN+IL28+TLA+IL1-IFN+IL1b	0.616645411666667	-1.47846505691452	2.71175588024785	0.999998046533873
IFN+IL28+TLA+TNF-IFN+IL1b	0.688524376333334	-1.40658609224785	2.78363484491452	0.999979554880424
IFN+IL28+TLA+TNF+IL1-IFN+IL1b	0.565878191333333	-1.52923227724785	2.66098865991452	0.999999722419756
IFN+IL28+TNF-IFN+IL1b	0.548191690333333	-1.54691877824785	2.64330215891452	0.999999868310121
IFN+IL28+TNF+IL1-IFN+IL1b	1.259510941	-0.835599527581183	3.35462140958118	0.857038403257789
IFN+TLA-IFN+IL1b	-0.29222408	-2.38733454858118	1.80288638858118	1
IFN+TLA+IL1-IFN+IL1b	0.866869714666666	-1.22824075391452	2.96198018324785	0.99857510146681
IFN+TLA+TNF-IFN+IL1b	0.795728445666666	-1.29938202291452	2.89083891424785	0.999670597837139
IFN+TLA+TNF+IL1-IFN+IL1b	0.836643339	-1.25846712958118	2.93175380758118	0.999210026083588
IFN+TNF-IFN+IL1b	0.424433748	-1.67067672058118	2.51954421658118	0.999999999784798
IFNb-IFN+IL1b	-1.37379331233333	-3.46890378091452	0.72131715624785	0.728969855980533
IL1b-IFN+IL1b	-0.191174849	-2.28628531758118	1.90393561958118	1
IL28-IFN+IL1b	-1.45366344833333	-3.54877391691452	0.64144702024785	0.621935342892972
IL28+IL1b-IFN+IL1b	-0.794373685333333	-2.88948415391452	1.30073678324785	0.99968051205768
IL28+TLA-IFN+IL1b	-1.34699407333333	-3.44210454191452	0.74811639524785	0.762299025119801
IL28+TLA+IL1-IFN+IL1b	-1.05867917766667	-3.15378964624785	1.03643129091452	0.975611300522112
IL28+TLA+TNF-IFN+IL1b	-0.363768293333333	-2.45887876191452	1.73134217524785	1
IL28+TLA+TNF+IL1-IFN+IL1b	0.403513773333334	-1.69159669524785	2.49862424191452	0.999999999943738
IL28+TNF-IFN+IL1b	-0.640242806	-2.73535327458118	1.45486766258118	0.999995562721888
IL28+TNF+IL1-IFN+IL1b	-1.26578309033333	-3.36089355891452	0.829327378247849	0.851069915536524
null-IFN+IL1b	-2.37106117733333	-4.46617164591452	-0.275950708752151	0.0103072520618938
TLA -IFN+IL1b	-1.20405873966667	-3.29916920824785	0.891051728914516	0.903697041907623
TLA+ IL1-IFN+IL1b	-0.943332476333334	-3.03844294491452	1.15177799224785	0.994755279882003
TLA+TNF-IFN+IL1b	-1.663695217	-3.75880568558118	0.431415251581184	0.341791277234491
TLA+TNF+IL1-IFN+IL1b	0.39781869	-1.69729177858118	2.49292915858118	0.999999999961637
TNF+IL1-IFN+IL1b	-0.316049613	-2.41116008158118	1.77906085558118	1
TNFa-IFN+IL1b	-0.294290923	-2.38940139158118	1.80081954558118	1
IFN+IL28+IL1-IFN+IL28	0.693889604666666	-1.40122086391452	2.78900007324785	0.999976051431168
IFN+IL28+TLA-IFN+IL28	-0.156224441333333	-2.25133490991452	1.93888602724785	1
IFN+IL28+TLA+IL1-IFN+IL28	0.972891037	-1.12221943158118	3.06800150558118	0.99186588641323
IFN+IL28+TLA+TNF-IFN+IL28	1.04477000166667	-1.05034046691452	3.13988047024785	0.979252149281068
IFN+IL28+TLA+TNF+IL1-IFN+IL28	0.922123816666667	-1.17298665191452	3.01723428524785	0.996252639157853
IFN+IL28+TNF-IFN+IL28	0.904437315666667	-1.19067315291452	2.99954778424785	0.997209195246539
IFN+IL28+TNF+IL1-IFN+IL28	1.61575656633333	-0.47935390224785	3.71086703491452	0.400678163440339
IFN+TLA-IFN+IL28	0.0640215453333335	-2.03108892324785	2.15913201391452	1
IFN+TLA+IL1-IFN+IL28	1.22311534	-0.871995128581184	3.31822580858118	0.888916259901774
IFN+TLA+TNF-IFN+IL28	1.151974071	-0.943136397581184	3.24708453958118	0.937419788767131
IFN+TLA+TNF+IL1-IFN+IL28	1.19288896433333	-0.90222150424785	3.28799943291452	0.911746850995826
IFN+TNF-IFN+IL28	0.780679373333334	-1.31443109524785	2.87578984191452	0.999766826692428
IFNb-IFN+IL28	-1.017547687	-3.11265815558118	1.07756278158118	0.985144785208873
IL1b-IFN+IL28	0.165070776333334	-1.93003969224785	2.26018124491452	1
IL28-IFN+IL28	-1.097417823	-3.19252829158118	0.997692645581183	0.962878413550324
IL28+IL1b-IFN+IL28	-0.43812806	-2.53323852858118	1.65698240858118	0.999999999505769
IL28+TLA-IFN+IL28	-0.990748448	-3.08585891658118	1.10436202058118	0.989563118382613
IL28+TLA+IL1-IFN+IL28	-0.702433552333333	-2.79754402091452	1.39267691624785	0.999969330423631
IL28+TLA+TNF-IFN+IL28	-0.00752266799999979	-2.10263313658118	2.08758780058118	1
IL28+TLA+TNF+IL1-IFN+IL28	0.759759398666667	-1.33535106991452	2.85486986724785	0.999858994390372
IL28+TNF-IFN+IL28	-0.283997180666667	-2.37910764924785	1.81111328791452	1
IL28+TNF+IL1-IFN+IL28	-0.909537465	-3.00464793358118	1.18557300358118	0.996957448541518
null-IFN+IL28	-2.014815552	-4.10992602058118	0.0802949165811833	0.0757579108244365
TLA -IFN+IL28	-0.847813114333333	-2.94292358291452	1.24729735424785	0.999012370778013
TLA+ IL1-IFN+IL28	-0.587086851	-2.68219731958118	1.50802361758118	0.999999351963829
TLA+TNF-IFN+IL28	-1.30744959166667	-3.40256006024785	0.787660876914517	0.808057443293103
TLA+TNF+IL1-IFN+IL28	0.754064315333333	-1.34104615324785	2.84917478391452	0.9998776204309
TNF+IL1-IFN+IL28	0.0401960123333334	-2.05491445624785	2.13530648091452	1
TNFa-IFN+IL28	0.0619547023333333	-2.03315576624785	2.15706517091452	1
IFN+IL28+TLA-IFN+IL28+IL1	-0.850114046	-2.94522451458118	1.24499642258118	0.998966692404637
IFN+IL28+TLA+IL1-IFN+IL28+IL1	0.279001432333334	-1.81610903624785	2.37411190091452	1
IFN+IL28+TLA+TNF-IFN+IL28+IL1	0.350880397000001	-1.74423007158118	2.44599086558118	1
IFN+IL28+TLA+TNF+IL1-IFN+IL28+IL1	0.228234212	-1.86687625658118	2.32334468058118	1
IFN+IL28+TNF-IFN+IL28+IL1	0.210547711	-1.88456275758118	2.30565817958118	1
IFN+IL28+TNF+IL1-IFN+IL28+IL1	0.921866961666667	-1.17324350691452	3.01697743024785	0.996268288771285
IFN+TLA-IFN+IL28+IL1	-0.629868059333333	-2.72497852791452	1.46524240924785	0.999996886792239
IFN+TLA+IL1-IFN+IL28+IL1	0.529225735333333	-1.56588473324785	2.62433620391452	0.999999943219653
IFN+TLA+TNF-IFN+IL28+IL1	0.458084466333333	-1.63702600224785	2.55319493491452	0.999999998438043
IFN+TLA+TNF+IL1-IFN+IL28+IL1	0.498999359666667	-1.59611110891452	2.59410982824785	0.99999998650812
IFN+TNF-IFN+IL28+IL1	0.0867897686666672	-2.00832069991452	2.18190023724785	1
IFNb-IFN+IL28+IL1	-1.71143729166667	-3.80654776024785	0.383673176914517	0.288177723608814
IL1b-IFN+IL28+IL1	-0.528818828333333	-2.62392929691452	1.56629164024785	0.999999944262762
IL28-IFN+IL28+IL1	-1.79130742766667	-3.88641789624785	0.303803040914517	0.2110543533522
IL28+IL1b-IFN+IL28+IL1	-1.13201766466667	-3.22712813324785	0.963092803914517	0.947841428564836
IL28+TLA-IFN+IL28+IL1	-1.68463805266667	-3.77974852124785	0.410472415914517	0.31761384541136
IL28+TLA+IL1-IFN+IL28+IL1	-1.396323157	-3.49143362558118	0.698787311581183	0.699758496734452
IL28+TLA+TNF-IFN+IL28+IL1	-0.701412272666666	-2.79652274124785	1.39369819591452	0.999970215407109
IL28+TLA+TNF+IL1-IFN+IL28+IL1	0.0658697940000006	-2.02924067458118	2.16098026258118	1
IL28+TNF-IFN+IL28+IL1	-0.977886785333333	-3.07299725391452	1.11722368324785	0.991268182619393
IL28+TNF+IL1-IFN+IL28+IL1	-1.60342706966667	-3.69853753824785	0.491683398914516	0.416537495537668
null-IFN+IL28+IL1	-2.70870515666667	-4.80381562524785	-0.613594688085483	0.00117355217772863
TLA -IFN+IL28+IL1	-1.541702719	-3.63681318758118	0.553407749581183	0.499307292260176
TLA+ IL1-IFN+IL28+IL1	-1.28097645566667	-3.37608692424785	0.814134012914517	0.836051171690965
TLA+TNF-IFN+IL28+IL1	-2.00133919633333	-4.09644966491452	0.0937712722478508	0.0810469492608465
TLA+TNF+IL1-IFN+IL28+IL1	0.0601747106666668	-2.03493575791452	2.15528517924785	1
TNF+IL1-IFN+IL28+IL1	-0.653693592333333	-2.74880406091452	1.44141687624785	0.999993074048409
TNFa-IFN+IL28+IL1	-0.631934902333333	-2.72704537091452	1.46317556624785	0.99999665644932
IFN+IL28+TLA+IL1-IFN+IL28+TLA	1.12911547833333	-0.96599499024785	3.22422594691452	0.949247237382899
IFN+IL28+TLA+TNF-IFN+IL28+TLA	1.200994443	-0.894116025581183	3.29610491158118	0.905950472019932
IFN+IL28+TLA+TNF+IL1-IFN+IL28+TLA	1.078348258	-1.01676221058118	3.17345872658118	0.969649272461806
IFN+IL28+TNF-IFN+IL28+TLA	1.060661757	-1.03444871158118	3.15577222558118	0.975054686652718
IFN+IL28+TNF+IL1-IFN+IL28+TLA	1.77198100766667	-0.323129460914517	3.86709147624785	0.22823161313743
IFN+TLA-IFN+IL28+TLA	0.220245986666667	-1.87486448191452	2.31535645524785	1
IFN+TLA+IL1-IFN+IL28+TLA	1.37933978133333	-0.71577068724785	3.47445024991452	0.721870984584982
IFN+TLA+TNF-IFN+IL28+TLA	1.30819851233333	-0.78691195624785	3.40330898091452	0.807233163575433
IFN+TLA+TNF+IL1-IFN+IL28+TLA	1.34911340566667	-0.745997062914517	3.44422387424785	0.759726129002581
IFN+TNF-IFN+IL28+TLA	0.936903814666667	-1.15820665391452	3.03201428324785	0.995254209032763
IFNb-IFN+IL28+TLA	-0.861323245666666	-2.95643371424785	1.23378722291452	0.998716931274927
IL1b-IFN+IL28+TLA	0.321295217666667	-1.77381525091452	2.41640568624785	1
IL28-IFN+IL28+TLA	-0.941193381666667	-3.03630385024785	1.15391708691452	0.994925928772973
IL28+IL1b-IFN+IL28+TLA	-0.281903618666667	-2.37701408724785	1.81320684991452	1
IL28+TLA-IFN+IL28+TLA	-0.834524006666667	-2.92963447524785	1.26058646191452	0.999243347016089
IL28+TLA+IL1-IFN+IL28+TLA	-0.546209111	-2.64131957958118	1.54890135758118	0.999999879147218
IL28+TLA+TNF-IFN+IL28+TLA	0.148701773333333	-1.94640869524785	2.24381224191452	1
IL28+TLA+TNF+IL1-IFN+IL28+TLA	0.91598384	-1.17912662858118	3.01109430858118	0.996611956367594
IL28+TNF-IFN+IL28+TLA	-0.127772739333333	-2.22288320791452	1.96733772924785	1
IL28+TNF+IL1-IFN+IL28+TLA	-0.753313023666667	-2.84842349224785	1.34179744491452	0.999879905035831
null-IFN+IL28+TLA	-1.85859111066667	-3.95370157924785	0.236519357914516	0.158554674842573
TLA -IFN+IL28+TLA	-0.691588673	-2.78669914158118	1.40352179558118	0.999977615954037
TLA+ IL1-IFN+IL28+TLA	-0.430862409666667	-2.52597287824785	1.66424805891452	0.999999999680641
TLA+TNF-IFN+IL28+TLA	-1.15122515033333	-3.24633561891452	0.94388531824785	0.937835117161255
TLA+TNF+IL1-IFN+IL28+TLA	0.910288756666666	-1.18482171191452	3.00539922524785	0.996918786441043
TNF+IL1-IFN+IL28+TLA	0.196420453666666	-1.89869001491452	2.29153092224785	1
TNFa-IFN+IL28+TLA	0.218179143666666	-1.87693132491452	2.31328961224785	1
IFN+IL28+TLA+TNF-IFN+IL28+TLA+IL1	0.0718789646666669	-2.02323150391452	2.16698943324785	1
IFN+IL28+TLA+TNF+IL1-IFN+IL28+TLA+IL1	-0.0507672203333334	-2.14587768891452	2.04434324824785	1
IFN+IL28+TNF-IFN+IL28+TLA+IL1	-0.0684537213333334	-2.16356418991452	2.02665674724785	1
IFN+IL28+TNF+IL1-IFN+IL28+TLA+IL1	0.642865529333333	-1.45224493924785	2.73797599791452	0.999995154259031
IFN+TLA-IFN+IL28+TLA+IL1	-0.908869491666667	-3.00397996024785	1.18624097691452	0.99699147707386
IFN+TLA+IL1-IFN+IL28+TLA+IL1	0.250224303	-1.84488616558118	2.34533477158118	1
IFN+TLA+TNF-IFN+IL28+TLA+IL1	0.179083034	-1.91602743458118	2.27419350258118	1
IFN+TLA+TNF+IL1-IFN+IL28+TLA+IL1	0.219997927333333	-1.87511254124785	2.31510839591452	1
IFN+TNF-IFN+IL28+TLA+IL1	-0.192211663666666	-2.28732213224785	1.90289880491452	1
IFNb-IFN+IL28+TLA+IL1	-1.990438724	-4.08554919258118	0.104671744581184	0.0855516913854216
IL1b-IFN+IL28+TLA+IL1	-0.807820260666666	-2.90293072924785	1.28729020791452	0.999569307934724
IL28-IFN+IL28+TLA+IL1	-2.07030886	-4.16541932858118	0.0248016085811833	0.0569831184166483
IL28+IL1b-IFN+IL28+TLA+IL1	-1.411019097	-3.50612956558118	0.684091371581183	0.680218097746676
IL28+TLA-IFN+IL28+TLA+IL1	-1.963639485	-4.05874995358118	0.131470983581183	0.097532904196421
IL28+TLA+IL1-IFN+IL28+TLA+IL1	-1.67532458933333	-3.77043505791452	0.41978587924785	0.328242014068177
IL28+TLA+TNF-IFN+IL28+TLA+IL1	-0.980413705	-3.07552417358118	1.11469676358118	0.990952482196727
IL28+TLA+TNF+IL1-IFN+IL28+TLA+IL1	-0.213131638333333	-2.30824210691452	1.88197883024785	1
IL28+TNF-IFN+IL28+TLA+IL1	-1.25688821766667	-3.35199868624785	0.838222250914517	0.859493395620224
IL28+TNF+IL1-IFN+IL28+TLA+IL1	-1.882428502	-3.97753897058118	0.212681966581183	0.142579520022313
null-IFN+IL28+TLA+IL1	-2.987706589	-5.08281705758118	-0.892596120418817	0.000169881042036857
TLA -IFN+IL28+TLA+IL1	-1.82070415133333	-3.91581461991452	0.27440631724785	0.186738286648024
TLA+ IL1-IFN+IL28+TLA+IL1	-1.559977888	-3.65508835658118	0.535132580581183	0.474309585557413
TLA+TNF-IFN+IL28+TLA+IL1	-2.28034062866667	-4.37545109724785	-0.185230160085483	0.0177274722225518
TLA+TNF+IL1-IFN+IL28+TLA+IL1	-0.218826721666667	-2.31393719024785	1.87628374691452	1
TNF+IL1-IFN+IL28+TLA+IL1	-0.932695024666667	-3.02780549324785	1.16241544391452	0.995558868588083
TNFa-IFN+IL28+TLA+IL1	-0.910936334666667	-3.00604680324785	1.18417413391452	0.996885128421634
IFN+IL28+TLA+TNF+IL1-IFN+IL28+TLA+TNF	-0.122646185	-2.21775665358118	1.97246428358118	1
IFN+IL28+TNF-IFN+IL28+TLA+TNF	-0.140332686	-2.23544315458118	1.95477778258118	1
IFN+IL28+TNF+IL1-IFN+IL28+TLA+TNF	0.570986564666666	-1.52412390391452	2.66609703324785	0.999999657995497
IFN+TLA-IFN+IL28+TLA+TNF	-0.980748456333334	-3.07585892491452	1.11436201224785	0.990909971417218
IFN+TLA+IL1-IFN+IL28+TLA+TNF	0.178345338333333	-1.91676513024785	2.27345580691452	1
IFN+TLA+TNF-IFN+IL28+TLA+TNF	0.107204069333333	-1.98790639924785	2.20231453791452	1
IFN+TLA+TNF+IL1-IFN+IL28+TLA+TNF	0.148118962666666	-1.94699150591452	2.24322943124785	1
IFN+TNF-IFN+IL28+TLA+TNF	-0.264090628333333	-2.35920109691452	1.83101984024785	1
IFNb-IFN+IL28+TLA+TNF	-2.06231768866667	-4.15742815724785	0.0327927799145167	0.0594081863143712
IL1b-IFN+IL28+TLA+TNF	-0.879699225333333	-2.97480969391452	1.21541124324785	0.998194230628876
IL28-IFN+IL28+TLA+TNF	-2.14218782466667	-4.23729829324785	-0.0470773560854836	0.03879556905615
IL28+IL1b-IFN+IL28+TLA+TNF	-1.48289806166667	-3.57800853024785	0.612212406914516	0.581184846279006
IL28+TLA-IFN+IL28+TLA+TNF	-2.03551844966667	-4.13062891824785	0.059592018914516	0.0682089801000031
IL28+TLA+IL1-IFN+IL28+TLA+TNF	-1.747203554	-3.84231402258118	0.347906914581183	0.251644918131641
IL28+TLA+TNF-IFN+IL28+TLA+TNF	-1.05229266966667	-3.14740313824785	1.04281779891452	0.977339535283308
IL28+TLA+TNF+IL1-IFN+IL28+TLA+TNF	-0.285010603	-2.38012107158118	1.81009986558118	1
IL28+TNF-IFN+IL28+TLA+TNF	-1.32876718233333	-3.42387765091452	0.76634328624785	0.783938769791088
IL28+TNF+IL1-IFN+IL28+TLA+TNF	-1.95430746666667	-4.04941793524785	0.140803001914516	0.10202093604339
null-IFN+IL28+TLA+TNF	-3.05958555366667	-5.15469602224785	-0.964475085085484	0.000101736079721193
TLA -IFN+IL28+TLA+TNF	-1.892583116	-3.98769358458118	0.202527352581183	0.136171475106345
TLA+ IL1-IFN+IL28+TLA+TNF	-1.63185685266667	-3.72696732124785	0.463253615914516	0.380385764779609
TLA+TNF-IFN+IL28+TLA+TNF	-2.35221959333333	-4.44733006191452	-0.25710912475215	0.0115552493495443
TLA+TNF+IL1-IFN+IL28+TLA+TNF	-0.290705686333334	-2.38581615491452	1.80440478224785	1
TNF+IL1-IFN+IL28+TLA+TNF	-1.00457398933333	-3.09968445791452	1.09053647924785	0.987439684813749
TNFa-IFN+IL28+TLA+TNF	-0.982815299333334	-3.07792576791452	1.11229516924785	0.990643882049101
IFN+IL28+TNF-IFN+IL28+TLA+TNF+IL1	-0.017686501	-2.11279696958118	2.07742396758118	1
IFN+IL28+TNF+IL1-IFN+IL28+TLA+TNF+IL1	0.693632749666667	-1.40147771891452	2.78874321824785	0.999976230890877
IFN+TLA-IFN+IL28+TLA+TNF+IL1	-0.858102271333333	-2.95321273991452	1.23700819724785	0.998793551448566
IFN+TLA+IL1-IFN+IL28+TLA+TNF+IL1	0.300991523333333	-1.79411894524785	2.39610199191452	1
IFN+TLA+TNF-IFN+IL28+TLA+TNF+IL1	0.229850254333333	-1.86526021424785	2.32496072291452	1
IFN+TLA+TNF+IL1-IFN+IL28+TLA+TNF+IL1	0.270765147666666	-1.82434532091452	2.36587561624785	1
IFN+TNF-IFN+IL28+TLA+TNF+IL1	-0.141444443333333	-2.23655491191452	1.95366602524785	1
IFNb-IFN+IL28+TLA+TNF+IL1	-1.93967150366667	-4.03478197224785	0.155438964914517	0.109403511964707
IL1b-IFN+IL28+TLA+TNF+IL1	-0.757053040333333	-2.85216350891452	1.33805742824785	0.99986814086219
IL28-IFN+IL28+TLA+TNF+IL1	-2.01954163966667	-4.11465210824785	0.0755688289145167	0.0739743069891264
IL28+IL1b-IFN+IL28+TLA+TNF+IL1	-1.36025187666667	-3.45536234524785	0.734858591914517	0.746021212049162
IL28+TLA-IFN+IL28+TLA+TNF+IL1	-1.91287226466667	-4.00798273324785	0.182238203914517	0.124055816859368
IL28+TLA+IL1-IFN+IL28+TLA+TNF+IL1	-1.624557369	-3.71966783758118	0.470553099581183	0.389525021265473
IL28+TLA+TNF-IFN+IL28+TLA+TNF+IL1	-0.929646484666667	-3.02475695324785	1.16546398391452	0.995769168681053
IL28+TLA+TNF+IL1-IFN+IL28+TLA+TNF+IL1	-0.162364418	-2.25747488658118	1.93274605058118	1
IL28+TNF-IFN+IL28+TLA+TNF+IL1	-1.20612099733333	-3.30123146591452	0.88898947124785	0.902161275752039
IL28+TNF+IL1-IFN+IL28+TLA+TNF+IL1	-1.83166128166667	-3.92677175024785	0.263449186914516	0.178227050058708
null-IFN+IL28+TLA+TNF+IL1	-2.93693936866667	-5.03204983724785	-0.841828900085484	0.000243213793486796
TLA -IFN+IL28+TLA+TNF+IL1	-1.769936931	-3.86504739958118	0.325173537581183	0.230103983276388
TLA+ IL1-IFN+IL28+TLA+TNF+IL1	-1.50921066766667	-3.60432113624785	0.585899800914516	0.544394393713909
TLA+TNF-IFN+IL28+TLA+TNF+IL1	-2.22957340833333	-4.32468387691452	-0.13446293975215	0.0237895660666133
TLA+TNF+IL1-IFN+IL28+TLA+TNF+IL1	-0.168059501333333	-2.26316996991452	1.92705096724785	1
TNF+IL1-IFN+IL28+TLA+TNF+IL1	-0.881927804333333	-2.97703827291452	1.21318266424785	0.998119857751876
TNFa-IFN+IL28+TLA+TNF+IL1	-0.860169114333333	-2.95527958291452	1.23494135424785	0.998744856284591
IFN+IL28+TNF+IL1-IFN+IL28+TNF	0.711319250666667	-1.38379121791452	2.80642971924785	0.999960560142915
IFN+TLA-IFN+IL28+TNF	-0.840415770333333	-2.93552623891452	1.25469469824785	0.999147533609659
IFN+TLA+IL1-IFN+IL28+TNF	0.318678024333333	-1.77643244424785	2.41378849291452	1
IFN+TLA+TNF-IFN+IL28+TNF	0.247536755333333	-1.84757371324785	2.34264722391452	1
IFN+TLA+TNF+IL1-IFN+IL28+TNF	0.288451648666666	-1.80665881991452	2.38356211724785	1
IFN+TNF-IFN+IL28+TNF	-0.123757942333333	-2.21886841091452	1.97135252624785	1
IFNb-IFN+IL28+TNF	-1.92198500266667	-4.01709547124785	0.173125465914517	0.118904635064648
IL1b-IFN+IL28+TNF	-0.739366539333333	-2.83447700791452	1.35574392924785	0.999915920155292
IL28-IFN+IL28+TNF	-2.00185513866667	-4.09696560724785	0.0932553299145167	0.0808388200895027
IL28+IL1b-IFN+IL28+TNF	-1.34256537566667	-3.43767584424785	0.752545092914517	0.767638342216402
IL28+TLA-IFN+IL28+TNF	-1.89518576366667	-3.99029623224785	0.199924704914517	0.134566474037695
IL28+TLA+IL1-IFN+IL28+TNF	-1.606870868	-3.70198133658118	0.488239600581183	0.412081188802091
IL28+TLA+TNF-IFN+IL28+TNF	-0.911959983666667	-3.00707045224785	1.18315048491452	0.996831289251923
IL28+TLA+TNF+IL1-IFN+IL28+TNF	-0.144677917	-2.23978838558118	1.95043255158118	1
IL28+TNF-IFN+IL28+TNF	-1.18843449633333	-3.28354496491452	0.90667597224785	0.914831070690455
IL28+TNF+IL1-IFN+IL28+TNF	-1.81397478066667	-3.90908524924785	0.281135687914516	0.19211320950578
null-IFN+IL28+TNF	-2.91925286766667	-5.01436333624785	-0.824142399085483	0.000275414091655546
TLA -IFN+IL28+TNF	-1.75225043	-3.84736089858118	0.342860038581183	0.246749243835059
TLA+ IL1-IFN+IL28+TNF	-1.49152416666667	-3.58663463524785	0.603586301914516	0.569118250526739
TLA+TNF-IFN+IL28+TNF	-2.21188690733333	-4.30699737591452	-0.116776438752149	0.0263123935794193
TLA+TNF+IL1-IFN+IL28+TNF	-0.150373000333333	-2.24548346891452	1.94473746824785	1
TNF+IL1-IFN+IL28+TNF	-0.864241303333333	-2.95935177191452	1.23086916524785	0.998643916350051
TNFa-IFN+IL28+TNF	-0.842482613333333	-2.93759308191452	1.25262785524785	0.999111499283608
IFN+TLA-IFN+IL28+TNF+IL1	-1.551735021	-3.64684548958118	0.543375447581183	0.485543339679882
IFN+TLA+IL1-IFN+IL28+TNF+IL1	-0.392641226333334	-2.48775169491452	1.70246924224785	0.999999999973034
IFN+TLA+TNF-IFN+IL28+TNF+IL1	-0.463782495333334	-2.55889296391452	1.63132797324785	0.99999999785745
IFN+TLA+TNF+IL1-IFN+IL28+TNF+IL1	-0.422867602	-2.51797807058118	1.67224286658118	0.999999999804761
IFN+TNF-IFN+IL28+TNF+IL1	-0.835077193	-2.93018766158118	1.26003327558118	0.999234770347428
IFNb-IFN+IL28+TNF+IL1	-2.63330425333333	-4.72841472191452	-0.53819378475215	0.00194146630747516
IL1b-IFN+IL28+TNF+IL1	-1.45068579	-3.54579625858118	0.644424678581184	0.626061449999463
IL28-IFN+IL28+TNF+IL1	-2.71317438933333	-4.80828485791452	-0.61806392075215	0.00113873008371235
IL28+IL1b-IFN+IL28+TNF+IL1	-2.05388462633333	-4.14899509491452	0.04122584224785	0.0620645024338204
IL28+TLA-IFN+IL28+TNF+IL1	-2.60650501433333	-4.70161548291452	-0.51139454575215	0.00231658472882712
IL28+TLA+IL1-IFN+IL28+TNF+IL1	-2.31819011866667	-4.41330058724785	-0.223079650085483	0.0141735582195427
IL28+TLA+TNF-IFN+IL28+TNF+IL1	-1.62327923433333	-3.71838970291452	0.47183123424785	0.391135812803204
IL28+TLA+TNF+IL1-IFN+IL28+TNF+IL1	-0.855997167666666	-2.95110763624785	1.23911330091452	0.998841456588944
IL28+TNF-IFN+IL28+TNF+IL1	-1.899753747	-3.99486421558118	0.195356721581183	0.131785975379739
IL28+TNF+IL1-IFN+IL28+TNF+IL1	-2.52529403133333	-4.62040449991452	-0.430183562752151	0.00392568612833522
null-IFN+IL28+TNF+IL1	-3.63057211833333	-5.72568258691452	-1.53546164975215	1.50504398133133e-06
TLA -IFN+IL28+TNF+IL1	-2.46356968066667	-4.55868014924785	-0.368459212085483	0.00581202570086592
TLA+ IL1-IFN+IL28+TNF+IL1	-2.20284341733333	-4.29795388591452	-0.10773294875215	0.0276944433230665
TLA+TNF-IFN+IL28+TNF+IL1	-2.923206158	-5.01831662658118	-0.828095689418816	0.000267873749892678
TLA+TNF+IL1-IFN+IL28+TNF+IL1	-0.861692251	-2.95680271958118	1.23341821758118	0.998707890226528
TNF+IL1-IFN+IL28+TNF+IL1	-1.575560554	-3.67067102258118	0.519549914581183	0.453288215558296
TNFa-IFN+IL28+TNF+IL1	-1.553801864	-3.64891233258118	0.541308604581183	0.482719803656893
IFN+TLA+IL1-IFN+TLA	1.15909379466667	-0.936016673914517	3.25420426324785	0.933375200683558
IFN+TLA+TNF-IFN+TLA	1.08795252566667	-1.00715794291452	3.18306299424785	0.966366416270005
IFN+TLA+TNF+IL1-IFN+TLA	1.128867419	-0.966243049581184	3.22397788758118	0.949366129150752
IFN+TNF-IFN+TLA	0.716657828	-1.37845264058118	2.81176829658118	0.999954253161994
IFNb-IFN+TLA	-1.08156923233333	-3.17667970091452	1.01354123624785	0.968576452128049
IL1b-IFN+TLA	0.101049231	-1.99406123758118	2.19615969958118	1
IL28-IFN+TLA	-1.16143936833333	-3.25654983691452	0.93367110024785	0.9320043457884
IL28+IL1b-IFN+TLA	-0.502149605333333	-2.59726007391452	1.59296086324785	0.999999984236358
IL28+TLA-IFN+TLA	-1.05476999333333	-3.14988046191452	1.04034047524785	0.976680752480653
IL28+TLA+IL1-IFN+TLA	-0.766455097666667	-2.86156556624785	1.32865537091452	0.999833876134462
IL28+TLA+TNF-IFN+TLA	-0.0715442133333333	-2.16665468191452	2.02356625524785	1
IL28+TLA+TNF+IL1-IFN+TLA	0.695737853333334	-1.39937261524785	2.79084832191452	0.999974723249931
IL28+TNF-IFN+TLA	-0.348018726	-2.44312919458118	1.74709174258118	1
IL28+TNF+IL1-IFN+TLA	-0.973559010333334	-3.06866947891452	1.12155145824785	0.99178796369075
null-IFN+TLA	-2.07883709733333	-4.17394756591452	0.0162733712478498	0.054491025320712
TLA -IFN+TLA	-0.911834659666667	-3.00694512824785	1.18327580891452	0.996837922723825
TLA+ IL1-IFN+TLA	-0.651108396333334	-2.74621886491452	1.44400207224785	0.999993634303994
TLA+TNF-IFN+TLA	-1.371471137	-3.46658160558118	0.723639331581184	0.731922748009677
TLA+TNF+IL1-IFN+TLA	0.69004277	-1.40506769858118	2.78515323858118	0.999978614140152
TNF+IL1-IFN+TLA	-0.0238255330000001	-2.11893600158118	2.07128493558118	1
TNFa-IFN+TLA	-0.00206684300000015	-2.09717731158118	2.09304362558118	1
IFN+TLA+TNF-IFN+TLA+IL1	-0.071141269	-2.16625173758118	2.02396919958118	1
IFN+TLA+TNF+IL1-IFN+TLA+IL1	-0.0302263756666665	-2.12533684424785	2.06488409291452	1
IFN+TNF-IFN+TLA+IL1	-0.442435966666666	-2.53754643524785	1.65267450191452	0.999999999362648
IFNb-IFN+TLA+IL1	-2.240663027	-4.33577349558118	-0.145552558418816	0.0223225932978591
IL1b-IFN+TLA+IL1	-1.05804456366667	-3.15315503224785	1.03706590491452	0.975787428956501
IL28-IFN+TLA+IL1	-2.320533163	-4.41564363158118	-0.225422694418816	0.0139769230445934
IL28+IL1b-IFN+TLA+IL1	-1.6612434	-3.75635386858118	0.433867068581184	0.344686483401514
IL28+TLA-IFN+TLA+IL1	-2.213863788	-4.30897425658118	-0.118753319418816	0.0260187732843979
IL28+TLA+IL1-IFN+TLA+IL1	-1.92554889233333	-4.02065936091452	0.16956157624785	0.11693790305859
IL28+TLA+TNF-IFN+TLA+IL1	-1.230638008	-3.32574847658118	0.864472460581184	0.88271799529797
IL28+TLA+TNF+IL1-IFN+TLA+IL1	-0.463355941333333	-2.55846640991452	1.63175452724785	0.999999997907163
IL28+TNF-IFN+TLA+IL1	-1.50711252066667	-3.60222298924785	0.587997947914517	0.547323882076499
IL28+TNF+IL1-IFN+TLA+IL1	-2.132652805	-4.22776327358118	-0.037542336418817	0.0408647393521336
null-IFN+TLA+IL1	-3.237930892	-5.33304136058118	-1.14282042341882	2.79315960286519e-05
TLA -IFN+TLA+IL1	-2.07092845433333	-4.16603892291452	0.0241820142478502	0.056798759102672
TLA+ IL1-IFN+TLA+IL1	-1.810202191	-3.90531265958118	0.284908277581184	0.195175960723048
TLA+TNF-IFN+TLA+IL1	-2.53056493166667	-4.62567540024785	-0.435454463085482	0.00379499286823903
TLA+TNF+IL1-IFN+TLA+IL1	-0.469051024666666	-2.56416149324785	1.62605944391452	0.99999999714373
TNF+IL1-IFN+TLA+IL1	-1.18291932766667	-3.27802979624785	0.912191140914517	0.918550655648106
TNFa-IFN+TLA+IL1	-1.16116063766667	-3.25627110624785	0.933949830914517	0.932168249463254
IFN+TLA+TNF+IL1-IFN+TLA+TNF	0.0409148933333334	-2.05419557524785	2.13602536191452	1
IFN+TNF-IFN+TLA+TNF	-0.371294697666666	-2.46640516624785	1.72381577091452	1
IFNb-IFN+TLA+TNF	-2.169521758	-4.26463222658118	-0.074411289418816	0.0333741564700694
IL1b-IFN+TLA+TNF	-0.986903294666666	-3.08201376324785	1.10820717391452	0.990098928833906
IL28-IFN+TLA+TNF	-2.249391894	-4.34450236258118	-0.154281425418816	0.0212267235716403
IL28+IL1b-IFN+TLA+TNF	-1.590102131	-3.68521259958118	0.505008337581184	0.433963520125965
IL28+TLA-IFN+TLA+TNF	-2.142722519	-4.23783298758118	-0.0476120504188162	0.0386823620769264
IL28+TLA+IL1-IFN+TLA+TNF	-1.85440762333333	-3.94951809191452	0.24070284524785	0.161496114546058
IL28+TLA+TNF-IFN+TLA+TNF	-1.159496739	-3.25460720758118	0.935613729581184	0.933141061874296
IL28+TLA+TNF+IL1-IFN+TLA+TNF	-0.392214672333333	-2.48732514091452	1.70289579624785	0.999999999973811
IL28+TNF-IFN+TLA+TNF	-1.43597125166667	-3.53108172024785	0.659139216914517	0.64634690916936
IL28+TNF+IL1-IFN+TLA+TNF	-2.061511536	-4.15662200458118	0.033598932581183	0.0596577582455573
null-IFN+TLA+TNF	-3.166789623	-5.26190009158118	-1.07167915441882	4.69267432204878e-05
TLA -IFN+TLA+TNF	-1.99978718533333	-4.09489765391452	0.0953232832478501	0.0816757721723933
TLA+ IL1-IFN+TLA+TNF	-1.739060922	-3.83417139058118	0.356049546581183	0.259679695224827
TLA+TNF-IFN+TLA+TNF	-2.45942366266667	-4.55453413124785	-0.364313194085482	0.00596557950807608
TLA+TNF+IL1-IFN+TLA+TNF	-0.397909755666666	-2.49302022424785	1.69720071291452	0.999999999961401
TNF+IL1-IFN+TLA+TNF	-1.11177805866667	-3.20688852724785	0.983332409914517	0.957085751695936
TNFa-IFN+TLA+TNF	-1.09001936866667	-3.18512983724785	1.00509109991452	0.96562653145251
IFN+TNF-IFN+TLA+TNF+IL1	-0.412209590999999	-2.50732005958118	1.68290087758118	0.999999999900695
IFNb-IFN+TLA+TNF+IL1	-2.21043665133333	-4.30554711991452	-0.115326182752149	0.0265297114651334
IL1b-IFN+TLA+TNF+IL1	-1.027818188	-3.12292865658118	1.06729228058118	0.983101727146399
IL28-IFN+TLA+TNF+IL1	-2.29030678733333	-4.38541725591452	-0.19519631875215	0.0167192778898344
IL28+IL1b-IFN+TLA+TNF+IL1	-1.63101702433333	-3.72612749291452	0.46409344424785	0.381431996596102
IL28+TLA-IFN+TLA+TNF+IL1	-2.18363741233333	-4.27874788091452	-0.0885269437521496	0.0308506647140216
IL28+TLA+IL1-IFN+TLA+TNF+IL1	-1.89532251666667	-3.99043298524785	0.199787951914517	0.134482559666664
IL28+TLA+TNF-IFN+TLA+TNF+IL1	-1.20041163233333	-3.29552210091452	0.89469883624785	0.906375199441996
IL28+TLA+TNF+IL1-IFN+TLA+TNF+IL1	-0.433129565666666	-2.52824003424785	1.66198090291452	0.999999999633652
IL28+TNF-IFN+TLA+TNF+IL1	-1.476886145	-3.57199661358118	0.618224323581184	0.589589332888444
IL28+TNF+IL1-IFN+TLA+TNF+IL1	-2.10242642933333	-4.19753689791452	-0.00731596075215046	0.0480896376629432
null-IFN+TLA+TNF+IL1	-3.20770451633333	-5.30281498491452	-1.11259404775215	3.48370182158275e-05
TLA -IFN+TLA+TNF+IL1	-2.04070207866667	-4.13581254724785	0.0544083899145167	0.0664236584909266
TLA+ IL1-IFN+TLA+TNF+IL1	-1.77997581533333	-3.87508628391452	0.31513465324785	0.221010613715615
TLA+TNF-IFN+TLA+TNF+IL1	-2.500338556	-4.59544902458118	-0.405228087418816	0.00460484579717613
TLA+TNF+IL1-IFN+TLA+TNF+IL1	-0.438824649	-2.53393511758118	1.65628581958118	0.999999999484906
TNF+IL1-IFN+TLA+TNF+IL1	-1.152692952	-3.24780342058118	0.942417516581183	0.937019315066816
TNFa-IFN+TLA+TNF+IL1	-1.130934262	-3.22604473058118	0.964176206581183	0.948369426682099
IFNb-IFN+TNF	-1.79822706033333	-3.89333752891452	0.29688340824785	0.205134780082247
IL1b-IFN+TNF	-0.615608597	-2.71071906558118	1.47950187158118	0.999998117947825
IL28-IFN+TNF	-1.87809719633333	-3.97320766491452	0.21701327224785	0.145384186865071
IL28+IL1b-IFN+TNF	-1.21880743333333	-3.31391790191452	0.87630303524785	0.892373189236769
IL28+TLA-IFN+TNF	-1.77142782133333	-3.86653828991452	0.32368264724785	0.228737279945694
IL28+TLA+IL1-IFN+TNF	-1.48311292566667	-3.57822339424785	0.611997542914516	0.580884358781369
IL28+TLA+TNF-IFN+TNF	-0.788202041333333	-2.88331250991452	1.30690842724785	0.999722407749828
IL28+TLA+TNF+IL1-IFN+TNF	-0.0209199746666666	-2.11603044324785	2.07419049391452	1
IL28+TNF-IFN+TNF	-1.064676554	-3.15978702258118	1.03043391458118	0.973897812083933
IL28+TNF+IL1-IFN+TNF	-1.69021683833333	-3.78532730691452	0.404893630247849	0.311344534797464
null-IFN+TNF	-2.79549492533333	-4.89060539391452	-0.700384456752151	0.000650384295312723
TLA -IFN+TNF	-1.62849248766667	-3.72360295624785	0.466617980914516	0.384585284704872
TLA+ IL1-IFN+TNF	-1.36776622433333	-3.46287669291452	0.727344244247849	0.736609704400092
TLA+TNF-IFN+TNF	-2.088128965	-4.18323943358118	0.00698150358118355	0.0518851399348368
TLA+TNF+IL1-IFN+TNF	-0.0266150580000004	-2.12172552658118	2.06849541058118	1
TNF+IL1-IFN+TNF	-0.740483361	-2.83559382958118	1.35462710758118	0.99991344412001
TNFa-IFN+TNF	-0.718724671	-2.81383513958118	1.37638579758118	0.999951575439639
IL1b-IFNb	1.18261846333333	-0.91249200524785	3.27772893191452	0.918750424319574
IL28-IFNb	-0.0798701360000002	-2.17498060458118	2.01524033258118	1
IL28+IL1b-IFNb	0.579419627	-1.51569084158118	2.67453009558118	0.99999952034242
IL28+TLA-IFNb	0.0267992389999996	-2.06831122958118	2.12190970758118	1
IL28+TLA+IL1-IFNb	0.315114134666666	-1.77999633391452	2.41022460324785	1
IL28+TLA+TNF-IFNb	1.010025019	-1.08508544958118	3.10513548758118	0.986512777433752
IL28+TLA+TNF+IL1-IFNb	1.77730708566667	-0.317803382914517	3.87241755424785	0.223402940720852
IL28+TNF-IFNb	0.733550506333333	-1.36155996224785	2.82866097491452	0.999927812606032
IL28+TNF+IL1-IFNb	0.108010221999999	-1.98710024658118	2.20312069058118	1
null-IFNb	-0.997267865000001	-3.09237833358118	1.09784260358118	0.988601204150094
TLA -IFNb	0.169734572666666	-1.92537589591452	2.26484504124785	1
TLA+ IL1-IFNb	0.430460836	-1.66464963258118	2.52557130458118	0.999999999688343
TLA+TNF-IFNb	-0.289901904666666	-2.38501237324785	1.80520856391452	1
TLA+TNF+IL1-IFNb	1.77161200233333	-0.32349846624785	3.86672247091452	0.22856883377885
TNF+IL1-IFNb	1.05774369933333	-1.03736676924785	3.15285416791452	0.975870587403874
TNFa-IFNb	1.07950238933333	-1.01560807924785	3.17461285791452	0.969268086237517
IL28-IL1b	-1.26248859933333	-3.35759906791452	0.83262186924785	0.854221987054674
IL28+IL1b-IL1b	-0.603198836333334	-2.69830930491452	1.49191163224785	0.999998804582889
IL28+TLA-IL1b	-1.15581922433333	-3.25092969291452	0.93929124424785	0.935257113733336
IL28+TLA+IL1-IL1b	-0.867504328666667	-2.96261479724785	1.22760613991452	0.998558041645352
IL28+TLA+TNF-IL1b	-0.172593444333333	-2.26770391291452	1.92251702424785	1
IL28+TLA+TNF+IL1-IL1b	0.594688622333333	-1.50042184624785	2.68979909091452	0.999999132034985
IL28+TNF-IL1b	-0.449067957	-2.54417842558118	1.64604251158118	0.999999999063311
IL28+TNF+IL1-IL1b	-1.07460824133333	-3.16971870991452	1.02050222724785	0.970860043859485
null-IL1b	-2.17988632833333	-4.27499679691452	-0.0847758597521504	0.0315038550470416
TLA -IL1b	-1.01288389066667	-3.10799435924785	1.08222657791452	0.986005262717846
TLA+ IL1-IL1b	-0.752157627333334	-2.84726809591452	1.34295284124785	0.999883343832632
TLA+TNF-IL1b	-1.472520368	-3.56763083658118	0.622590100581184	0.595687256716021
TLA+TNF+IL1-IL1b	0.588993539	-1.50611692958118	2.68410400758118	0.999999302290622
TNF+IL1-IL1b	-0.124874764	-2.21998523258118	1.97023570458118	1
TNFa-IL1b	-0.103116074	-2.19822654258118	1.99199439458118	1
IL28+IL1b-IL28	0.659289763	-1.43582070558118	2.75440023158118	0.999991702787697
IL28+TLA-IL28	0.106669375	-1.98844109358118	2.20177984358118	1
IL28+TLA+IL1-IL28	0.394984270666666	-1.70012619791452	2.49009473924785	0.999999999968355
IL28+TLA+TNF-IL28	1.089895155	-1.00521531358118	3.18500562358118	0.965671337034124
IL28+TLA+TNF+IL1-IL28	1.85717722166667	-0.237933246914516	3.95228769024785	0.159544127998857
IL28+TNF-IL28	0.813420642333333	-1.28168982624785	2.90853111091452	0.999513718851391
IL28+TNF+IL1-IL28	0.187880357999999	-1.90723011058118	2.28299082658118	1
null-IL28	-0.917397729	-3.01250819758118	1.17771273958118	0.996531904521416
TLA -IL28	0.249604708666666	-1.84550575991452	2.34471517724785	1
TLA+ IL1-IL28	0.510330972	-1.58477949658118	2.60544144058118	0.999999976538546
TLA+TNF-IL28	-0.210031768666666	-2.30514223724785	1.88507869991452	1
TLA+TNF+IL1-IL28	1.85148213833333	-0.24362833024785	3.94659260691452	0.163577872264722
TNF+IL1-IL28	1.13761383533333	-0.95749663324785	3.23272430391452	0.945052922432434
TNFa-IL28	1.15937252533333	-0.93573794324785	3.25448299391452	0.933213298741964
IL28+TLA-IL28+IL1b	-0.552620388	-2.64773085658118	1.54249008058118	0.999999840732027
IL28+TLA+IL1-IL28+IL1b	-0.264305492333334	-2.35941596091452	1.83080497624785	1
IL28+TLA+TNF-IL28+IL1b	0.430605392	-1.66450507658118	2.52571586058118	0.999999999685591
IL28+TLA+TNF+IL1-IL28+IL1b	1.19788745866667	-0.897223009914516	3.29299792724785	0.908200513308973
IL28+TNF-IL28+IL1b	0.154130879333333	-1.94097958924785	2.24924134791452	1
IL28+TNF+IL1-IL28+IL1b	-0.471409405	-2.56651987358118	1.62370106358118	0.999999996756078
null-IL28+IL1b	-1.576687492	-3.67179796058118	0.518422976581183	0.4517799580106
TLA -IL28+IL1b	-0.409685054333333	-2.50479552291452	1.68542541424785	0.999999999915652
TLA+ IL1-IL28+IL1b	-0.148958791	-2.24406925958118	1.94615167758118	1
TLA+TNF-IL28+IL1b	-0.869321531666666	-2.96443200024785	1.22578893691452	0.998508212350466
TLA+TNF+IL1-IL28+IL1b	1.19219237533333	-0.90291809324785	3.28730284391452	0.912233888143015
TNF+IL1-IL28+IL1b	0.478324072333333	-1.61678639624785	2.57343454091452	0.999999995312806
TNFa-IL28+IL1b	0.500082762333333	-1.59502770624785	2.59519323091452	0.999999985764125
IL28+TLA+IL1-IL28+TLA	0.288314895666666	-1.80679557291452	2.38342536424785	1
IL28+TLA+TNF-IL28+TLA	0.98322578	-1.11188468858118	3.07833624858118	0.990590289393572
IL28+TLA+TNF+IL1-IL28+TLA	1.75050784666667	-0.344602621914516	3.84561831524785	0.248432310936762
IL28+TNF-IL28+TLA	0.706751267333333	-1.38835920124785	2.80186173591452	0.999965318522563
IL28+TNF+IL1-IL28+TLA	0.0812109829999996	-2.01389948558118	2.17632145158118	1
null-IL28+TLA	-1.024067104	-3.11917757258118	1.07104336458118	0.983872116888914
TLA -IL28+TLA	0.142935333666667	-1.95217513491452	2.23804580224785	1
TLA+ IL1-IL28+TLA	0.403661597	-1.69144887158118	2.49877206558118	0.999999999943185
TLA+TNF-IL28+TLA	-0.316701143666666	-2.41181161224785	1.77840932491452	1
TLA+TNF+IL1-IL28+TLA	1.74481276333333	-0.35029770524785	3.83992323191452	0.25398663651145
TNF+IL1-IL28+TLA	1.03094446033333	-1.06416600824785	3.12605492891452	0.982437728995118
TNFa-IL28+TLA	1.05270315033333	-1.04240731824785	3.14781361891452	0.977231383387764
IL28+TLA+TNF-IL28+TLA+IL1	0.694910884333334	-1.40019958424785	2.79002135291452	0.999975325602432
IL28+TLA+TNF+IL1-IL28+TLA+IL1	1.462192951	-0.632917517581183	3.55730341958118	0.610084781025762
IL28+TNF-IL28+TLA+IL1	0.418436371666667	-1.67667409691452	2.51354684024785	0.99999999985214
IL28+TNF+IL1-IL28+TLA+IL1	-0.207103912666667	-2.30221438124785	1.88800655591452	1
null-IL28+TLA+IL1	-1.31238199966667	-3.40749246824785	0.782728468914517	0.802597162638162
TLA -IL28+TLA+IL1	-0.145379562	-2.24049003058118	1.94973090658118	1
TLA+ IL1-IL28+TLA+IL1	0.115346701333333	-1.97976376724785	2.21045716991452	1
TLA+TNF-IL28+TLA+IL1	-0.605016039333332	-2.70012650791452	1.49009442924785	0.999998721224303
TLA+TNF+IL1-IL28+TLA+IL1	1.45649786766667	-0.638612600914517	3.55160833624785	0.618002171373697
TNF+IL1-IL28+TLA+IL1	0.742629564666667	-1.35248090391452	2.83774003324785	0.999908500756426
TNFa-IL28+TLA+IL1	0.764388254666667	-1.33072221391452	2.85949872324785	0.999842025972041
IL28+TLA+TNF+IL1-IL28+TLA+TNF	0.767282066666667	-1.32782840191452	2.86239253524785	0.999830511361411
IL28+TNF-IL28+TLA+TNF	-0.276474512666667	-2.37158498124785	1.81863595591452	1
IL28+TNF+IL1-IL28+TLA+TNF	-0.902014797000001	-2.99712526558118	1.19309567158118	0.997322433774196
null-IL28+TLA+TNF	-2.007292884	-4.10240335258118	0.0878175845811828	0.0786727612839508
TLA -IL28+TLA+TNF	-0.840290446333333	-2.93540091491452	1.25482002224785	0.999149676959488
TLA+ IL1-IL28+TLA+TNF	-0.579564183	-2.67467465158118	1.51554628558118	0.999999517585755
TLA+TNF-IL28+TLA+TNF	-1.29992692366667	-3.39503739224785	0.795183544914517	0.81624043552067
TLA+TNF+IL1-IL28+TLA+TNF	0.761586983333333	-1.33352348524785	2.85669745191452	0.999852500406584
TNF+IL1-IL28+TLA+TNF	0.0477186803333332	-2.04739178824785	2.14282914891452	1
TNFa-IL28+TLA+TNF	0.0694773703333331	-2.02563309824785	2.16458783891452	1
IL28+TNF-IL28+TLA+TNF+IL1	-1.04375657933333	-3.13886704791452	1.05135388924785	0.979499911121096
IL28+TNF+IL1-IL28+TLA+TNF+IL1	-1.66929686366667	-3.76440733224785	0.425813604914516	0.335226795171425
null-IL28+TLA+TNF+IL1	-2.77457495066667	-4.86968541924785	-0.679464482085484	0.000750564597328252
TLA -IL28+TLA+TNF+IL1	-1.607572513	-3.70268298158118	0.487537955581183	0.411175737011679
TLA+ IL1-IL28+TLA+TNF+IL1	-1.34684624966667	-3.44195671824785	0.748264218914516	0.762478058845802
TLA+TNF-IL28+TLA+TNF+IL1	-2.06720899033333	-4.16231945891452	0.0279014782478502	0.0579133608584724
TLA+TNF+IL1-IL28+TLA+TNF+IL1	-0.00569508333333379	-2.10080555191452	2.08941538524785	1
TNF+IL1-IL28+TLA+TNF+IL1	-0.719563386333334	-2.81467385491452	1.37554708224785	0.99995044892277
TNFa-IL28+TLA+TNF+IL1	-0.697804696333334	-2.79291516491452	1.39730577224785	0.99997315877261
IL28+TNF+IL1-IL28+TNF	-0.625540284333334	-2.72065075291452	1.46957018424785	0.999997322411028
null-IL28+TNF	-1.73081837133333	-3.82592883991452	0.36429209724785	0.267983510228429
TLA -IL28+TNF	-0.563815933666667	-2.65892640224785	1.53129453491452	0.999999745061676
TLA+ IL1-IL28+TNF	-0.303089670333333	-2.39820013891452	1.79202079824785	1
TLA+TNF-IL28+TNF	-1.023452411	-3.11856287958118	1.07165805758118	0.983995670826985
TLA+TNF+IL1-IL28+TNF	1.038061496	-1.05704897258118	3.13317196458118	0.980849709032754
TNF+IL1-IL28+TNF	0.324193193	-1.77091727558118	2.41930366158118	1
TNFa-IL28+TNF	0.345951883	-1.74915858558118	2.44106235158118	1
null-IL28+TNF+IL1	-1.105278087	-3.20038855558118	0.989832381581183	0.959784164297458
TLA -IL28+TNF+IL1	0.061724350666667	-2.03338611791452	2.15683481924785	1
TLA+ IL1-IL28+TNF+IL1	0.322450614	-1.77265985458118	2.41756108258118	1
TLA+TNF-IL28+TNF+IL1	-0.397912126666666	-2.49302259524785	1.69719834191452	0.999999999961394
TLA+TNF+IL1-IL28+TNF+IL1	1.66360178033333	-0.43150868824785	3.75871224891452	0.34190136739896
TNF+IL1-IL28+TNF+IL1	0.949733477333334	-1.14537699124785	3.04484394591452	0.994215852712831
TNFa-IL28+TNF+IL1	0.971492167333334	-1.12361830124785	3.06660263591452	0.992027112255851
TLA -null	1.16700243766667	-0.928108030914516	3.26211290624785	0.928676278810406
TLA+ IL1-null	1.427728701	-0.667381767581183	3.52283916958118	0.657618992591393
TLA+TNF-null	0.707365960333334	-1.38774450824785	2.80247642891452	0.999964710137719
TLA+TNF+IL1-null	2.76887986733333	0.67376939875215	4.86399033591452	0.000780332334778144
TNF+IL1-null	2.05501156433333	-0.0400989042478499	4.15012203291452	0.0617036519213494
TNFa-null	2.07677025433333	-0.0183402142478495	4.17188072291452	0.0550860506516102
TLA+ IL1-TLA	0.260726263333333	-1.83438420524785	2.35583673191452	1
TLA+TNF-TLA	-0.459636477333333	-2.55474694591452	1.63547399124785	0.999999998296715
TLA+TNF+IL1-TLA	1.60187742966667	-0.493233038914517	3.69698789824785	0.41854926921115
TNF+IL1-TLA	0.888009126666667	-1.20710134191452	2.98311959524785	0.997903399625749
TNFa-TLA	0.909767816666667	-1.18534265191452	3.00487828524785	0.996945638385877
TLA+TNF-TLA+ IL1	-0.720362740666666	-2.81547320924785	1.37474772791452	0.99994935323975
TLA+TNF+IL1-TLA+ IL1	1.34115116633333	-0.75395930224785	3.43626163491452	0.769332581424671
TNF+IL1-TLA+ IL1	0.627282863333333	-1.46782760524785	2.72239333191452	0.999997154270577
TNFa-TLA+ IL1	0.649041553333333	-1.44606891524785	2.74415202191452	0.999994051906389
TLA+TNF+IL1-TLA+TNF	2.061513907	-0.033596561581184	4.15662437558118	0.0596570228835137
TNF+IL1-TLA+TNF	1.347645604	-0.747464864581184	3.44275607258118	0.761509272542113
TNFa-TLA+TNF	1.369404294	-0.725706174581184	3.46451476258118	0.734541154727128
TNF+IL1-TLA+TNF+IL1	-0.713868303	-2.80897877158118	1.38124216558118	0.999957654403347
TNFa-TLA+TNF+IL1	-0.692109613	-2.78722008158118	1.40300085558118	0.999977270133465
TNFa-TNF+IL1	0.02175869	-2.07335177858118	2.11686915858118	1
