# Supplementary material for: Combinatorial Cytokine Code Generates Anti-Viral State in Dendritic Cells
Source: Front Immunol. 2014 Feb 26;5:73. doi: 10.3389/fimmu.2014.00073 (PMC3935347; doi:10.3389/fimmu.2014.00073)
Supplement: Supplementary file 2 [file 71252_Sealfon_DataSheet2.ZIP › R/Fig7/Sum.csv]

	diff	lwr	upr	p adj
IFN+IL1b-IFN+ TNF+IL1	-21.45047266	-33.801763086515	-9.09918223348494	1.41695607325243e-06
IFN+IL28-IFN+ TNF+IL1	-26.1648920333333	-38.5161824598484	-13.8136016068183	3.23231608145846e-09
IFN+IL28+IL1-IFN+ TNF+IL1	-15.3509253266667	-27.7022157531817	-2.99963490015161	0.00235610058762437
IFN+IL28+TLA-IFN+ TNF+IL1	-27.15213423	-39.503424656515	-14.8008438034849	9.10026609624026e-10
IFN+IL28+TLA+IL1-IFN+ TNF+IL1	-19.89661038	-32.247900806515	-7.54531995348494	1.01744781185742e-05
IFN+IL28+TLA+TNF-IFN+ TNF+IL1	-12.1844113233333	-24.5357017498484	0.166879103181722	0.0580360840154501
IFN+IL28+TLA+TNF+IL1-IFN+ TNF+IL1	-17.4303477766667	-29.7816382031817	-5.07905735015161	0.000211647373028812
IFN+IL28+TNF-IFN+ TNF+IL1	-13.77233938	-26.123629806515	-1.42104895348494	0.0127290969580537
IFN+IL28+TNF+IL1-IFN+ TNF+IL1	-4.68490246666666	-17.0361928931817	7.66638795984839	0.999678255808034
IFN+TLA-IFN+ TNF+IL1	-29.954694963	-42.305985389515	-17.6034045364849	3.46098705250597e-11
IFN+TLA+IL1-IFN+ TNF+IL1	-9.04786748999999	-21.399157916515	3.30342293651506	0.508882077047762
IFN+TLA+TNF-IFN+ TNF+IL1	-13.4199562033333	-25.7712466298484	-1.06866577681828	0.0181429837667493
IFN+TLA+TNF+IL1-IFN+ TNF+IL1	-5.96466510333333	-18.3159555298484	6.38662532318171	0.986205256070129
IFN+TNF-IFN+ TNF+IL1	-11.4148020533333	-23.7660924798484	0.936488373181726	0.111187680798482
IFNb-IFN+ TNF+IL1	-26.80234358	-39.153634006515	-14.4510531534849	1.42368405953164e-09
IL1b-IFN+ TNF+IL1	-18.1456123333333	-30.4969027598484	-5.79432190681827	8.91509961690184e-05
IL28-IFN+ TNF+IL1	-35.8272860786667	-48.1785765051817	-23.4759956521516	9.67681490493533e-12
IL28+IL1b-IFN+ TNF+IL1	-26.07405474	-38.425345166515	-13.7227643134849	3.63404939474066e-09
IL28+TLA-IFN+ TNF+IL1	-40.7341552	-53.085445626515	-28.3828647734849	9.56068557655954e-12
IL28+TLA+IL1-IFN+ TNF+IL1	-31.975187671	-44.326478097515	-19.6238972444849	1.17298393220722e-11
IL28+TLA+TNF-IFN+ TNF+IL1	-24.5235349833333	-36.8748254098484	-12.1722445568183	2.69870855662546e-08
IL28+TLA+TNF+IL1-IFN+ TNF+IL1	-19.11364731	-31.464937736515	-6.76235688348495	2.70744455080907e-05
IL28+TNF-IFN+ TNF+IL1	-25.8652958533333	-38.2165862798484	-13.5140054268183	4.75788930476284e-09
IL28+TNF+IL1-IFN+ TNF+IL1	-28.198670622	-40.549961048515	-15.8473801954849	2.43859932247403e-10
null-IFN+ TNF+IL1	-44.9067994626667	-57.2580898891817	-32.5555090361516	9.54825107868373e-12
TLA -IFN+ TNF+IL1	-38.0971842696666	-50.4484746961817	-25.7458938431516	9.60376222991499e-12
TLA+ IL1-IFN+ TNF+IL1	-30.7563186103333	-43.1076090368484	-18.4050281838183	1.87875270896143e-11
TLA+TNF-IFN+ TNF+IL1	-39.3875075673333	-51.7387979938484	-27.0362171408183	9.57467438666981e-12
TLA+TNF+IL1-IFN+ TNF+IL1	-16.9609821766667	-29.3122726031817	-4.60969175015161	0.000370017694829694
TNF+IL1-IFN+ TNF+IL1	-18.9959629533333	-31.3472533798484	-6.64467252681827	3.13318684265207e-05
TNFa-IFN+ TNF+IL1	-22.68420472	-35.035495146515	-10.3329142934849	2.90697219962333e-07
IFN+IL28-IFN+IL1b	-4.71441937333333	-17.0657097998484	7.63687105318171	0.999640007757263
IFN+IL28+IL1-IFN+IL1b	6.09954733333334	-6.25174309318171	18.4508377598484	0.981625033933595
IFN+IL28+TLA-IFN+IL1b	-5.70166157	-18.052951996515	6.64962885651505	0.99251044219315
IFN+IL28+TLA+IL1-IFN+IL1b	1.55386228	-10.797428146515	13.905152706515	1
IFN+IL28+TLA+TNF-IFN+IL1b	9.26606133666667	-3.08522908984838	21.6173517631817	0.458370012190794
IFN+IL28+TLA+TNF+IL1-IFN+IL1b	4.02012488333333	-8.33116554318171	16.3714153098484	0.999983222718829
IFN+IL28+TNF-IFN+IL1b	7.67813328	-4.67315714651504	20.029423706515	0.813550785474116
IFN+IL28+TNF+IL1-IFN+IL1b	16.7655701933333	4.41427976681829	29.1168606198484	0.00046584990693932
IFN+TLA-IFN+IL1b	-8.504222303	-20.855512729515	3.84706812351505	0.637308424864533
IFN+TLA+IL1-IFN+IL1b	12.40260517	0.0513147434849568	24.753895596515	0.0477344724714071
IFN+TLA+TNF-IFN+IL1b	8.03051645666667	-4.32077396984838	20.3818068831817	0.743604677127526
IFN+TLA+TNF+IL1-IFN+IL1b	15.4858075566667	3.13451713015161	27.8370979831817	0.00202662694482769
IFN+TNF-IFN+IL1b	10.0356706066667	-2.31561981984837	22.3869610331817	0.297998759910274
IFNb-IFN+IL1b	-5.35187092	-17.703161346515	6.99941950651505	0.997044239796014
IL1b-IFN+IL1b	3.30486032666667	-9.04643009984837	15.6561507531817	0.999999777020895
IL28-IFN+IL1b	-14.3768134186667	-26.7281038451817	-2.02552299215162	0.00679267025222907
IL28+IL1b-IFN+IL1b	-4.62358208	-16.974872506515	7.72770834651504	0.999746402864832
IL28+TLA-IFN+IL1b	-19.28368254	-31.634972966515	-6.93239211348496	2.19125947215071e-05
IL28+TLA+IL1-IFN+IL1b	-10.524715011	-22.876005437515	1.82657541551504	0.216314660763749
IL28+TLA+TNF-IFN+IL1b	-3.07306232333333	-15.4243527498484	9.27822810318171	0.999999960631319
IL28+TLA+TNF+IL1-IFN+IL1b	2.33682535	-10.014465076515	14.688115776515	0.999999999965171
IL28+TNF-IFN+IL1b	-4.41482319333333	-16.7661136198484	7.93646723318171	0.999892643438344
IL28+TNF+IL1-IFN+IL1b	-6.748197962	-19.099488388515	5.60309246451505	0.941386037961029
null-IFN+IL1b	-23.4563268026667	-35.8076172291817	-11.1050363761516	1.07324701681399e-07
TLA -IFN+IL1b	-16.6467116096667	-28.9980020361817	-4.29542118315162	0.000535531955661805
TLA+ IL1-IFN+IL1b	-9.30584595033333	-21.6571363768484	3.04544447618171	0.449329307928684
TLA+TNF-IFN+IL1b	-17.9370349073333	-30.2883253338484	-5.58574448081828	0.000114891664875549
TLA+TNF+IL1-IFN+IL1b	4.48949048333333	-7.86179994318171	16.8407809098484	0.999852677454174
TNF+IL1-IFN+IL1b	2.45450970666667	-9.89678071984837	14.8058001331817	0.999999999870465
TNFa-IFN+IL1b	-1.23373206	-13.585022486515	11.117558366515	1
IFN+IL28+IL1-IFN+IL28	10.8139667066667	-1.53732371984837	23.1652571331817	0.176192001070266
IFN+IL28+TLA-IFN+IL28	-0.987242196666665	-13.3385326231817	11.3640482298484	1
IFN+IL28+TLA+IL1-IFN+IL28	6.26828165333333	-6.08300877318171	18.6195720798484	0.974308016344241
IFN+IL28+TLA+TNF-IFN+IL28	13.98048071	1.62919028348496	26.331771136515	0.0102819472378963
IFN+IL28+TLA+TNF+IL1-IFN+IL28	8.73454425666667	-3.61674616984838	21.0858346831817	0.582981569961957
IFN+IL28+TNF-IFN+IL28	12.3925526533333	0.0412622268182901	24.7438430798484	0.0481709995521769
IFN+IL28+TNF+IL1-IFN+IL28	21.4799895666667	9.12869914015162	33.8312799931817	1.36447756959868e-06
IFN+TLA-IFN+IL28	-3.78980292966667	-16.1410933561817	8.56148749684838	0.999995156399158
IFN+TLA+IL1-IFN+IL28	17.1170245433333	4.76573411681829	29.4683149698484	0.000307557335767039
IFN+TLA+TNF-IFN+IL28	12.74493583	0.393645403484957	25.096226256515	0.0348159929239397
IFN+TLA+TNF+IL1-IFN+IL28	20.20022693	7.84893650348495	32.551517356515	6.94068319795349e-06
IFN+TNF-IFN+IL28	14.75008998	2.39879955348496	27.101380406515	0.0045560325586439
IFNb-IFN+IL28	-0.637451546666663	-12.9887419731817	11.7138388798484	1
IL1b-IFN+IL28	8.0192797	-4.33201072651504	20.370570126515	0.745979835253018
IL28-IFN+IL28	-9.66239404533333	-22.0136844718484	2.68889638118171	0.371541890859956
IL28+IL1b-IFN+IL28	0.0908372933333332	-12.2604531331817	12.4421277198484	1
IL28+TLA-IFN+IL28	-14.5692631666667	-26.9205535931817	-2.21797274015162	0.00553433247999024
IL28+TLA+IL1-IFN+IL28	-5.81029563766667	-18.1615860641817	6.54099478884838	0.990277792423011
IL28+TLA+TNF-IFN+IL28	1.64135705	-10.709933376515	13.992647476515	1
IL28+TLA+TNF+IL1-IFN+IL28	7.05124472333333	-5.30004570318171	19.4025351498484	0.909493018953777
IL28+TNF-IFN+IL28	0.29959618	-12.051694246515	12.650886606515	1
IL28+TNF+IL1-IFN+IL28	-2.03377858866667	-14.3850690151817	10.3175118378484	1
null-IFN+IL28	-18.7419074293333	-31.0931978558484	-6.39061700281829	4.29000252996081e-05
TLA -IFN+IL28	-11.9322922363333	-24.2835826628484	0.418998190181716	0.0723112543887822
TLA+ IL1-IFN+IL28	-4.591426577	-16.942717003515	7.75986384951504	0.999776730690579
TLA+TNF-IFN+IL28	-13.222615534	-25.573905960515	-0.871325107484941	0.0220355687227874
TLA+TNF+IL1-IFN+IL28	9.20390985666667	-3.14738056984838	21.5552002831817	0.472609347019177
TNF+IL1-IFN+IL28	7.16892908	-5.18236134651504	19.520219506515	0.894556101002028
TNFa-IFN+IL28	3.48068731333333	-8.87060311318171	15.8319777398484	0.999999262893523
IFN+IL28+TLA-IFN+IL28+IL1	-11.8012089033333	-24.1524993298484	0.550081523181708	0.0808602860208847
IFN+IL28+TLA+IL1-IFN+IL28+IL1	-4.54568505333334	-16.8969754798484	7.80560537318171	0.999814306310179
IFN+IL28+TLA+TNF-IFN+IL28+IL1	3.16651400333333	-9.18477642318171	15.5178044298484	0.99999991895368
IFN+IL28+TLA+TNF+IL1-IFN+IL28+IL1	-2.07942245	-14.430712876515	10.271867976515	1
IFN+IL28+TNF-IFN+IL28+IL1	1.57858594666666	-10.7727044798484	13.9298763731817	1
IFN+IL28+TNF+IL1-IFN+IL28+IL1	10.66602286	-1.68526756651505	23.017313286515	0.195959669786774
IFN+TLA-IFN+IL28+IL1	-14.6037696363333	-26.9550600628484	-2.25247920981829	0.00533346059784634
IFN+TLA+IL1-IFN+IL28+IL1	6.30305783666666	-6.04823258984838	18.6543482631817	0.972555549806449
IFN+TLA+TNF-IFN+IL28+IL1	1.93096912333333	-10.4203213031817	14.2822595498484	1
IFN+TLA+TNF+IL1-IFN+IL28+IL1	9.38626022333332	-2.96503020318172	21.7375506498484	0.431251624790104
IFN+TNF-IFN+IL28+IL1	3.93612327333333	-8.41516715318171	16.2874136998484	0.999989177923988
IFNb-IFN+IL28+IL1	-11.4514182533333	-23.8027086798484	0.899872173181711	0.107959902403728
IL1b-IFN+IL28+IL1	-2.79468700666667	-15.1459774331817	9.55660341984838	0.999999996262451
IL28-IFN+IL28+IL1	-20.476360752	-32.827651178515	-8.12507032548496	4.89532072511789e-06
IL28+IL1b-IFN+IL28+IL1	-10.7231294133333	-23.0744198398484	1.62816101318171	0.188143879319147
IL28+TLA-IFN+IL28+IL1	-25.3832298733333	-37.7345202998484	-13.0319394468183	8.87159912199564e-09
IL28+TLA+IL1-IFN+IL28+IL1	-16.6242623443333	-28.9755527708484	-4.27297191781829	0.000549785913352085
IL28+TLA+TNF-IFN+IL28+IL1	-9.17260965666667	-21.5239000831817	3.17868076984838	0.479829612630382
IL28+TLA+TNF+IL1-IFN+IL28+IL1	-3.76272198333334	-16.1140124098484	8.58856844318171	0.999995850381925
IL28+TNF-IFN+IL28+IL1	-10.5143705266667	-22.8656609531817	1.83691989984837	0.217861933421105
IL28+TNF+IL1-IFN+IL28+IL1	-12.8477452953333	-25.1990357218484	-0.496454868818292	0.0316031027151711
null-IFN+IL28+IL1	-29.555874136	-41.9071645625151	-17.204583709485	5.10399500441849e-11
TLA -IFN+IL28+IL1	-22.746258943	-35.097549369515	-10.394968516485	2.68356111887691e-07
TLA+ IL1-IFN+IL28+IL1	-15.4053932836667	-27.7566837101817	-3.05410285715163	0.0022172949136019
TLA+TNF-IFN+IL28+IL1	-24.0365822406667	-36.3878726671817	-11.6852918141516	5.06803706779024e-08
TLA+TNF+IL1-IFN+IL28+IL1	-1.61005685	-13.961347276515	10.741233576515	1
TNF+IL1-IFN+IL28+IL1	-3.64503762666667	-15.9963280531817	8.70625279984838	0.999997927633354
TNFa-IFN+IL28+IL1	-7.33327939333334	-19.6845698198484	5.01801103318171	0.871274039476442
IFN+IL28+TLA+IL1-IFN+IL28+TLA	7.25552385	-5.09576657651504	19.606814276515	0.882639551630954
IFN+IL28+TLA+TNF-IFN+IL28+TLA	14.9677229066667	2.61643248015162	27.3190133331817	0.00359611170798835
IFN+IL28+TLA+TNF+IL1-IFN+IL28+TLA	9.72178645333333	-2.62950397318171	22.0730768798484	0.359247946982743
IFN+IL28+TNF-IFN+IL28+TLA	13.37979485	1.02850442348496	25.731085276515	0.0188796812067631
IFN+IL28+TNF+IL1-IFN+IL28+TLA	22.4672317633333	10.1159413368183	34.8185221898484	3.84406472098142e-07
IFN+TLA-IFN+IL28+TLA	-2.802560733	-15.153851159515	9.54872969351504	0.999999995986959
IFN+TLA+IL1-IFN+IL28+TLA	18.10426674	5.75297631348496	30.455557166515	9.37572076366022e-05
IFN+TLA+TNF-IFN+IL28+TLA	13.7321780266667	1.38088760015162	26.0834684531817	0.0132598039556158
IFN+TLA+TNF+IL1-IFN+IL28+TLA	21.1874691266667	8.83617870015161	33.5387595531817	1.98251613681144e-06
IFN+TNF-IFN+IL28+TLA	15.7373321766667	3.38604175015162	28.0886226031817	0.0015266941871549
IFNb-IFN+IL28+TLA	0.349790650000003	-12.001499776515	12.701081076515	1
IL1b-IFN+IL28+TLA	9.00652189666667	-3.34476852984838	21.3578123231817	0.518592540656735
IL28-IFN+IL28+TLA	-8.67515184866667	-21.0264422751817	3.67613857784838	0.597057656440187
IL28+IL1b-IFN+IL28+TLA	1.07807949	-11.273210936515	13.429369916515	1
IL28+TLA-IFN+IL28+TLA	-13.58202097	-25.933311396515	-1.23073054348496	0.0154317773690635
IL28+TLA+IL1-IFN+IL28+TLA	-4.823053441	-17.174343867515	7.52823698551504	0.999462299303497
IL28+TLA+TNF-IFN+IL28+TLA	2.62859924666667	-9.72269117984838	14.9798896731817	0.99999999922078
IL28+TLA+TNF+IL1-IFN+IL28+TLA	8.03848692	-4.31280350651505	20.389777346515	0.741914822729332
IL28+TNF-IFN+IL28+TLA	1.28683837666667	-11.0644520498484	13.6381288031817	1
IL28+TNF+IL1-IFN+IL28+TLA	-1.046536392	-13.397826818515	11.304754034515	1
null-IFN+IL28+TLA	-17.7546652326667	-30.1059556591817	-5.40337480615163	0.000143274996146192
TLA -IFN+IL28+TLA	-10.9450500396667	-23.2963404661817	1.40624038684838	0.159967473913544
TLA+ IL1-IFN+IL28+TLA	-3.60418438033333	-15.9554748068484	8.74710604618171	0.999998385694171
TLA+TNF-IFN+IL28+TLA	-12.2353733373333	-24.5866637638484	0.115917089181725	0.0554697502406657
TLA+TNF+IL1-IFN+IL28+TLA	10.1911520533333	-2.16013837318171	22.5424424798484	0.270152361672306
TNF+IL1-IFN+IL28+TLA	8.15617127666667	-4.19511914984838	20.5074617031817	0.716497940906141
TNFa-IFN+IL28+TLA	4.46792951	-7.88336091651505	16.819219936515	0.999865401502236
IFN+IL28+TLA+TNF-IFN+IL28+TLA+IL1	7.71219905666667	-4.63909136984838	20.0634894831817	0.807235909415942
IFN+IL28+TLA+TNF+IL1-IFN+IL28+TLA+IL1	2.46626260333333	-9.88502782318171	14.8175530298484	0.999999999852997
IFN+IL28+TNF-IFN+IL28+TLA+IL1	6.124271	-6.22701942651504	18.475561426515	0.980669224212659
IFN+IL28+TNF+IL1-IFN+IL28+TLA+IL1	15.2117079133333	2.86041748681829	27.5629983398484	0.00274977559692946
IFN+TLA-IFN+IL28+TLA+IL1	-10.058084583	-22.409375009515	2.29320584351504	0.293879002881958
IFN+TLA+IL1-IFN+IL28+TLA+IL1	10.84874289	-1.50254753651504	23.200033316515	0.17177089782627
IFN+TLA+TNF-IFN+IL28+TLA+IL1	6.47665417666667	-5.87463624984838	18.8279446031817	0.962419094591677
IFN+TLA+TNF+IL1-IFN+IL28+TLA+IL1	13.9319452766667	1.58065485015161	26.2832357031817	0.0108096792295349
IFN+TNF-IFN+IL28+TLA+IL1	8.48180832666667	-3.86948209984837	20.8330987531817	0.642541382398003
IFNb-IFN+IL28+TLA+IL1	-6.9057332	-19.257023626515	5.44555722651505	0.925969989135062
IL1b-IFN+IL28+TLA+IL1	1.75099804666667	-10.6002923798484	14.1022884731817	1
IL28-IFN+IL28+TLA+IL1	-15.9306756986667	-28.2819661251817	-3.57938527215162	0.00122550186958392
IL28+IL1b-IFN+IL28+TLA+IL1	-6.17744436	-18.528734786515	6.17384606651504	0.978482213925625
IL28+TLA-IFN+IL28+TLA+IL1	-20.83754482	-33.188835246515	-8.48625439348496	3.09559961753081e-06
IL28+TLA+IL1-IFN+IL28+TLA+IL1	-12.078577291	-24.429867717515	0.272713135515042	0.0636987758000405
IL28+TLA+TNF-IFN+IL28+TLA+IL1	-4.62692460333333	-16.9782150298484	7.72436582318171	0.999743049159622
IL28+TLA+TNF+IL1-IFN+IL28+TLA+IL1	0.782963069999997	-11.568327356515	13.134253496515	1
IL28+TNF-IFN+IL28+TLA+IL1	-5.96868547333333	-18.3199758998484	6.38260495318171	0.986083377344149
IL28+TNF+IL1-IFN+IL28+TLA+IL1	-8.302060242	-20.653350668515	4.04923018451504	0.68392287894943
null-IFN+IL28+TLA+IL1	-25.0101890826667	-37.3614795091817	-12.6588986561516	1.43749002701199e-08
TLA -IFN+IL28+TLA+IL1	-18.2005738896667	-30.5518643161817	-5.84928346315162	8.3370364570623e-05
TLA+ IL1-IFN+IL28+TLA+IL1	-10.8597082303333	-23.2109986568484	1.49158219618171	0.170394464737428
TLA+TNF-IFN+IL28+TLA+IL1	-19.4908971873333	-31.8421876138484	-7.13960676081828	1.69199038517753e-05
TLA+TNF+IL1-IFN+IL28+TLA+IL1	2.93562820333333	-9.41566222318171	15.2869186298484	0.999999987186449
TNF+IL1-IFN+IL28+TLA+IL1	0.900647426666669	-11.4506429998484	13.2519378531817	1
TNFa-IFN+IL28+TLA+IL1	-2.78759434	-15.138884766515	9.56369608651504	0.999999996495226
IFN+IL28+TLA+TNF+IL1-IFN+IL28+TLA+TNF	-5.24593645333333	-17.5972268798484	7.10535397318171	0.9978337466013
IFN+IL28+TNF-IFN+IL28+TLA+TNF	-1.58792805666667	-13.9392184831817	10.7633623698484	1
IFN+IL28+TNF+IL1-IFN+IL28+TLA+TNF	7.49950885666667	-4.85178156984838	19.8507992831817	0.844903441476834
IFN+TLA-IFN+IL28+TLA+TNF	-17.7702836396667	-30.1215740661817	-5.41899321315162	0.000140596800824455
IFN+TLA+IL1-IFN+IL28+TLA+TNF	3.13654383333333	-9.21474659318171	15.4878342598484	0.999999935481983
IFN+TLA+TNF-IFN+IL28+TLA+TNF	-1.23554488	-13.586835306515	11.115745546515	1
IFN+TLA+TNF+IL1-IFN+IL28+TLA+TNF	6.21974621999999	-6.13154420651505	18.571036646515	0.976609160013853
IFN+TNF-IFN+IL28+TLA+TNF	0.769609270000004	-11.581681156515	13.120899696515	1
IFNb-IFN+IL28+TLA+TNF	-14.6179322566667	-26.9692226831817	-2.26664183015162	0.00525303398311072
IL1b-IFN+IL28+TLA+TNF	-5.96120101	-18.312491436515	6.39008941651505	0.986309587079063
IL28-IFN+IL28+TLA+TNF	-23.6428747553333	-35.9941651818484	-11.2915843288183	8.4330267768884e-08
IL28+IL1b-IFN+IL28+TLA+TNF	-13.8896434166667	-26.2409338431817	-1.53835299015162	0.0112901929066005
IL28+TLA-IFN+IL28+TLA+TNF	-28.5497438766667	-40.9010343031817	-16.1984534501516	1.58972501829169e-10
IL28+TLA+IL1-IFN+IL28+TLA+TNF	-19.7907763476667	-32.1420667741817	-7.43948592115162	1.1621338283585e-05
IL28+TLA+TNF-IFN+IL28+TLA+TNF	-12.33912366	-24.690414086515	0.0121667665150458	0.0505508731179571
IL28+TLA+TNF+IL1-IFN+IL28+TLA+TNF	-6.92923598666667	-19.2805264131817	5.42205443984838	0.9234562183744
IL28+TNF-IFN+IL28+TLA+TNF	-13.68088453	-26.032174956515	-1.32959410348496	0.0139675738924677
IL28+TNF+IL1-IFN+IL28+TLA+TNF	-16.0142592986667	-28.3655497251817	-3.66296887215162	0.00111385693599741
null-IFN+IL28+TLA+TNF	-32.7223881393333	-45.0736785658484	-20.3710977128183	1.05341291245509e-11
TLA -IFN+IL28+TLA+TNF	-25.9127729463333	-38.2640633728484	-13.5614825198183	4.47497361388827e-09
TLA+ IL1-IFN+IL28+TLA+TNF	-18.571907287	-30.923197713515	-6.22061686048496	5.28949457899719e-05
TLA+TNF-IFN+IL28+TLA+TNF	-27.203096244	-39.554386670515	-14.8518058174849	8.52787507277242e-10
TLA+TNF+IL1-IFN+IL28+TLA+TNF	-4.77657085333333	-17.1278612798484	7.57471957318171	0.999546070798667
TNF+IL1-IFN+IL28+TLA+TNF	-6.81155163	-19.162842056515	5.53973879651505	0.935482862618925
TNFa-IFN+IL28+TLA+TNF	-10.4997933966667	-22.8510838231817	1.85149702984838	0.220055593508577
IFN+IL28+TNF-IFN+IL28+TLA+TNF+IL1	3.65800839666667	-8.69328202984838	16.0092988231817	0.999997758743983
IFN+IL28+TNF+IL1-IFN+IL28+TLA+TNF+IL1	12.74544531	0.394154883484953	25.096735736515	0.0347993711697383
IFN+TLA-IFN+IL28+TLA+TNF+IL1	-12.5243471863333	-24.8756376128484	-0.173056759818289	0.0427194640899587
IFN+TLA+IL1-IFN+IL28+TLA+TNF+IL1	8.38248028666667	-3.96881013984838	20.7337707131817	0.665551720220884
IFN+TLA+TNF-IFN+IL28+TLA+TNF+IL1	4.01039157333333	-8.34089885318171	16.3616819998484	0.999984040481197
IFN+TLA+TNF+IL1-IFN+IL28+TLA+TNF+IL1	11.4656826733333	-0.885607753181722	23.8169730998484	0.106723521931602
IFN+TNF-IFN+IL28+TLA+TNF+IL1	6.01554572333334	-6.33574470318171	18.3668361498484	0.984598542378293
IFNb-IFN+IL28+TLA+TNF+IL1	-9.37199580333333	-21.7232862298484	2.97929462318171	0.434438226475587
IL1b-IFN+IL28+TLA+TNF+IL1	-0.715264556666664	-13.0665549831817	11.6360258698484	1
IL28-IFN+IL28+TLA+TNF+IL1	-18.396938302	-30.748228728515	-6.04564787548496	6.55707658592242e-05
IL28+IL1b-IFN+IL28+TLA+TNF+IL1	-8.64370696333333	-20.9949973898484	3.70758346318171	0.604497272118597
IL28+TLA-IFN+IL28+TLA+TNF+IL1	-23.3038074233333	-35.6550978498484	-10.9525169968183	1.30699553735347e-07
IL28+TLA+IL1-IFN+IL28+TLA+TNF+IL1	-14.5448398943333	-26.8961303208484	-2.19354946781829	0.0056808188322427
IL28+TLA+TNF-IFN+IL28+TLA+TNF+IL1	-7.09318720666667	-19.4444776331817	5.25810321984838	0.904335681652264
IL28+TLA+TNF+IL1-IFN+IL28+TLA+TNF+IL1	-1.68329953333334	-14.0345899598484	10.6679908931817	1
IL28+TNF-IFN+IL28+TLA+TNF+IL1	-8.43494807666667	-20.7862385031817	3.91634234984838	0.653436138020273
IL28+TNF+IL1-IFN+IL28+TLA+TNF+IL1	-10.7683228453333	-23.1196132718484	1.58296758118171	0.182124234197815
null-IFN+IL28+TLA+TNF+IL1	-27.476451686	-39.8277421125151	-15.125161259485	6.02460636933699e-10
TLA -IFN+IL28+TLA+TNF+IL1	-20.666836493	-33.018126919515	-8.31554606648495	3.84514402307357e-06
TLA+ IL1-IFN+IL28+TLA+TNF+IL1	-13.3259708336667	-25.6772612601817	-0.974680407151624	0.0199102456205122
TLA+TNF-IFN+IL28+TLA+TNF+IL1	-21.9571597906667	-34.3084502171817	-9.60586936415161	7.40449208058713e-07
TLA+TNF+IL1-IFN+IL28+TLA+TNF+IL1	0.4693656	-11.881924826515	12.820656026515	1
TNF+IL1-IFN+IL28+TLA+TNF+IL1	-1.56561517666666	-13.9169056031817	10.7856752498484	1
TNFa-IFN+IL28+TLA+TNF+IL1	-5.25385694333334	-17.6051473698484	7.09743348318171	0.997781718744768
IFN+IL28+TNF+IL1-IFN+IL28+TNF	9.08743691333333	-3.26385351318171	21.4387273398484	0.499623135571243
IFN+TLA-IFN+IL28+TNF	-16.182355583	-28.533646009515	-3.83106515648496	0.000918330551677893
IFN+TLA+IL1-IFN+IL28+TNF	4.72447189	-7.62681853651504	17.075762316515	0.999626092139405
IFN+TLA+TNF-IFN+IL28+TNF	0.352383176666667	-11.9989072498484	12.7036736031817	1
IFN+TLA+TNF+IL1-IFN+IL28+TNF	7.80767427666666	-4.54361614984839	20.1589647031817	0.788998191355684
IFN+TNF-IFN+IL28+TNF	2.35753732666667	-9.99375309984837	14.7088277531817	0.999999999955801
IFNb-IFN+IL28+TNF	-13.0300042	-25.381294626515	-0.678713773484953	0.0265595235360568
IL1b-IFN+IL28+TNF	-4.37327295333333	-16.7245633798484	7.97801747318171	0.999910384074721
IL28-IFN+IL28+TNF	-22.0549466986667	-34.4062371251817	-9.70365627215162	6.53104039960439e-07
IL28+IL1b-IFN+IL28+TNF	-12.30171536	-24.653005786515	0.0495750665150432	0.0522782829478999
IL28+TLA-IFN+IL28+TNF	-26.96181582	-39.313106246515	-14.610525393485	1.16060705490639e-09
IL28+TLA+IL1-IFN+IL28+TNF	-18.202848291	-30.554138717515	-5.85155786448496	8.31392566925659e-05
IL28+TLA+TNF-IFN+IL28+TNF	-10.7511956033333	-23.1024860298484	1.60009482318171	0.184388386396737
IL28+TLA+TNF+IL1-IFN+IL28+TNF	-5.34130793	-17.692598356515	7.00998249651504	0.997132589836593
IL28+TNF-IFN+IL28+TNF	-12.0929564733333	-24.4442468998484	0.25833395318171	0.0629022641963134
IL28+TNF+IL1-IFN+IL28+TNF	-14.426331242	-26.777621668515	-2.07504081548496	0.00644526858438921
null-IFN+IL28+TNF	-31.1344600826667	-43.4857505091817	-18.7831696561516	1.53709267536328e-11
TLA -IFN+IL28+TNF	-24.3248448896667	-36.6761353161817	-11.9735544631516	3.49011576306069e-08
TLA+ IL1-IFN+IL28+TNF	-16.9839792303333	-29.3352696568484	-4.63268880381829	0.000360090739770169
TLA+TNF-IFN+IL28+TNF	-25.6151681873333	-37.9664586138484	-13.2638777608183	6.57296761463755e-09
TLA+TNF+IL1-IFN+IL28+TNF	-3.18864279666667	-15.5399332231817	9.16264762984838	0.99999990428656
TNF+IL1-IFN+IL28+TNF	-5.22362357333333	-17.5749139998484	7.12766685318171	0.997974740815193
TNFa-IFN+IL28+TNF	-8.91186534	-21.263155766515	3.43942508651504	0.540932281505145
IFN+TLA-IFN+IL28+TNF+IL1	-25.2697924963333	-37.6210829228484	-12.9185020698183	1.0273658035409e-08
IFN+TLA+IL1-IFN+IL28+TNF+IL1	-4.36296502333333	-16.7142554498484	7.98832540318171	0.999914354747875
IFN+TLA+TNF-IFN+IL28+TNF+IL1	-8.73505373666666	-21.0863441631817	3.61623668984838	0.582860726384282
IFN+TLA+TNF+IL1-IFN+IL28+TNF+IL1	-1.27976263666667	-13.6310530631817	11.0715277898484	1
IFN+TNF-IFN+IL28+TNF+IL1	-6.72989958666666	-19.0811900131817	5.62139083984838	0.943018277909488
IFNb-IFN+IL28+TNF+IL1	-22.1174411133333	-34.4687315398484	-9.76615068681828	6.02734385624082e-07
IL1b-IFN+IL28+TNF+IL1	-13.4607098666667	-25.8120002931817	-1.10941944015162	0.0174226104712882
IL28-IFN+IL28+TNF+IL1	-31.142383612	-43.493674038515	-18.791093185485	1.53143053793769e-11
IL28+IL1b-IFN+IL28+TNF+IL1	-21.3891522733333	-33.7404426998484	-9.03786184681829	1.53247502143739e-06
IL28+TLA-IFN+IL28+TNF+IL1	-36.0492527333333	-48.4005431598484	-23.6979623068183	9.6641583624546e-12
IL28+TLA+IL1-IFN+IL28+TNF+IL1	-27.2902852043333	-39.6415756308484	-14.9389947778183	7.6314599084526e-10
IL28+TLA+TNF-IFN+IL28+TNF+IL1	-19.8386325166667	-32.1899229431817	-7.48734209015162	1.09434906508943e-05
IL28+TLA+TNF+IL1-IFN+IL28+TNF+IL1	-14.4287448433333	-26.7800352698484	-2.07745441681829	0.0064287722720946
IL28+TNF-IFN+IL28+TNF+IL1	-21.1803933866667	-33.5316838131817	-8.82910296015162	2.00048958320931e-06
IL28+TNF+IL1-IFN+IL28+TNF+IL1	-23.5137681553333	-35.8650585818484	-11.1624777288183	9.96463039859563e-08
null-IFN+IL28+TNF+IL1	-40.221896996	-52.573187422515	-27.870606569485	9.56823509312699e-12
TLA -IFN+IL28+TNF+IL1	-33.412281803	-45.763572229515	-21.0609913764849	1.00655039858566e-11
TLA+ IL1-IFN+IL28+TNF+IL1	-26.0714161436667	-38.4227065701817	-13.7201257171516	3.64643937267317e-09
TLA+TNF-IFN+IL28+TNF+IL1	-34.7026051006667	-47.0538955271817	-22.3513146741516	9.76552172460288e-12
TLA+TNF+IL1-IFN+IL28+TNF+IL1	-12.27607971	-24.627370136515	0.0752107165150466	0.0534918618673472
TNF+IL1-IFN+IL28+TNF+IL1	-14.3110604866667	-26.6623509131817	-1.95977006015162	0.00728136157630477
TNFa-IFN+IL28+TNF+IL1	-17.9993022533333	-30.3505926798484	-5.64801182681829	0.000106526175773891
IFN+TLA+IL1-IFN+TLA	20.906827473	8.55553704648496	33.258117899515	2.83451928184686e-06
IFN+TLA+TNF-IFN+TLA	16.5347387596667	4.18344833315162	28.8860291861817	0.000610384740081127
IFN+TLA+TNF+IL1-IFN+TLA	23.9900298596667	11.6387394331516	36.3413202861817	5.3826504475829e-08
IFN+TNF-IFN+TLA	18.5398929096667	6.18860248315162	30.8911833361817	5.50185726458929e-05
IFNb-IFN+TLA	3.152351383	-9.19893904351504	15.503641809515	0.999999927205126
IL1b-IFN+TLA	11.8090826296667	-0.542207796848375	24.1603730561817	0.0803235004695764
IL28-IFN+TLA	-5.87259111566667	-18.2238815421817	6.47869931084838	0.988771159552813
IL28+IL1b-IFN+TLA	3.880640223	-8.47065020351505	16.231930649515	0.999991972262343
IL28+TLA-IFN+TLA	-10.779460237	-23.130750663515	1.57183018951504	0.18066311268389
IL28+TLA+IL1-IFN+TLA	-2.020492708	-14.371783134515	10.330797718515	1
IL28+TLA+TNF-IFN+TLA	5.43115997966667	-6.92013044684838	17.7824504061817	0.996304414660949
IL28+TLA+TNF+IL1-IFN+TLA	10.841047653	-1.51024277351505	23.192338079515	0.172741876106108
IL28+TNF-IFN+TLA	4.08939910966667	-8.26189131684838	16.4406895361817	0.999976203628684
IL28+TNF+IL1-IFN+TLA	1.756024341	-10.595266085515	14.107314767515	1
null-IFN+TLA	-14.9521044996667	-27.3033949261817	-2.60081407315163	0.00365801534587318
TLA -IFN+TLA	-8.14248930666666	-20.4937797331817	4.20880111984838	0.71949558154889
TLA+ IL1-IFN+TLA	-0.801623647333335	-13.1529140738484	11.5496667791817	1
TLA+TNF-IFN+TLA	-9.43281260433332	-21.7841030308484	2.91847782218172	0.420916024095267
TLA+TNF+IL1-IFN+TLA	12.9937127863333	0.642422359818289	25.3450032128484	0.0275012519349975
TNF+IL1-IFN+TLA	10.9587320096667	-1.39255841684838	23.3100224361817	0.158342509567175
TNFa-IFN+TLA	7.270490243	-5.08080018351505	19.621780669515	0.880500663804578
IFN+TLA+TNF-IFN+TLA+IL1	-4.37208871333333	-16.7233791398484	7.97920171318171	0.999910848528359
IFN+TLA+TNF+IL1-IFN+TLA+IL1	3.08320238666666	-9.26808803984839	15.4344928131817	0.999999957356192
IFN+TNF-IFN+TLA+IL1	-2.36693456333333	-14.7182249898484	9.98435586318171	0.999999999950795
IFNb-IFN+TLA+IL1	-17.75447609	-30.105766516515	-5.40318566348495	0.000143307734104203
IL1b-IFN+TLA+IL1	-9.09774484333333	-21.4490352698484	3.25354558318171	0.497217275033493
IL28-IFN+TLA+IL1	-26.7794185886667	-39.1307090151817	-14.4281281621516	1.46616851992576e-09
IL28+IL1b-IFN+TLA+IL1	-17.02618725	-29.377477676515	-4.67489682348496	0.00034254227772601
IL28+TLA-IFN+TLA+IL1	-31.68628771	-44.037578136515	-19.334997283485	1.25814914042621e-11
IL28+TLA+IL1-IFN+TLA+IL1	-22.927320181	-35.278610607515	-10.576029754485	2.12482801242864e-07
IL28+TLA+TNF-IFN+TLA+IL1	-15.4756674933333	-27.8269579198484	-3.12437706681829	0.00204977191780709
IL28+TLA+TNF+IL1-IFN+TLA+IL1	-10.06577982	-22.417070246515	2.28551060651504	0.292472707633519
IL28+TNF-IFN+TLA+IL1	-16.8174283633333	-29.1687187898484	-4.46613793681829	0.000438289276385895
IL28+TNF+IL1-IFN+TLA+IL1	-19.150803132	-31.502093558515	-6.79951270548496	2.58527969877465e-05
null-IFN+TLA+IL1	-35.8589319726667	-48.2102223991817	-23.5076415461516	9.67881330637965e-12
TLA -IFN+TLA+IL1	-29.0493167796667	-41.4006072061817	-16.6980263531516	8.84948780921491e-11
TLA+ IL1-IFN+TLA+IL1	-21.7084511203333	-34.0597415468484	-9.35716069381829	1.01854231526755e-06
TLA+TNF-IFN+TLA+IL1	-30.3396400773333	-42.6909305038484	-17.9883496508183	2.50477416585682e-11
TLA+TNF+IL1-IFN+TLA+IL1	-7.91311468666667	-20.2644051131817	4.43817573984838	0.767984599483305
TNF+IL1-IFN+TLA+IL1	-9.94809546333333	-22.2993858898484	2.40319496318171	0.314428856798362
TNFa-IFN+TLA+IL1	-13.63633723	-25.987627656515	-1.28504680348496	0.0146105888645843
IFN+TLA+TNF+IL1-IFN+TLA+TNF	7.45529109999999	-4.89599932651505	19.806581526515	0.852189393339417
IFN+TNF-IFN+TLA+TNF	2.00515415	-10.346136276515	14.356444576515	1
IFNb-IFN+TLA+TNF	-13.3823873766667	-25.7336778031817	-1.03109695015162	0.0188313052311065
IL1b-IFN+TLA+TNF	-4.72565613	-17.076946556515	7.62563429651505	0.999624421875579
IL28-IFN+TLA+TNF	-22.4073298753333	-34.7586203018484	-10.0560394488183	4.15211357629452e-07
IL28+IL1b-IFN+TLA+TNF	-12.6540985366667	-25.0053889631817	-0.302808110151624	0.037896193808336
IL28+TLA-IFN+TLA+TNF	-27.3141989966667	-39.6654894231817	-14.9629085701516	7.4029604668624e-10
IL28+TLA+IL1-IFN+TLA+TNF	-18.5552314676667	-30.9065218941817	-6.20394104115162	5.39908472031447e-05
IL28+TLA+TNF-IFN+TLA+TNF	-11.10357878	-23.454869206515	1.24771164651504	0.141914671666837
IL28+TLA+TNF+IL1-IFN+TLA+TNF	-5.69369110666667	-18.0449815331817	6.65759931984837	0.99265608736156
IL28+TNF-IFN+TLA+TNF	-12.44533965	-24.796630076515	-0.0940492234849568	0.0459175807508505
IL28+TNF+IL1-IFN+TLA+TNF	-14.7787144186667	-27.1300048451817	-2.42742399215162	0.00441711198316219
null-IFN+TLA+TNF	-31.4868432593333	-43.8381336858484	-19.1355528328183	1.33919542122385e-11
TLA -IFN+TLA+TNF	-24.6772280663333	-37.0285184928484	-12.3259376398183	2.21187254068056e-08
TLA+ IL1-IFN+TLA+TNF	-17.336362407	-29.687652833515	-4.98507198048496	0.000236836358505577
TLA+TNF-IFN+TLA+TNF	-25.967551364	-38.318841790515	-13.6162609374849	4.16944934134023e-09
TLA+TNF+IL1-IFN+TLA+TNF	-3.54102597333333	-15.8923163998484	8.81026445318171	0.999998912907163
TNF+IL1-IFN+TLA+TNF	-5.57600675	-17.927297176515	6.77528367651505	0.994549144165738
TNFa-IFN+TLA+TNF	-9.26424851666667	-21.6155389431817	3.08704190984838	0.458783389783715
IFN+TNF-IFN+TLA+TNF+IL1	-5.45013694999999	-17.801427376515	6.90115347651506	0.99610588387674
IFNb-IFN+TLA+TNF+IL1	-20.8376784766667	-33.1889689031817	-8.48638805015161	3.0950736688018e-06
IL1b-IFN+TLA+TNF+IL1	-12.18094723	-24.532237656515	0.170343196515057	0.0582142360969791
IL28-IFN+TLA+TNF+IL1	-29.8626209753333	-42.2139114018484	-17.5113305488183	3.76992881356841e-11
IL28+IL1b-IFN+TLA+TNF+IL1	-20.1093896366667	-32.4606800631817	-7.75809921015161	7.78337837792353e-06
IL28+TLA-IFN+TLA+TNF+IL1	-34.7694900966667	-47.1207805231817	-22.4181996701516	9.75142189219014e-12
IL28+TLA+IL1-IFN+TLA+TNF+IL1	-26.0105225676667	-38.3618129941817	-13.6592321411516	3.94450494489718e-09
IL28+TLA+TNF-IFN+TLA+TNF+IL1	-18.55886988	-30.910160306515	-6.20757945348494	5.37498486973265e-05
IL28+TLA+TNF+IL1-IFN+TLA+TNF+IL1	-13.1489822066667	-25.5002726331817	-0.797691780151615	0.0236744858484238
IL28+TNF-IFN+TLA+TNF+IL1	-19.90063075	-32.251921176515	-7.54934032348495	1.01231793875334e-05
IL28+TNF+IL1-IFN+TLA+TNF+IL1	-22.2340055186667	-34.5852959451817	-9.88271509215161	5.18890992950993e-07
null-IFN+TLA+TNF+IL1	-38.9421343593333	-51.2934247858484	-26.5908439328183	9.57889323416339e-12
TLA -IFN+TLA+TNF+IL1	-32.1325191663333	-44.4838095928484	-19.7812287398183	1.13752340880069e-11
TLA+ IL1-IFN+TLA+TNF+IL1	-24.791653507	-37.142943933515	-12.4403630804849	1.90738765892817e-08
TLA+TNF-IFN+TLA+TNF+IL1	-33.422842464	-45.774132890515	-21.0715520374849	1.00753849707758e-11
TLA+TNF+IL1-IFN+TLA+TNF+IL1	-10.9963170733333	-23.3476074998484	1.35497335318172	0.153944317568718
TNF+IL1-IFN+TLA+TNF+IL1	-13.03129785	-25.382588276515	-0.680007423484943	0.0265265028944868
TNFa-IFN+TLA+TNF+IL1	-16.7195396166667	-29.0708300431817	-4.36824919015161	0.000491720793315276
IFNb-IFN+TNF	-15.3875415266667	-27.7388319531817	-3.03625110015162	0.00226190012303751
IL1b-IFN+TNF	-6.73081028	-19.082100706515	5.62048014651504	0.942937806142109
IL28-IFN+TNF	-24.4124840253333	-36.7637744518484	-12.0611935988183	3.1158694735467e-08
IL28+IL1b-IFN+TNF	-14.6592526866667	-27.0105431131817	-2.30796226015163	0.00502490816373713
IL28+TLA-IFN+TNF	-29.3193531466667	-41.6706435731817	-16.9680627201516	6.5555672001949e-11
IL28+TLA+IL1-IFN+TNF	-20.5603856176667	-32.9116760441817	-8.20909519115163	4.40096154730174e-06
IL28+TLA+TNF-IFN+TNF	-13.10873293	-25.460023356515	-0.757442503484958	0.0246167630601245
IL28+TLA+TNF+IL1-IFN+TNF	-7.69884525666667	-20.0501356831817	4.65244516984837	0.809723688638384
IL28+TNF-IFN+TNF	-14.4504938	-26.801784226515	-2.09920337348496	0.00628191395878186
IL28+TNF+IL1-IFN+TNF	-16.7838685686667	-29.1351589951817	-4.43257814215163	0.000455937732937506
null-IFN+TNF	-33.4919974093333	-45.8432878358484	-21.1407069828183	1.00396357893828e-11
TLA -IFN+TNF	-26.6823822163333	-39.0336726428484	-14.3310917898183	1.66061686623920e-09
TLA+ IL1-IFN+TNF	-19.341516557	-31.692806983515	-6.99022613048496	2.03886722150992e-05
TLA+TNF-IFN+TNF	-27.972705514	-40.323995940515	-15.6214150874849	3.22724402757046e-10
TLA+TNF+IL1-IFN+TNF	-5.54618012333334	-17.8974705498484	6.80511030318171	0.994958284650653
TNF+IL1-IFN+TNF	-7.5811609	-19.932451326515	4.77012952651504	0.830946623919407
TNFa-IFN+TNF	-11.2694026666667	-23.6206930931817	1.08188775984837	0.124793022646759
IL1b-IFNb	8.65673124666667	-3.69455917984838	21.0080216731817	0.601417187047953
IL28-IFNb	-9.02494249866667	-21.3762329251817	3.32634792784837	0.514262067988478
IL28+IL1b-IFNb	0.728288839999996	-11.623001586515	13.079579266515	1
IL28+TLA-IFNb	-13.93181162	-26.283102046515	-1.58052119348496	0.0108111668736598
IL28+TLA+IL1-IFNb	-5.17284409100001	-17.5241345175151	7.17844633551504	0.998266613720813
IL28+TLA+TNF-IFNb	2.27880859666666	-10.0724818298484	14.6300990231817	0.999999999982398
IL28+TLA+TNF+IL1-IFNb	7.68869626999999	-4.66259415651505	20.039986696515	0.8116037958069
IL28+TNF-IFNb	0.937047726666663	-11.4142426998484	13.2883381531817	1
IL28+TNF+IL1-IFNb	-1.396327042	-13.747617468515	10.954963384515	1
null-IFNb	-18.1044558826667	-30.4557463091817	-5.75316545615163	9.37356128939415e-05
TLA -IFNb	-11.2948406896667	-23.6461311161817	1.05644973684838	0.122319995182983
TLA+ IL1-IFNb	-3.95397503033334	-16.3052654568484	8.39731539618171	0.99998810480091
TLA+TNF-IFNb	-12.5851639873333	-24.9364544138484	-0.233873560818278	0.040394389644499
TLA+TNF+IL1-IFNb	9.84136140333333	-2.50992902318171	22.1926518298484	0.3351542347381
TNF+IL1-IFNb	7.80638062666667	-4.54490979984838	20.1576710531817	0.789250460940315
TNFa-IFNb	4.11813885999999	-8.23315156651505	16.469429286515	0.999972575785588
IL28-IL1b	-17.6816737453333	-30.0329641718484	-5.33038331881829	0.000156468596280157
IL28+IL1b-IL1b	-7.92844240666667	-20.2797328331817	4.42284801984837	0.764858096464922
IL28+TLA-IL1b	-22.5885428666667	-34.9398332931817	-10.2372524401516	3.28820775052918e-07
IL28+TLA+IL1-IL1b	-13.8295753376667	-26.1808657641817	-1.47828491115163	0.0120068907870636
IL28+TLA+TNF-IL1b	-6.37792265	-18.729213076515	5.97336777651504	0.968475880166791
IL28+TLA+TNF+IL1-IL1b	-0.968034976666672	-13.3193254031817	11.3832554498484	1
IL28+TNF-IL1b	-7.71968352	-20.070973946515	4.63160690651504	0.805834671500553
IL28+TNF+IL1-IL1b	-10.0530582886667	-22.4043487151817	2.29823213784837	0.294799794382441
null-IL1b	-26.7611871293333	-39.1124775558484	-14.4098967028183	1.50086532091365e-09
TLA -IL1b	-19.9515719363333	-32.3028623628484	-7.60028150981829	9.49492590229806e-06
TLA+ IL1-IL1b	-12.610706277	-24.961996703515	-0.25941585048496	0.0394520606961097
TLA+TNF-IL1b	-21.241895234	-33.593185660515	-8.89060480748495	1.84952180026787e-06
TLA+TNF+IL1-IL1b	1.18463015666666	-11.1666602698484	13.5359205831817	1
TNF+IL1-IL1b	-0.85035062	-13.201641046515	11.500939806515	1
TNFa-IL1b	-4.53859238666667	-16.8898828131817	7.81269803984837	0.999819596845613
IL28+IL1b-IL28	9.75323133866667	-2.59805908784838	22.1045217651817	0.352825265944172
IL28+TLA-IL28	-4.90686912133333	-17.2581595478484	7.44442130518171	0.999276440686545
IL28+TLA+IL1-IL28	3.85209840766666	-8.49919201884838	16.2033888341817	0.999993135568548
IL28+TLA+TNF-IL28	11.3037510953333	-1.04753933118171	23.6550415218484	0.121463176525501
IL28+TLA+TNF+IL1-IL28	16.7136387686667	4.36234834215162	29.0649291951817	0.000495136711535116
IL28+TNF-IL28	9.96199022533333	-2.38930020118171	22.3132806518484	0.311786941958943
IL28+TNF+IL1-IL28	7.62861545666667	-4.72267496984838	19.9799058831817	0.822542730576677
null-IL28	-9.07951338400001	-21.4308038105151	3.27177704251504	0.501474255346379
TLA -IL28	-2.269898191	-14.621188617515	10.081392235515	0.999999999984177
TLA+ IL1-IL28	5.07096746833333	-7.28032295818171	17.4222578948484	0.998744781614674
TLA+TNF-IL28	-3.56022148866665	-15.9115119151817	8.79106893784839	0.999998772618595
TLA+TNF+IL1-IL28	18.866303902	6.51501347548495	31.217594328515	3.67887032228786e-05
TNF+IL1-IL28	16.8313231253333	4.48003269881829	29.1826135518484	0.000431178566992818
TNFa-IL28	13.1430813586667	0.791790932151621	25.4943717851817	0.0238105362716533
IL28+TLA-IL28+IL1b	-14.66010046	-27.011390886515	-2.30881003348496	0.00502032763717908
IL28+TLA+IL1-IL28+IL1b	-5.901132931	-18.252423357515	6.45015749551504	0.988020687865695
IL28+TLA+TNF-IL28+IL1b	1.55051975666667	-10.8007706698484	13.9018101831817	1
IL28+TLA+TNF+IL1-IL28+IL1b	6.96040743	-5.39088299651505	19.311697856515	0.920035021632289
IL28+TNF-IL28+IL1b	0.208758886666667	-12.1425315398484	12.5600493131817	1
IL28+TNF+IL1-IL28+IL1b	-2.124615882	-14.475906308515	10.226674544515	1
null-IL28+IL1b	-18.8327447226667	-31.1840351491817	-6.48145429615163	3.83473462118866e-05
TLA -IL28+IL1b	-12.0231295296667	-24.3744199561817	0.328160896848383	0.0668526685138469
TLA+ IL1-IL28+IL1b	-4.68226387033333	-17.0335542968484	7.66902655618171	0.999681492705378
TLA+TNF-IL28+IL1b	-13.3134528273333	-25.6647432538484	-0.962162400818274	0.02015723080323
TLA+TNF+IL1-IL28+IL1b	9.11307256333333	-3.23821786318171	21.4643629898484	0.493644795505129
TNF+IL1-IL28+IL1b	7.07809178666667	-5.27319863984837	19.4293822131817	0.90621299982675
TNFa-IL28+IL1b	3.38985002	-8.96144040651505	15.741140446515	0.99999959771712
IL28+TLA+IL1-IL28+TLA	8.758967529	-3.59232289751504	21.110257955515	0.577187496392898
IL28+TLA+TNF-IL28+TLA	16.2106202166667	3.85932979015162	28.5619106431817	0.000888897939128275
IL28+TLA+TNF+IL1-IL28+TLA	21.62050789	9.26921746348495	33.971798316515	1.13995447426074e-06
IL28+TNF-IL28+TLA	14.8688593466667	2.51756892015162	27.2201497731817	0.00400547457448885
IL28+TNF+IL1-IL28+TLA	12.535484578	0.184194151484958	24.886775004515	0.0422849552830332
null-IL28+TLA	-4.17264426266667	-16.5239346891817	8.17864616384837	0.999964282299802
TLA -IL28+TLA	2.63697093033334	-9.71431949618171	14.9882613568484	0.999999999153994
TLA+ IL1-IL28+TLA	9.97783658966667	-2.37345383684838	22.3291270161817	0.308790010053438
TLA+TNF-IL28+TLA	1.34664763266668	-11.0046427938484	13.6979380591817	1
TLA+TNF+IL1-IL28+TLA	23.7731730233333	11.4218825968183	36.1244634498484	7.1254862676895e-08
TNF+IL1-IL28+TLA	21.7381922466667	9.38690182015163	34.0894826731817	9.80464178734763e-07
TNFa-IL28+TLA	18.04995048	5.69866005348496	30.401240906515	0.000100164976345019
IL28+TLA+TNF-IL28+TLA+IL1	7.45165268766667	-4.89963773884837	19.8029431141817	0.852780258332908
IL28+TLA+TNF+IL1-IL28+TLA+IL1	12.861540361	0.510249934484955	25.212830787515	0.0311930106686573
IL28+TNF-IL28+TLA+IL1	6.10989181766667	-6.24139860884838	18.4611822441817	0.981229729752951
IL28+TNF+IL1-IL28+TLA+IL1	3.776517049	-8.57477337751504	16.127807475515	0.999995509222979
null-IL28+TLA+IL1	-12.9316117916667	-25.2829022181817	-0.580321365151628	0.0291833654855504
TLA -IL28+TLA+IL1	-6.12199659866666	-18.4732870251817	6.22929382784838	0.980758741065339
TLA+ IL1-IL28+TLA+IL1	1.21886906066667	-11.1324213658484	13.5701594871817	1
TLA+TNF-IL28+TLA+IL1	-7.41231989633332	-19.7636103228484	4.93897053018173	0.859082991627339
TLA+TNF+IL1-IL28+TLA+IL1	15.0142054943333	2.66291506781829	27.3654959208484	0.0034177369976689
TNF+IL1-IL28+TLA+IL1	12.9792247176667	0.627934291151627	25.3305151441817	0.0278856097887628
TNFa-IL28+TLA+IL1	9.290982951	-3.06030747551504	21.642273377515	0.452699662351312
IL28+TLA+TNF+IL1-IL28+TLA+TNF	5.40988767333333	-6.94140275318171	17.7611780998484	0.996516755028256
IL28+TNF-IL28+TLA+TNF	-1.34176087	-13.693051296515	11.009529556515	1
IL28+TNF+IL1-IL28+TLA+TNF	-3.67513563866667	-16.0264260651817	8.67615478784838	0.999997516208229
null-IL28+TLA+TNF	-20.3832644793333	-32.7345549058484	-8.0319740528183	5.50749890571023e-06
TLA -IL28+TLA+TNF	-13.5736492863333	-25.9249397128484	-1.22235885981829	0.015562087687269
TLA+ IL1-IL28+TLA+TNF	-6.232783627	-18.584074053515	6.11850679951504	0.976007271876508
TLA+TNF-IL28+TLA+TNF	-14.863972584	-27.215263010515	-2.51268215748494	0.00402681956584716
TLA+TNF+IL1-IL28+TLA+TNF	7.56255280666667	-4.78873761984838	19.9138432331817	0.834183871562088
TNF+IL1-IL28+TLA+TNF	5.52757203	-6.82371839651504	17.878862456515	0.995200320427587
TNFa-IL28+TLA+TNF	1.83933026333333	-10.5119601631817	14.1906206898484	1
IL28+TNF-IL28+TLA+TNF+IL1	-6.75164854333333	-19.1029389698484	5.59964188318171	0.941074613841483
IL28+TNF+IL1-IL28+TLA+TNF+IL1	-9.085023312	-21.436313738515	3.26626711451505	0.500186847305966
null-IL28+TLA+TNF+IL1	-25.7931521526667	-38.1444425791817	-13.4418617261516	5.22251586421163e-09
TLA -IL28+TLA+TNF+IL1	-18.9835369596667	-31.3348273861817	-6.63224653315162	3.18182109778631e-05
TLA+ IL1-IL28+TLA+TNF+IL1	-11.6426713003333	-23.9939617268484	0.708619126181713	0.0923333994204644
TLA+TNF-IL28+TLA+TNF+IL1	-20.2738602573333	-32.6251506838484	-7.92256983081827	6.32441407699691e-06
TLA+TNF+IL1-IL28+TLA+TNF+IL1	2.15266513333334	-10.1986252931817	14.5039555598484	1
TNF+IL1-IL28+TLA+TNF+IL1	0.117684356666672	-12.2336060698484	12.4689747831817	1
TNFa-IL28+TLA+TNF+IL1	-3.57055741	-15.921847836515	8.78073301651505	0.999998690297053
IL28+TNF+IL1-IL28+TNF	-2.33337476866667	-14.6846651951817	10.0179156578484	0.999999999966545
null-IL28+TNF	-19.0415036093333	-31.3927940358484	-6.6902131828183	2.96112845217245e-05
TLA -IL28+TNF	-12.2318884163333	-24.5831788428484	0.119402010181716	0.0556420222752703
TLA+ IL1-IL28+TNF	-4.891022757	-17.242313183515	7.46026766951504	0.999315369971457
TLA+TNF-IL28+TNF	-13.522211714	-25.873502140515	-1.17092128748494	0.0163853820982863
TLA+TNF+IL1-IL28+TNF	8.90431367666667	-3.44697674984838	21.2556041031817	0.542719562787981
TNF+IL1-IL28+TNF	6.8693329	-5.48195752651504	19.220623326515	0.929752411685209
TNFa-IL28+TNF	3.18109113333333	-9.17019929318171	15.5323815598484	0.999999909550675
null-IL28+TNF+IL1	-16.7081288406667	-29.0594192671817	-4.35683841415163	0.000498347163716439
TLA -IL28+TNF+IL1	-9.89851364766666	-22.2498040741817	2.45277677884838	0.323962422241922
TLA+ IL1-IL28+TNF+IL1	-2.55764798833333	-14.9089384148484	9.79364243818171	0.999999999617492
TLA+TNF-IL28+TNF+IL1	-11.1888369453333	-23.5401273718484	1.16245348118172	0.132892254631488
TLA+TNF+IL1-IL28+TNF+IL1	11.2376884453333	-1.11360198118171	23.5889788718484	0.127932508594267
TNF+IL1-IL28+TNF+IL1	9.20270766866667	-3.14858275784838	21.5539980951817	0.472886083204407
TNFa-IL28+TNF+IL1	5.514465902	-6.83682452451505	17.865756328515	0.995364902674536
TLA -null	6.80961519300001	-5.54167523351503	19.1609056195151	0.935669144609822
TLA+ IL1-null	14.1504808523333	1.7991904258183	26.5017712788484	0.00861779550095421
TLA+TNF-null	5.51929189533335	-6.83199853118169	17.8705823218484	0.9953048571677
TLA+TNF+IL1-null	27.945817286	15.594526859485	40.2971077125151	3.33733374269229e-10
TNF+IL1-null	25.9108365093333	13.5595460828183	38.2621269358484	4.48617776260818e-09
TNFa-null	22.2225947426667	9.87130431615163	34.5738851691817	5.26557771940439e-07
TLA+ IL1-TLA	7.34086565933333	-5.01042476718172	19.6921560858484	0.870131692980074
TLA+TNF-TLA	-1.29032329766666	-13.6416137241817	11.0609671288484	1
TLA+TNF+IL1-TLA	21.136202093	8.78491166648495	33.487492519515	2.11646031889057e-06
TNF+IL1-TLA	19.1012213163333	6.74993088981829	31.4525117428484	2.7495570031788e-05
TNFa-TLA	15.4129795496667	3.06168912315162	27.7642699761817	0.00219859625643581
TLA+TNF-TLA+ IL1	-8.63118895699998	-20.982479383515	3.72010146951506	0.607455606643422
TLA+TNF+IL1-TLA+ IL1	13.7953364336667	1.44404600715162	26.1466268601817	0.0124341845774132
TNF+IL1-TLA+ IL1	11.760355657	-0.590934769515041	24.111646083515	0.0836946165744155
TNFa-TLA+ IL1	8.07211389033333	-4.27917653618171	20.4234043168484	0.734739739952728
TLA+TNF+IL1-TLA+TNF	22.4265253906667	10.0752349641516	34.7778158171817	4.05081322818468e-07
TNF+IL1-TLA+TNF	20.391544614	8.04025418748495	32.742835040515	5.45010948793667e-06
TNFa-TLA+TNF	16.7033028473333	4.35201242081827	29.0545932738484	0.000501175736124515
TNF+IL1-TLA+TNF+IL1	-2.03498077666666	-14.3862712031817	10.3163096498484	1
TNFa-TLA+TNF+IL1	-5.72322254333334	-18.0745129698484	6.62806788318171	0.992104530388855
TNFa-TNF+IL1	-3.68824176666667	-16.0395321931817	8.66304865984837	0.999997314470247
