# Supplementary material for: Combinatorial Cytokine Code Generates Anti-Viral State in Dendritic Cells
Source: Front Immunol. 2014 Feb 26;5:73. doi: 10.3389/fimmu.2014.00073 (PMC3935347; doi:10.3389/fimmu.2014.00073)
Supplement: Supplementary file 2 [file 71252_Sealfon_DataSheet2.ZIP › R/Fig7/VCAM1.csv]

	diff	lwr	upr	p adj
IFN+IL1b-IFN+ TNF+IL1	-1.56246876466667	-3.87176906180348	0.746831532470149	0.671431597843685
IFN+IL28-IFN+ TNF+IL1	0.251969565666668	-2.05733073147015	2.56126986280348	1
IFN+IL28+IL1-IFN+ TNF+IL1	-1.00350792766667	-3.31280822480348	1.30579236947015	0.996911388721894
IFN+IL28+TLA-IFN+ TNF+IL1	-0.000440619333332393	-2.30974091647015	2.30885967780348	1
IFN+IL28+TLA+IL1-IFN+ TNF+IL1	-2.495825133	-4.80512543013681	-0.186524835863184	0.019464698734764
IFN+IL28+TLA+TNF-IFN+ TNF+IL1	-0.946934562999999	-3.25623486013681	1.36236573413682	0.998770124361203
IFN+IL28+TLA+TNF+IL1-IFN+ TNF+IL1	-1.38988605433333	-3.69918635147015	0.919414242803482	0.855659590329365
IFN+IL28+TNF-IFN+ TNF+IL1	-1.75195297766667	-4.06125327480348	0.557347319470149	0.434813443665437
IFN+IL28+TNF+IL1-IFN+ TNF+IL1	-2.347883409	-4.65718370613681	-0.0385831118631845	0.0414318234452034
IFN+TLA-IFN+ TNF+IL1	0.199426946333334	-2.10987335080348	2.50872724347015	1
IFN+TLA+IL1-IFN+ TNF+IL1	-0.0885588683333323	-2.39785916547015	2.22074142880348	1
IFN+TLA+TNF-IFN+ TNF+IL1	-0.403044167333332	-2.71234446447015	1.90625612980348	1
IFN+TLA+TNF+IL1-IFN+ TNF+IL1	0.449446093333334	-1.85985420380348	2.75874639047015	0.99999999992562
IFN+TNF-IFN+ TNF+IL1	0.124887622000001	-2.18441267513681	2.43418791913682	1
IFNb-IFN+ TNF+IL1	-1.26536128833333	-3.57466158547015	1.04393900880348	0.939603028318116
IL1b-IFN+ TNF+IL1	-0.130956621333332	-2.44025691847015	2.17834367580348	1
IL28-IFN+ TNF+IL1	-1.02596522033333	-3.33526551747015	1.28333507680348	0.995690191404159
IL28+IL1b-IFN+ TNF+IL1	0.0823806406666674	-2.22691965647015	2.39168093780348	1
IL28+TLA-IFN+ TNF+IL1	-0.0287178189999993	-2.33801811613681	2.28058247813682	1
IL28+TLA+IL1-IFN+ TNF+IL1	-1.588550295	-3.89785059213681	0.720750002136816	0.639145589537784
IL28+TLA+TNF-IFN+ TNF+IL1	-0.365341767666666	-2.67464206480348	1.94395852947015	1
IL28+TLA+TNF+IL1-IFN+ TNF+IL1	-2.60226948033333	-4.91156977747015	-0.292969183196517	0.0109632716789319
IL28+TNF-IFN+ TNF+IL1	-1.970809148	-4.28010944513681	0.338491149136816	0.213913810728939
IL28+TNF+IL1-IFN+ TNF+IL1	-1.02670309833333	-3.33600339547015	1.28259719880348	0.995644028845942
null-IFN+ TNF+IL1	-1.37126026233333	-3.68056055947015	0.938040034803483	0.871138104107662
TLA -IFN+ TNF+IL1	-1.10318324	-3.41248353713681	1.20611705713682	0.988041138066933
TLA+ IL1-IFN+ TNF+IL1	-0.388838544999999	-2.69813884213681	1.92046175213682	1
TLA+TNF-IFN+ TNF+IL1	-0.902039903666666	-3.21134020080348	1.40726039347015	0.999459371304335
TLA+TNF+IL1-IFN+ TNF+IL1	-0.548717442333333	-2.85801773947015	1.76058285480348	0.999999987274166
TNF+IL1-IFN+ TNF+IL1	0.574654126333334	-1.73464617080348	2.88395442347015	0.999999960483416
TNFa-IFN+ TNF+IL1	-0.551595733666666	-2.86089603080348	1.75770456347015	0.999999985514243
IFN+IL28-IFN+IL1b	1.81443833033333	-0.494861966803482	4.12373862747015	0.362799937524872
IFN+IL28+IL1-IFN+IL1b	0.558960837	-1.75033946013682	2.86826113413681	0.999999979909715
IFN+IL28+TLA-IFN+IL1b	1.56202814533333	-0.747272151803482	3.87132844247015	0.671971255052567
IFN+IL28+TLA+IL1-IFN+IL1b	-0.933356368333334	-3.24265666547015	1.37594392880348	0.999032174517457
IFN+IL28+TLA+TNF-IFN+IL1b	0.615534201666667	-1.69376609547015	2.92483449880348	0.999999796217622
IFN+IL28+TLA+TNF+IL1-IFN+IL1b	0.172582710333333	-2.13671758680348	2.48188300747015	1
IFN+IL28+TNF-IFN+IL1b	-0.189484213	-2.49878451013682	2.11981608413681	1
IFN+IL28+TNF+IL1-IFN+IL1b	-0.785414644333334	-3.09471494147015	1.52388565280348	0.999959161568443
IFN+TLA-IFN+IL1b	1.761895711	-0.547404586136816	4.07119600813681	0.422976157769995
IFN+TLA+IL1-IFN+IL1b	1.47390989633333	-0.835390400803482	3.78321019347015	0.774034068419003
IFN+TLA+TNF-IFN+IL1b	1.15942459733333	-1.14987569980348	3.46872489447015	0.977446069082624
IFN+TLA+TNF+IL1-IFN+IL1b	2.011914858	-0.297385439136815	4.32121515513681	0.183126101602329
IFN+TNF-IFN+IL1b	1.68735638666667	-0.621943910470148	3.99665668380348	0.51428990071841
IFNb-IFN+IL1b	0.297107476333333	-2.01219282080348	2.60640777347015	1
IL1b-IFN+IL1b	1.43151214333333	-0.877788153803482	3.74081244047015	0.817517441978135
IL28-IFN+IL1b	0.536503544333333	-1.77279675280348	2.84580384147015	0.999999992735622
IL28+IL1b-IFN+IL1b	1.64484940533333	-0.664450891803482	3.95414970247015	0.568049614456869
IL28+TLA-IFN+IL1b	1.53375094566667	-0.775549351470149	3.84305124280348	0.706100615088615
IL28+TLA+IL1-IFN+IL1b	-0.0260815303333331	-2.33538182747015	2.28321876680348	1
IL28+TLA+TNF-IFN+IL1b	1.197126997	-1.11217330013682	3.50642729413681	0.967022128915781
IL28+TLA+TNF+IL1-IFN+IL1b	-1.03980071566667	-3.34910101280348	1.26949958147015	0.994753199270515
IL28+TNF-IFN+IL1b	-0.408340383333334	-2.71764068047015	1.90095991380348	1
IL28+TNF+IL1-IFN+IL1b	0.535765666333333	-1.77353463080348	2.84506596347015	0.999999992981619
null-IFN+IL1b	0.191208502333334	-2.11809179480348	2.50050879947015	1
TLA -IFN+IL1b	0.459285524666667	-1.85001477247015	2.76858582180348	0.99999999986765
TLA+ IL1-IFN+IL1b	1.17363021966667	-1.13567007747015	3.48293051680348	0.973868972245816
TLA+TNF-IFN+IL1b	0.660428861	-1.64887143613682	2.96972915813681	0.999998971605018
TLA+TNF+IL1-IFN+IL1b	1.01375132233333	-1.29554897480348	3.32305161947015	0.996396668912676
TNF+IL1-IFN+IL1b	2.137122891	-0.172177406136815	4.44642318813681	0.109803163987077
TNFa-IFN+IL1b	1.010873031	-1.29842726613682	3.32017332813682	0.996548119273787
IFN+IL28+IL1-IFN+IL28	-1.25547749333333	-3.56477779047015	1.05382280380348	0.944330484439604
IFN+IL28+TLA-IFN+IL28	-0.252410185	-2.56171048213682	2.05689011213682	1
IFN+IL28+TLA+IL1-IFN+IL28	-2.74779469866667	-5.05709499580348	-0.438494401529852	0.00482695553716361
IFN+IL28+TLA+TNF-IFN+IL28	-1.19890412866667	-3.50820442580348	1.11039616847015	0.966454357247725
IFN+IL28+TLA+TNF+IL1-IFN+IL28	-1.64185562	-3.95115591713682	0.667444677136815	0.571849415279242
IFN+IL28+TNF-IFN+IL28	-2.00392254333333	-4.31322284047015	0.305377753803481	0.188839330219891
IFN+IL28+TNF+IL1-IFN+IL28	-2.59985297466667	-4.90915327180348	-0.290552677529852	0.011109938767455
IFN+TLA-IFN+IL28	-0.0525426193333338	-2.36184291647015	2.25675767780348	1
IFN+TLA+IL1-IFN+IL28	-0.340528434	-2.64982873113681	1.96877186313682	1
IFN+TLA+TNF-IFN+IL28	-0.655013733	-2.96431403013682	1.65428656413681	0.999999146063685
IFN+TLA+TNF+IL1-IFN+IL28	0.197476527666666	-2.11182376947015	2.50677682480348	1
IFN+TNF-IFN+IL28	-0.127081943666667	-2.43638224080348	2.18221835347015	1
IFNb-IFN+IL28	-1.517330854	-3.82663115113681	0.791969443136815	0.72538948646673
IL1b-IFN+IL28	-0.382926187	-2.69222648413681	1.92637411013682	1
IL28-IFN+IL28	-1.277934786	-3.58723508313682	1.03136551113681	0.933194358408898
IL28+IL1b-IFN+IL28	-0.169588925	-2.47888922213682	2.13971137213681	1
IL28+TLA-IFN+IL28	-0.280687384666667	-2.58998768180348	2.02861291247015	1
IL28+TLA+IL1-IFN+IL28	-1.84051986066667	-4.14982015780348	0.468780436470148	0.334629129566065
IL28+TLA+TNF-IFN+IL28	-0.617311333333334	-2.92661163047015	1.69198896380348	0.999999781975808
IL28+TLA+TNF+IL1-IFN+IL28	-2.854239046	-5.16353934313682	-0.544938748863184	0.00258958603950121
IL28+TNF-IFN+IL28	-2.22277871366667	-4.53207901080348	0.086521583470148	0.0750749521847294
IL28+TNF+IL1-IFN+IL28	-1.278672664	-3.58797296113682	1.03062763313681	0.932804334771697
null-IFN+IL28	-1.623229828	-3.93253012513681	0.686070469136815	0.595473189597064
TLA -IFN+IL28	-1.35515280566667	-3.66445310280348	0.954147491470148	0.883701262641445
TLA+ IL1-IFN+IL28	-0.640808110666667	-2.95010840780348	1.66849218647015	0.999999481830216
TLA+TNF-IFN+IL28	-1.15400946933333	-3.46330976647015	1.15529082780348	0.978705288430813
TLA+TNF+IL1-IFN+IL28	-0.800687008	-3.10998730513682	1.50861328913681	0.999940306893062
TNF+IL1-IFN+IL28	0.322684560666666	-1.98661573647015	2.63198485780348	1
TNFa-IFN+IL28	-0.803565299333333	-3.11286559647015	1.50573499780348	0.999935976723461
IFN+IL28+TLA-IFN+IL28+IL1	1.00306730833333	-1.30623298880348	3.31236760547015	0.996932053693575
IFN+IL28+TLA+IL1-IFN+IL28+IL1	-1.49231720533333	-3.80161750247015	0.816983091803481	0.753869599974933
IFN+IL28+TLA+TNF-IFN+IL28+IL1	0.0565733646666667	-2.25272693247015	2.36587366180348	1
IFN+IL28+TLA+TNF+IL1-IFN+IL28+IL1	-0.386378126666667	-2.69567842380348	1.92292217047015	1
IFN+IL28+TNF-IFN+IL28+IL1	-0.74844505	-3.05774534713682	1.56085524713682	0.999984632406279
IFN+IL28+TNF+IL1-IFN+IL28+IL1	-1.34437548133333	-3.65367577847015	0.964924815803481	0.891675758339362
IFN+TLA-IFN+IL28+IL1	1.202934874	-1.10636542313682	3.51223517113681	0.965139620007432
IFN+TLA+IL1-IFN+IL28+IL1	0.914949059333334	-1.39435123780348	3.22424935647015	0.999309156242864
IFN+TLA+TNF-IFN+IL28+IL1	0.600463760333333	-1.70883653680348	2.90976405747015	0.999999886483514
IFN+TLA+TNF+IL1-IFN+IL28+IL1	1.452954021	-0.856346276136815	3.76225431813682	0.796072114466323
IFN+TNF-IFN+IL28+IL1	1.12839554966667	-1.18090474747015	3.43769584680348	0.983938807715115
IFNb-IFN+IL28+IL1	-0.261853360666667	-2.57115365780348	2.04744693647015	1
IL1b-IFN+IL28+IL1	0.872551306333334	-1.43674899080348	3.18185160347015	0.999699842883709
IL28-IFN+IL28+IL1	-0.0224572926666666	-2.33175758980348	2.28684300447015	1
IL28+IL1b-IFN+IL28+IL1	1.08588856833333	-1.22341172880348	3.39518886547015	0.990332867761388
IL28+TLA-IFN+IL28+IL1	0.974790108666667	-1.33451018847015	3.28409040580348	0.998035092080546
IL28+TLA+IL1-IFN+IL28+IL1	-0.585042367333333	-2.89434266447015	1.72425792980348	0.999999939066676
IL28+TLA+TNF-IFN+IL28+IL1	0.63816616	-1.67113413713682	2.94746645713681	0.999999528717854
IL28+TLA+TNF+IL1-IFN+IL28+IL1	-1.59876155266667	-3.90806184980348	0.710538744470149	0.626353469836043
IL28+TNF-IFN+IL28+IL1	-0.967301220333334	-3.27660151747015	1.34199907680348	0.998262497656728
IL28+TNF+IL1-IFN+IL28+IL1	-0.0231951706666665	-2.33249546780348	2.28610512647015	1
null-IFN+IL28+IL1	-0.367752334666666	-2.67705263180348	1.94154796247015	1
TLA -IFN+IL28+IL1	-0.0996753123333332	-2.40897560947015	2.20962498480348	1
TLA+ IL1-IFN+IL28+IL1	0.614669382666667	-1.69463091447015	2.92396967980348	0.999999802829248
TLA+TNF-IFN+IL28+IL1	0.101468024	-2.20783227313682	2.41076832113681	1
TLA+TNF+IL1-IFN+IL28+IL1	0.454790485333333	-1.85450981180348	2.76409078247015	0.999999999898055
TNF+IL1-IFN+IL28+IL1	1.578162054	-0.731138243136815	3.88746235113681	0.652079612051566
TNFa-IFN+IL28+IL1	0.451912194	-1.85738810313681	2.76121249113682	0.999999999913928
IFN+IL28+TLA+IL1-IFN+IL28+TLA	-2.49538451366667	-4.80468481080348	-0.186084216529852	0.0195100288102619
IFN+IL28+TLA+TNF-IFN+IL28+TLA	-0.946493943666667	-3.25579424080348	1.36280635347015	0.998779506325085
IFN+IL28+TLA+TNF+IL1-IFN+IL28+TLA	-1.389445435	-3.69874573213682	0.919854862136815	0.856037379095634
IFN+IL28+TNF-IFN+IL28+TLA	-1.75151235833333	-4.06081265547015	0.557787938803482	0.435340941614599
IFN+IL28+TNF+IL1-IFN+IL28+TLA	-2.34744278966667	-4.65674308680348	-0.0381424925298521	0.04152178550455
IFN+TLA-IFN+IL28+TLA	0.199867565666666	-2.10943273147015	2.50916786280348	1
IFN+TLA+IL1-IFN+IL28+TLA	-0.0881182489999999	-2.39741854613681	2.22118204813682	1
IFN+TLA+TNF-IFN+IL28+TLA	-0.402603548	-2.71190384513682	1.90669674913681	1
IFN+TLA+TNF+IL1-IFN+IL28+TLA	0.449886712666666	-1.85941358447015	2.75918700980348	0.999999999923654
IFN+TNF-IFN+IL28+TLA	0.125328241333333	-2.18397205580348	2.43462853847015	1
IFNb-IFN+IL28+TLA	-1.264920669	-3.57422096613682	1.04437962813681	0.939819545164743
IL1b-IFN+IL28+TLA	-0.130516002	-2.43981629913681	2.17878429513682	1
IL28-IFN+IL28+TLA	-1.025524601	-3.33482489813681	1.28377569613681	0.995717558830451
IL28+IL1b-IFN+IL28+TLA	0.0828212599999998	-2.22647903713682	2.39212155713681	1
IL28+TLA-IFN+IL28+TLA	-0.0282771996666669	-2.33757749680348	2.28102309747015	1
IL28+TLA+IL1-IFN+IL28+TLA	-1.58810967566667	-3.89740997280348	0.721190621470148	0.639695932040508
IL28+TLA+TNF-IFN+IL28+TLA	-0.364901148333334	-2.67420144547015	1.94439914880348	1
IL28+TLA+TNF+IL1-IFN+IL28+TLA	-2.601828861	-4.91112915813681	-0.292528563863184	0.0109898788817842
IL28+TNF-IFN+IL28+TLA	-1.97036852866667	-4.27966882580348	0.338931768470148	0.214262834550452
IL28+TNF+IL1-IFN+IL28+TLA	-1.026262479	-3.33556277613682	1.28303781813681	0.99567164560027
null-IFN+IL28+TLA	-1.370819643	-3.68011994013681	0.938480654136815	0.871491984424749
TLA -IFN+IL28+TLA	-1.10274262066667	-3.41204291780348	1.20655767647015	0.988104503634922
TLA+ IL1-IFN+IL28+TLA	-0.388397925666667	-2.69769822280348	1.92090237147015	1
TLA+TNF-IFN+IL28+TLA	-0.901599284333334	-3.21089958147015	1.40770101280348	0.999463946626559
TLA+TNF+IL1-IFN+IL28+TLA	-0.548276823	-2.85757712013682	1.76102347413681	0.999999987525096
TNF+IL1-IFN+IL28+TLA	0.575094745666666	-1.73420555147015	2.88439504280348	0.999999959741425
TNFa-IFN+IL28+TLA	-0.551155114333333	-2.86045541147015	1.75814518280348	0.999999985797761
IFN+IL28+TLA+TNF-IFN+IL28+TLA+IL1	1.54889057	-0.760409727136815	3.85819086713682	0.687957239504009
IFN+IL28+TLA+TNF+IL1-IFN+IL28+TLA+IL1	1.10593907866667	-1.20336121847015	3.41523937580348	0.987638641318758
IFN+IL28+TNF-IFN+IL28+TLA+IL1	0.743872155333334	-1.56542814180348	3.05317245247015	0.999986464329316
IFN+IL28+TNF+IL1-IFN+IL28+TLA+IL1	0.147941724	-2.16135857313682	2.45724202113681	1
IFN+TLA-IFN+IL28+TLA+IL1	2.69525207933333	0.385951782196518	5.00455237647015	0.00651942336425082
IFN+TLA+IL1-IFN+IL28+TLA+IL1	2.40726626466667	0.0979659675298521	4.71656656180348	0.0307899019824612
IFN+TLA+TNF-IFN+IL28+TLA+IL1	2.09278096566667	-0.216519331470148	4.40208126280348	0.132439325506513
IFN+TLA+TNF+IL1-IFN+IL28+TLA+IL1	2.94527122633333	0.635970929196518	5.25457152347015	0.00150021637425279
IFN+TNF-IFN+IL28+TLA+IL1	2.620712755	0.311412457863185	4.93001305213682	0.0099021150758638
IFNb-IFN+IL28+TLA+IL1	1.23046384466667	-1.07883645247015	3.53976414180348	0.955115981372525
IL1b-IFN+IL28+TLA+IL1	2.36486851166667	0.0555682145298522	4.67416880880348	0.0380939040562325
IL28-IFN+IL28+TLA+IL1	1.46985991266667	-0.839440384470148	3.77916020980348	0.77837211967623
IL28+IL1b-IFN+IL28+TLA+IL1	2.57820577366667	0.268905476529852	4.88750607080348	0.0125080246122354
IL28+TLA-IFN+IL28+TLA+IL1	2.467107314	0.157807016863185	4.77640761113681	0.022630559020293
IL28+TLA+IL1-IFN+IL28+TLA+IL1	0.907274838000001	-1.40202545913681	3.21657513513682	0.999402326058797
IL28+TLA+TNF-IFN+IL28+TLA+IL1	2.13048336533333	-0.178816931803482	4.43978366247015	0.112976086975294
IL28+TLA+TNF+IL1-IFN+IL28+TLA+IL1	-0.106444347333333	-2.41574464447015	2.20285594980348	1
IL28+TNF-IFN+IL28+TLA+IL1	0.525015985	-1.78428431213682	2.83431628213682	0.999999995783761
IL28+TNF+IL1-IFN+IL28+TLA+IL1	1.46912203466667	-0.840178262470148	3.77842233180348	0.779158506431093
null-IFN+IL28+TLA+IL1	1.12456487066667	-1.18473542647015	3.43386516780348	0.98462528545087
TLA -IFN+IL28+TLA+IL1	1.392641893	-0.916658404136815	3.70194219013682	0.853284077347063
TLA+ IL1-IFN+IL28+TLA+IL1	2.106986588	-0.202313709136815	4.41628688513681	0.12481134276866
TLA+TNF-IFN+IL28+TLA+IL1	1.59378522933333	-0.715515067803482	3.90308552647015	0.632596312345395
TLA+TNF+IL1-IFN+IL28+TLA+IL1	1.94710769066667	-0.362192606470148	4.25640798780348	0.233265472139542
TNF+IL1-IFN+IL28+TLA+IL1	3.07047925933333	0.761178962196518	5.37977955647015	0.00069560990789963
TNFa-IFN+IL28+TLA+IL1	1.94422939933333	-0.365070897803482	4.25352969647015	0.235695723781006
IFN+IL28+TLA+TNF+IL1-IFN+IL28+TLA+TNF	-0.442951491333333	-2.75225178847015	1.86634880580348	0.999999999949562
IFN+IL28+TNF-IFN+IL28+TLA+TNF	-0.805018414666667	-3.11431871180348	1.50428188247015	0.999933684557216
IFN+IL28+TNF+IL1-IFN+IL28+TLA+TNF	-1.400948846	-3.71024914313682	0.908351451136815	0.845992469857571
IFN+TLA-IFN+IL28+TLA+TNF	1.14636150933333	-1.16293878780348	3.45566180647015	0.980389980910751
IFN+TLA+IL1-IFN+IL28+TLA+TNF	0.858375694666667	-1.45092460247015	3.16767599180348	0.999777091109047
IFN+TLA+TNF-IFN+IL28+TLA+TNF	0.543890395666667	-1.76540990147015	2.85319069280348	0.999999989781482
IFN+TLA+TNF+IL1-IFN+IL28+TLA+TNF	1.39638065633333	-0.912919640803482	3.70568095347015	0.850026565124408
IFN+TNF-IFN+IL28+TLA+TNF	1.071822185	-1.23747811213681	3.38112248213682	0.991921667461987
IFNb-IFN+IL28+TLA+TNF	-0.318426725333333	-2.62772702247015	1.99087357180348	1
IL1b-IFN+IL28+TLA+TNF	0.815977941666667	-1.49332235547015	3.12527823880348	0.999913865823859
IL28-IFN+IL28+TLA+TNF	-0.0790306573333333	-2.38833095447015	2.23026963980348	1
IL28+IL1b-IFN+IL28+TLA+TNF	1.02931520366667	-1.27998509347015	3.33861550080348	0.99547728298402
IL28+TLA-IFN+IL28+TLA+TNF	0.918216744	-1.39108355313682	3.22751704113682	0.999265772124888
IL28+TLA+IL1-IFN+IL28+TLA+TNF	-0.641615732	-2.95091602913681	1.66768456513682	0.999999466652302
IL28+TLA+TNF-IFN+IL28+TLA+TNF	0.581592795333333	-1.72770750180348	2.89089309247015	0.999999947161162
IL28+TLA+TNF+IL1-IFN+IL28+TLA+TNF	-1.65533491733333	-3.96463521447015	0.653965379803482	0.554745337135096
IL28+TNF-IFN+IL28+TLA+TNF	-1.023874585	-3.33317488213682	1.28542571213681	0.995818752541055
IL28+TNF+IL1-IFN+IL28+TLA+TNF	-0.0797685353333332	-2.38906883247015	2.22953176180348	1
null-IFN+IL28+TLA+TNF	-0.424325699333333	-2.73362599647015	1.88497459780348	0.999999999984251
TLA -IFN+IL28+TLA+TNF	-0.156248677	-2.46554897413681	2.15305162013682	1
TLA+ IL1-IFN+IL28+TLA+TNF	0.558096018	-1.75120427913681	2.86739631513682	0.999999980660403
TLA+TNF-IFN+IL28+TLA+TNF	0.0448946593333333	-2.26440563780348	2.35419495647015	1
TLA+TNF+IL1-IFN+IL28+TLA+TNF	0.398217120666667	-1.91108317647015	2.70751741780348	1
TNF+IL1-IFN+IL28+TLA+TNF	1.52158868933333	-0.787711607803482	3.83088898647015	0.720429720195033
TNFa-IFN+IL28+TLA+TNF	0.395338829333333	-1.91396146780348	2.70463912647015	1
IFN+IL28+TNF-IFN+IL28+TLA+TNF+IL1	-0.362066923333333	-2.67136722047015	1.94723337380348	1
IFN+IL28+TNF+IL1-IFN+IL28+TLA+TNF+IL1	-0.957997354666667	-3.26729765180348	1.35130294247015	0.998513195609308
IFN+TLA-IFN+IL28+TLA+TNF+IL1	1.58931300066667	-0.719987296470149	3.89861329780348	0.638192613419428
IFN+TLA+IL1-IFN+IL28+TLA+TNF+IL1	1.301327186	-1.00797311113681	3.61062748313682	0.920063995322807
IFN+TLA+TNF-IFN+IL28+TLA+TNF+IL1	0.986841887	-1.32245841013681	3.29614218413682	0.9976156231899
IFN+TLA+TNF+IL1-IFN+IL28+TLA+TNF+IL1	1.83933214766667	-0.469968149470148	4.14863244480348	0.335885191601895
IFN+TNF-IFN+IL28+TLA+TNF+IL1	1.51477367633333	-0.794526620803481	3.82407397347015	0.728353401580981
IFNb-IFN+IL28+TLA+TNF+IL1	0.124524766	-2.18477553113682	2.43382506313682	1
IL1b-IFN+IL28+TLA+TNF+IL1	1.258929433	-1.05037086413681	3.56822973013682	0.942710053117026
IL28-IFN+IL28+TLA+TNF+IL1	0.363920834	-1.94537946313682	2.67322113113682	1
IL28+IL1b-IFN+IL28+TLA+TNF+IL1	1.472266695	-0.837033602136815	3.78156699213682	0.775798575628911
IL28+TLA-IFN+IL28+TLA+TNF+IL1	1.36116823533333	-0.948132061803482	3.67046853247015	0.879099543711183
IL28+TLA+IL1-IFN+IL28+TLA+TNF+IL1	-0.198664240666666	-2.50796453780348	2.11063605647015	1
IL28+TLA+TNF-IFN+IL28+TLA+TNF+IL1	1.02454428666667	-1.28475601047015	3.33384458380348	0.995777925049283
IL28+TLA+TNF+IL1-IFN+IL28+TLA+TNF+IL1	-1.212383426	-3.52168372313681	1.09691687113682	0.961907845973428
IL28+TNF-IFN+IL28+TLA+TNF+IL1	-0.580923093666667	-2.89022339080348	1.72837720347015	0.999999948610731
IL28+TNF+IL1-IFN+IL28+TLA+TNF+IL1	0.363182956	-1.94611734113681	2.67248325313682	1
null-IFN+IL28+TLA+TNF+IL1	0.0186257920000004	-2.29067450513681	2.32792608913682	1
TLA -IFN+IL28+TLA+TNF+IL1	0.286702814333333	-2.02259748280348	2.59600311147015	1
TLA+ IL1-IFN+IL28+TLA+TNF+IL1	1.00104750933333	-1.30825278780348	3.31034780647015	0.99702528949433
TLA+TNF-IFN+IL28+TLA+TNF+IL1	0.487846150666667	-1.82145414647015	2.79714644780348	0.999999999356567
TLA+TNF+IL1-IFN+IL28+TLA+TNF+IL1	0.841168612	-1.46813168513682	3.15046890913681	0.999846737622374
TNF+IL1-IFN+IL28+TLA+TNF+IL1	1.96454018066667	-0.344760116470149	4.27384047780348	0.218917798898074
TNFa-IFN+IL28+TLA+TNF+IL1	0.838290320666667	-1.47100997647015	3.14759061780348	0.999856259464909
IFN+IL28+TNF+IL1-IFN+IL28+TNF	-0.595930431333334	-2.90523072847015	1.71336986580348	0.999999905219457
IFN+TLA-IFN+IL28+TNF	1.951379924	-0.357920373136815	4.26068022113681	0.229690297688505
IFN+TLA+IL1-IFN+IL28+TNF	1.66339410933333	-0.645906187803482	3.97269440647015	0.544531144656888
IFN+TLA+TNF-IFN+IL28+TNF	1.34890881033333	-0.960391486803482	3.65820910747015	0.888363707704214
IFN+TLA+TNF+IL1-IFN+IL28+TNF	2.201399071	-0.107901226136815	4.51069936813682	0.0827261613584555
IFN+TNF-IFN+IL28+TNF	1.87684059966667	-0.432459697470148	4.18614089680348	0.297517312944816
IFNb-IFN+IL28+TNF	0.486591689333333	-1.82270860780348	2.79589198647015	0.999999999398159
IL1b-IFN+IL28+TNF	1.62099635633333	-0.688303940803481	3.93029665347015	0.598301556851166
IL28-IFN+IL28+TNF	0.725987757333333	-1.58331253980348	3.03528805447015	0.999991870847946
IL28+IL1b-IFN+IL28+TNF	1.83433361833333	-0.474966678803482	4.14363391547015	0.341199912093578
IL28+TLA-IFN+IL28+TNF	1.72323515866667	-0.586065138470149	4.03253545580348	0.469663144374048
IL28+TLA+IL1-IFN+IL28+TNF	0.163402682666667	-2.14589761447015	2.47270297980348	1
IL28+TLA+TNF-IFN+IL28+TNF	1.38661121	-0.922689087136815	3.69591150713681	0.858454087869706
IL28+TLA+TNF+IL1-IFN+IL28+TNF	-0.850316502666666	-3.15961679980348	1.45898379447015	0.999812613040149
IL28+TNF-IFN+IL28+TNF	-0.218856170333334	-2.52815646747015	2.09044412680348	1
IL28+TNF+IL1-IFN+IL28+TNF	0.725249879333333	-1.58405041780348	3.03455017647015	0.999992043805986
null-IFN+IL28+TNF	0.380692715333334	-1.92860758180348	2.68999301247015	1
TLA -IFN+IL28+TNF	0.648769737666667	-1.66053055947015	2.95807003480348	0.999999312938088
TLA+ IL1-IFN+IL28+TNF	1.36311443266667	-0.946185864470148	3.67241472980348	0.877587693685678
TLA+TNF-IFN+IL28+TNF	0.849913074	-1.45938722313682	3.15921337113681	0.999814250232047
TLA+TNF+IL1-IFN+IL28+TNF	1.20323553533333	-1.10606476180348	3.51253583247015	0.96504003578846
TNF+IL1-IFN+IL28+TNF	2.326607104	0.0173068068631848	4.63590740113681	0.0459796228314906
TNFa-IFN+IL28+TNF	1.200357244	-1.10894305313681	3.50965754113682	0.965984726852972
IFN+TLA-IFN+IL28+TNF+IL1	2.54731035533333	0.238010058196518	4.85661065247015	0.0147891915639115
IFN+TLA+IL1-IFN+IL28+TNF+IL1	2.25932454066667	-0.0499757564701477	4.56862483780348	0.0633976408020727
IFN+TLA+TNF-IFN+IL28+TNF+IL1	1.94483924166667	-0.364461055470148	4.25413953880348	0.23517935994058
IFN+TLA+TNF+IL1-IFN+IL28+TNF+IL1	2.79732950233333	0.488029205196518	5.10662979947015	0.00362059946513749
IFN+TNF-IFN+IL28+TNF+IL1	2.472771031	0.163470733863186	4.78207132813682	0.0219710979276349
IFNb-IFN+IL28+TNF+IL1	1.08252212066667	-1.22677817647015	3.39182241780348	0.990734462524666
IL1b-IFN+IL28+TNF+IL1	2.21692678766667	-0.0923735094701477	4.52622708480348	0.0771065933372179
IL28-IFN+IL28+TNF+IL1	1.32191818866667	-0.987382108470148	3.63121848580348	0.907175374914879
IL28+IL1b-IFN+IL28+TNF+IL1	2.43026404966667	0.120963752529852	4.73956434680348	0.0273814847596874
IL28+TLA-IFN+IL28+TNF+IL1	2.31916559	0.00986529286318527	4.62846588713682	0.0476718065377526
IL28+TLA+IL1-IFN+IL28+TNF+IL1	0.759333114000001	-1.54996718313681	3.06863341113682	0.99997932314306
IL28+TLA+TNF-IFN+IL28+TNF+IL1	1.98254164133333	-0.326758655803481	4.29184193847015	0.204769289363911
IL28+TLA+TNF+IL1-IFN+IL28+TNF+IL1	-0.254386071333332	-2.56368636847015	2.05491422580348	1
IL28+TNF-IFN+IL28+TNF+IL1	0.377074261	-1.93222603613681	2.68637455813682	1
IL28+TNF+IL1-IFN+IL28+TNF+IL1	1.32118031066667	-0.988119986470148	3.63048060780348	0.907659032081934
null-IFN+IL28+TNF+IL1	0.976623146666667	-1.33267715047015	3.28592344380348	0.997975695814406
TLA -IFN+IL28+TNF+IL1	1.244700169	-1.06460012813681	3.55400046613682	0.94918122548161
TLA+ IL1-IFN+IL28+TNF+IL1	1.959044864	-0.350255433136815	4.26834516113682	0.223371917278588
TLA+TNF-IFN+IL28+TNF+IL1	1.44584350533333	-0.863456791803481	3.75514380247015	0.803311922434201
TLA+TNF+IL1-IFN+IL28+TNF+IL1	1.79916596666667	-0.510134330470148	4.10846626380348	0.379844728530722
TNF+IL1-IFN+IL28+TNF+IL1	2.92253753533333	0.613237238196519	5.23183783247015	0.00172118294605839
TNFa-IFN+IL28+TNF+IL1	1.79628767533333	-0.513012621803481	4.10558797247015	0.383100141674153
IFN+TLA+IL1-IFN+TLA	-0.287985814666666	-2.59728611180348	2.02131448247015	1
IFN+TLA+TNF-IFN+TLA	-0.602471113666666	-2.91177141080348	1.70682918347015	0.999999877125167
IFN+TLA+TNF+IL1-IFN+TLA	0.250019147	-2.05928115013681	2.55931944413682	1
IFN+TNF-IFN+TLA	-0.0745393243333328	-2.38383962147015	2.23476097280348	1
IFNb-IFN+TLA	-1.46478823466667	-3.77408853180348	0.844512062470149	0.783752135857384
IL1b-IFN+TLA	-0.330383567666666	-2.63968386480348	1.97891672947015	1
IL28-IFN+TLA	-1.22539216666667	-3.53469246380348	1.08390813047015	0.957103683787839
IL28+IL1b-IFN+TLA	-0.117046305666666	-2.42634660280348	2.19225399147015	1
IL28+TLA-IFN+TLA	-0.228144765333333	-2.53744506247015	2.08115553180348	1
IL28+TLA+IL1-IFN+TLA	-1.78797724133333	-4.09727753847015	0.521323055803482	0.392573356847394
IL28+TLA+TNF-IFN+TLA	-0.564768714	-2.87406901113682	1.74453158313682	0.999999974111803
IL28+TLA+TNF+IL1-IFN+TLA	-2.80169642666667	-5.11099672380348	-0.492396129529851	0.0035292978980288
IL28+TNF-IFN+TLA	-2.17023609433333	-4.47953639147015	0.139064202803482	0.0950557008150154
IL28+TNF+IL1-IFN+TLA	-1.22613004466667	-3.53543034180348	1.08317025247015	0.956818551550578
null-IFN+TLA	-1.57068720866667	-3.87998750580348	0.738613088470149	0.661327758855926
TLA -IFN+TLA	-1.30261018633333	-3.61191048347015	1.00669011080348	0.919297620226503
TLA+ IL1-IFN+TLA	-0.588265491333333	-2.89756578847015	1.72103480580348	0.999999930464903
TLA+TNF-IFN+TLA	-1.10146685	-3.41076714713681	1.20783344713682	0.98828645179145
TLA+TNF+IL1-IFN+TLA	-0.748144388666666	-3.05744468580348	1.56115590847015	0.999984759482299
TNF+IL1-IFN+TLA	0.37522718	-1.93407311713681	2.68452747713682	1
TNFa-IFN+TLA	-0.75102268	-3.06032297713681	1.55827761713682	0.999983502542529
IFN+TLA+TNF-IFN+TLA+IL1	-0.314485299	-2.62378559613682	1.99481499813681	1
IFN+TLA+TNF+IL1-IFN+TLA+IL1	0.538004961666666	-1.77129533547015	2.84730525880348	0.999999992209737
IFN+TNF-IFN+TLA+IL1	0.213446490333333	-2.09585380680348	2.52274678747015	1
IFNb-IFN+TLA+IL1	-1.17680242	-3.48610271713682	1.13249787713681	0.973014056283687
IL1b-IFN+TLA+IL1	-0.0423977529999999	-2.35169805013681	2.26690254413682	1
IL28-IFN+TLA+IL1	-0.937406352	-3.24670664913682	1.37189394513681	0.998959647498746
IL28+IL1b-IFN+TLA+IL1	0.170939509	-2.13836078813682	2.48023980613681	1
IL28+TLA-IFN+TLA+IL1	0.059841049333333	-2.24945924780348	2.36914134647015	1
IL28+TLA+IL1-IFN+TLA+IL1	-1.49999142666667	-3.80929172380348	0.809308870470148	0.745257197885544
IL28+TLA+TNF-IFN+TLA+IL1	-0.276782899333334	-2.58608319647015	2.03251739780348	1
IL28+TLA+TNF+IL1-IFN+TLA+IL1	-2.513710612	-4.82301090913681	-0.204410314863185	0.0177045298285514
IL28+TNF-IFN+TLA+IL1	-1.88225027966667	-4.19155057680348	0.427050017470148	0.292211106002608
IL28+TNF+IL1-IFN+TLA+IL1	-0.93814423	-3.24744452713682	1.37115606713681	0.998945936829549
null-IFN+TLA+IL1	-1.282701394	-3.59200169113682	1.02659890313682	0.93064731568622
TLA -IFN+TLA+IL1	-1.01462437166667	-3.32392466880348	1.29467592547015	0.996349638162397
TLA+ IL1-IFN+TLA+IL1	-0.300279676666667	-2.60957997380348	2.00902062047015	1
TLA+TNF-IFN+TLA+IL1	-0.813481035333334	-3.12278133247015	1.49581926180348	0.999918799558051
TLA+TNF+IL1-IFN+TLA+IL1	-0.460158574	-2.76945887113682	1.84914172313681	0.999999999860832
TNF+IL1-IFN+TLA+IL1	0.663212994666666	-1.64608730247015	2.97251329180348	0.999998869540094
TNFa-IFN+TLA+IL1	-0.463036865333334	-2.77233716247015	1.84626343180348	0.999999999835912
IFN+TLA+TNF+IL1-IFN+TLA+TNF	0.852490260666666	-1.45681003647015	3.16179055780348	0.999803567745725
IFN+TNF-IFN+TLA+TNF	0.527931789333334	-1.78136850780348	2.83723208647015	0.999999995151815
IFNb-IFN+TLA+TNF	-0.862317121	-3.17161741813682	1.44698317613682	0.999757626553512
IL1b-IFN+TLA+TNF	0.272087546	-2.03721275113681	2.58138784313682	1
IL28-IFN+TLA+TNF	-0.622921053	-2.93222135013681	1.68637924413682	0.999999730681636
IL28+IL1b-IFN+TLA+TNF	0.485424808	-1.82387548913682	2.79472510513681	0.999999999434548
IL28+TLA-IFN+TLA+TNF	0.374326348333333	-1.93497394880348	2.68362664547015	1
IL28+TLA+IL1-IFN+TLA+TNF	-1.18550612766667	-3.49480642480348	1.12379416947015	0.970558895159229
IL28+TLA+TNF-IFN+TLA+TNF	0.0377023996666664	-2.27159789747015	2.34700269680348	1
IL28+TLA+TNF+IL1-IFN+TLA+TNF	-2.199225313	-4.50852561013681	0.110074984136816	0.0835399491013548
IL28+TNF-IFN+TLA+TNF	-1.56776498066667	-3.87706527780348	0.741535316470148	0.664928465394863
IL28+TNF+IL1-IFN+TLA+TNF	-0.623658931	-2.93295922813682	1.68564136613682	0.999999723152366
null-IFN+TLA+TNF	-0.968216095	-3.27751639213681	1.34108420213682	0.998235990101731
TLA -IFN+TLA+TNF	-0.700139072666667	-3.00943936980348	1.60916122447015	0.999996260250696
TLA+ IL1-IFN+TLA+TNF	0.0142056223333332	-2.29509467480348	2.32350591947015	1
TLA+TNF-IFN+TLA+TNF	-0.498995736333333	-2.80829603347015	1.81030456080348	0.999999998846231
TLA+TNF+IL1-IFN+TLA+TNF	-0.145673275	-2.45497357213682	2.16362702213682	1
TNF+IL1-IFN+TLA+TNF	0.977698293666666	-1.33160200347015	3.28699859080348	0.997940147215381
TNFa-IFN+TLA+TNF	-0.148551566333333	-2.45785186347015	2.16074873080348	1
IFN+TNF-IFN+TLA+TNF+IL1	-0.324558471333333	-2.63385876847015	1.98474182580348	1
IFNb-IFN+TLA+TNF+IL1	-1.71480738166667	-4.02410767880348	0.594492915470149	0.480052479614405
IL1b-IFN+TLA+TNF+IL1	-0.580402714666666	-2.88970301180348	1.72889758247015	0.999999949711222
IL28-IFN+TLA+TNF+IL1	-1.47541131366667	-3.78471161080348	0.833888983470149	0.77241657200796
IL28+IL1b-IFN+TLA+TNF+IL1	-0.367065452666667	-2.67636574980348	1.94223484447015	1
IL28+TLA-IFN+TLA+TNF+IL1	-0.478163912333333	-2.78746420947015	1.83113638480348	0.999999999618229
IL28+TLA+IL1-IFN+TLA+TNF+IL1	-2.03799638833333	-4.34729668547015	0.271303908803482	0.165381689640994
IL28+TLA+TNF-IFN+TLA+TNF+IL1	-0.814787861	-3.12408815813682	1.49451243613681	0.99991625006636
IL28+TLA+TNF+IL1-IFN+TLA+TNF+IL1	-3.05171557366667	-5.36101587080348	-0.742415276529851	0.000781472146587192
IL28+TNF-IFN+TLA+TNF+IL1	-2.42025524133333	-4.72955553847015	-0.110954944196518	0.0288203700399754
IL28+TNF+IL1-IFN+TLA+TNF+IL1	-1.47614919166667	-3.78544948880348	0.833151105470149	0.77161982401183
null-IFN+TLA+TNF+IL1	-1.82070635566667	-4.13000665280348	0.488593941470149	0.35591928643433
TLA -IFN+TLA+TNF+IL1	-1.55262933333333	-3.86192963047015	0.756670963803482	0.683429239125763
TLA+ IL1-IFN+TLA+TNF+IL1	-0.838284638333333	-3.14758493547015	1.47101565880348	0.999856277726622
TLA+TNF-IFN+TLA+TNF+IL1	-1.351485997	-3.66078629413682	0.957814300136815	0.88645341208767
TLA+TNF+IL1-IFN+TLA+TNF+IL1	-0.998163535666667	-3.30746383280348	1.31113676147015	0.997154245581656
TNF+IL1-IFN+TLA+TNF+IL1	0.125208033	-2.18409226413682	2.43450833013681	1
TNFa-IFN+TLA+TNF+IL1	-1.001041827	-3.31034212413681	1.30825847013682	0.997025548368464
IFNb-IFN+TNF	-1.39024891033333	-3.69954920747015	0.919051386803482	0.855348057077513
IL1b-IFN+TNF	-0.255844243333333	-2.56514454047015	2.05345605380348	1
IL28-IFN+TNF	-1.15085284233333	-3.46015313947015	1.15844745480348	0.979413737281491
IL28+IL1b-IFN+TNF	-0.0425069813333336	-2.35180727847015	2.26679331580348	1
IL28+TLA-IFN+TNF	-0.153605441	-2.46290573813682	2.15569485613681	1
IL28+TLA+IL1-IFN+TNF	-1.713437917	-4.02273821413682	0.595862380136815	0.481746741257755
IL28+TLA+TNF-IFN+TNF	-0.490229389666667	-2.79952968680348	1.81907090747015	0.999999999269933
IL28+TLA+TNF+IL1-IFN+TNF	-2.72715710233333	-5.03645739947015	-0.417856805196518	0.00543487509141338
IL28+TNF-IFN+TNF	-2.09569677	-4.40499706713682	0.213603527136815	0.130843924973883
IL28+TNF+IL1-IFN+TNF	-1.15159072033333	-3.46089101747015	1.15770957680348	0.979249798732065
null-IFN+TNF	-1.49614788433333	-3.80544818147015	0.813152412803482	0.749585111027642
TLA -IFN+TNF	-1.228070862	-3.53737115913682	1.08122943513682	0.956061995109264
TLA+ IL1-IFN+TNF	-0.513726167	-2.82302646413682	1.79557413013681	0.999999997570239
TLA+TNF-IFN+TNF	-1.02692752566667	-3.33622782280348	1.28237277147015	0.99562990763249
TLA+TNF+IL1-IFN+TNF	-0.673605064333334	-2.98290536147015	1.63569523280348	0.999998399667555
TNF+IL1-IFN+TNF	0.449766504333333	-1.85953379280348	2.75906680147015	0.999999999924196
TNFa-IFN+TNF	-0.676483355666667	-2.98578365280348	1.63281694147015	0.99999824065628
IL1b-IFNb	1.134404667	-1.17489563013681	3.44370496413682	0.982813348824216
IL28-IFNb	0.239396068	-2.06990422913682	2.54869636513682	1
IL28+IL1b-IFNb	1.347741929	-0.961558368136815	3.65704222613681	0.889222107905748
IL28+TLA-IFNb	1.23664346933333	-1.07265682780348	3.54594376647015	0.952604877172497
IL28+TLA+IL1-IFNb	-0.323189006666667	-2.63248930380348	1.98611129047015	1
IL28+TLA+TNF-IFNb	0.900019520666666	-1.40928077647015	3.20931981780348	0.999480071891373
IL28+TLA+TNF+IL1-IFNb	-1.336908192	-3.64620848913681	0.972392105136816	0.896997194066819
IL28+TNF-IFNb	-0.705447859666667	-3.01474815680348	1.60385243747015	0.999995596378078
IL28+TNF+IL1-IFNb	0.23865819	-2.07064210713682	2.54795848713681	1
null-IFNb	-0.105898974	-2.41519927113681	2.20340132313682	1
TLA -IFNb	0.162178048333333	-2.14712224880348	2.47147834547015	1
TLA+ IL1-IFNb	0.876522743333333	-1.43277755380348	3.18582304047015	0.9996743177756
TLA+TNF-IFNb	0.363321384666667	-1.94597891247015	2.67262168180348	1
TLA+TNF+IL1-IFNb	0.716643846	-1.59265645113682	3.02594414313681	0.99999382623897
TNF+IL1-IFNb	1.84001541466667	-0.469284882470149	4.14931571180348	0.335162285106038
TNFa-IFNb	0.713765554666667	-1.59553474247015	3.02306585180348	0.999994334996342
IL28-IL1b	-0.895008599	-3.20430889613682	1.41429169813681	0.999528431391878
IL28+IL1b-IL1b	0.213337262	-2.09596303513682	2.52263755913681	1
IL28+TLA-IL1b	0.102238802333333	-2.20706149480348	2.41153909947015	1
IL28+TLA+IL1-IL1b	-1.45759367366667	-3.76689397080348	0.851706623470148	0.791281684458825
IL28+TLA+TNF-IL1b	-0.234385146333334	-2.54368544347015	2.07491515080348	1
IL28+TLA+TNF+IL1-IL1b	-2.471312859	-4.78061315613681	-0.162012561863185	0.0221391767996741
IL28+TNF-IL1b	-1.83985252666667	-4.14915282380348	0.469447770470148	0.335334544419788
IL28+TNF+IL1-IL1b	-0.895746477	-3.20504677413682	1.41355382013681	0.999521569081339
null-IL1b	-1.240303641	-3.54960393813682	1.06899665613681	0.951070716236164
TLA -IL1b	-0.972226618666667	-3.28152691580348	1.33707367847015	0.998115648334602
TLA+ IL1-IL1b	-0.257881923666667	-2.56718222080348	2.05141837347015	1
TLA+TNF-IL1b	-0.771083282333334	-3.08038357947015	1.53821701480348	0.999971757720476
TLA+TNF+IL1-IL1b	-0.417760821	-2.72706111813682	1.89153947613681	0.999999999989711
TNF+IL1-IL1b	0.705610747666666	-1.60368954947015	3.01491104480348	0.99999557438898
TNFa-IL1b	-0.420639112333334	-2.72993940947015	1.88866118480348	0.99999999998758
IL28+IL1b-IL28	1.108345861	-1.20095443613682	3.41764615813682	0.987278300695692
IL28+TLA-IL28	0.997247401333333	-1.31205289580348	3.30654769847015	0.997194203803154
IL28+TLA+IL1-IL28	-0.562585074666666	-2.87188537180348	1.74671522247015	0.999999976455235
IL28+TLA+TNF-IL28	0.660623452666667	-1.64867684447015	2.96992374980348	0.999998964759389
IL28+TLA+TNF+IL1-IL28	-1.57630426	-3.88560455713681	0.732996037136816	0.654383011013756
IL28+TNF-IL28	-0.944843927666667	-3.25414422480348	1.36445636947015	0.9988140908755
IL28+TNF+IL1-IL28	-0.000737877999999914	-2.31003817513681	2.30856241913682	1
null-IL28	-0.345295042	-2.65459533913681	1.96400525513682	1
TLA -IL28	-0.0772180196666666	-2.38651831680348	2.23208227747015	1
TLA+ IL1-IL28	0.637126675333333	-1.67217362180348	2.94642697247015	0.999999546057835
TLA+TNF-IL28	0.123925316666667	-2.18537498047015	2.43322561380348	1
TLA+TNF+IL1-IL28	0.477247778	-1.83205251913682	2.78654807513681	0.999999999636887
TNF+IL1-IL28	1.60061934666667	-0.708680950470149	3.90991964380348	0.624018932494351
TNFa-IL28	0.474369486666667	-1.83493081047015	2.78366978380348	0.999999999690037
IL28+TLA-IL28+IL1b	-0.111098459666667	-2.42039875680348	2.19820183747015	1
IL28+TLA+IL1-IL28+IL1b	-1.67093093566667	-3.98023123280348	0.638369361470149	0.534994633964235
IL28+TLA+TNF-IL28+IL1b	-0.447722408333333	-2.75702270547015	1.86157788880348	0.999999999932859
IL28+TLA+TNF+IL1-IL28+IL1b	-2.684650121	-4.99395041813681	-0.375349823863184	0.00692302227305464
IL28+TNF-IL28+IL1b	-2.05318978866667	-4.36249008580348	0.256110508470148	0.155668658024064
IL28+TNF+IL1-IL28+IL1b	-1.109083739	-3.41838403613681	1.20021655813682	0.987166157106372
null-IL28+IL1b	-1.453640903	-3.76294120013681	0.855659394136815	0.795366185729366
TLA -IL28+IL1b	-1.18556388066667	-3.49486417780348	1.12373641647015	0.970542058719286
TLA+ IL1-IL28+IL1b	-0.471219185666667	-2.78051948280348	1.83808111147015	0.999999999739772
TLA+TNF-IL28+IL1b	-0.984420544333333	-3.29372084147015	1.32487975280348	0.997705540310655
TLA+TNF+IL1-IL28+IL1b	-0.631098083	-2.94039838013681	1.67820221413682	0.999999635454353
TNF+IL1-IL28+IL1b	0.492273485666667	-1.81702681147015	2.80157378280348	0.999999999186926
TNFa-IL28+IL1b	-0.633976374333333	-2.94327667147015	1.67532392280348	0.999999595047159
IL28+TLA+IL1-IL28+TLA	-1.559832476	-3.86913277313681	0.749467821136815	0.674657197677248
IL28+TLA+TNF-IL28+TLA	-0.336623948666667	-2.64592424580348	1.97267634847015	1
IL28+TLA+TNF+IL1-IL28+TLA	-2.57355166133333	-4.88285195847015	-0.264251364196518	0.0128292991467671
IL28+TNF-IL28+TLA	-1.942091329	-4.25139162613682	0.367208968136815	0.237512223918262
IL28+TNF+IL1-IL28+TLA	-0.997985279333333	-3.30728557647015	1.31131501780348	0.997162058056958
null-IL28+TLA	-1.34254244333333	-3.65184274047015	0.966757853803482	0.892997510290153
TLA -IL28+TLA	-1.074465421	-3.38376571813681	1.23483487613682	0.991640657537697
TLA+ IL1-IL28+TLA	-0.360120726	-2.66942102313681	1.94917957113682	1
TLA+TNF-IL28+TLA	-0.873322084666667	-3.18262238180348	1.43597821247015	0.999695032529128
TLA+TNF+IL1-IL28+TLA	-0.519999623333333	-2.82929992047015	1.78930067380348	0.99999999669275
TNF+IL1-IL28+TLA	0.603371945333333	-1.70592835180348	2.91267224247015	0.999999872694875
TNFa-IL28+TLA	-0.522877914666667	-2.83217821180348	1.78642238247015	0.999999996196798
IL28+TLA+TNF-IL28+TLA+IL1	1.22320852733333	-1.08609176980348	3.53250882447015	0.957939453136312
IL28+TLA+TNF+IL1-IL28+TLA+IL1	-1.01371918533333	-3.32301948247015	1.29558111180348	0.996398390323643
IL28+TNF-IL28+TLA+IL1	-0.382258853000001	-2.69155915013682	1.92704144413681	1
IL28+TNF+IL1-IL28+TLA+IL1	0.561847196666666	-1.74745310047015	2.87114749380348	0.999999977200925
null-IL28+TLA+IL1	0.217290032666667	-2.09201026447015	2.52659032980348	1
TLA -IL28+TLA+IL1	0.485367055	-1.82393324213682	2.79466735213681	0.999999999436293
TLA+ IL1-IL28+TLA+IL1	1.19971175	-1.10958854713682	3.50901204713681	0.966193945160113
TLA+TNF-IL28+TLA+IL1	0.686510391333333	-1.62278990580348	2.99581068847015	0.999997565263799
TLA+TNF+IL1-IL28+TLA+IL1	1.03983285266667	-1.26946744447015	3.34913314980348	0.994750839913502
TNF+IL1-IL28+TLA+IL1	2.16320442133333	-0.146095875803482	4.47250471847015	0.0980410710830099
TNFa-IL28+TLA+IL1	1.03695456133333	-1.27234573580348	3.34625485847015	0.994958678195258
IL28+TLA+TNF+IL1-IL28+TLA+TNF	-2.23692771266667	-4.54622800980348	0.0723725844701493	0.0703513446668423
IL28+TNF-IL28+TLA+TNF	-1.60546738033333	-3.91476767747015	0.703832916803482	0.617917655318563
IL28+TNF+IL1-IL28+TLA+TNF	-0.661361330666666	-2.97066162780348	1.64793896647015	0.999998938415025
null-IL28+TLA+TNF	-1.00591849466667	-3.31521879180348	1.30338180247015	0.996796235247561
TLA -IL28+TLA+TNF	-0.737841472333333	-3.04714176947015	1.57145882480348	0.999988574894909
TLA+ IL1-IL28+TLA+TNF	-0.0234967773333332	-2.33279707447015	2.28580351980348	1
TLA+TNF-IL28+TLA+TNF	-0.536698136	-2.84599843313682	1.77260216113682	0.999999992669405
TLA+TNF+IL1-IL28+TLA+TNF	-0.183375674666667	-2.49267597180348	2.12592462247015	1
TNF+IL1-IL28+TLA+TNF	0.939995894	-1.36930440313682	3.24929619113682	0.998910837150055
TNFa-IL28+TLA+TNF	-0.186253966	-2.49555426313681	2.12304633113682	1
IL28+TNF-IL28+TLA+TNF+IL1	0.631460332333333	-1.67783996480348	2.94076062947015	0.99999963058422
IL28+TNF+IL1-IL28+TLA+TNF+IL1	1.575566382	-0.733733915136816	3.88486667913681	0.655297002152911
null-IL28+TLA+TNF+IL1	1.231009218	-1.07829107913682	3.54030951513681	0.954898330693385
TLA -IL28+TLA+TNF+IL1	1.49908624033333	-0.810214056803482	3.80838653747015	0.746279040398032
TLA+ IL1-IL28+TLA+TNF+IL1	2.21343093533333	-0.0958693618034823	4.52273123247015	0.0783425294819503
TLA+TNF-IL28+TLA+TNF+IL1	1.70022957666667	-0.609070720470149	4.00952987380348	0.498166561337826
TLA+TNF+IL1-IL28+TLA+TNF+IL1	2.053552038	-0.255748259136816	4.36285233513681	0.155442584097452
TNF+IL1-IL28+TLA+TNF+IL1	3.17692360666667	0.867623309529851	5.48622390380348	0.000356785790667558
TNFa-IL28+TLA+TNF+IL1	2.05067374666667	-0.258626550470149	4.35997404380348	0.157245919472905
IL28+TNF+IL1-IL28+TNF	0.944106049666667	-1.36519424747015	3.25340634680348	0.998829279889476
null-IL28+TNF	0.599548885666667	-1.70975141147015	2.90884918280348	0.999999890523436
TLA -IL28+TNF	0.867625908	-1.44167438913681	3.17692620513682	0.999729023241149
TLA+ IL1-IL28+TNF	1.581970603	-0.727329694136815	3.89127090013682	0.647348050299826
TLA+TNF-IL28+TNF	1.06876924433333	-1.24053105280348	3.37806954147015	0.992236560867503
TLA+TNF+IL1-IL28+TNF	1.42209170566667	-0.887208591470148	3.73139200280348	0.826564210203144
TNF+IL1-IL28+TNF	2.54546327433333	0.236162977196519	4.85476357147015	0.0149371242453317
TNFa-IL28+TNF	1.41921341433333	-0.890086882803482	3.72851371147015	0.829281087054787
null-IL28+TNF+IL1	-0.344557164	-2.65385746113681	1.96474313313682	1
TLA -IL28+TNF+IL1	-0.0764801416666667	-2.38578043880348	2.23282015547015	1
TLA+ IL1-IL28+TNF+IL1	0.637864553333333	-1.67143574380348	2.94716485047015	0.999999533811553
TLA+TNF-IL28+TNF+IL1	0.124663194666667	-2.18463710247015	2.43396349180348	1
TLA+TNF+IL1-IL28+TNF+IL1	0.477985656	-1.83131464113682	2.78728595313682	0.999999999621929
TNF+IL1-IL28+TNF+IL1	1.60135722466667	-0.707943072470149	3.91065752180348	0.623091144361756
TNFa-IL28+TNF+IL1	0.475107364666667	-1.83419293247015	2.78440766180348	0.999999999677163
TLA -null	0.268077022333333	-2.04122327480348	2.57737731947015	1
TLA+ IL1-null	0.982421717333333	-1.32687857980348	3.29172201447015	0.997777570384865
TLA+TNF-null	0.469220358666666	-1.84007993847015	2.77852065580348	0.999999999767261
TLA+TNF+IL1-null	0.82254282	-1.48675747713682	3.13184311713681	0.999899580196832
TNF+IL1-null	1.94591438866667	-0.363385908470149	4.25521468580348	0.234270914310697
TNFa-null	0.819664528666666	-1.48963576847015	3.12896482580348	0.999906086948522
TLA+ IL1-TLA	0.714344695	-1.59495560213682	3.02364499213681	0.99999423584076
TLA+TNF-TLA	0.201143336333333	-2.10815696080348	2.51044363347015	1
TLA+TNF+IL1-TLA	0.554465797666666	-1.75483449947015	2.86376609480348	0.999999983532886
TNF+IL1-TLA	1.67783736633333	-0.631462930803482	3.98713766347015	0.526273774632369
TNFa-TLA	0.551587506333333	-1.75771279080348	2.86088780347015	0.999999985519585
TLA+TNF-TLA+ IL1	-0.513201358666667	-2.82250165580348	1.79609893847015	0.999999997632663
TLA+TNF+IL1-TLA+ IL1	-0.159878897333333	-2.46917919447015	2.14942139980348	1
TNF+IL1-TLA+ IL1	0.963492671333333	-1.34580762580348	3.27279296847015	0.998369199926502
TNFa-TLA+ IL1	-0.162757188666667	-2.47205748580348	2.14654310847015	1
TLA+TNF+IL1-TLA+TNF	0.353322461333333	-1.95597783580348	2.66262275847015	1
TNF+IL1-TLA+TNF	1.47669403	-0.832606267136815	3.78599432713682	0.771030749597483
TNFa-TLA+TNF	0.35044417	-1.95885612713682	2.65974446713682	1
TNF+IL1-TLA+TNF+IL1	1.12337156866667	-1.18592872847015	3.43267186580348	0.984834313590657
TNFa-TLA+TNF+IL1	-0.00287829133333317	-2.31217858847015	2.30642200580348	1
TNFa-TNF+IL1	-1.12624986	-3.43555015713681	1.18305043713682	0.984326248724053
