# Supplementary material for: Combinatorial Cytokine Code Generates Anti-Viral State in Dendritic Cells
Source: Front Immunol. 2014 Feb 26;5:73. doi: 10.3389/fimmu.2014.00073 (PMC3935347; doi:10.3389/fimmu.2014.00073)
Supplement: Supplementary file 2 [file 71252_Sealfon_DataSheet2.ZIP › R/fig8/CD86.csv]

	diff	lwr	upr	p adj
IFNb/IL1b-IFNb	1522.52666666667	837.015348029437	2208.0379853039	9.56903425619604e-06
IL1b-IFNb	-643.69	-1329.20131863723	41.8213186372302	0.0751317235361948
null-IFNb	-1418.195	-2011.86521652161	-824.52478347839	3.32026599669799e-06
TNFa-IFNb	-215.04	-900.55131863723	470.47131863723	0.957042918137891
TNFa/IFNb-IFNb	2946.14333333333	2260.6320146961	3631.65465197056	2.33902008872633e-10
TNFa/IL1b-IFNb	1720.62	1035.10868136277	2406.13131863723	1.58592966337245e-06
TNFa/IL1b/IFNb-IFNb	2641.64	1956.12868136277	3327.15131863723	1.51136769765969e-09
IL1b-IFNb/IL1b	-2166.21666666667	-2851.7279853039	-1480.70534802944	4.21437834630112e-08
null-IFNb/IL1b	-2940.72166666667	-3534.39188318828	-2347.05145014506	1.85920168149778e-11
TNFa-IFNb/IL1b	-1737.56666666667	-2423.0779853039	-1052.05534802944	1.3673900446376e-06
TNFa/IFNb-IFNb/IL1b	1423.61666666667	738.105348029438	2109.1279853039	2.45463274730628e-05
TNFa/IL1b-IFNb/IL1b	198.093333333333	-487.417985303897	883.604651970563	0.972061403544092
TNFa/IL1b/IFNb-IFNb/IL1b	1119.11333333333	433.602014696105	1804.62465197056	0.000530675688247162
null-IL1b	-774.505	-1368.17521652161	-180.83478347839	0.00574253125753776
TNFa-IL1b	428.65	-256.86131863723	1114.16131863723	0.437538435193176
TNFa/IFNb-IL1b	3589.83333333333	2904.3220146961	4275.34465197056	6.46349640476274e-12
TNFa/IL1b-IL1b	2364.31	1678.79868136277	3049.82131863723	9.89096782255672e-09
TNFa/IL1b/IFNb-IL1b	3285.33	2599.81868136277	3970.84131863723	3.42201822434163e-11
TNFa-null	1203.155	609.484783478389	1796.82521652161	3.42747930837106e-05
TNFa/IFNb-null	4364.33833333333	3770.66811681172	4958.00854985494	0
TNFa/IL1b-null	3138.815	2545.14478347839	3732.48521652161	5.37525579602516e-12
TNFa/IL1b/IFNb-null	4059.835	3466.16478347839	4653.50521652161	4.30766533554561e-14
TNFa/IFNb-TNFa	3161.18333333333	2475.6720146961	3846.69465197056	6.84394763084128e-11
TNFa/IL1b-TNFa	1935.66	1250.14868136277	2621.17131863723	2.57176511642143e-07
TNFa/IL1b/IFNb-TNFa	2856.68	2171.16868136277	3542.19131863723	3.97067712043508e-10
TNFa/IL1b-TNFa/IFNb	-1225.52333333333	-1911.03465197056	-540.012014696104	0.000176438275669377
TNFa/IL1b/IFNb-TNFa/IFNb	-304.503333333333	-990.014651970563	381.007985303897	0.795357594849939
TNFa/IL1b/IFNb-TNFa/IL1b	921.020000000001	235.508681362771	1606.53131863723	0.00432308920853341
