# Supplementary material for: Combinatorial Cytokine Code Generates Anti-Viral State in Dendritic Cells
Source: Front Immunol. 2014 Feb 26;5:73. doi: 10.3389/fimmu.2014.00073 (PMC3935347; doi:10.3389/fimmu.2014.00073)
Supplement: Supplementary file 2 [file 71252_Sealfon_DataSheet2.ZIP › R/fig8/CD860.125.csv]

	diff	lwr	upr	p adj
IFNb/IL1b-IFNb	732.876666666667	233.683429011857	1232.06990432148	0.00174266491151487
IL1b-IFNb	-842.906666666667	-1342.09990432148	-343.713429011857	0.000355639487676584
null-IFNb	-1122.60833333333	-1554.9223585398	-690.294308126866	9.46069606877487e-07
TNFa-IFNb	-761.11	-1260.30323765481	-261.916762345191	0.00115536024321317
TNFa/IFNb-IFNb	221.256666666667	-277.936570988142	720.449904321476	0.797043141996554
TNFa/IL1b-IFNb	-386.796666666667	-885.989904321476	112.396570988142	0.206002373000932
TNFa/IL1b/IFNb-IFNb	1866.96	1367.76676234519	2366.15323765481	2.51577114696033e-09
IL1b-IFNb/IL1b	-1575.78333333333	-2074.97657098814	-1076.59009567852	4.28792441553583e-08
null-IFNb/IL1b	-1855.485	-2287.79902520647	-1423.17097479353	2.39350761432888e-10
TNFa-IFNb/IL1b	-1493.98666666667	-1993.17990432148	-994.793429011857	1.01786826189887e-07
TNFa/IFNb-IFNb/IL1b	-511.62	-1010.81323765481	-12.4267623451908	0.0421909599731428
TNFa/IL1b-IFNb/IL1b	-1119.67333333333	-1618.86657098814	-620.480095678524	8.31264203204896e-06
TNFa/IL1b/IFNb-IFNb/IL1b	1134.08333333333	634.890095678524	1633.27657098814	6.91559172405487e-06
null-IL1b	-279.701666666667	-712.015691873134	152.612358539801	0.397257031975203
TNFa-IL1b	81.7966666666667	-417.396570988142	580.989904321476	0.999054320752127
TNFa/IFNb-IL1b	1064.16333333333	564.970095678524	1563.35657098814	1.70764916842536e-05
TNFa/IL1b-IL1b	456.11	-43.0832376548094	955.303237654809	0.0885702714666531
TNFa/IL1b/IFNb-IL1b	2709.86666666667	2210.67342901186	3209.05990432148	3.23430171533801e-12
TNFa-null	361.498333333334	-70.8156918731338	793.812358539801	0.143841153535856
TNFa/IFNb-null	1343.865	911.550974793533	1776.17902520647	5.50906136265183e-08
TNFa/IL1b-null	735.811666666667	303.497641460199	1168.12569187313	0.000323102266568509
TNFa/IL1b/IFNb-null	2989.56833333333	2557.25430812687	3421.8823585398	3.19744231092045e-14
TNFa/IFNb-TNFa	982.366666666667	483.173429011857	1481.55990432148	5.09220525943821e-05
TNFa/IL1b-TNFa	374.313333333333	-124.879904321476	873.506570988142	0.23672173744861
TNFa/IL1b/IFNb-TNFa	2628.07	2128.87676234519	3127.26323765481	5.83533221742982e-12
TNFa/IL1b-TNFa/IFNb	-608.053333333334	-1107.24657098814	-108.860095678524	0.0107612841362144
TNFa/IL1b/IFNb-TNFa/IFNb	1645.70333333333	1146.51009567852	2144.89657098814	2.09874598811055e-08
TNFa/IL1b/IFNb-TNFa/IL1b	2253.75666666667	1754.56342901186	2752.94990432148	9.94488935646132e-11
