# Supplementary material for: Combinatorial Cytokine Code Generates Anti-Viral State in Dendritic Cells
Source: Front Immunol. 2014 Feb 26;5:73. doi: 10.3389/fimmu.2014.00073 (PMC3935347; doi:10.3389/fimmu.2014.00073)
Supplement: Supplementary file 2 [file 71252_Sealfon_DataSheet2.ZIP › R/fig8/CD860.25.csv]

	diff	lwr	upr	p adj
IFNb/IL1b-IFNb	1181.30666666667	945.433970820283	1417.17936251305	1.51252343982833e-11
IL1b-IFNb	-832.953333333333	-1068.82602917972	-597.080637486951	6.65109345376891e-09
null-IFNb	-1228.82833333333	-1433.10007999542	-1024.55658667125	4.85167461761193e-13
TNFa-IFNb	-974.55	-1210.42269584638	-738.677304153617	4.5976467077935e-10
TNFa/IFNb-IFNb	454.35	218.477304153618	690.222695846383	6.76213819782445e-05
TNFa/IL1b-IFNb	-82.4600000000003	-318.332695846383	153.412695846382	0.926640772999682
TNFa/IL1b/IFNb-IFNb	2665.03	2429.15730415362	2900.90269584638	0
IL1b-IFNb/IL1b	-2014.26	-2250.13269584638	-1778.38730415362	0
null-IFNb/IL1b	-2410.135	-2614.40674666209	-2205.86325333791	0
TNFa-IFNb/IL1b	-2155.85666666667	-2391.72936251305	-1919.98397082028	0
TNFa/IFNb-IFNb/IL1b	-726.956666666666	-962.829362513048	-491.083970820283	6.33328327559468e-08
TNFa/IL1b-IFNb/IL1b	-1263.76666666667	-1499.63936251305	-1027.89397082028	4.16155998550494e-12
TNFa/IL1b/IFNb-IFNb/IL1b	1483.72333333333	1247.85063748695	1719.59602917972	2.23376872554581e-13
null-IL1b	-395.875	-600.146746662088	-191.603253337913	6.2415775667013e-05
TNFa-IL1b	-141.596666666666	-377.469362513049	94.2760291797162	0.486079268199738
TNFa/IFNb-IL1b	1287.30333333333	1051.43063748695	1523.17602917972	2.91833224252969e-12
TNFa/IL1b-IL1b	750.493333333333	514.620637486951	986.366029179716	3.76626956288817e-08
TNFa/IL1b/IFNb-IL1b	3497.98333333333	3262.11063748695	3733.85602917972	0
TNFa-null	254.278333333334	50.0065866712463	458.550079995421	0.0088685815763857
TNFa/IFNb-null	1683.17833333333	1478.90658667125	1887.45007999542	0
TNFa/IL1b-null	1146.36833333333	942.096586671246	1350.64007999542	1.71618275146557e-12
TNFa/IL1b/IFNb-null	3893.85833333333	3689.58658667125	4098.13007999542	0
TNFa/IFNb-TNFa	1428.9	1193.02730415362	1664.77269584638	4.29212221320086e-13
TNFa/IL1b-TNFa	892.09	656.217304153617	1127.96269584638	2.07909889304858e-09
TNFa/IL1b/IFNb-TNFa	3639.58	3403.70730415362	3875.45269584638	0
TNFa/IL1b-TNFa/IFNb	-536.810000000001	-772.682695846383	-300.937304153618	6.74153414981227e-06
TNFa/IL1b/IFNb-TNFa/IFNb	2210.68	1974.80730415362	2446.55269584638	0
TNFa/IL1b/IFNb-TNFa/IL1b	2747.49	2511.61730415362	2983.36269584638	0
