# Supplementary material for: Combinatorial Cytokine Code Generates Anti-Viral State in Dendritic Cells
Source: Front Immunol. 2014 Feb 26;5:73. doi: 10.3389/fimmu.2014.00073 (PMC3935347; doi:10.3389/fimmu.2014.00073)
Supplement: Supplementary file 2 [file 71252_Sealfon_DataSheet2.ZIP › R/fig8/CD860.5.csv]

	diff	lwr	upr	p adj
IFNb/IL1b-IFNb	1221.67	-84.4900531883327	2527.83005318833	0.0769640774564296
IL1b-IFNb	-771.486666666667	-2077.646719855	534.673386521665	0.505332920998469
null-IFNb	-1295.88166666667	-2427.0494541362	-164.713879197138	0.0181057957240871
TNFa-IFNb	-462.6	-1768.76005318833	843.560053188332	0.921991200876854
TNFa/IFNb-IFNb	2127.98666666667	821.826613478335	3434.146719855	0.000543505967651514
TNFa/IL1b-IFNb	1303.39333333333	-2.76671985499934	2609.55338652166	0.050723163800563
TNFa/IL1b/IFNb-IFNb	2741.39666666667	1435.23661347833	4047.556719855	2.12077901590169e-05
IL1b-IFNb/IL1b	-1993.15666666667	-3299.316719855	-686.996613478335	0.00114463148957988
null-IFNb/IL1b	-2517.55166666667	-3648.7194541362	-1386.38387919714	9.2896748429272e-06
TNFa-IFNb/IL1b	-1684.27	-2990.43005318833	-378.109946811668	0.0064108967292702
TNFa/IFNb-IFNb/IL1b	906.316666666668	-399.843386521665	2212.476719855	0.317382061334689
TNFa/IL1b-IFNb/IL1b	81.7233333333334	-1224.436719855	1387.88338652167	0.999998555368561
TNFa/IL1b/IFNb-IFNb/IL1b	1519.72666666667	213.566613478334	2825.886719855	0.0159332819435989
null-IL1b	-524.395	-1655.56278746953	606.772787469529	0.76052323227918
TNFa-IL1b	308.886666666667	-997.273386521665	1615.046719855	0.990935524390941
TNFa/IFNb-IL1b	2899.47333333333	1593.313280145	4205.63338652167	9.64085407895166e-06
TNFa/IL1b-IL1b	2074.88	768.719946811668	3381.04005318833	0.000728098327717364
TNFa/IL1b/IFNb-IL1b	3512.88333333333	2206.723280145	4819.04338652167	5.5095760065349e-07
TNFa-null	833.281666666667	-297.886120802862	1964.4494541362	0.254231708851614
TNFa/IFNb-null	3423.86833333333	2292.70054586381	4555.03612080286	8.48293439936754e-08
TNFa/IL1b-null	2599.275	1468.10721253047	3730.44278746953	5.86406612324009e-06
TNFa/IL1b/IFNb-null	4037.27833333333	2906.1105458638	5168.44612080286	5.55860535378372e-09
TNFa/IFNb-TNFa	2590.58666666667	1284.42661347833	3896.746719855	4.58640136230537e-05
TNFa/IL1b-TNFa	1765.99333333333	459.833280145001	3072.15338652167	0.00406320141005967
TNFa/IL1b/IFNb-TNFa	3203.99666666667	1897.83661347833	4510.156719855	2.23949456801265e-06
TNFa/IL1b-TNFa/IFNb	-824.593333333334	-2130.75338652167	481.566719854998	0.426185461866711
TNFa/IL1b/IFNb-TNFa/IFNb	613.409999999999	-692.750053188333	1919.57005318833	0.74925738151916
TNFa/IL1b/IFNb-TNFa/IL1b	1438.00333333333	131.843280145001	2744.16338652167	0.0248532947504374
