# Supplementary material for: Combinatorial Cytokine Code Generates Anti-Viral State in Dendritic Cells
Source: Front Immunol. 2014 Feb 26;5:73. doi: 10.3389/fimmu.2014.00073 (PMC3935347; doi:10.3389/fimmu.2014.00073)
Supplement: Supplementary file 2 [file 71252_Sealfon_DataSheet2.ZIP › R/fig8/fig8 (Autosaved).csv]

cyto	HLA1	HLA0.5	HLA0.25	HLA0.125	CD861	CD860.5	CD860.25	CD860.125
TNFa	22117.62	17416.88	7578.04	7793.87	2337.89	2208.35	611.38	614.72
IFNb	8502.5	8490.84	8077.89	8061.82	1946.05	1683.12	1614.66	1471.38
IL1b	11623.25	8264.54	8363.4	8027.16	1248.44	825.16	705.18	572.38
TNFa/IFNb	15238.21	11246.89	8965.25	8282.43	4705.47	2926.88	1966.36	1638.85
TNFa/IL1b	20293.63	16384.46	13555.41	9987.96	3428.81	2320.69	1280.85	825.37
IFNb/IL1b	12611.3	10785.07	12115.41	9504.24	3297.19	2428.95	2739.91	2026.12
TNFa/IL1b/IFNb	18974.25	18380.29	18017.43	15187.95	4355.93	4279.83	4214.15	3137.35
null	3773.72	3773.72	3773.72	3773.72	319.58	319.58	319.58	319.58
null	4801.46	4801.46	4801.46	4801.46	287.35	287.35	287.35	287.35
TNFa	9115.6	7191.43	7619.61	7744.71	1156.59	662.79	589.84	585.26
IFNb	7483.99	7557.18	7574.64	7164.72	1713.7	1635.01	1559.97	1364.7
IL1b	7592.61	8257.14	8444.48	8508.94	941.82	868.66	698.13	620.65
TNFa/IFNb	13936.92	14000.93	9380.75	8219.76	4493.16	3769.86	2050.63	1683.24
TNFa/IL1b	21395.77	20844.11	13814.54	13891.18	3498.96	3424.22	1577.01	1519.49
IFNb/IL1b	12283.72	11724.18	11422.85	10404.39	3241	2798.18	2758.1	2216.5
TNFa/IL1b/IFNb	18258.32	17883.67	18138.46	15546.56	4406.96	4223.09	4131.26	3225.85
null	4925.26	4925.26	4925.26	4925.26	315.97	315.97	315.97	315.97
null	4909.36	4909.36	4909.36	4909.36	333.16	333.16	333.16	333.16
TNFa	9700.02	7628.81	7223.78	8869.16	1154.97	668.69	601.6	924.5
IFNb	7385.27	7526.91	8191.69	8252.98	1634.82	1609.5	1551.84	1571.73
IL1b	8589.44	9648.84	9156.41	8750.43	1173.24	919.35	824.3	686.06
TNFa/IFNb	15425.25	16107.72	9675.61	8548.63	4934.37	4614.85	2072.53	1749.49
TNFa/IL1b	22796.39	22435.47	15044.72	10127.54	3528.66	3092.9	1621.23	902.56
IFNb/IL1b	12244.03	13901.31	13072.43	11294.8	3323.96	3365.51	2772.38	2363.82
TNFa/IL1b/IFNb	16982.68	22251.27	19713.3	16242.55	4456.6	4648.9	4376.15	3645.49
null	5050.27	5050.27	5050.27	5050.27	462.41	462.41	462.41	462.41
null	5883.03	5883.03	5883.03	5883.03	361.5	361.5	361.5	361.5
	108
