# Supplementary material for: Combinatorial Cytokine Code Generates Anti-Viral State in Dendritic Cells
Source: Front Immunol. 2014 Feb 26;5:73. doi: 10.3389/fimmu.2014.00073 (PMC3935347; doi:10.3389/fimmu.2014.00073)
Supplement: Supplementary file 2 [file 71252_Sealfon_DataSheet2.ZIP › R/fig8/Fig8pairwise.xlsx]

## Sheet: HLA1
	HLA-DR 1:1				HLA-DR 1:2				HLA-DR 1:4				HLA-DR 1:8
Comparisons	diff	lwr	upr	p adj	diff	lwr	upr	p adj	diff	lwr	upr	p adj	diff	lwr	upr	p adj
IFNb/IL1b-IFNb	4589.1	-2547.26	11725.5	0.40441	4278.54	-2652.13	11209.2	0.452785	4255.49	2500.03	6010.95	2.67153e-06	2574.64	29.1979	5120.08	0.0462477
IL1b-IFNb	1477.85	-5658.51	8614.2	0.995899	865.197	-6065.47	7795.87	0.999841	706.69	-1048.77	2462.15	0.861868	602.337	-1943.1	3147.78	0.990902
null-IFNb	-2900.07	-9080.33	3280.19	0.749974	-2967.79	-8969.93	3034.34	0.701285	-3057.56	-4577.83	-1537.28	3.80194e-05	-2935.99	-5140.4	-731.575	0.00470765
TNFa-IFNb	5853.83	-1282.53	12990.2	0.158249	2887.4	-4043.27	9818.07	0.840835	-474.263	-2229.72	1281.2	0.980642	309.407	-2236.03	2854.85	0.999866
TNFa/IFNb-IFNb	7076.21	-60.1482	14212.6	0.0529354	5926.87	-1003.8	12857.5	0.128117	1392.46	-362.997	3147.92	0.185472	523.767	-2021.67	3069.21	0.996056
TNFa/IL1b-IFNb	13704.7	6568.32	20841	7.03811e-05	12029.7	5099.03	18960.4	0.000254481	6190.15	4434.69	7945.61	6.81644e-09	3509.05	963.615	6054.49	0.00334836
TNFa/IL1b/IFNb-IFNb	10281.2	3144.81	17417.5	0.0021284	11646.8	4716.1	18577.4	0.000376679	10675	8919.53	12430.5	4.01679e-13	7832.51	5287.07	10378	6.49927e-08
IL1b-IFNb/IL1b	-3111.25	-10247.6	4025.1	0.809459	-3413.35	-10344	3517.32	0.705152	-3548.8	-5304.26	-1793.34	3.54576e-05	-1972.3	-4517.74	573.139	0.20601
null-IFNb/IL1b	-7489.17	-13669.4	-1308.9	0.0112609	-7246.34	-13248.5	-1244.2	0.011632	-7313.05	-8833.32	-5792.77	3.1976e-11	-5510.63	-7715.04	-3306.21	1.68606e-06
TNFa-IFNb/IL1b	1264.73	-5871.62	8401.08	0.998442	-1391.15	-8321.82	5539.52	0.996612	-4729.75	-6485.21	-2974.29	5.35814e-07	-2265.23	-4810.67	280.209	0.103112
TNFa/IFNb-IFNb/IL1b	2487.11	-4649.24	9623.46	0.927716	1648.33	-5282.34	8579	0.99063	-2863.03	-4618.49	-1107.57	0.00053679	-2050.87	-4596.31	494.569	0.172477
TNFa/IL1b-IFNb/IL1b	9115.58	1979.23	16251.9	0.00700264	7751.16	820.49	14681.8	0.0219712	1934.66	179.2	3690.12	0.0246541	934.417	-1611.02	3479.86	0.907876
TNFa/IL1b/IFNb-IFNb/IL1b	5692.07	-1444.29	12828.4	0.180809	7368.22	437.554	14298.9	0.032391	6419.5	4664.04	8174.96	3.68472e-09	5257.88	2712.44	7803.32	2.64261e-05
null-IL1b	-4377.92	-10558.2	1802.35	0.294912	-3832.99	-9835.13	2169.15	0.412601	-3764.25	-5284.52	-2243.97	1.94677e-06	-3538.33	-5742.74	-1333.91	0.000646175
TNFa-IL1b	4375.98	-2760.37	11512.3	0.460796	2022.2	-4908.47	8952.87	0.970581	-1180.95	-2936.41	574.507	0.352093	-292.93	-2838.37	2252.51	0.999907
TNFa/IFNb-IL1b	5598.36	-1537.99	12734.7	0.195019	5061.67	-1869	11992.3	0.262963	685.773	-1069.69	2441.23	0.878488	-78.57	-2624.01	2466.87	1
TNFa/IL1b-IL1b	12226.8	5090.48	19363.2	0.000298229	11164.5	4233.84	18095.2	0.000619886	5483.46	3728	7238.92	5.09045e-08	2906.72	361.278	5452.16	0.0185873
TNFa/IL1b/IFNb-IL1b	8803.32	1666.96	15939.7	0.0096192	10781.6	3850.9	17712.2	0.000923346	9968.3	8212.84	11723.8	1.37623e-12	7230.18	4684.74	9775.62	2.3421e-07
TNFa-null	8753.9	2573.63	14934.2	0.00254005	5855.19	-146.946	11857.3	0.0589724	2583.29	1063.02	4103.57	0.000329598	3245.4	1040.98	5449.81	0.00169138
TNFa/IFNb-null	9976.28	3796.01	16156.5	0.00060522	8894.66	2892.53	14896.8	0.00157623	4450.02	2929.75	5970.29	1.45264e-07	3459.76	1255.34	5664.17	0.000835483
TNFa/IL1b-null	16604.7	10424.5	22785	5.59725e-07	14997.5	8995.36	20999.6	1.69749e-06	9247.71	7727.43	10768	3.99458e-13	6445.04	4240.63	8649.46	1.48001e-07
TNFa/IL1b/IFNb-null	13181.2	7000.97	19361.5	1.69618e-05	14614.6	8612.42	20616.7	2.50123e-06	13732.5	12212.3	15252.8	0	10768.5	8564.09	12972.9	2.40876e-11
TNFa/IFNb-TNFa	1222.38	-5913.97	8358.73	0.998744	3039.47	-3891.2	9970.14	0.80508	1866.73	111.266	3622.19	0.0323347	214.36	-2331.08	2759.8	0.999989
TNFa/IL1b-TNFa	7850.85	714.495	14987.2	0.0249972	9142.31	2211.64	16073	0.00516662	6664.41	4908.95	8419.87	1.9496e-09	3199.65	654.208	5745.09	0.00811715
TNFa/IL1b/IFNb-TNFa	4427.34	-2709.02	11563.7	0.446906	8759.37	1828.7	15690	0.00772368	11149.3	9393.79	12904.7	1.88738e-13	7523.11	4977.67	10068.5	1.24472e-07
TNFa/IL1b-TNFa/IFNb	6628.47	-507.885	13764.8	0.0802918	6102.83	-827.836	13033.5	0.109391	4797.69	3042.23	6553.15	4.29178e-07	2985.29	439.848	5530.73	0.0149073
TNFa/IL1b/IFNb-TNFa/IFNb	3204.96	-3931.4	10341.3	0.786751	5719.9	-1210.77	12650.6	0.15358	9282.53	7527.07	11038	5.36216e-12	7308.75	4763.31	9854.19	1.97356e-07
TNFa/IL1b/IFNb-TNFa/IL1b	-3423.51	-10559.9	3712.84	0.730042	-382.937	-7313.61	6547.73	0.999999	4484.84	2729.38	6240.3	1.21292e-06	4323.46	1778.02	6868.9	0.000331281
	CD86 1:1				CD86 1:2				CD86 1:4				CD86 1:8
	diff	lwr	upr	p adj	diff	lwr	upr	p adj	diff	lwr	upr	p adj	diff	lwr	upr	p adj
IFNb/IL1b-IFNb	1522.53	837.015	2208.04	9.56903e-06	1221.67	-84.4901	2527.83	0.0769641	1181.31	945.434	1417.18	1.51252e-11	732.877	233.683	1232.07	0.00174266
IL1b-IFNb	-643.69	-1329.2	41.8213	0.0751317	-771.487	-2077.65	534.673	0.505333	-832.953	-1068.83	-597.081	6.65109e-09	-842.907	-1342.1	-343.713	0.000355639
null-IFNb	-1418.19	-2011.87	-824.525	3.32027e-06	-1295.88	-2427.05	-164.714	0.0181058	-1228.83	-1433.1	-1024.56	4.85167e-13	-1122.61	-1554.92	-690.294	9.4607e-07
TNFa-IFNb	-215.04	-900.551	470.471	0.957043	-462.6	-1768.76	843.56	0.921991	-974.55	-1210.42	-738.677	4.59765e-10	-761.11	-1260.3	-261.917	0.00115536
TNFa/IFNb-IFNb	2946.14	2260.63	3631.65	2.33902e-10	2127.99	821.827	3434.15	0.000543506	454.35	218.477	690.223	6.76214e-05	221.257	-277.937	720.45	0.797043
TNFa/IL1b-IFNb	1720.62	1035.11	2406.13	1.58593e-06	1303.39	-2.76672	2609.55	0.0507232	-82.46	-318.333	153.413	0.926641	-386.797	-885.99	112.397	0.206002
TNFa/IL1b/IFNb-IFNb	2641.64	1956.13	3327.15	1.51137e-09	2741.4	1435.24	4047.56	2.12078e-05	2665.03	2429.16	2900.9	0	1866.96	1367.77	2366.15	2.51577e-09
IL1b-IFNb/IL1b	-2166.22	-2851.73	-1480.71	4.21438e-08	-1993.16	-3299.32	-686.997	0.00114463	-2014.26	-2250.13	-1778.39	0	-1575.78	-2074.98	-1076.59	4.28792e-08
null-IFNb/IL1b	-2940.72	-3534.39	-2347.05	1.8592e-11	-2517.55	-3648.72	-1386.38	9.28967e-06	-2410.14	-2614.41	-2205.86	0	-1855.48	-2287.8	-1423.17	2.39351e-10
TNFa-IFNb/IL1b	-1737.57	-2423.08	-1052.06	1.36739e-06	-1684.27	-2990.43	-378.11	0.0064109	-2155.86	-2391.73	-1919.98	0	-1493.99	-1993.18	-994.793	1.01787e-07
TNFa/IFNb-IFNb/IL1b	1423.62	738.105	2109.13	2.45463e-05	906.317	-399.843	2212.48	0.317382	-726.957	-962.829	-491.084	6.33328e-08	-511.62	-1010.81	-12.4268	0.042191
TNFa/IL1b-IFNb/IL1b	198.093	-487.418	883.605	0.972061	81.7233	-1224.44	1387.88	0.999999	-1263.77	-1499.64	-1027.89	4.16156e-12	-1119.67	-1618.87	-620.48	8.31264e-06
TNFa/IL1b/IFNb-IFNb/IL1b	1119.11	433.602	1804.62	0.000530676	1519.73	213.567	2825.89	0.0159333	1483.72	1247.85	1719.6	2.23377e-13	1134.08	634.89	1633.28	6.91559e-06
null-IL1b	-774.505	-1368.18	-180.835	0.00574253	-524.395	-1655.56	606.773	0.760523	-395.875	-600.147	-191.603	6.24158e-05	-279.702	-712.016	152.612	0.397257
TNFa-IL1b	428.65	-256.861	1114.16	0.437538	308.887	-997.273	1615.05	0.990936	-141.597	-377.469	94.276	0.486079	81.7967	-417.397	580.99	0.999054
TNFa/IFNb-IL1b	3589.83	2904.32	4275.34	6.4635e-12	2899.47	1593.31	4205.63	9.64085e-06	1287.3	1051.43	1523.18	2.91833e-12	1064.16	564.97	1563.36	1.70765e-05
TNFa/IL1b-IL1b	2364.31	1678.8	3049.82	9.89097e-09	2074.88	768.72	3381.04	0.000728098	750.493	514.621	986.366	3.76627e-08	456.11	-43.0832	955.303	0.0885703
TNFa/IL1b/IFNb-IL1b	3285.33	2599.82	3970.84	3.42202e-11	3512.88	2206.72	4819.04	5.50958e-07	3497.98	3262.11	3733.86	0	2709.87	2210.67	3209.06	3.2343e-12
TNFa-null	1203.15	609.485	1796.83	3.42748e-05	833.282	-297.886	1964.45	0.254232	254.278	50.0066	458.55	0.00886858	361.498	-70.8157	793.812	0.143841
TNFa/IFNb-null	4364.34	3770.67	4958.01	0	3423.87	2292.7	4555.04	8.48293e-08	1683.18	1478.91	1887.45	0	1343.87	911.551	1776.18	5.50906e-08
TNFa/IL1b-null	3138.82	2545.14	3732.49	5.37526e-12	2599.28	1468.11	3730.44	5.86407e-06	1146.37	942.097	1350.64	1.71618e-12	735.812	303.498	1168.13	0.000323102
TNFa/IL1b/IFNb-null	4059.84	3466.16	4653.51	4.30767e-14	4037.28	2906.11	5168.45	5.55861e-09	3893.86	3689.59	4098.13	0	2989.57	2557.25	3421.88	3.19744e-14
TNFa/IFNb-TNFa	3161.18	2475.67	3846.69	6.84395e-11	2590.59	1284.43	3896.75	4.5864e-05	1428.9	1193.03	1664.77	4.29212e-13	982.367	483.173	1481.56	5.09221e-05
TNFa/IL1b-TNFa	1935.66	1250.15	2621.17	2.57177e-07	1765.99	459.833	3072.15	0.0040632	892.09	656.217	1127.96	2.0791e-09	374.313	-124.88	873.507	0.236722
TNFa/IL1b/IFNb-TNFa	2856.68	2171.17	3542.19	3.97068e-10	3204	1897.84	4510.16	2.23949e-06	3639.58	3403.71	3875.45	0	2628.07	2128.88	3127.26	5.83533e-12
TNFa/IL1b-TNFa/IFNb	-1225.52	-1911.03	-540.012	0.000176438	-824.593	-2130.75	481.567	0.426185	-536.81	-772.683	-300.937	6.74153e-06	-608.053	-1107.25	-108.86	0.0107613
TNFa/IL1b/IFNb-TNFa/IFNb	-304.503	-990.015	381.008	0.795358	613.41	-692.75	1919.57	0.749257	2210.68	1974.81	2446.55	0	1645.7	1146.51	2144.9	2.09875e-08
TNFa/IL1b/IFNb-TNFa/IL1b	921.02	235.509	1606.53	0.00432309	1438	131.843	2744.16	0.0248533	2747.49	2511.62	2983.36	0	2253.76	1754.56	2752.95	9.94489e-11
