# Supplementary material for: Combinatorial Cytokine Code Generates Anti-Viral State in Dendritic Cells
Source: Front Immunol. 2014 Feb 26;5:73. doi: 10.3389/fimmu.2014.00073 (PMC3935347; doi:10.3389/fimmu.2014.00073)
Supplement: Supplementary file 2 [file 71252_Sealfon_DataSheet2.ZIP › R/fig8/HLA0.125.csv]

	diff	lwr	upr	p adj
IFNb/IL1b-IFNb	2574.63666666667	29.1978755989571	5120.07545773438	0.046247694396446
IL1b-IFNb	602.336666666667	-1943.10212440104	3147.77545773438	0.990902044797017
null-IFNb	-2935.99	-5140.40465684299	-731.575343157014	0.00470765193901002
TNFa-IFNb	309.406666666668	-2236.03212440104	2854.84545773438	0.99986647019036
TNFa/IFNb-IFNb	523.766666666667	-2021.67212440104	3069.20545773438	0.996055928012365
TNFa/IL1b-IFNb	3509.05333333333	963.614542265625	6054.49212440104	0.00334835690553181
TNFa/IL1b/IFNb-IFNb	7832.51333333333	5287.07454226562	10377.952124401	6.499271110183e-08
IL1b-IFNb/IL1b	-1972.3	-4517.73879106771	573.13879106771	0.206010082104132
null-IFNb/IL1b	-5510.62666666667	-7715.04132350965	-3306.21200982368	1.68605770300978e-06
TNFa-IFNb/IL1b	-2265.23	-4810.66879106771	280.208791067711	0.103112433637821
TNFa/IFNb-IFNb/IL1b	-2050.87	-4596.30879106771	494.56879106771	0.172476885226266
TNFa/IL1b-IFNb/IL1b	934.416666666668	-1611.02212440104	3479.85545773438	0.907876185926649
TNFa/IL1b/IFNb-IFNb/IL1b	5257.87666666667	2712.43787559896	7803.31545773438	2.64260942055561e-05
null-IL1b	-3538.32666666667	-5742.74132350965	-1333.91200982368	0.000646175452369446
TNFa-IL1b	-292.929999999999	-2838.36879106771	2252.50879106771	0.999907394159602
TNFa/IFNb-IL1b	-78.5699999999997	-2624.00879106771	2466.86879106771	0.999999989372097
TNFa/IL1b-IL1b	2906.71666666667	361.277875598958	5452.15545773438	0.0185872568269081
TNFa/IL1b/IFNb-IL1b	7230.17666666667	4684.73787559896	9775.61545773438	2.34210473237795e-07
TNFa-null	3245.39666666667	1040.98200982368	5449.81132350966	0.00169137669784836
TNFa/IFNb-null	3459.75666666667	1255.34200982368	5664.17132350965	0.000835483280714144
TNFa/IL1b-null	6445.04333333333	4240.62867649035	8649.45799017632	1.48001052746594e-07
TNFa/IL1b/IFNb-null	10768.5033333333	8564.08867649035	12972.9179901763	2.40876207868723e-11
TNFa/IFNb-TNFa	214.36	-2331.07879106771	2759.79879106771	0.999988848704457
TNFa/IL1b-TNFa	3199.64666666667	654.207875598957	5745.08545773438	0.00811714570234923
TNFa/IL1b/IFNb-TNFa	7523.10666666667	4977.66787559896	10068.5454577344	1.24471557394479e-07
TNFa/IL1b-TNFa/IFNb	2985.28666666667	439.847875598958	5530.72545773438	0.0149072945039957
TNFa/IL1b/IFNb-TNFa/IFNb	7308.74666666667	4763.30787559896	9854.18545773437	1.97355507935981e-07
TNFa/IL1b/IFNb-TNFa/IL1b	4323.46	1778.02120893229	6868.89879106771	0.000331281029935404
