# Supplementary material for: Combinatorial Cytokine Code Generates Anti-Viral State in Dendritic Cells
Source: Front Immunol. 2014 Feb 26;5:73. doi: 10.3389/fimmu.2014.00073 (PMC3935347; doi:10.3389/fimmu.2014.00073)
Supplement: Supplementary file 2 [file 71252_Sealfon_DataSheet2.ZIP › R/fig8/HLA0.25.csv]

	diff	lwr	upr	p adj
IFNb/IL1b-IFNb	4255.49	2500.02951749251	6010.95048250749	2.67153393218589e-06
IL1b-IFNb	706.689999999999	-1048.77048250749	2462.15048250749	0.861867518864723
null-IFNb	-3057.55666666667	-4577.83003985784	-1537.28329347549	3.80194342042284e-05
TNFa-IFNb	-474.263333333333	-2229.72381584083	1281.19714917416	0.980641560472884
TNFa/IFNb-IFNb	1392.46333333333	-362.99714917416	3147.92381584083	0.185471968575236
TNFa/IL1b-IFNb	6190.15	4434.68951749251	7945.61048250749	6.81644385380764e-09
TNFa/IL1b/IFNb-IFNb	10674.99	8919.52951749251	12430.4504825075	4.01678690309382e-13
IL1b-IFNb/IL1b	-3548.8	-5304.26048250749	-1793.33951749251	3.54576138992257e-05
null-IFNb/IL1b	-7313.04666666667	-8833.32003985784	-5792.77329347549	3.1975977421439e-11
TNFa-IFNb/IL1b	-4729.75333333333	-6485.21381584083	-2974.29285082584	5.3581424575011e-07
TNFa/IFNb-IFNb/IL1b	-2863.02666666667	-4618.48714917416	-1107.56618415917	0.000536789558325479
TNFa/IL1b-IFNb/IL1b	1934.66	179.199517492507	3690.12048250749	0.0246540996310955
TNFa/IL1b/IFNb-IFNb/IL1b	6419.5	4664.03951749251	8174.96048250749	3.68472186096369e-09
null-IL1b	-3764.24666666667	-5284.52003985784	-2243.97329347549	1.94677035603164e-06
TNFa-IL1b	-1180.95333333333	-2936.41381584083	574.507149174161	0.352093345449913
TNFa/IFNb-IL1b	685.773333333334	-1069.68714917416	2441.23381584083	0.878488265442499
TNFa/IL1b-IL1b	5483.46	3727.99951749251	7238.92048250749	5.09045421370757e-08
TNFa/IL1b/IFNb-IL1b	9968.3	8212.83951749251	11723.7604825075	1.37623246132534e-12
TNFa-null	2583.29333333333	1063.01996014216	4103.56670652451	0.000329597502266576
TNFa/IFNb-null	4450.02	2929.74662680882	5970.29337319118	1.4526398883774e-07
TNFa/IL1b-null	9247.70666666667	7727.43329347549	10767.9800398578	3.99458244260131e-13
TNFa/IL1b/IFNb-null	13732.5466666667	12212.2732934755	15252.8200398578	0
TNFa/IFNb-TNFa	1866.72666666667	111.266184159174	3622.18714917416	0.0323346769376119
TNFa/IL1b-TNFa	6664.41333333333	4908.95285082584	8419.87381584083	1.94960181332249e-09
TNFa/IL1b/IFNb-TNFa	11149.2533333333	9393.79285082584	12904.7138158408	1.88737914186277e-13
TNFa/IL1b-TNFa/IFNb	4797.68666666667	3042.22618415917	6553.14714917416	4.29177689387217e-07
TNFa/IL1b/IFNb-TNFa/IFNb	9282.52666666667	7527.06618415917	11037.9871491742	5.36215516433458e-12
TNFa/IL1b/IFNb-TNFa/IL1b	4484.84	2729.37951749251	6240.30048250749	1.21291633781162e-06
