# Supplementary material for: Combinatorial Cytokine Code Generates Anti-Viral State in Dendritic Cells
Source: Front Immunol. 2014 Feb 26;5:73. doi: 10.3389/fimmu.2014.00073 (PMC3935347; doi:10.3389/fimmu.2014.00073)
Supplement: Supplementary file 2 [file 71252_Sealfon_DataSheet2.ZIP › R/fig8/HLA0.5.csv]

	diff	lwr	upr	p adj
IFNb/IL1b-IFNb	4278.54333333333	-2652.12625693877	11209.2129236054	0.452785206762738
IL1b-IFNb	865.196666666665	-6065.47292360543	7795.86625693876	0.999840530661242
null-IFNb	-2967.79333333334	-8969.92926374526	3034.34259707859	0.701285469439836
TNFa-IFNb	2887.39666666667	-4043.27292360543	9818.06625693877	0.840834906451213
TNFa/IFNb-IFNb	5926.87	-1003.7995902721	12857.5395902721	0.128117325097399
TNFa/IL1b-IFNb	12029.7033333333	5099.03374306123	18960.3729236054	0.00025448130753003
TNFa/IL1b/IFNb-IFNb	11646.7666666667	4716.09707639457	18577.4362569388	0.000376678956178211
IL1b-IFNb/IL1b	-3413.34666666667	-10344.0162569388	3517.32292360543	0.70515182983941
null-IFNb/IL1b	-7246.33666666667	-13248.4725970786	-1244.20073625474	0.011632003476677
TNFa-IFNb/IL1b	-1391.14666666666	-8321.81625693876	5539.52292360544	0.996612084874869
TNFa/IFNb-IFNb/IL1b	1648.32666666667	-5282.34292360543	8578.99625693877	0.990629943966954
TNFa/IL1b-IFNb/IL1b	7751.16	820.490409727903	14681.8295902721	0.0219711728906828
TNFa/IL1b/IFNb-IFNb/IL1b	7368.22333333333	437.553743061235	14298.8929236054	0.0323909962526376
null-IL1b	-3832.99	-9835.12593041192	2169.14593041192	0.412600981983419
TNFa-IL1b	2022.2	-4908.46959027209	8952.8695902721	0.970581064302395
TNFa/IFNb-IL1b	5061.67333333334	-1868.99625693876	11992.3429236054	0.262962861464981
TNFa/IL1b-IL1b	11164.5066666667	4233.83707639457	18095.1762569388	0.000619886247279933
TNFa/IL1b/IFNb-IL1b	10781.57	3850.9004097279	17712.2395902721	0.000923346191568641
TNFa-null	5855.19000000001	-146.945930411918	11857.3259304119	0.0589724125285555
TNFa/IFNb-null	8894.66333333334	2892.52740292141	14896.7992637453	0.00157622561766968
TNFa/IL1b-null	14997.4966666667	8995.36073625475	20999.6325970786	1.69749075085157e-06
TNFa/IL1b/IFNb-null	14614.56	8612.42406958808	20616.6959304119	2.50122545608633e-06
TNFa/IFNb-TNFa	3039.47333333333	-3891.19625693877	9970.14292360543	0.805079753222515
TNFa/IL1b-TNFa	9142.30666666666	2211.63707639457	16072.9762569388	0.00516661545512342
TNFa/IL1b/IFNb-TNFa	8759.37	1828.7004097279	15690.0395902721	0.00772368472103802
TNFa/IL1b-TNFa/IFNb	6102.83333333333	-827.836256938766	13033.5029236054	0.109391362082674
TNFa/IL1b/IFNb-TNFa/IFNb	5719.89666666666	-1210.77292360543	12650.5662569388	0.153579870972926
TNFa/IL1b/IFNb-TNFa/IL1b	-382.936666666668	-7313.60625693877	6547.73292360543	0.999999389009516
