# Supplementary material for: Combinatorial Cytokine Code Generates Anti-Viral State in Dendritic Cells
Source: Front Immunol. 2014 Feb 26;5:73. doi: 10.3389/fimmu.2014.00073 (PMC3935347; doi:10.3389/fimmu.2014.00073)
Supplement: Supplementary file 2 [file 71252_Sealfon_DataSheet2.ZIP › R/fig8/HLA1.csv]

	diff	lwr	upr	p adj
IFNb/IL1b-IFNb	4589.09666666666	-2547.25823343407	11725.4515667674	0.404410464176298
IL1b-IFNb	1477.84666666666	-5658.50823343407	8614.2015667674	0.995899018842693
null-IFNb	-2900.07	-9080.3346339088	3280.19463390879	0.749974291758368
TNFa-IFNb	5853.82666666667	-1282.52823343407	12990.1815667674	0.158249290000604
TNFa/IFNb-IFNb	7076.20666666667	-60.1482334340681	14212.5615667674	0.0529354343115891
TNFa/IL1b-IFNb	13704.6766666667	6568.32176656593	20841.0315667674	7.0381120138352e-05
TNFa/IL1b/IFNb-IFNb	10281.1633333333	3144.8084332326	17417.5182334341	0.00212839803391573
IL1b-IFNb/IL1b	-3111.25	-10247.6049001007	4025.10490010073	0.809458916757268
null-IFNb/IL1b	-7489.16666666667	-13669.4313005755	-1308.90203275787	0.0112608677212681
TNFa-IFNb/IL1b	1264.73	-5871.62490010073	8401.08490010074	0.99844162925548
TNFa/IFNb-IFNb/IL1b	2487.11	-4649.24490010073	9623.46490010074	0.927715507648516
TNFa/IL1b-IFNb/IL1b	9115.58	1979.22509989926	16251.9349001007	0.00700264097040326
TNFa/IL1b/IFNb-IFNb/IL1b	5692.06666666667	-1444.28823343407	12828.4215667674	0.180808620657835
null-IL1b	-4377.91666666667	-10558.1813005755	1802.34796724213	0.294912202040154
TNFa-IL1b	4375.98	-2760.37490010073	11512.3349001007	0.460795866477652
TNFa/IFNb-IL1b	5598.36	-1537.99490010073	12734.7149001007	0.195018618319813
TNFa/IL1b-IL1b	12226.83	5090.47509989926	19363.1849001007	0.000298228945550871
TNFa/IL1b/IFNb-IL1b	8803.31666666667	1666.96176656593	15939.6715667674	0.00961920008626815
TNFa-null	8753.89666666667	2573.63203275787	14934.1613005755	0.00254005068094376
TNFa/IFNb-null	9976.27666666667	3796.01203275787	16156.5413005755	0.000605219959320724
TNFa/IL1b-null	16604.7466666667	10424.4820327579	22785.0113005755	5.59725206406014e-07
TNFa/IL1b/IFNb-null	13181.2333333333	7000.96869942454	19361.4979672421	1.69618499713531e-05
TNFa/IFNb-TNFa	1222.38	-5913.97490010074	8358.73490010074	0.998744432765065
TNFa/IL1b-TNFa	7850.85	714.495099899262	14987.2049001007	0.0249971764170989
TNFa/IL1b/IFNb-TNFa	4427.33666666666	-2709.01823343407	11563.6915667674	0.446906489563618
TNFa/IL1b-TNFa/IFNb	6628.47	-507.884900100737	13764.8249001007	0.0802918367663836
TNFa/IL1b/IFNb-TNFa/IFNb	3204.95666666667	-3931.39823343407	10341.3115667674	0.7867511072613
TNFa/IL1b/IFNb-TNFa/IL1b	-3423.51333333333	-10559.8682334341	3712.8415667674	0.730042146105637
