# Supplementary material for: Combinatorial Cytokine Code Generates Anti-Viral State in Dendritic Cells
Source: Front Immunol. 2014 Feb 26;5:73. doi: 10.3389/fimmu.2014.00073 (PMC3935347; doi:10.3389/fimmu.2014.00073)
Supplement: Supplementary file 2 [file 71252_Sealfon_DataSheet2.ZIP › R/fig9/CD86i.csv]

	diff	lwr	upr	p adj
IFN + TNF-IFN	81678.4686	-13429.6108895632	176786.548089563	0.11960717710957
IFN + TNF + IL1b-IFN	176369.4993	81261.4198104368	271477.578789563	0.000216308090863704
IL + IFN-IFN	67391.9249166667	-38942.1405573917	173725.990390725	0.395845547450657
IL+ TNF-IFN	68137.0768	-26971.0026895631	163245.156289563	0.265112437128129
IL1b-IFN	-8389.9829	-103498.062389563	86718.0965895631	0.999979394806561
null-IFN	-29258.1166666667	-124366.19615623	65849.9628228965	0.952882790360271
TNF-IFN	21394.1364666667	-73713.9430228965	116502.21595623	0.991425588648544
IFN + TNF + IL1b-IFN + TNF	94691.0307	-417.048789563167	189799.110189563	0.051413383362476
IL + IFN-IFN + TNF	-14286.5436833333	-120620.609157392	92047.521790725	0.999656002428312
IL+ TNF-IFN + TNF	-13541.3918	-108649.471289563	81566.6876895632	0.999497797275353
IL1b-IFN + TNF	-90068.4515	-185176.530989563	5039.62798956316	0.0698256613433765
null-IFN + TNF	-110936.585266667	-206044.66475623	-15828.5057771035	0.0170119650489523
TNF-IFN + TNF	-60284.3321333333	-155392.411622896	34823.7473562298	0.395711239292292
IL + IFN-IFN + TNF + IL1b	-108977.574383333	-215311.639857392	-2643.50890927494	0.0426612232849617
IL+ TNF-IFN + TNF + IL1b	-108232.4225	-203340.501989563	-13124.3430104368	0.0204909417275226
IL1b-IFN + TNF + IL1b	-184759.4822	-279867.561689563	-89651.4027104368	0.000128813608101019
null-IFN + TNF + IL1b	-205627.615966667	-300735.69545623	-110519.536477103	3.72928211341828e-05
TNF-IFN + TNF + IL1b	-154975.362833333	-250083.442322896	-59867.2833437701	0.000852863191694753
IL+ TNF-IL + IFN	745.151883333339	-105588.913590725	107079.217357392	1
IL1b-IL + IFN	-75781.9078166667	-182115.973290725	30552.1576573917	0.270271992183411
null-IL + IFN	-96650.0415833333	-202984.107057392	9684.02389072505	0.088367438976274
TNF-IL + IFN	-45997.78845	-152331.853924058	60336.2770240584	0.790850462818703
IL1b-IL+ TNF	-76527.0597	-171635.139189563	18581.0197895631	0.163974625468614
null-IL+ TNF	-97395.1934666666	-192503.27295623	-2287.11397710351	0.0428839763699437
TNF-IL+ TNF	-46742.9403333333	-141851.019822896	48365.1391562298	0.677956677298616
null-IL1b	-20868.1337666667	-115976.21325623	74239.9457228965	0.992587947545932
TNF-IL1b	29784.1193666667	-65323.9601228965	124892.19885623	0.948519601020223
TNF-null	50652.2531333333	-44455.8263562298	145760.332622896	0.593772661485107
