# Supplementary material for: Combinatorial Cytokine Code Generates Anti-Viral State in Dendritic Cells
Source: Front Immunol. 2014 Feb 26;5:73. doi: 10.3389/fimmu.2014.00073 (PMC3935347; doi:10.3389/fimmu.2014.00073)
Supplement: Supplementary file 2 [file 71252_Sealfon_DataSheet2.ZIP › R/fig9/CD86u.csv]

	diff	lwr	upr	p adj
IFN + TNF-IFN	35074.6724333333	-14490.138824873	84639.4836915396	0.282664605459956
IFN + TNF + IL1b-IFN	54736.8812333333	5172.06997512701	104301.69249154	0.025157534463637
IL + IFN-IFN	35611.9734666666	-13952.8377915397	85176.784724873	0.267307329390847
IL+ TNF-IFN	-4871.42950000001	-54436.2407582063	44693.3817582063	0.999960692208574
IL1b-IFN	-50176.6628333333	-99741.4740915397	-611.851575127024	0.0461472142913981
null-IFN	-76337.4770333333	-125902.28829154	-26772.665775127	0.00135147315039397
TNF-IFN	-43316.392	-92881.2032582063	6248.41925820629	0.110618521458745
IFN + TNF + IL1b-IFN + TNF	19662.2088	-29902.6024582063	69227.0200582063	0.856365002783309
IL + IFN-IFN + TNF	537.301033333351	-49027.510224873	50102.1122915397	0.999999999991268
IL+ TNF-IFN + TNF	-39946.1019333333	-89510.9131915396	9618.709324873	0.165455142024581
IL1b-IFN + TNF	-85251.3352666666	-134816.146524873	-35686.5240084603	0.000420121513944549
null-IFN + TNF	-111412.149466667	-160976.960724873	-61847.3382084603	1.75614686845904e-05
TNF-IFN + TNF	-78391.0644333333	-127955.87569154	-28826.253175127	0.00102912938997701
IL + IFN-IFN + TNF + IL1b	-19124.9077666667	-68689.719024873	30439.9034915396	0.872042358588741
IL+ TNF-IFN + TNF + IL1b	-59608.3107333333	-109173.12199154	-10043.499475127	0.013010629350634
IL1b-IFN + TNF + IL1b	-104913.544066667	-154478.355324873	-55348.7328084603	3.7214720487122e-05
null-IFN + TNF + IL1b	-131074.358266667	-180639.169524873	-81509.5470084603	2.0991339052534e-06
TNF-IFN + TNF + IL1b	-98053.2732333333	-147618.08449154	-48488.461975127	8.44981839914771e-05
IL+ TNF-IL + IFN	-40483.4029666667	-90048.214224873	9081.40829153965	0.155406727528227
IL1b-IL + IFN	-85788.6363	-135353.447558206	-36223.8250417937	0.000392048361851027
null-IL + IFN	-111949.4505	-161514.261758206	-62384.6392417937	1.65226289130516e-05
TNF-IL + IFN	-78928.3654666667	-128493.176724873	-29363.5542084604	0.000958607244492371
IL1b-IL+ TNF	-45305.2333333333	-94870.0445915396	4259.57792487299	0.0864052735726213
null-IL+ TNF	-71466.0475333333	-121030.85879154	-21901.236275127	0.00259652871197158
TNF-IL+ TNF	-38444.9625	-88009.7737582063	11119.8487582063	0.196423256338452
null-IL1b	-26160.8142	-75725.6254582063	23403.9970582063	0.612508359549849
TNF-IL1b	6860.27083333331	-42704.540424873	56425.0820915396	0.999615295230683
TNF-null	33021.0850333333	-16543.726224873	82585.8962915396	0.346984323829053
