# Supplementary material for: Combinatorial Cytokine Code Generates Anti-Viral State in Dendritic Cells
Source: Front Immunol. 2014 Feb 26;5:73. doi: 10.3389/fimmu.2014.00073 (PMC3935347; doi:10.3389/fimmu.2014.00073)
Supplement: Supplementary file 2 [file 71252_Sealfon_DataSheet2.ZIP › R/fig9/fig9.csv]

cyto	infected	apoptotic	CD86i	CD86u	HLA-ABCi	HLA-ABCu	HLA-DR	HLA-DRu
null	71.2988	10.25	65686.3873	62359.1803	67810.6091	20279.8813	3987.2548	2116.0677
IFN	14.0515	9.1589	72904.1918	138072.1951	82595.875	36390.7292	7940.5458	14568.8542
TNF	79.1822	9.5302	95709.3162	74020.6908	57992.2069	38866.1367	21981.5519	17693.0726
IL1b	77.4266	9.2593	75151.3792	82775.4407	69154.3027	29332.45	15645.5795	12700.186
IFN + TNF	1.287	5.7937	179368.5494	178571.3625	66600.4841	35282.9397	14389.7754	21254.6764
IL+ TNF	45.7692	10.9513	153401.7843	129457.0965	55051.9492	32433.524	19356.4762	16398.9375
IL + IFN	0.9658	5.6561	210821.87	178275.4088	86151.4404	37116.9028	24545.6756	19749.8202
IFN + TNF + IL1b	0.3445	5.2632	261664.6144	186899.9731	84373.1335	51614.5802	42866.7353	28150.4857
null	68.2782	8.2734	48872.2472	48869.3578	48306.4827	15524.2414	4014.7717	2279.3349
IFN	12.051	11.4674571	84831.4152	119082.4979	58497.0211	24390.2166	7555.073	9457.706
TNF	73.5363	9.434	118980.6094	74536.9474	52572.5118	18998.3571	19600.9477	10580.6505
IL1b	66.3223	7.5731	97719.4539	110607.099	41679.3037	18794.3252	11476.7933	10252.6798
IFN + TNF	1.0139	5.3645	198391.3933	164139.5538	66422.5967	22116.5968	24351.0204	15857.3929
IL+ TNF	43.0127	10.1351	131185.6882	109208.6023	43347.8551	23692.2344	18125.5318	13269.3103
IL + IFN	0.7143	6.4482	81831.2627	166242	45995.8644	21487.2917	8175.9911	12594.2951
IFN + TNF + IL1b	0.33089225	5.3846	256954.6513	183853.5035	83453.46634	53250.76239	41742.29987	27643.23958
null	62	13.5135	34470.9398	43720.4946	38604.254	9187.5263	4342.1152	569.2374
IFN	13.797	12.9577	79068.3173	126806.7708	54274.9589	24845.5156	8242.2636	11062.6147
TNF	72.4242	10.1952	86296.4081	105454.6496	36217.2668	17324.6563	15945.0487	8357.6592
IL1b	66.6667	6.1667	38763.1425	40048.9356	26033.8895	26271.9214	8105.6127	5023.9289
IFN + TNF	8.2729	6.1462	104079.3874	146474.5648	29223.0954	18922.7974	13331.5635	15044.5846
IL+ TNF	36.5098	9.1603	156627.6822	130681.4765	46179.3324	26382.225	23567.4365	15342.6591
IL + IFN	0	6.6007	NaN	146279.9754	NaN	17330.0098	NaN	13902.3706
IFN + TNF + IL1b	0.345749312	3.4483	247293.1565	177418.6309	79689.71501	54560.73115	40766.53509	26569.73489
