# Supplementary material for: Combinatorial Cytokine Code Generates Anti-Viral State in Dendritic Cells
Source: Front Immunol. 2014 Feb 26;5:73. doi: 10.3389/fimmu.2014.00073 (PMC3935347; doi:10.3389/fimmu.2014.00073)
Supplement: Supplementary file 3 [file 71252_Sealfon_DataSheet3.ZIP]

Archive with 3 entries (3 files):
- PC3list.txt
- PC2list.txt
- PC1list.txt
