# Supplementary material for: Combinatorial Cytokine Code Generates Anti-Viral State in Dendritic Cells
Source: Front Immunol. 2014 Feb 26;5:73. doi: 10.3389/fimmu.2014.00073 (PMC3935347; doi:10.3389/fimmu.2014.00073)
Supplement: Supplementary file 3 [file 71252_Sealfon_DataSheet3.ZIP › PC3list.txt]

PPBP
MMP1
ADAM12
IRG1
AKAP12
SLC28A3
DNAJC6
FABP4
ITGA9
FABP4
NA
ADAM12
PTGS2
ADAM12
CXCL9
CLEC5A
F3
PTGS2
FLNB
NA
SH3RF3
AKAP12
SERPINB2
DDIT4
PHLDA1
NA
CRH
FST
HILPDA
TNF
CD93
SPOCD1
TMEM45B
PDLIM4
NA
FLT1
NA
IL27
AKAP12
IL6
FLT1
SOBP
PTX3
GAL
FA2H
PHLDA1
TIMP3
CD93
TMEM45B
LIN7A
TACSTD2
UBASH3B
CSF1
ITGB8
FAM46C
NA
ELAVL4
HS3ST3B1
CCL7
PHLDA1
GPC4
NA
FLT1
TNFRSF21
LOC731424
CD40
GEM
NFKBIZ
CCND1
PRKCA
NA
ATXN1
NA
WFS1
NDFIP2
UBASH3B
NA
NCAPH
IL1RAP
SYNJ2
ALDH1A2
SDC2
GALNT18
SLC2A3
UST
MAP1A
ADM
NFKBIZ
TMEM217
HILPDA
ETV5
PARM1
ASAH2B
ULBP2
SLC2A3
CSF1
ERRFI1
SSBP3
SLC39A14
INHBA
ARL5B
MAOA
AKAP5
BCL2L14
NA
PHLDA1
PPM1L
PMAIP1
KCNJ2
GBP5
MMP9
ELAVL4
ATXN1
PPFIBP1
FAM101B
SIGLEC10
TAL1
ETV5
PMAIP1
TTC39B
KCNJ2
SLCO4A1
DUOXA1
GPR84
FGF13
LPL
SGMS2
TNFRSF21
ATP2B4
NA
SLC7A5
SPOCD1
LPL
PALLD
RAP1A
TPRG1
SLC2A3
TRIB2
PLOD2
MAOA
TMEM117
CEP78
NRIP3
PTGFRN
MMP19
PRKCA
C15orf26
MMP12
MTHFD1L
PSAT1
CYCS
KCNE1
HCAR3
VCAM1
TIMP3
MAOA
TMEM71
BCAT1
DUSP2
IL7R
PAPSS2
PPM1L
TNC
HOMER1
NRIP3
DCSTAMP
TNFAIP3
MSANTD3
ZC3H12C
INHBA
ASNS
NA
CALU
STRBP
CRH
IDO1
BCAT1
IRAK2
NA
MATK
TIMP3
CCND1
TNFAIP3
SLC16A1
NDFIP2
PALLD
NA
NA
STK39
DUOX1
GBP5
WFS1
EDN1
SYNJ2
PPFIBP1
FLNB
NA
SNHG16
NR4A3
OSM
STXBP1
CHST15
KCTD15
LINC00622
KDM6B
PLEKHA8
TMEM158
PHGDH
EGLN3
SLAMF9
SOCS3
RASGEF1B
KIAA1462
TIMP3
CA2
VCAN
IL1RAP
EHD1
TRAF1
PDLIM4
PAPSS2
FABP3
NRG1
LDLR
MTHFD2L
NA
SLAMF1
NUDT16P1
SLC17A9
PLAUR
ARL5B
MSANTD3
DUSP6
SOCS3
LRRC32
GPD1L
PSPH
FLT1
PLAUR
SLC7A1
NA
ACTN1
SDC2
UBASH3B
NA
NAA50
ANGPTL4
PVRL3
DUSP6
PALLD
EPT1
SLC11A1
TGFA
HSPA5
ANKH
CAMK1
AQP9
CD109
GALE
TAF9B
SLC7A1
RAP1GAP
NA
NA
HOMER1
CCL20
ICAM1
NA
DHRS11
NA
DAAM1
MSX1
PARM1
SLAMF1
ARHGAP23
ACTN1
BTG3
NA
CHAC1
MAFF
FST
MAOB
ASS1
TMEM194A
NA
NA
ATP13A3
LDLR
STC2
MFSD2A
GPR68
C7orf57
BIRC3
POLD2
SOX8
BCL2A1
MSC
ATP2B4
SLC1A3
ATP2A3
CCL5
RGCC
GAREM
NR4A3
MST4
FHOD1
BTG3
GAREM
SEL1L
UBASH3B
TRIB2
COX7B
IL1B
DUSP6
MMP10
SLC7A11
EGLN3
IL7R
EPS8
PDGFA
SPSB1
ANGPTL4
SLC25A48
TTC39B
FHL1
NA
NA
CACNA1D
SLC43A3
RASAL2
IL1B
SLAMF9
GNG2
ATP2A3
ATP13A3
SPRY2
NUPL1
TAPT1
PTGER4
NA
GRHL1
NA
CXCL1
TMEM39A
LRP8
CCL5
TNFAIP6
VCAN
PPM1L
RIPK2
NA
ICAM1
IL15RA
EGR3
NCR3LG1
FOSL1
PLOD2
PPFIBP1
INSIG1
ACTN1
NDRG2
LOC731424
CCNA1
SLC43A3
COBL
WBP5
TLE1
HYOU1
FZD3
DIP2C
EGR1
TMEM38B
CTNNAL1
METTL1
XPOT
ZAK
FABP3
TPM3
GAREM
TRIB3
TMEM194A
RGCC
SERPINB9
VCAN
MAFF
CD69
CYP27B1
NA
NA
IARS
SPRED2
AFF4
TGM2
ILF3
SDC2
IL8
NA
FADS3
LOC100506328
LIMA1
NA
VCAN
ABCF2
NA
CD276
ABAT
TPM1
TJP1
STARD4
INSIG1
RASAL2
CMSS1
CSTB
SLAMF1
NA
NA
RAB7B
BCAT1
EHD1
TMEM44
FKBP14
LRP8
LIMA1
CCL2
SLC16A10
S100A9
EHD1
USP6NL
TNFAIP6
GOT1
PPP1R15A
TPM1
CCDC167
NA
CCL4
NA
THBD
TASP1
ICAM1
CALU
NME1
TUBE1
CD226
TFPI
PTPLB
NCLN
ABI2
EXOC6B
MPRIP
AGPAT4
B3GALNT1
DAAM1
LOC100132167
GREM1
LOC100507672
STAT4
NUPL1
IL1A
GALNT12
ACOX1
GBP1
TMEM39A
CD274
SEPHS1
C17orf96
LONRF1
SGCB
SEPT11
HSD17B12
ASAP2
CCL5
S100A8
SLC30A4
SPRYD7
MFN1
FJX1
PLK3
MFN1
ZNRF1
NA
TMEM2
GK5
VCAN
TNFRSF12A
BOLA3
AGPAT9
IMPDH2
PNP
NA
NA
UAP1
TCF7L2
PHF20L1
ETV5
HIP1
LRP8
SDF2L1
THBD
NA
GP1BA
SH3BP4
PIGU
BIRC3
SLC12A2
TMEM64
FARP1
NA
LARP1B
ABAT
PGAP1
C12orf23
LILRA1
BCAR3
CST7
PJA1
KCNN4
ANKRD6
ADK
PPP1R15A
TULP3
DHRS2
ITGA9
NA
RIPK2
RAB30
RAB30
VEGFA
PHLDA1
SCFD2
LAMTOR3
MPRIP
UBXN2A
INTS3
RAB30
IRF1
NA
HSD11B1
CCND2
NA
PPP2R3A
LAPTM4B
PSAT1
BPNT1
DTNA
LOC100132891
HEATR2
CHST15
ERP44
NA
TIPIN
SHB
ANKH
NA
HSD3B7
SLC4A7
MS4A6E
LOC100505659
TLE1
PPARD
SERPINB9
INO80D
FYN
SACS
CLN8
SEL1L
TNFRSF10A
EPN2
ASCC3
LILRA3
RAB7B
ZAK
NA
GTDC2
CD109
POLD1
WNT5A
ACO1
PARVB
H2AFV
GNA12
FAM177A1
HIVEP3
EREG
KRR1
CCND2
TGFA
ATF3
GZMB
NA
ETS1
RASAL2
MEI1
ZC3H12A
HIVEP1
SHB
NA
RAP1GDS1
NA
NA
PMEPA1
CDK6
ZAK
S1PR3
NA
NA
CST6
NFAT5
SFXN1
NA
ATP1B1
DRAM1
THBS1
ISOC2
ATP6V0A2
IL17RB
CD40
NA
SLC25A29
LOC153577
CDK6
CLIP1
NA
RBBP6
PRKDC
CD40
ASPH
KDM6B
CD40
GALNT3
GJB2
PFKFB3
JUN
NA
PLA1A
IL8
NR4A2
IL1RN
DDX46
KMO
SGPL1
EHD1
NUMA1
THAP2
TPM1
CD9
NA
SLC22A4
SLC25A48
C15orf39
CRIM1
LOC100506342
PIM3
RFX3
MPHOSPH6
GLT25D2
NA
ACER3
TBXAS1
GPC4
ABHD4
PLSCR4
CTPS1
EXTL2
PGM2
UCHL3
TLR2
GALNT12
ZNF395
MAPK13
ATXN1
NA
SEC62
LARP1B
PDK1
SCFD2
DYNC1H1
RAB30
UGDH
NFKBIA
CEP78
ANXA11
LOC100996457
TRIM13
TOP1MT
KDM6B
CD44
HIP1
PDXK
SLC16A1
NA
EIF4E
NA
TNFRSF11B
HK2
ZBTB43
MOSPD1
RND3
CRIM1
MXD1
RASAL2
HDX
NA
TLE1
NA
PREPL
RAB30
VCL
ABI2
ACTR3
NA
NA
RNGTT
NA
GFOD1
SHMT2
SCARF1
PPP1R14B
EPT1
DOT1L
GCSH
CDH2
NA
LOC285812
SDC4
B3GALNT1
FAM101B
RNGTT
INSIG1
SLC12A8
TAGAP
SRSF10
TRAF1
C17orf58
NRP1
NA
MTFP1
ATF3
EFCAB2
FICD
MARVELD2
B4GALT5
HLA-DPB2
CSRP2
IVNS1ABP
TOR1AIP2
NAA15
ASPHD2
KIAA1715
GLTP
ACVRL1
KIAA1462
SYT1
UPP1
NDRG2
IL17RB
PPP1R10
NA
WNT5A
SGPL1
MAP1S
STK17A
LINC00597
PRKDC
ADK
ATP5F1
SRSF3
RAB33A
ZAK
EIF1
NA
EZH2
MZT1
PREPL
KIFC3
SLC12A6
COLEC12
CABLES2
LY9
IPO5
KIAA1671
HIGD1A
PDLIM2
LOC100506748
TNFRSF10A
NA
PXN
ACVR2A
CLCN5
BZW2
RBBP6
TRIL
HOMER2
LY9
NA
DISP1
NA
TCHH
CDC42BPA
TMPRSS13
SLC1A4
OSGIN1
MGAT5
ZBTB43
NA
PANX1
CCDC71L
NA
FBP1
MAPK13
SLC39A8
GPR180
MPHOSPH6
ARHGAP6
AARS
AGPAT1
DTNA
CIZ1
AKT1S1
DUSP5
ISCA1
HEG1
MTMR1
CTTN
TLN1
NUDT16
CSTF3
HIPK2
ARL1
YARS
NUPL1
WNT5A
LAPTM4B
NA
MXD1
ZBTB43
ZNF697
DHRS2
PPIP5K1
PHLDA2
ALDH1L2
SHMT2
NA
CSRNP1
NA
GPR35
NA
CPEB1
TMEM38B
AGFG2
ADAM19
TMEM39A
MAP2K3
CRELD2
ASPH
NFKBID
NA
CYFIP2
DNAJB4
NA
RCN2
VEZT
STRBP
TMEM184B
IER3IP1
ITPR2
TBC1D1
SEMA4B
SSR1
NA
ADCY3
FAM173B
NA
SEC23B
PSTPIP2
NFKBIE
HEG1
SPATS2
STX11
NUDCD1
PEMT
LOC100509635
GNA13
IL1R2
CD274
SEMA3C
KDELR2
TMCC2
GMCL1
PDE4DIP
SPAG1
NFAT5
OSM
SLC39A6
IVNS1ABP
MST4
FAM20C
RBBP6
NDUFAF2
NA
LOC643837
CHAC2
GPSM1
EVL
B4GALT5
USP42
CENPN
HSD17B12
NA
SYNC
ACER3
CHST7
PGAP1
ASPHD2
TMEM41B
GCSH
RAC2
BHLHE40
PDSS2
MFSD12
PRADC1
RAB14
SHCBP1
PTS
TIMM21
GLTP
SPINT1
MRPS6
RBBP9
TNFRSF10A
ATP1A1
HBEGF
IFIH1
TMED5
THBD
FAM20A
SLC7A11
PITPNC1
SIGLEC10
MACF1
MYO5A
NR4A2
FAM49B
IL17RB
KDELR2
PDE8A
SLC7A11
KDM6B
EMC3
XYLT1
SEPT11
KIF13A
PPP2R2A
CD109
FYN
RPL23
LHX2
MAP2K3
PGAP1
LPGAT1
ERO1LB
CALU
OPN3
GLIS2
SLC12A6
SEPT11
G0S2
TM9SF3
CAMSAP2
LAMC1
NA
TCF7L2
EBNA1BP2
RUNX3
ASAP1
IKBIP
NA
CTNS
NA
PPAP2B
PTPLB
SLC25A29
LRPPRC
LRP12
NA
AKR1C2
NA
SLC28A3
HNRPDL
PRMT1
NA
NA
IRF1
TIMM17A
CDC42EP3
TIFA
HOMER2
PTPN7
TCF7L2
STEAP3
LOC100506661
DGKA
EMC1
CD44
FNDC3B
NA
SMARCA4
P4HA2
ECHDC3
GPX3
C12orf4
CDA
C1orf198
GBP1P1
GNG7
DNAJC10
MACF1
CDC42EP3
NA
CAMSAP2
SLC39A8
CCSER2
PGAP1
ARL13B
WDR67
FZD3
SQLE
SLC16A1
GLDN
INSIG2
NAP1L1
SLC25A25
CD48
CD59
ACACA
BROX
VASH1
ARL1
SLAMF7
AGO1
IPO7
NA
PPA2
KIAA1804
TMTC3
ABCB4
RBPJ
GRB10
KLHL3
JUN
KIAA1715
MAN1A2
SLC19A2
MLF1
ALOX15
DDX3Y
FFAR2
DDX52
TRIL
APOO
SHMT2
HECTD1
HSPA13
TIMM21
OSTC
HINT3
NA
BTBD7
NA
NRP1
PFAS
PDIA4
NA
PITPNA
SLC35F5
SEPT7
APOOL
HES4
MCTP1
JUN
RCN2
MREG
CUX1
TREM1
MSTO1
NA
NA
SYT1
ERCC8
ABCC3
NDUFS1
KDM6B
ARNTL2
HSPA9
SASH1
NA
SNAPC1
FGR
LSM5
H2AFV
CSRNP2
AKT1S1
GBP1
TEX30
STARD10
TRAP1
SERPINE1
ILVBL
ZAK
DUSP8
ATR
SRSF6
DNAJC3
ATP1B1
UXS1
UXS1
FNBP1L
LARS
PCBD2
MARCH5
NA
LOC286272
LRPPRC
CHM
NABP1
LILRB5
VAPB
SLC1A4
NA
TNFRSF18
GARS
UBE3D
DDX52
PARVB
NA
STEAP1B
MFN1
LINC00621
TAPT1
PTPLA
NA
GBP2
LOC100190986
SCD
SPSB1
CYP2R1
PKI55
CTNS
RRP36
CDS2
FUT4
OAT
EPRS
PTPN2
FAF2
KRR1
NA
MICALL1
LMAN1
BCL2
LOC283508
GTDC1
NA
CLDN1
PKIB
SH3BP5
VPS53
BPGM
NA
RAB22A
EIF2B3
RPS6KA1
NA
NQO1
SCML1
CAMTA1
SATB1
ATR
MAPKBP1
LONP1
TPMT
NDUFAF4
LDLR
NA
SRM
ZBTB43
CCDC88A
FAM126A
KIAA1715
NA
NA
ABHD2
TFDP1
STOML1
EPRS
KLF9
IFT57
NUDCD1
MLEC
LMTK2
NA
SELT
ERP44
NA
SLC1A4
HAPLN3
BLOC1S6
QPRT
BLOC1S6
YTHDC2
B4GALT1
DNAJB11
ACTL6A
VIM
NA
DHCR24
AMOTL2
NA
FAM20A
ISCA1
PAX3
UBE2J1
CAMSAP2
RBBP6
NA
HMGCR
LOC100509635
PPP2R3C
C17orf89
NA
NUS1
KIAA1462
VWA8
HBEGF
CUL5
GTF2IRD1
KAZN
USP42
FARP1
CALU
RHOBTB3
CHST11
COQ3
NA
NUP188
SLC39A8
TMEM5
TCF7L2
HNRNPD
SAV1
KIF1C
CSRNP2
SLC2A12
GGCT
SLC44A1
PLAUR
AGFG1
MED13
STOML1
CH25H
GUCA1A
IL1RN
FYN
MAP2K6
RUVBL1
P4HA1
NA
ENHO
MACF1
OLA1
CHST11
ARL4A
TNFSF18
KIAA0391
WTAP
ATP9B
PHF20L1
NA
SASH1
SIGLEC7
DNAJC21
CCT5
ARL1
POLR3D
NA
KLHL5
SEMA7A
VEGFA
NA
RAB11FIP4
NA
PRKD3
CD180
PSMA5
CHKA
LOC100129550
NA
AGPS
IRF4
AGPAT1
SLC2A6
SIGLEC7
IBTK
HDGFRP3
NA
MRPS27
TIFAB
CDS2
ZFYVE28
PGM2
SLC3A2
CD44
IL1R1
SNRPD1
OLFML2B
SPIRE1
PYGL
ARNT2
PPP1R14A
FAM76B
NAMPT
MACF1
SCD
INPP5A
MANF
SNCA
KIAA0040
FKBP4
TBL1XR1
SEMA4A
LILRB4
DCP1A
NA
CLTA
CXCL5
MYO9A
RAB15
TMEM97
IFIH1
RHOF
IL20RB
PPME1
CBR3
NA
GTF2F2
ADCY9
NA
WDPCP
SCLT1
ASAP1
MYO1D
NA
NA
PPIL1
TMEM48
PRMT5
ATP2A2
SASH1
LOC96610
TNFRSF4
LSM5
PDE4D
ACOX3
NIPA2
TGM2
RRAGD
GRB10
SLC26A6
SMARCE1
DNAJB5
MTMR6
YIPF6
STK32C
CCDC104
SNHG16
CFLAR
SLC35B1
NA
CCDC47
RBPJ
MRPL12
PCM1
GRK6
B3GNT2
ACVR2A
SUB1
NA
CCSER2
UBE2S
YRDC
DPH3
FNDC3B
RCAN1
CD48
KATNAL1
NA
METTL4
SMARCA4
STEAP4
MAN1A2
NA
MUT
MMGT1
KITLG
KIF1B
PITPNA
MED27
KCNK13
IPO4
ASAP1
ABHD2
CDC42EP3
PRKACA
MMAB
TMC6
GCH1
INHBC
ITGB5
SARS
SIPA1L1
SRXN1
FZD3
NA
NA
BACE1
CDADC1
ULBP2
GADD45B
UGGT1
YTHDC2
RCAN1
MACF1
PGM2
MESDC1
NA
CSNK1E
HEATR2
CALU
KATNBL1
FKBP14
CHST11
MYO7A
HNRNPA3
ABHD2
SLC25A33
ANKRD28
FAM208B
ZDHHC9
DCAF13
OSBPL8
TMEM48
FNDC3B
IL3RA
CRIM1
NA
CCDC90A
KCTD10
INTS2
PPP1R16A
SAR1B
SQLE
ZC3HAV1L
VPS37A
IL1R2
ANKH
IFRD1
LOC100509635
C12orf45
QSER1
GFOD1
NA
ESPL1
DCP1A
TSC2
NA
NIPA1
TAB3
KLHDC10
RAB27A
SLC30A5
MAN1C1
MRPL39
MSMO1
GSPT1
LARS
ZBTB10
SFMBT2
MAP2K3
LY9
DNAJC3
NA
SLC30A7
ATP6V1C1
HNRPLL
MREG
SESN2
ESYT2
FAM49A
CD59
QRSL1
PPAPDC1B
EXOSC6
NA
SEPT8
ARIH2
MYO1E
NA
PDE8A
ABCA11P
MAPKAPK2
TARS
NA
RPRD1A
RUNX3
IFRD1
RAPGEF2
TMTC3
ITPR2
HMG20B
OSGIN2
DNAJB9
SYNJ2
SEC24A
SEL1L
SMURF2
TMEM41B
NUS1
CENPJ
MICALL1
GPR153
GPAT2
ATP2A2
CFLAR
EARS2
ACO2
BATF3
USB1
ITGB5
RHOF
UBE2G2
OSBPL8
UQCRB
KLF9
CHST13
WDR12
HSPA5
YIPF6
CCDC80
SLC2A1
RAC2
NA
GSK3B
SLC37A3
SBF2-AS1
PLXNA1
TSSC1
NA
TCF7L2
PCYOX1L
MIR210HG
IER2
TOMM40
DVL1
MRO
BOP1
LOC158402
MKKS
NA
MAPK6
NA
DNAJB4
SEC23B
GADD45B
COX5A
CCDC41
LOC158960
PRPF8
SEL1L
SF3B3
OIP5-AS1
IL18BP
FAM168B
AGO2
CDK10
PVR
NOTCH1
IFT43
AP3D1
TAPT1
PPIP5K2
RBFA
SKIL
BIN1
STYX
DIP2C
NUDT16
TLK2
EXOSC9
NA
TOR1AIP2
YIPF6
HOOK3
DNAJC10
BIN1
PRMT5
ARAP2
CFLAR
EIF3J
PCBP2
KDELC2
SEC24A
TP53BP2
EARS2
AGO3
TXNL4B
TSC1
DEF8
PANK3
ZC3HAV1
CD44
ITGAV
IFRD2
C21orf91
CORO2A
NA
GPR153
CD44
ASAP1
SKIV2L2
SOLH
ZNF800
NA
ISCA1
PITRM1
BID
MYO9A
ETV5
IDH3A
NA
FNDC3B
NUS1P3
RAD9A
NA
SPTAN1
TUBB2A
VPS9D1
ANXA11
GRAMD3
NA
ASAP1
PDIA4
KMO
SREK1IP1
NA
CELSR1
DHX38
FMNL3
ST13
UGGT2
SEC63
MOB3B
ABCD3
PDE4DIP
BCCIP
HSPG2
PRKAR2A
CDK14
NA
NA
UBE2J1
IQCG
RQCD1
STARD5
TIMM50
CPEB2
SEMA4A
NA
IKBKE
C3orf38
PIGA
NECAB3
SLC30A9
KMO
SLAIN2
SEH1L
BLOC1S6
RBBP6
NA
DIP2A
CDC42EP3
PXK
TSPAN14
FAM162A
SRGAP2C
NA
NPM3
ACSL3
ARHGAP26
NA
BCL7A
PDCD2
HAT1
MTMR2
TEX2
RCC1
NA
CASP7
PDHA1
SELK
NAA50
CNTLN
PPAP2B
HMGCR
RUVBL2
TMEM97
LOC100506119
TRAF3
TARSL2
IPO11
FAM210A
FARSB
CTAG2
CNTROB
PIK3C3
FH
SLC35E1
SURF4
BID
RBBP4
NA
TLN2
GADD45B
SAV1
PDP2
MBNL1
SC5DL
PAPD7
RAD51C
MTMR2
SQLE
SPTLC1
GOT2
PHF19
EIF4G1
MIOS
STK17A
OAS3
PXK
UBE3C
GSPT1
NA
HSPA13
ROGDI
TIMM17A
APIP
DLD
ELAVL4
TAF5L
CUL2
SNRPF
NA
FDPS
LOC401312
DOCK3
PTPN1
NA
NA
LOC642236
HLA-DQB2
REEP5
NEK1
FAM132B
EDEM1
PELP1
HELZ2
C1orf52
ABL2
LRRC42
SEPT9
SRGAP2C
TOR1AIP2
CSRP2
KBTBD8
MALT1
EML4
TIMM10
SGPL1
SEC63
FAM3C
CPM
METTL10
IPMK
CFLAR
FILIP1L
HNRNPH1
CCL22
ERCC1
FAM210A
EVL
TMEM161A
C4orf32
CD36
BRAF
SLAMF7
NA
NA
HINT3
GOLGA7B
SH3YL1
CYCS
NA
MPO
TIMM10
PPAPDC1B
GPR27
CXCL11
SLC25A16
RELB
CD163L1
MGC2752
NUDT16P1
NUDT5
GNG7
MFSD12
PTGS1
MALT1
IL1RN
YIF1A
SERINC5
LDLRAD4
HIVEP1
TUBA4A
SSR1
NA
DIP2C
PDE8A
SLC19A1
HOOK3
PEX3
DPCD
NA
MRC2
RBM8A
ATP5L
TCEB1
ALCAM
ARHGAP31
NA
PIK3CA
EML4
IDI1
WDR4
PHF19
INTS6
XPOT
BTG1
ACER3
KTN1
P4HTM
CCNJ
HNRPDL
CLN6
FH
SPIRE1
NA
SNX29
CEP112
FAM129B
PUS7
ILVBL
FURIN
HELB
MAP4K1
MIOS
PRPS1
AP3D1
GCLM
APOOL
ATP1B2
ATP6V0A1
SLAMF7
CXCL3
ESPL1
ERN1
TSKU
CHD1L
METAP2
NA
FAM162A
CEP104
CD44
HNRNPR
FAF1
OSBPL8
CDKN1A
DENND3
HMGCS1
FKTN
AK2
LYRM1
PHLDB3
PXDC1
NA
COCH
SEPT8
ELFN1
LOC550643
SP4
ATG10
FBXO7
RHOH
RBM27
AGPAT3
PAICS
GBP1
STIP1
TTC27
SNX5
CISD1
ABCC3
PTGS1
TTYH3
FAM228B
ARHGAP18
TBC1D9
IMPAD1
CYCS
AP4S1
DYNC2LI1
LOC100130000
SENP6
RBM11
TMEM177
IPO13
PDXK
BTG2
IVNS1ABP
RPS6KA3
CACNA2D4
DDX3X
APOL3
FILIP1L
B3GALTL
CENPW
MDFIC
UGCG
CCDC88A
NA
ACTR3
IDI1
NA
NA
ARL6IP6
PPAP2B
PCNXL4
PIK3R5
FAF1
LRP12
SLC25A13
CCNA2
PIEZO1
PAICS
NA
PLEKHA5
NMNAT3
CCNJ
NA
PDE4B
FEM1C
RABGGTB
CD44
ERO1L
RGS1
PSMD12
LOC643837
ABCF2
PRKAR2A
CD200
NA
BHLHE22
DIP2A
OIP5-AS1
DDX59
COPZ1
DERL1
HMGA1
CSNK1G1
NA
FCAR
STK40
C9orf41
CFLAR
EMD
UBE2G2
SMURF2
SPECC1
NA
TBL1XR1
HIPK2
YTHDC2
TMX2
JUN
SFXN4
PPAPDC1B
CCL17
MOSPD1
NA
ITPR2
KIAA0586
LOC154761
GNL1
ANP32E
HDLBP
FAM49A
FAIM2
NA
HPCAL1
SIGLEC7
LRP12
PPARG
GTF2E2
RSL1D1
UBL3
MAPKAPK2
ATP5G1
CD83
EEF1E1
ARNTL
TCTN3
GFPT1
RANBP1
LRRC59
EPB41L2
KIF3A
WHSC1
RAB23
PRPSAP2
SEL1L
LCLAT1
RABEP1
NBEA
CHD1L
TBC1D1
NA
CHCHD3
NA
RANBP2
TJP2
VWA8
NQO1
PIGX
QKI
EIF2S3
HNRPDL
AFF1
SGTB
MAK
PPIP5K1
GPR180
TRIM36
CARD9
ITGB5
DNAJC10
OPLAH
PDCD11
MAD2L2
ASCC3
LOC285957
NCEH1
TMEM43
FNDC3B
TAGAP
SLC25A15
DDX58
CHST2
SLC25A12
RIF1
SLC30A1
PRPS1
IGF2BP3
NA
MAPK1
XPNPEP3
HSPA4
TMEM38B
SETD7
RHEB
CRY1
PXDC1
TTL
TPCN2
ATP10A
SRSF6
CDCP1
DDX52
SEC13
CARS
TCF4
MRPS15
PAPD5
QPRT
SLC31A1
DYM
RGS14
DFNA5
CHCHD7
VDAC2
LOC100129034
SLC27A4
TMEM185B
GFPT1
CFLAR
RGS1
NARS
RPS27
FAM162A
CDC23
CLCN5
HMG20B
ATXN10
PPP3CC
ATF5
MCTP1
BBS7
LYPD3
ACPP
GDI1
RHOU
SLCO3A1
RHOF
SLC38A10
NPC1
NA
PRKACB
SLCO3A1
TRDMT1
NLRP3
NA
OPN3
PPP2R2B
PAPSS1
JAK3
RHOF
PPIA
IMMP2L
MOCOS
RAB27A
KRR1
C18orf25
PMM2
EAF1
POMT1
AP3D1
DDX59
FAM131A
PARVB
LOC100506497
EDEM3
CHSY1
GFPT1
CFLAR
SLC35E1
ALG14
NA
AIFM1
DNAJC11
ZC3HAV1
NA
DDX3X
NA
HDAC4
FIGNL1
RBM8A
NA
GTF2H3
MGC2752
NA
SLC38A6
SLC10A7
LAGE3
PICALM
SEPHS1
EIF4EBP1
TIMM23
NAP1L1
TMEM5
SHOX2
FBXL5
C10orf128
TBL1XR1
B3GALTL
CDC42SE2
NA
NA
HMGN2P46
TCAIM
IL2RG
GK
B3GNT2
API5
KIAA0040
RNF19A
RABL3
CALR
PPHLN1
IPO7
MB21D1
LMLN
FAM49A
EIF3H
TAGAP
SLC9A5
NA
C9orf89
TIAM1
NA
B4GALT1
ACER3
EXOSC5
NA
STX11
MSTO1
DNAJC27
GBP4
PCSK5
PSME4
PLAU
CYB5B
EMC9
DLG1
PHLPP2
CALR
VAMP5
SEC24A
NA
FHL1
LTBP3
SEPT9
HSPBP1
SPTBN5
MRPS25
RASGEF1B
NA
PGM3
ACER3
SETD8
NA
GCLM
TCF4
GBP1
ACACA
PLA2G4A
ITGB1BP1
EML4
PHLDA2
POGLUT1
FGFR1OP
MLLT11
CSF2
TIMM44
ITGA5
LYRM7
NA
FXN
NET1
NA
TNIK
PDGFC
CHMP4C
DAB2
AKIRIN2
CLCN4
CDS1
KLHL36
USP6NL-IT1
NAA50
RNF31
HCFC2
SLC35F5
DDX3Y
CD74
ICMT
CYLD
DDX46
TRMT1
NPR1
NENF
THAP3
GLS
XPNPEP3
GGTLC1
CUX1
SRSF3
NA
ZAK
ZMAT3
LOC400043
RAPGEF2
DDX3X
B3GALNT1
PTGS1
BRWD3
MGST1
PHF10
IDH3A
ZNF664
COQ9
TTC9
USP12
UBE2G2
NDST2
FAIM
ABCF2
GATM
TTC7B
NA
HNRNPA3
EML4
METTL22
EEA1
TIAM1
MBD6
PPM1F
EIF2AK3
PKD2
SH2D1B
JUNB
WTAP
NA
ATL1
DAGLA
COPS8
FASTK
RGS20
GPX3
API5
MRPL3
RSBN1L-AS1
MAST2
BNIP3
NA
TMED10
VPS37C
GFPT1
TCF4
STC2
EIF4E
PPP3CC
GOLGA4
TBC1D1
NA
TRABD2A
NA
NA
DRAM1
PCID2
NEK6
RABEP1
NRP2
NA
KBTBD2
NA
PTOV1
RAB11FIP4
CENPN
MAST2
UBE2K
PLXNA2
USB1
RNF24
MALT1
CYLD
CNRIP1
PPP1R7
TMEM170A
PDCD5
ST3GAL2
RDH11
GALE
SIPA1L1
COBL
NT5C3B
NA
MTCH2
ALG5
CISD3
KATNAL1
STYX
ANKRD37
CFLAR
ARFGAP1
PREPL
UBL3
HIPK2
TPCN2
MED27
EME1
SRC
ALG9
HDAC4
PMEPA1
IFT43
HACE1
CNTLN
UBR4
DNAJC3
RPS21
PHIP
NA
ACAT2
ATAD2
RNF144B
CYLD
ATP7A
GLS
MEI1
NR4A2
EARS2
PCK2
PLAC4
ALKBH6
ALPK1
EMC1
NA
RBMS1
MRPL32
UCP2
NA
DDX31
NUCKS1
GATM
RELA
TULP4
ALMS1
EGR1
SLC25A40
DNAJB9
NA
ZBTB42
STT3A
PRRC2C
IRGQ
ITFG1
PCNX
NA
ILF3
KRR1
DHX15
VDR
SGK1
NAB2
TMEM185B
NA
FUBP1
PSMD14
FAM107B
SPAG9
ACPL2
ATAD3A
RPS23
EBP
NA
TCF3
SYNJ2BP
ERO1LB
NA
APOOL
SLFN11
APOL4
HECTD4
PIR
CSRP1
TNIP2
SPAG9
LPP
RBMS1
LPAR1
NA
NA
CTIF
PAPD5
CERS5
IL7
CKAP4
CCSER2
NA
FANCD2
NA
COPS2
RASGRP1
PARP14
SIRT2
TMEM39A
CLOCK
BRK1
ACSL3
LRRC58
KIAA0226L
SFXN1
AGK
TMC6
LEMD3
IRGQ
NA
PSTPIP1
LIG3
PPM1F
TRAFD1
ATP6V0A2
RPRD1A
SIPA1L3
GPD2
DDX58
KIAA0930
LPAR1
FTSJ1
NA
ADARB1
HPCAL1
FSD1L
PPP3CB
FLVCR1
CFLAR
KCTD17
AMZ2
LARS
CCNYL1
NAT8L
C21orf91
RPL22
HK1
NA
CPEB4
UQCC
SRD5A3
CUL5
MAP3K13
ZFAND3
TCF4
LOC100996667
ADAM1A
HELZ2
XBP1
TMEM150A
FADS2
AP4S1
PPAPDC1B
RCAN3
GPBP1
ARL5A
RASGRP3
EBP
NA
LOC100288675
UBR3
MELK
NA
KLF9
NBN
RRAGD
PEX3
TRAM2
HTT
SEH1L
PDIA5
SMARCA4
SEC22C
NA
CREBBP
SESN3
MAN1A2
NA
UQCRC1
CLOCK
SAV1
TSEN15
PHLDA3
ERC2
SLC41A2
FAM3A
PPID
SMPD2
DNAJC3
HK2
C12orf49
NA
TMEM30A
NA
CMTM6
NARS2
MCL1
NA
METAP2
CFLAR
WDR89
ATL2
LOC728431
HERC4
IVNS1ABP
MAK16
ADAM9
DTD1
MASTL
FPR2
MVK
TMF1
BCL3
PURB
CD53
CYP1B1
EBP
CDC73
PPP1R36
RICTOR
NA
CDK6
IL27RA
NA
EIF4E
TRA2A
BAP1
HIPK2
MIB2
IPO5
RHBDF2
MOB3C
BIN1
FGD6
NA
TRA2B
UBE2F
NA
QPCT
GGA1
GSTCD
KTN1
BNIP3
ATAD3B
VARS
RASA2
TMEM168
RELA
DAP
KLF12
STIP1
NA
CREM
CCT6A
NA
HLCS
ALCAM
GREM1
CARS
IKBKAP
SCAF11
GTF2A2
GMFB
NA
HEATR5A
MAP4K1
NA
PHF1
ATP6V1D
IMMP1L
SLC7A8
PCYT1A
NA
NET1
VASH1
CFLAR
PLEC
NA
CTCF
PSMB4
GABPB1
UBE3C
MRPS15
RAB1A
SEC23B
ITGAX
LRRC8A
FST
TSEN15
NA
LOC149401
FAM89B
NA
NA
TOP1
CPM
FNDC3A
SUDS3
HIF1A
NA
TCF4
NA
HNRNPD
CERS6
HSPA2
UBE2V2
ABCC1
SLK
LILRA2
ARL6
NR4A3
CEP164
NA
PDK1
NA
UCKL1
C20orf196
NA
ATP11B
SOAT1
MRPS30
EMC3
ZNF182
PLCB2
KIAA0100
C18orf61
AIMP1
PTPN11
CCDC149
C1QBP
SYCP1
NA
SLC35E1
IFT80
HBB
FCF1
NA
AP3M1
SURF4
ATP5G3
RBMS1
IRGQ
ATPAF1
TMEM134
LOC100507477
RASSF5
GLS
PCNX
DENND1C
TMEM53
TECPR2
NBN
IL21R
STX12
HNRPLL
PLAGL2
TMED5
CASK
NLRC5
NA
AUTS2
MB21D2
COPS7B
PDXK
SHROOM1
CCND2
POLR2B
NA
OTUD4
MGAT3
SRSF11
ITPRIPL1
NA
GGA1
PCYT1A
HMGXB3
LARP1B
KIAA0930
PSMC2
FBRSL1
KATNAL2
KATNBL1
HBS1L
NCOA5
TFPI
C1QBP
NA
CREB3
ST13
ITGAE
SPATA5L1
ST3GAL6
LYRM7
CALM3
GSTM3
TRMT6
ILF2
NA
DDX10
RAB28
SKIL
NA
S100A10
CCDC92
NCOA3
PSMB2
APOL2
MYOF
IKBIP
TMTC1
GNL1
NA
SPNS1
NA
CUL5
HS2ST1
AP4S1
FKBP1A
PDE7B
HNRNPC
AGL
RHOU
NA
NCAPG
GPR132
EPB41L2
ARFIP2
USP9X
NCOA7
UBA5
EPS15L1
NA
TIMM17A
DENND4A
MTMR9
MBIP
TTN
UBE2J1
AP2A2
SLMO2
USP34
NFKB1
UBE2N
BTBD7
RRP15
H2AFY
NA
TFG
GFM1
ASPH
LOC642236
VPS37A
CALR
MAML2
SLC33A1
CALR
CXCL11
SLC33A1
CDK17
NA
CCDC93
DERL1
INPP1
FAM126A
NA
CCDC58
SPICE1
TGFBR1
KDELR2
CABIN1
STRN
CCNL1
TMEM43
CANX
AGFG1
TICAM1
CCDC71L
TNS3
MIB1
NA
AKIRIN2
GXYLT1
NRP2
NA
NDUFAB1
COPS8
NFKBID
MRPL52
ADAM23
NA
ETS2
FADS3
PMVK
PION
SLC44A1
CCL24
IL1RN
KTN1
C3orf38
DUS1L
TMEM50B
NA
FRMD6
GALNT1
CDK2AP2
C10orf12
ERCC8
FAM210A
PTGER2
NA
YRDC
H2AFY
RBMS1
PTPN11
SAMM50
ARHGAP31
ITPK1
LIMS1
UBE2D2
NA
ARPC5L
TCF4
CACYBP
NA
YWHAZ
FAM114A1
LIN7C
CCDC86
NA
RANBP2
LOC154092
NA
NA
FKBP2
AP2A2
NA
RBMS1
PVRL2
LOC344887
ATAD2
FAR1
ST3GAL5
MTPN
PDE4B
CCRL2
ARHGAP10
CHN2
NA
LMF1
ARID5A
AP1G1
PIGL
MRPL30
SCLY
ABCC3
CWC27
SPEN
ERP27
NA
CCDC93
ARHGAP26
EIF3J
FAM89B
UBA5
GFM1
SGOL2
PRPF3
IFIT5
C16orf87
CFLAR
SPATS2L
MOB3B
UBR3
NETO2
SMURF2
MESDC2
PRKD3
RAB27A
TRAK2
ATP11A
ZNF33A
ERO1L
LARP4B
NA
SYNJ2BP
RHOQ
FASTKD1
ATP2A3
TAF1B
NA
ATP5G3
AP2A2
FAF2
MAP4K4
MRPL35
LOC100507642
TMEM64
BICD2
CYB5B
C7orf60
CRNDE
MARS
MOB4
PURB
RBM8A
NAA15
NA
SYVN1
LOC100287098
VAC14
GRK6
NDUFS5
RAB15
TUBB6
ZMIZ1
BATF2
CINP
MRS2
MLEC
ELP2
PVRL2
NUCKS1
PION
SETD8
NA
DHX15
CREM
GADD45B
HRAS
SLCO3A1
C10orf12
MYRF
SLC33A1
NA
NUCKS1
GNPNAT1
C18orf25
SLCO3A1
BHLHE40
MAPK7
UBA5
YTHDC2
NA
DDX3X
UBE4B
CLDND1
TCF12
SMARCA4
IPCEF1
OGFRL1
DDX58
ATF6
ENDOD1
AQP3
MRAS
B4GALT3
CDK4
FTH1
LSM7
SRD5A3-AS1
UGGT1
HMGB1
DPP9
NA
ARL10
SNX24
PPME1
AP1G1
LRRC8B
TMEM64
WDR54
NA
FPR2
FZD2
FCF1
SLC25A51
NA
KIAA0247
UBR5
REXO2
IRF8
SLC39A4
ZNF789
KPNA5
ERVK3-1
PARVG
SSBP4
SLC41A2
FAM200B
GMFB
C19orf12
ENPP2
HP1BP3
RALGAPA1
FBXW11
NA
TGM2
USP3
SLC5A3
NA
HINT3
TMEM126A
UBE2J1
C1RL
RAB27A
MTHFD2
NSUN3
EXOC5
SLC12A6
POGLUT1
HDAC2
MAP4K5
SIGLEC9
NA
LPAR1
NABP1
CDC42
SCML1
ABTB2
CAAP1
SNRNP25
NA
ZDHHC3
ZNF654
NA
LOC730101
ZFR
FASTK
CEP135
WDFY4
RICTOR
HDLBP
ROBO4
RDH11
AMD1
UHMK1
TDRKH
RNF144B
SREK1IP1
MDN1
APOL6
TBC1D22B
RYBP
ISOC1
PTP4A1
SFXN4
SFXN5
RTEL1
MTX3
VEGFA
RUSC1-AS1
PRPF40A
RRBP1
YIPF6
DGKH
USP30
AIMP1
C16orf58
MRGBP
CAMTA1
NACA2
PELO
SPATA13
CDADC1
CHCHD10
NUB1
SNRNP27
CS
RSAD2
BCKDK
NIPA2
LDHD
B4GALT1
GGCX
MRPL47
DMTF1
RPS6KB2
CHPT1
SREBF1
TBL1XR1
CRYZ
AGPAT6
HDGFRP3
VASP
RAPGEF1
PRMT5
RABEP1
TAP1
MRPL21
ZMYND19
NQO1
ILF3
SLMAP
SNRPE
FNIP2
PIK3R6
OTUD6B
DUSP22
TAMM41
TSN
BRE
TIFA
ANKLE2
TUBGCP2
NA
EIF4E
NINJ1
NRP2
BTG1
NA
PPA2
NA
ATP11A
NA
MAPK7
SLC35E1
SLMO2
LOC286437
BAZ1A
PLCL2
SPATA13
GOLGA3
SPG20
NDEL1
TAF13
TMED5
RBM47
EMP1
NA
KCTD10
NA
ZCCHC3
NBN
FMNL3
PHF10
MICB
TNIK
HDGFRP3
ROCK2
KRT10
NA
TRAF3IP3
STARD8
RAB5B
NA
RPRD1A
CHCHD7
CD80
RUNDC3A
GPR155
CPEB4
DMWD
GFM1
TAGAP
NA
YWHAE
KIAA0226
PSME4
MTDH
DHRS3
NA
POMZP3
MDH1
ATP6V1D
MAP4K5
SH3RF1
SLC41A2
SUV39H2
PRKAR2A
USP31
ASXL1
MAP2K1
ST3GAL6
ANKRD22
USO1
DPCD
RALA
PLEK
RBBP4
NA
FOCAD
NEURL3
FBRSL1
FBXO45
EEF1A1
PIP5K1C
RPL22L1
CAB39L
CSF1
CALR
NA
ZDHHC14
SERBP1
NA
TNIP1
CKAP4
CCNY
SEPT9
ARCN1
STRAP
SPR
KLHL6
SGK494
UFM1
EIF5
CCL8
ZNF37A
FKBP4
NDUFS1
ACADSB
PPA2
ZMYND11
CEP128
CHP1
NA
UBTD1
DDAH2
NA
GNE
VPS13B
MUT
PDIA3
NAPG
NA
CCDC93
C8orf33
CTRL
AMPD3
CCT2
DTNA
PPP1CB
VPS37C
PLEK
TTLL12
IPO7
CHD9
NA
COL18A1
ZNF189
CHD4
IL10RA
CDC42BPB
NA
FANCG
KRT10
SLC17A9
KLHL36
ARMCX6
ZNF703
NA
LETM1
CLTB
CPM
OXNAD1
ZMYM6
ATF6
MAPK1
SLMO2
KIF1B
EEA1
KPNA5
SOCS7
ELOVL7
ETNK1
NA
UCHL5
DLG4
API5
GPR155
EPB41L3
NDUFS6
SND1
LIMS1
VEGFA
EIF2S2
NA
ITGB1BP1
CCDC57
HOMER3
TMEM65
NA
MIA3
SLC30A1
HCCS
ARFGAP3
NA
MCM9
SUPT6H
DNAJC10
GCLM
MALAT1
OCRL
RAB5A
NA
CREB1
TMCO3
MKNK1
CPEB4
BIN1
FNIP2
SAV1
PM20D2
MGC27345
ATP6V1D
FDX1L
NOP58
NA
RABEP1
CLPB
TTC8
NA
HBS1L
SMU1
UBALD2
ACBD5
TSR1
CD44
USP18
NRP2
NA
AURKAIP1
TXNDC15
SLC27A3
ATP5G3
SERPINE1
ABHD2
PRRC1
DYNC1H1
CUEDC1
MORN2
ADPRM
TELO2
NA
BLZF1
INTS6
NDUFA6
ANKRD11
HAX1
SNCA
SEC63
FASN
L3HYPDH
ARHGAP9
CDK16
TPR
TMEM120A
EIF4G1
CMIP
OIP5-AS1
TRIM72
DDX21
FBXO42
USP6
AP1AR
ANKRD11
NAP1L5
C10orf12
IFNLR1
A1BG-AS1
LMNB2
NMT2
HIBADH
ELL2
SEC24D
FABP5
CUL3
ENTPD1
GLA
USP14
JMJD6
EIF3L
CRELD1
KPNA4
COQ3
NA
DNAJB9
PWWP2A
CCSER2
TRIM24
SRSF10
HABP4
LOC100506365
SLC5A3
POMGNT1
LCOR
NDUFAF5
PPP1R10
NEK6
NA
KLHL6
NA
PXK
CUL2
PREP
ECI1
MICAL2
OPA1
TRAPPC2L
EFCAB2
OSGEP
CERS6
PFDN2
ZNF706
UBE2V2
TTC13
NA
MAP4K1
PLEKHF2
VBP1
SPIRE1
PIAS2
NELFCD
BCL2
NA
AHCY
NA
UBE2W
NA
IL4R
SPATA20
PCSK5
PNRC1
HOOK3
MDH2
SCAF11
APMAP
EMB
NA
CEP57L1
CRIPAK
DPAGT1
PHLDA1
SMARCA4
ANKRD9
SLC25A28
FASTK
FTX
KCTD20
RAN
ASPH
OTUD4
SESN2
ST13
XIAP
VIMP
NES
FAM95B1
MTMR9
DNAJC27
VPS37B
COPA
GPATCH2L
SURF4
NA
ZC3H8
DOT1L
TRA2B
PRKCI
IGHM
CNIH
MSI2
TMEM214
DDAH2
TNIP2
TCF4
RALGAPA1
MOB3A
VEZF1
LRCH1
PWWP2A
ST3GAL2
TGFBI
PPOX
ARMCX3
NA
ABL2
MOB3C
PFDN4
POLR2B
NA
BRD7
ATF5
TP53I11
KCTD15
SLAIN2
MAP1LC3C
ARF4
NA
MYNN
NAB1
C5orf28
NA
IL1R1
SOCS7
DTYMK
ZFYVE20
LPP
IL27RA
CCDC57
PPA2
PAPOLA
SUGP2
AP2A2
ACBD3
WDR6
NA
MIR3682
TRIP11
CHD9
PIK3R2
LOC100505687
NA
UBE2L3
C18orf25
SEC61B
RPL23AP32
ZSWIM8
BAD
ACTR2
LSM5
PTP4A2
MESDC2
HDGF
RWDD1
SUCLA2
NA
SWT1
SMC5
PREP
CREB5
C12orf29
LARS2
LIMD1
SNCA
EIF1
NA
TCF3
SCML2
LOC100506325
RALA
IRF2BPL
HIVEP2
CMIP
XIAP
ATAD3B
HOPX
SLC35D1
KLHL5
C12orf43
NRBP2
SLC39A6
CLASP2
SUN2
USP7
PKD1
RAPGEF1
NOC3L
EMR2
OSGIN2
SCARF1
RHEB
PTPRE
FUT4
MYO7A
RAPH1
CYB5B
MAGT1
NA
KIDINS220
HOXB1
NANS
IP6K1
LINC00202-1
DNAJC21
SLC39A9
BRWD1
SPATS2
N4BP2
EMC1
ANTXR2
PNPLA6
CELF1
PDGFC
NA
CCDC90A
NA
CRLF2
CIZ1
POP1
FBXL6
FNIP2
C3orf38
UGCG
NA
NCAPH2
TRMT13
MRPS35
TRA2B
SCYL3
BRI3BP
MYADM
GLS
SPP1
DENND4C
HOMER3
VEZT
ERGIC1
NABP1
ZUFSP
PPP4R1
RPTOR
FAM98C
RHOQ
DNM1L
UBAP2L
CSNK2A2
TOP1
BRE
CNOT6
RIOK2
SLC25A28
RRS1
AP1B1
TMEM171
ABCC1
SSR3
DCUN1D5
SEC63
C1orf122
ZNF654
NA
PIGX
PCNX
LRCH1
AP4E1
KIAA0100
NSUN3
GPATCH4
MRPL48
CYP1B1
ZBTB43
MGC16121
MFN2
BAIAP2L2
TAB2
NA
SRSF1
SEC22C
UBA6
MARCH6
NA
ATP6V1A
CRYBG3
SCRIB
HTT
C11orf75
ATP1B3
VPS35
CCRN4L
ZC3H13
COQ7
GTF3C6
SRI
SOAT1
NPM1
LETM1
NPM1
VAPA
PSMC2
ARHGAP5
RBBP8
TWF1
MMAA
HNRNPH1
NA
LRPPRC
EHD4
BCAT1
RFNG
LPGAT1
RASA2
DIS3L2
TBCA
SLC7A8
LOC100507217
SLC25A30
SERP1
C3orf58
ATMIN
SLC25A37
SPA17
MYL6B
TRAF2
ATP2C1
SOS1
SLMAP
NA
PIK3C2A
RAPGEF2
TNIK
RYR1
DGAT1
PDIA6
CDIP1
PCF11
USP9Y
CKAP5
TANK
NA
LRCH3
ARHGEF7
SMAD2
GK
ANKRD37
TANK
SUN1
ARNTL2
MTDH
RAB27A
OGDH
LPP
DHCR7
ZNF613
PSMD12
RINT1
NA
EIF4EBP2
RAD23B
SMOX
MTF1
NA
CSNK1G1
AHCTF1
TVP23B
NAIP
H2AFV
NA
PTPLA
COPB1
FAM200B
BTBD7
CHN2
NUB1
NUCKS1
RNF141
LCMT1
NA
NA
GNA13
EIF1
ANAPC15
H2AFY
FGFR1OP
OAZ3
RRP12
ZNF544
PLAA
AMD1
CLUH
CCDC88A
CYB5R1
RPRD1A
ARID4B
CD300LB
RASGRP2
SSBP4
GTF2B
NA
LILRA2
NAT10
SLC38A2
NPM1
LITAF
NA
PRKAB2
DTNA
NA
NA
SLC16A5
MSH2
TLK2
GPNMB
ARHGAP9
NA
SLC39A6
ACTR2
AKR1E2
STEAP4
SMIM13
NNMT
TBC1D1
LOC646214
NLK
NA
NDUFB8
NA
LYST
SARS
WNK1
USP14
NA
ETS1
ATF5
DDX39A
PHTF2
GTF2A1
MAPK1
LINC00667
NA
LOC340340
UBAP1L
IFIT5
LIN7C
SLC6A8
SRPR
TPM3
NA
PITPNA
GUF1
NSL1
PP7080
PEX13
MRPL43
P2RX1
DDAH2
KCMF1
MAP7
NA
PIP5K1A
ANKRD13C
TNFAIP8
ACSM2A
PRPF38A
RBMY3AP
FOPNL
TNFAIP2
SNX5
LINS
CECR9
NA
RPS6KA3
SMG9
NA
MMAA
TDG
ESRP2
SLC25A32
RPL3
AIG1
CREBL2
GBF1
STAG1
ABCA9
TOMM5
MMP28
CHD3
ILF3
STX12
NA
TAB3
NA
NA
NA
RRP7A
PIGN
ACOX3
CELF1
EIF2S3
GRAMD4
EP400
PTPLAD1
SOS1
LOC100130950
NA
TOP2B
NA
DOCK5
PPWD1
CARS
COLGALT1
ATP6V1B2
GALNT11
TSC22D2
IL15
VPS41
PIGN
ATP9B
ZFC3H1
LOC729177
SLC7A6
NA
CUL1
ENDOD1
COX20
ST6GAL1
NT5E
CD47
SLC9A7
FAM102B
PPP6C
RWDD4
HGSNAT
LPIN2
BAP1
WBP4
DAD1
SENP6
PACRGL
PLS1
HMGN1
RAB39A
RFX3
NUDT21
HERPUD1
PRRC2A
PGM3
EIF1
DPP8
IL12B
RBBP6
NDUFA13
ELMO2
MMD
RPRD1A
NA
TREML1
RNF41
NA
ELMOD2
NA
BTAF1
NA
RUVBL2
SUMF1
TMEM184A
AIM1
RPL35A
TFG
ARHGAP9
CDC42SE2
DFFA
CLIP1
TNFSF10
CCDC47
PGK1
NA
SMIM4
NA
PIK3CA
HSD17B14
NMT2
NA
UHMK1
UHMK1
DNM2
ID2
USP34
TROVE2
NA
COPA
TXNRD1
NBN
NA
FOXC1
PDXK
UCHL5
TRMT6
OSTM1
SLC25A11
MALAT1
FOXK2
NAA30
ERC1
FBXL5
LONP2
TPM4
SRP72
HNRPDL
TROVE2
N4BP2
VKORC1L1
HK3
NA
XIAP
TSC22D4
LILRA2
CCDC88A
UBE2I
PAK2
POLR1A
FZD5
KIAA0930
HDLBP
RLF
RSAD2
FLNA
CCNYL1
CUX1
NA
NRAS
EIF3K
EIF4EBP2
SENP2
HNRPLL
PDIA6
DPP3
RYBP
NA
GIPC3
EIF5B
STAU2
CMIP
NA
CHD9
BTBD7
RAD23A
HLA-DOB
MTMR2
NA
TOX
OR4C1P
LITAF
NELFCD
HERC2
NA
RNF213
NDUFAF5
PNN
ARFGEF2
NA
ZNF318
SRSF2
MTDH
AGPAT4
PHF20L1
NEMF
FAM63B
ZNF654
GSR
CCDC71L
NA
NA
SRSF10
NA
MYO19
SMS
ANPEP
MED13
CXorf38
RER1
FLJ42627
ATRN
ANTXR2
MVD
NA
DLGAP4
EIF5
TUBB3
NA
DNAJC8
NA
NA
OSTM1
ODC1
TAGLN
ETNK1
DDX21
TRIP11
NA
PACS2
ETNK1
PTP4A1
LOC100507501
PABPC4
FAM92A1
NA
NRAS
LHFP
ENPP2
CREB1
SVEP1
SNHG15
SVIP
CNOT1
TUBB
PPP2R3A
NA
WIBG
MRPL17
RNF213
ABL2
PSPC1
SNX24
AHCYL1
NA
NFE2L2
FAM199X
PTPN12
CCDC61
FAM63B
UBE3C
PHC1
PKP4
ZNF267
ERVK3-1
MOB3B
TRERF1
MARCKS
XIAP
NA
SIRT6
CRLS1
CREBL2
FGFR1
SNX5
C11orf1
MAPK9
LINS
FGFR1OP
GOSR2
NA
NA
NA
NUDT16
TNPO1
UBE2M
RPF2
TMX3
EAF2
MRS2
ETFDH
CYP1B1
SON
CLN6
NA
LEPROT
TMEM170A
SCAF11
CATSPER1
MALSU1
BAZ1A
CLPTM1
P2RX7
NA
USP14
DCUN1D3
EIF3E
C1orf86
POLR2I
NA
TOMM22
CPEB3
NA
SNRNP27
NA
ACOT7
PPP6C
POLA1
ABHD2
ABI2
PSMD1
ARID2
TNS1
ATAD2
VPS35
C4orf21
MNF1
HR
ENSA
PML
RPS10
AGK
NA
SEPHS1
XXYLT1
ETV6
ATP11C
YWHAE
SRP72
DNAJA3
TDRD3
SETD3
DCBLD1
RPS27A
GNA13
DIS3
PIK3CD
EIF1AX
LUC7L
ACBD6
SOCS1
LINC00116
ANO10
COPB1
ETS2
SATB1
MCCC2
ATF4
PDIA6
OPA1
NA
C10orf88
KPNA1
TMEM53
NA
PLEKHF2
POLE4
CAMKMT
ZNF827
ENOSF1
SLC25A12
MAMLD1
CDC42BPA
NDUFA5
EEA1
EIF5A
C8orf33
NA
RPL10A
RPL10A
TCAIM
WSB1
RBP7
NA
PLA2G5
DESI1
DAZAP1
DLAT
UBE2D4
NA
AKT2
UBR5
MARS
VPS53
TMA16
TP53BP1
SLC35E1
NELFCD
VTI1B
GIGYF2
TMEM241
NA
PNPO
XRN1
LSM14B
MCM6
GGCX
SLC47A1
ZNF682
NA
TPSAB1
ATP5F1
KLHDC10
TGIF2
NA
NUP107
LTBP3
RFX2
ELAVL1
CEP290
TNFSF10
PLA2G5
FOXN3
ITPRIP
RAB22A
TNPO1
INHBA
NA
GTF2A2
HSD17B4
NA
PIK3C3
EIF5A
IPO7
ELOVL5
LOC100131262
CHM
PRRC2C
KIAA0020
C11orf57
ETV7
INO80D
PDSS2
SRF
EEF2K
SCLY
P4HB
NKIRAS2
PACS2
NA
TNS1
PTPLAD1
STMN1
RPIA
SOCS5
ZNF639
TMED5
FAM127A
SLC4A8
PAG1
SEC62
APPL1
LMBRD2
NA
JMJD6
RAI14
ARIH2
MYO1C
ARF4
HYI
NKIRAS2
RAB12
FAM195A
IGF1
FSD1L
DGKH
PSMB2
SLC38A2
PDSS1
ATP1B3
RAB6A
NDUFB6
SLC30A5
ZMYND11
SOCS1
GALNT7
AP1S2
PTEN
NA
NA
EFCAB14
RYBP
PDCD6IP
EDEM3
TNIP2
NA
NA
E2F3
APBA1
NOL9
NA
EME2
SGK494
CLCN5
GALC
CLTB
EDN1
BIRC7
SRSF3
NA
UNC5B
PARP11
PCYT1A
HERC3
SLC50A1
NA
CCNY
LINC00674
MINA
NA
NA
EPB41L3
MTMR6
PPFIA1
NA
HCG18
ZNF93
ATP6V0A2
JMJD6
LCOR
ITGB3BP
DPP9
SLC37A1
CASK
NA
CCDC26
SIAH2
MOB1B
GRHPR
TRIM4
KIF2A
LATS2
GRK6
ARSK
C3
IFRD1
NA
NA
NA
GRIPAP1
LOC100505835
ABI2
PRKACB
LILRA2
EMC1
USP46
HIGD1A
MYL12A
NA
NA
ALG10B
STAG1
MIB1
TERF2IP
TSFM
CMTM1
PML
VPS35
ARL6IP6
CEP57L1
ICOSLG
NA
ARRDC3
RCN1
TCEB1
UBE2H
MAPRE1
ZNF720
CSF2RB
EIF3B
NA
HIVEP2
CD55
NA
LINC00273
FAM50A
FBRS
CLTC
C19orf10
TNFAIP8
LIFR
SRSF10
SPCS3
KIF1C
SLC38A2
TCTEX1D2
SREK1IP1
CANX
GAB2
NAP1L1
ILF3
CDK6
SLC30A6
UBE2J1
USP15
PDHA1
BRE
NA
RAB18
ABCE1
PCID2
HIPK2
LOC100505555
P4HB
HNRNPU
GK3P
BLVRB
TUBB3
POU2F2
CLDND1
TSPAN15
NA
C1GALT1
GRAMD2
FLNA
SPATA5L1
STEAP1
NA
ANXA2R
MDM2
KIF14
NA
TIMM44
NCOA5
TIMMDC1
SEC61G
HNRNPA0
DDX3Y
CREM
MRRF
USP25
APMAP
CCDC22
SLC30A5
PYROXD1
SFSWAP
SLC20A1
EIF2S1
ATG4B
NA
NCOR1
SEC61A1
PSMC4
GAMT
GRHPR
FBXW7
BZW1
NA
TSR1
WARS2
E2F5
RHOT2
NA
SLC31A1
SLC25A5
EXOC2
HYI
SPATS2
TRIM25
PPARD
DPP9
NA
TXNDC17
TP53INP2
ABCA6
ADPRM
RAP2C
USP47
UCKL1
ATAD2B
RICTOR
TNS1
MED13
XPR1
FAM120A
NHSL1
IPO11
KLHL7
FAM122B
HM13
HEATR1
CRNKL1
GPATCH2
FAM107B
SEC24C
METAP1D
MLL3
VPS13B
EIF5B
NEMF
RBM7
ARL8B
EIF2A
KLHDC10
MEX3D
NA
CSE1L
NA
BCS1L
APPL1
EVI5
PCM1
ITPRIPL2
NFE2L3
HN1
GOLGA2
USP15
SLC7A8
CMC2
CSNK1A1
TLN2
TAOK1
NEDD1
TNPO1
COPA
ANKH
KHSRP
FAM13B
ETV2
BPHL
CXCL2
C2orf76
NA
RTF1
NA
TYW5
TRIM13
VDR
NA
SDAD1
GTPBP4
NA
PMFBP1
NSUN2
RTN2
COX7B
ARL5A
GOLT1B
YWHAH
ZCCHC10
NA
PRRC1
HINT1
HEMK1
SKIV2L2
ARFGAP1
TAF2
DUOX1
RAB2A
MYADM
RBM19
CGRRF1
TMEM33
SLC7A1
MYO5A
M6PR
NA
ELMO2
NA
HDGFRP3
UBQLN4
PPM1L
NBAS
TAL1
CSNK2B
NA
C11orf1
LOC100132707
UBA6
ASB7
NDUFA8
C3orf18
RRBP1
METTL4
GOLGA3
DIS3
GPR137B
C1orf27
CYLD
SCN9A
NA
NA
FAM174A
BRMS1L
NA
NA
NA
PKP4
NAA40
N4BP2L2
EIF3I
EEF1D
BATF
HDAC1
SLC4A2
NA
NA
LOC283788
PTGR1
GNA12
UBR1
NA
CPSF3
BCL7C
NCK2
NA
PWP1
NHP2
EMC1
ATP11A
VEZT
LOC645638
NA
IL15
NA
ZMPSTE24
PCM1
SLC30A9
DENR
KLHL7
UBE3B
KRT10
EFHD2
C1GALT1
NA
CBFB
SAR1B
CCNI
NA
KLHL7
PVRL2
NAPG
C19orf60
PPM1M
ELMO2
CBX6
STARD10
SYNE1
ATP11B
NA
DNAJB6
PPM1K
AAMP
ELAVL3
ATPAF1
FAM172A
DLD
PYROXD1
LMLN
MLL3
CDIP1
SPECC1
DCUN1D1
NA
PCM1
ZNRF1
GPR155
DPP4
ACN9
C3orf38
AGFG1
NSUN4
NA
ADAMTS14
TPMT
NA
DENND1A
MTA1
MEX3C
FRY
VPS54
NA
RPL7
UBE2L3
GTF2H2B
NAB1
ATP6V1A
JKAMP
NA
POU6F1
CXCR4
NENF
ST6GALNAC2
ATP6V1C1
NA
SMG9
STRN
BTBD3
TNPO2
MLF2
LOC400657
NAE1
RAB10
NEFL
DNMT3A
PTPN12
NLRP2
CLASP2
TEX261
TMEM50B
MORF4L2
NA
SERP1
NA
SRRT
LONP2
NNT
DNAJA3
REC8
RBM3
NUDT4
NDUFA10
BET1
RPL23
SMG7
HCFC2
PPP2R2A
CLASP2
GPATCH4
METAP2
RNF38
NPEPPS
VAMP7
UFM1
ATXN7
CD47
ELOVL5
MARS
GCNT2
PML
TTC7A
PSME3
TDRD9
RYK
RIPK4
BRWD3
LOC100506105
FGFR1OP2
SRPRB
SMG7
VEZF1
CHP1
ZWINT
MIPEP
AMPD2
SMURF1
NA
YIPF5
ACSL4
NA
RASA2
RAB1A
VASH1
VDAC1
REXO2
TOMM40L
UBE2D2
PHF6
QSOX1
BCCIP
NA
NFKB2
PRKRIR
BNIP1
BAD
NA
FAM122B
PTCHD3P1
EIF1AY
GNA15
LOC100271722
NOM1
NA
DARS
DENR
ARIH2
NA
NA
ELAC1
ESYT2
GALNT7
SUMO1
RBM7
HABP4
BANP
POMP
PHB
CYC1
KRAS
CWC25
MKKS
NA
KDM4B
CCDC59
TXNDC9
SUPT6H
CCT7
MAGOHB
RPL14
FAM26F
SYNCRIP
KLRG1
NA
NUPL1
PTP4A1
PTP4A1
RSAD1
LYPLA1
LDHB
NA
PRKAR2B
BEND2
LOC100506651
NA
GSTM4
UGP2
MLX
MTX3
GTF3C3
MYO1C
GSS
BLZF1
ST6GALNAC4
NA
SLC25A37
DHX57
SRSF10
FLJ45340
SMURF1
NA
RAP2C
ELL2
RHBDD2
STARD3
GPBP1
UTP14C
ASPH
ARAF
CUX1
NCOR1
NXF1
NAB2
SYNCRIP
HAUS5
NUP54
FAM175B
PLXDC2
NNT
CBS
RTCA
TDH
HEATR1
TRIP11
GTPBP5
MAGT1
LMNA
NA
CCNL1
RIF1
SREK1
ACSL1
BAIAP2-AS1
CYLD
LRRC41
TMEM63B
TNKS2
ETF1
NA
TRIB3
AGPS
STAB1
ANXA11
PHACTR4
SPIN4
PWP1
LDOC1L
TPCN1
NA
SLK
PEX19
DENR
NA
CCSAP
NUCKS1
RASSF2
NAA20
RBM3
TOMM22
RALGAPB
CHD9
IGF2BP3
IGSF3
MMS19
SLC15A3
NA
PCSK5
C14orf101
PDCD11
WWC3
CDC42EP1
SMC5
SENP6
PACS2
RQCD1
CXCL10
SH3PXD2B
SPCS2
PAIP1
CAMSAP3
LSG1
EPN2
NA
NA
NA
NA
RAB6A
MOCS2
DHX36
MLLT6
MAPK1
NA
CWC27
CBX6
ZCCHC7
CAST
FAM20A
CREBL2
FAM167A
TMEM256
ATRX
IFT27
NA
GOSR2
NA
GPI
TMED2
SRFBP1
RPS28
SLFN5
SENP3
PINK1
NA
NA
NF1
NA
DPYD
DNMT3A
NA
NA
NEMF
ERGIC2
ZBTB24
NA
ZNF407
HSP90B1
MPZL1
NEK7
MTHFR
SDHC
RRAGC
EIF3K
APOL6
HMGXB3
C15orf48
NDFIP2
FDX1
ATPBD4
RAD23B
SEC22C
UCHL1
ETNK1
ZNF335
TNFSF10
GGA1
NRF1
CMPK2
PPP1R7
RBMS1
SMARCE1
NDUFB8
MALSU1
TMEM178B
M6PR
NA
NA
CHD1
LIN7C
NA
ACSL1
NA
SNX13
TCF4
RAB8B
GINS1
CDC42SE2
SRP68
CDC73
FAM76B
CACYBP
TYK2
CCNH
COPS7B
HMGN1
GLIPR1
SLIT2
GPR26
MAP2K2
ZBTB8OS
CALML4
FGFR4
USP32
NA
NA
CLIP1
NA
MRPL11
MIS18A
IMPAD1
GRAMD1A
WDR89
MGC10814
EHD2
STRIP2
TIA1
ZNF805
NOC2L
MTCH2
ARIH1
NA
ACTG1
NA
ADD2
SEC24D
PTCD3
EIF3K
MTDH
JAGN1
GSTT1
NDUFB9
NA
GADD45A
TBC1D25
PPP2CB
EXOC5
IMMP1L
RTF1
SGSM2
DNAJC11
POLR2H
ZFP36
NRF1
VDR
NA
CNPY2
DDB1
DNAJC21
HINT1
DNAJA4
HOOK3
TIMP1
SMOX
FTO
MGC2752
UQCRB
NA
NA
GK
VEZF1
SEC11C
DUS4L
HCK
RBM39
NA
ARHGAP18
NA
MAPKAP1
CORO1C
NONO
CCNB1IP1
CAMKK2
MKNK1
CDR2
SPEN
RAB7A
PHB2
PELI1
PDIA3
PAG1
FH
NA
NA
SOCS5
ADAM8
LARP4B
BBS7
AK2
CCNI
NA
B4GALT4
SNX13
LYRM4
MED13L
NA
ATG3
CHM
RNF213
TCF12
RLIM
NLK
FHL2
MYO1G
GLS
LYST
CDADC1
PROS1
RAB2A
PSMG3
ZDHHC18
ESPNL
SLC25A5-AS1
NFE2L3
FBXO9
EEFSEC
SLC31A2
NA
IL9R
ZNF200
PEA15
SGTA
DDX18
C10orf118
USP19
POFUT1
NA
MIS12
TOMM5
SUCLG1
NA
MRPL24
SNX4
NA
SLC30A6
IAH1
RPLP0
NA
NA
NA
CDC42SE2
GPATCH2L
IPPK
CYLD
DIDO1
NA
SLC25A17
LRRFIP2
EXOSC7
ZNF618
SLC25A3
ANKRD20A5P
ZNF777
ITCH
ARNTL2
SSBP3
NA
ACHE
LACTB
KCNK7
SEC23A
NA
FAM189A2
MTX1
C12orf57
IFT57
EEF2
YKT6
ITGA6
TBX1
FUS
ARMC8
DERL2
PTP4A2
LMNA
DNAJA1
ACVR1B
PCGF3
PIGO
B3GALNT2
PARG
ALG8
SF3A2
TRIP4
ECM1
SUPT7L
NCOR2
ZNF259
G3BP1
UTP20
RNF41
RELA
BIRC6
KLC1
NA
IL4I1
ST3GAL2
ARL8B
PITPNB
XIAP
ADD2
NA
SH3GLB1
SMARCA5
LIG4
MAPKAPK5
B4GALT1
GABPB1
USP25
HDAC4
COQ10B
NA
STX18
ARMC1
MICAL2
PDS5B
HAAO
INO80D
CANX
PTGER3
DNM1L
STRN
TRAPPC2
LPCAT2
SQLE
GLO1
APBA3
TSR1
KLHL6
KLHL5
HLA-DOA
RIF1
UBE2NL
TRAF7
WDR26
GRHPR
NA
NA
NA
LSG1
NA
CBX5
NA
ZFP3
NA
TMEM18
ESYT2
C19orf60
CDC42EP2
TBX21
OSTM1
BRAF
CUEDC1
KLHL15
ATXN1L
FAM131B
NIP7
SCARNA17
AARS2
NA
PSMD1
S100A13
KIAA0226
LOC642852
TBX1
DYNLT3
NA
USP6
PAG1
TBCCD1
GGCX
GBP3
LOC283788
NA
RRP1
FBXO22
NA
MB21D1
LUC7L
PFDN5
SAT2
BCAP29
NOL7
RPS27L
TCOF1
SPARC
WDFY3
DNA2
B3GNT7
C6orf106
ZNF827
RPS6
RFESD
PPM1E
RABGAP1
EIF5
C22orf15
FRMD4A
ALG9
ATP11B
TIMM22
NA
LUC7L
GORASP2
CRLS1
CCL13
SBNO1
RNF214
NA
TSHZ3
LINC00092
USP45
PLAT
MOSPD2
PPP2R2D
NA
RNF207
SAMM50
MPC2
CDC27
RHOQ
BOP1
IPO5
JKAMP
GPR180
MTHFD2L
HECTD1
LRCH3
SFT2D1
LSP1
UBE2B
TCEAL3
SRP54
ATP5I
NUP153
HEMK1
MTERFD2
UNC119
ZSCAN25
SGMS2
CMTM6
TXNRD2
AKIRIN1
WDR1
TAF2
LDHB
TUFM
SLC31A1
HIBCH
UGGT1
TEC
SF3A3
SLC30A5
FAM109A
BCAT2
NA
NA
OGFRL1
EPB41L3
RHBDD3
SFPQ
NA
PPP1CB
IL21R
ZDHHC21
MAN1A1
TIMM8B
APC
VPS54
NELFCD
UQCRB
SGSM3
PARVG
SRSF1
PLGRKT
NA
KIDINS220
USP28
TCF3
FBL
EXOSC8
HSPA9
ITCH
NA
PCGF3
SEC22A
NA
SUDS3
SOAT1
ZNF618
FAM129B
BZRAP1-AS1
NA
LINC00294
CERS2
FLT4
PPP2R2A
NA
HIAT1
NA
NRD1
EZR
CCDC91
CCDC6
HINT1
NA
NA
HAUS2
ADCY9
CRLS1
KCNQ2
BCAP29
ANKRD46
SLC36A4
APTX
EPAS1
CCT6A
STAB1
INVS
RPLP0
TMX3
PYROXD2
ZMIZ1-AS1
GCFC2
FAM175B
NA
GOLT1B
CDC37
TMEM241
PMEPA1
NA
TMEM41A
ERCC6L
FBF1
NA
BIRC6
SRSF2
RPL6
LOC440993
ZBTB17
SFN
TRIM16
PLAU
BIRC2
B4GALT4
TROVE2
RPL38
SLC39A6
TRIM13
ZNF320
WSB1
FOXH1
ANTXR2
SPAG5
NRP1
GORASP2
LATS1
NA
SNX29
CLTB
TRIM15
HDLBP
NA
SUCO
GUCA1A
NA
LIN7A
RAD23A
NA
SMC4
SNX16
KIAA1652
QSOX2
NF1
NA
UHRF1BP1
NA
BCAP29
NA
MTDH
MBOAT7
KIAA1737
ATP11B
NA
RNASEH1
GABPB2
VPS51
CCNL1
TBCD
PURB
EPS15L1
UBE2H
LOC100289019
MFSD7
ARNTL
USP30
OGFRL1
NA
NA
NA
SGTB
LACTB
NA
TBRG1
COPS4
PRPF4B
UNC5B
ZNF277
DNAAF1
GTPBP4
CLTA
NA
CRHR1-IT1
UBXN4
MCTS1
SAV1
NETO2
PARP14
AK3
ANKS1A
MCL1
USP7
SEC22C
ATG4A
MRO
NA
NA
PPP3CB
MUC5AC
NA
KCMF1
SLX4
COPRS
GPAA1
DERL2
DDHD2
HSPD1
MYO1C
PAPOLA
SF1
PTPN11
GNG12
SULF2
CIAO1
CHST12
ZDHHC3
RHOQ
RABL3
PFDN5
SETD2
ELK1
NACC1
MAGOH
CSPP1
GNA11
NUCKS1
CLDN1
CSNK1E
FXR2
RNF213
MLF1
SBNO1
KCMF1
NA
GRB10
SENP2
BANF1
VPS54
GNB1
TMEM161B
SEC23IP
KRTCAP2
PRNP
COG6
HSP90B1
HLA-DPB1
ZDHHC5
NA
TOMM20
MGAT4B
DUS2L
EGR1
GMEB2
RAP1A
NA
DGUOK
SLC11A2
ELF4
KIAA0232
RPS7
BMS1
FAM195A
HDGF
GAB1
LINC00662
GABRR2
HIGD1A
ALKBH5
UBE2N
C4orf46
HMGXB4
ACTR2
NA
TANGO6
REL
TAF1A
FAM214B
EMILIN2
ATP5B
PRRG1
TMEM33
ZFYVE16
MYH9
PDE7A
DPP3
RPLP0
RFC5
KCTD20
C1orf64
TRMT1
PRX
COQ9
NA
NA
NA
CHMP5
SLC16A3
NA
NA
NA
RPS6KA2
LACTB
XPO5
TCEAL4
FAM160B1
TUBB4B
SRSF7
LMAN2L
NA
PRDM1
NA
ACTR10
ISYNA1
NSD1
MYO1G
KIF3B
PPP6R1
TCAIM
NHLRC2
BRI3
NA
DOCK5
LOC643733
CENPN
CSDE1
NLN
SCNN1A
NA
ABI2
CD58
MAPK1
SUPT6H
SLC16A10
LOC283788
ZC3H6
KLRD1
MRTO4
NA
MPC2
AKT3
SKAP2
TRAF6
RNF217
MAP7
MRPL51
IFIT2
KDM6A
HSPE1
TKT
CDH2
ATP5L
APC
MNAT1
NA
NA
COMMD2
GTF3C1
WARS2
NA
NA
NA
HLA-DQB1
IFT88
AKR1C2
LOC100131541
PACSIN2
SETD3
NA
CTTNBP2NL
NA
NA
TMED10
NA
CAB39L
ARMC1
ARIH2
TWISTNB
R3HDM2
IMPAD1
RPLP0
UBA6
UBE3A
HMGXB4
NA
SESN3
CCNC
TRAF3
NA
ZC3HAV1
OTUD4
NA
RPL7
LOC648987
LRRC8C
SRSF3
ZMAT3
CEP170
CLU
METTL10
NA
SLC35A3
NA
MGRN1
NA
VPS13D
SENP8
GRAMD1A
NA
NA
AGO1
NA
GK
CLN6
ZNF107
SRSF2
ARHGDIA
GAS2L3
HNRNPH1
WTAP
ALYREF
NA
SIPA1L1
COX7C
UROS
DENND1A
ALDOA
RNF138
NA
TBC1D20
MTRF1L
PYCR1
CPM
CD80
SRRT
ATXN10
CSNK1G1
LYPLA1
UCP2
ARL2BP
CEP57
C2orf49
NA
ULK3
NA
CACYBP
NA
NA
DEXI
YKT6
RNF24
NA
TRIM24
RQCD1
RPL37A
FGFR2
NA
EIF4G3
SKP1
SCARB1
NAA10
XIAP
ALKBH5
NA
EPRS
NHSL1
B4GALT1
TOMM70A
HOOK3
COA1
SUGP2
TSPAN14
STRN3
NA
BTF3L4
KIAA0825
NA
NA
TCAIM
ZNF264
AP2B1
MBD1
NA
KDM4B
VAMP4
KCTD5
RPL31
SCYL3
SETMAR
HSPA9
PRR16
FOXC1
SMAD3
SEPT8
RPAP1
TCERG1
NFATC2
STK17A
SYNCRIP
CLCN6
L3MBTL2
ZNF197
STK10
KLF7
SMIM2
RPLP0
RBM47
CDS1
EXOSC6
MINA
GOSR1
UBR1
DAZAP1
ARL5A
PSMD8
CTSE
CCL23
OSBPL3
NA
GSS
NA
GSDMC
MED13L
ENY2
VDAC3
FLNA
PACSIN2
EIF1AX
SERPINC1
STOML2
ZNF846
NA
RHCE
SLC22A18AS
NOL6
C19orf10
WAC
NA
SLC25A14
CDV3
FBXW7
NA
PEX1
NA
RTN4IP1
DUSP14
MRPL14
APRT
NA
ACTA1
KIF21A
RAB1A
NA
ASPH
MAPT
NA
NNAT
TNNI2
NA
NA
LOC100505876
CENPO
MCOLN2
GYS1
API5
BZW1
PSMA1
SLX4
LTV1
NA
C19orf77
DESI1
SLC25A43
ZNF17
FYTTD1
WTAP
CEP170
NA
CLEC4A
ITIH4
PSMD9
RBM10
PRRX2
OSTM1
JOSD1
SLC11A1
TNFRSF18
AFF4
TUBB4B
DAAM1
ANKRD54
GEMIN8
GDAP2
PNPT1
NA
NA
MBD3
IPMK
AAK1
ZCCHC10
PIK3CA
PPARA
POLE4
EIF4H
SLC7A6
NA
MRPS5
DDIT3
PIGK
KLC2
STRN
BTBD6
TRAK1
NUP98
EHD4
PANK2
SLC25A39
RSRC2
NA
ZDHHC5
SBF1
KLF8
LOC96610
ATXN7
RBM28
NA
ADNP2
TAF1B
MINK1
RTN4
ATP5SL
PLCL2
GSK3B
MARCH5
AUH
KANSL3
SPTLC1
NA
NA
SGSM2
ATP6V0B
NXPE3
STX2
ELF4
SLC25A11
RWDD1
NUDCD3
ABCD3
LTBP4
CSF1
NA
MED23
DIMT1
LOC282997
MAN1C1
CMTM8
ARPC5L
LRRFIP1
NA
NR0B1
COTL1
NAMPT
NA
SLC9A8
ICOSLG
LILRA4
OR1J4
RPS6
MRC1
RPS7
GFM1
TMEM65
ZCCHC9
NF2
CPN1
NA
NA
URGCP
UBE2D4
NA
MEDAG
TBX19
RNF10
LMO4
NA
EIF2D
LMNA
CACYBP
ADCY3
PTCHD3P1
IDH1
GBE1
IRAK1
FNDC3B
TMEM50B
YBEY
OXSR1
SLFN5
ZNF91
NEDD1
GAR1
TNRC6C
PDAP1
ACTG1
TWF1
COX20
TDRKH
NA
HNRNPC
PDAP1
CD36
SREBF2
NFE2L2
ANGEL1
DNAJC22
DENND4C
EXOC2
XRN1
LOC100506585
MCCC2
SSR3
EIF3B
LOC401068
TRPV2
NA
NA
NA
CCDC6
C16orf52
NA
NA
NA
ENTPD1
MAP4K4
MBTPS2
FAH
IFI44
YME1L1
MED14
RGP1
ZNF207
DUOXA1
NA
FITM2
PKP2
PHYH
IL18BP
KIAA0195
NA
TNFRSF11B
JDP2
NDFIP1
RHOT2
NASP
LOC283485
TATDN1
VAV2
NA
MRPL4
ADORA2B
VPS26A
PTPDC1
SCD
RASAL2
NUP160
WDR41
MTHFR
SKP1
RFTN1
USP48
UBA2
LEO1
C11orf49
RNF19A
HGSNAT
RPL32P3
GALNT1
STYX
AMMECR1
CNPY2
TLE3
LOC284454
CHUK
PVRL2
ZGLP1
DHX30
TRNT1
NA
USP7
KAT2A
NA
HOMER3
SLC22A7
PRB3
NA
EPHB6
PAPOLA
NSMCE2
LOC100506684
CCNY
GNAS
TMCO3
STK38L
RBBP4
HM13
LYSMD4
WDPCP
FKSG49
NA
NEMF
RNF19B
NF1
ALG13
HNRNPU
WSB2
SNX8
CCDC22
ZNF511
DCAF13
MCL1
BACE1
ZEB1
VDAC3
TMEM206
AMMECR1
IDH1
GLOD4
NA
TRIM28
ADC
NOD1
THOC2
IRAK3
MCM8
TUBGCP3
TP53I11
HIVEP3
SNRPE
FAU
KLHDC10
TIMM8B
SLC30A7
IL2RB
HCCS
NA
MFHAS1
RPN1
EIF3B
NDUFC1
CTDNEP1
CEP57
NA
CA1
ITGA4
PIK3C2A
NA
FAM229B
TJAP1
NA
MINOS1
WDYHV1
GNA11
PIP4K2A
NA
SNX29
ZBTB10
B3GALT6
LOC100506882
MDM2
PJA2
SPDL1
NA
BRWD3
NA
MYEOV2
NLRP3
LOC285441
RBM25
MAP3K11
BCL2L13
NSA2
ALOX5AP
BTBD9
CBX5
REL
CREB3L2
PABPC3
AGTPBP1
TNIK
HP1BP3
SMYD3
SMIM13
NA
TLE3
C6orf70
CREB1
NA
FAM114A2
CEBPB
GTF3C3
NA
MYO7A
METTL5
XRCC5
MFSD10
AVL9
USMG5
CYTH3
POLR3B
SLC22A14
GOT1L1
NA
DOLPP1
CMTM4
TREM2
NA
PIK3CB
RFX3
LAMC1
ACTG1
RNF141
NA
PPP1R13B
IER3IP1
TNPO1
NA
CSDA
IFIT3
CLPTM1L
CALML4
N6AMT2
CD84
ATP8B2
PAM16
GCN1L1
CMPK1
YY1
FAM120AOS
NA
UBE2W
GRIN1
NA
PSENEN
NA
NA
FAM92A1
ACTG1
PLS3
NA
CHKA
MXRA7
NA
ZXDC
PRRT3-AS1
RUSC2
GORASP2
EIF3B
CCDC88A
USO1
ARPC5L
MLH3
NCR2
STRN
NDUFA7
NDUFS1
NA
PHLDB3
NA
PEA15
GSPT1
NDST1
NA
RHOB
CCT3
DONSON
GADD45GIP1
UBXN2A
TMEM168
HERC1
POU2F2
NA
CEP290
PI4KB
MS4A1
NA
ACSL3
FUBP1
BTBD10
ORAI2
UBE2D3
EIF1AX
NA
SKIL
TIMM13
BACE1
CDKN2A
EEF2
AKIRIN1
ACTG1
SMAP2
HAB1
RAD54L2
NA
EMC7
CHD1
FAM46A
AGPAT3
G3BP1
ODF3B
ESR1
PPHLN1
MYO5A
UBE2H
NAA35
C11orf31
NA
EEF1A1
ADHFE1
CPSF3L
NDUFAF4
CSNK1E
NHP2L1
RAB37
C12orf4
ATP5L
NA
PICALM
CCL26
DHX36
ETNK1
TBC1D16
NA
SGSM3
NA
MGAT2
SPAG9
HABP4
CCNB2
PSMD2
LAMTOR5
SERTAD1
NA
ZBTB10
TRPM7
TPT1-AS1
TXN2
NA
COPS8
PPTC7
LGALS8
CCDC59
TXNL4A
NA
EDC3
CKAP5
TRAF5
GCN1L1
CAMTA1
CLEC16A
CNOT7
XIAP
RC3H2
KBTBD2
SOX4
RERE
SSRP1
SPTSSA
RPL26L1
DEF6
DNAJA2
CLN6
SKIV2L
PPM1A
SEC62
FLYWCH1
SRL
PDZD8
WDR18
NA
CCT4
DHX9
ST6GALNAC6
PAFAH1B1
SWI5
NA
DNM2
IFIT2
CTSB
TIA1
CDADC1
FAM160B2
KIAA0196
RAB11A
RELN
TEAD2
PSMB4
VPS37C
ZNF252P
RADIL
FCER1A
NA
GSK3B
CLCN3
BEX4
ATP5H
NOD1
PRKACB
API5
CCDC159
ZNF219
CSE1L
NSMCE1
CREM
EML3
NA
C16orf45
CLC
TMEM234
FBXO10
ACPT
MLH3
NA
ATL2
INIP
TMEM68
C14orf182
FUS
CDV3
PLAGL2
DLEU1
NOVA2
GNB1L
PLXNA3
NA
SEC24D
NA
NA
DLG1
NA
ENO1
NA
WHAMMP2
AKR1C1
MRPL15
TGFA
C19orf12
WIPF3
SBNO2
MIB2
TNPO1
ODF3B
CD80
THADA
NA
RAB18
NA
NA
NDUFA4
PVR
RMDN3
NA
LPCAT1
DCAF5
BTN2A1
PIGP
MAZ
NUDT12
LRFN4
NA
NA
NA
TUBB2B
PIGY
BCL2L12
ATP6V1F
SENP2
PAIP1
FANCM
RTN4IP1
SMPD1
UBE3A
ABCC5
TM2D1
FAM132A
TXNDC15
NA
GXYLT1
PHC1
PRAF2
UBXN2B
NA
AURKAIP1
CD84
FAM115C
NA
NA
ABCC4
MAN2A1
NA
PRPF39
EIF4G2
FAM195B
GGT7
TRAF7
CCT2
TAB2
ANP32E
NA
PLCD1
RPL24
WDR89
RRP1B
NA
ERCC1
RAD1
PSMA1
FAM26F
RPS4Y1
PPP3CA
UBALD2
CETN3
FLCN
ICOSLG
NA
THAP4
CDS2
MAP3K13
EPHX4
PI4KA
NA
PDHA1
WDR62
CD8A
ACTG1
CGGBP1
SECISBP2L
PABPC1
RFC3
DPH3
STK4
CLYBL
RPL15
LOC100507261
USP34
GPHN
EMC8
PDS5A
KPNA2
LONP2
EXOSC3
PODXL
PSMA1
SSH1
PHLDB1
CGGBP1
STAMBPL1
PFKP
GUSBP11
SESN3
CTTN
DENR
BCL2L11
VWA3A
NA
COPS3
TNS1
ATXN2L
JUND
HINT1
BCL11A
C12orf10
EXOSC7
NA
MRPS22
PRMT3
NA
ZCCHC11
UBA6
TMCO3
EMC6
FZD5
TMED10
USP12
XPNPEP2
AK2
NA
CCBP2
NA
MFSD9
PPM1L
PRPF40A
MGST1
UBE3B
NCAPD3
MECP2
BCR
STK3
ENSA
COPG1
NA
ABCC4
LRRC40
TRRAP
IARS2
SPATA2L
TDRD7
AAGAB
GYPC
FAM46A
NA
CTDSPL2
LOC400027
PHPT1
ARMCX1
MT1F
SPAG16
HPRT1
C4orf46
UROD
CRYBB2P1
DIS3
BRK1
NA
GALNT18
LDLRAP1
MFHAS1
FAM126A
C20orf112
POLR3G
NA
TTL
NA
RDH13
RETSAT
NSFL1C
BRWD1
NA
BRD9
SRGAP2
TJP3
GOSR1
FLJ27352
NEK1
MOSPD2
NA
GBGT1
TCEANC2
ZNF707
PAFAH1B1
PPA1
MIDN
NA
ARFGEF2
ACTG1
NA
CMPK1
TOR1AIP2
FKSG49
SFPQ
SMEK2
ENO2
UQCRC2
ENAH
UQCRC2
SUZ12P1
DNAJC21
EIF1AX
EIF4G3
NA
DSC2
CCT5
LTBP2
ARPC5L
CDC23
KCTD1
PTDSS2
CSNK2A2
COMMD1
ECE1
GNL1
CTSB
IFT46
TMEFF2
EXOG
SRSF1
NA
DSE
CHEK1
IFIT1
YIF1B
FAM135A
NA
PPIB
FAM3A
ITGAM
EIF4B
HINT1
VPS25
RBM25
NA
GAPVD1
KPNA4
ACTG1
NA
SYNJ1
MBNL1
LOC100288432
APRT
DNAJB1
KLHDC4
ZNF264
PSMB5
PGK1
SBNO1
PDS5B
ALG12
PML
ZFYVE28
NRBP1
HADH
NA
KLHL2
HNRNPM
LOC284385
NA
ZNF274
FKBP14
NA
INSR
PCNX
NA
ARHGAP18
SMCR8
PLXNA2
NA
BTBD19
NA
SSH1
ZSWIM7
MLX
EIF3A
NA
C15orf27
ACTR3B
HIBADH
NA
PCBP2
COQ7
ZNF697
TBCE
FRMD4B
NA
SET
CBLB
EIF1AY
SF3B1
ID2
SLC26A2
MAGEB4
TMEM165
RAB10
GRK6
ATRIP
NOL10
NA
SEMA6A
SLC4A1
NODAL
PTGS1
NA
KIAA1191
TTC39A
BARD1
MTSS1L
RAB18
SLC37A2
RNF24
LIMD1
NA
FGD5
HMCN2
IGHMBP2
CSAD
RRP1B
ZNF503-AS2
MOBP
RHOBTB2
PLEKHA7
MICA
TBC1D20
WDFY2
NA
DHX36
TMCC1
ARHGEF10
SLC35D1
NA
RBM17
NLN
TAF13
FBXO9
CERS6
C11orf24
NA
MCL1
PRPF18
ALDH1A2
ARF6
CDC42BPA
NUDCD2
WHSC1L1
RPS11
PPP2R1B
TANC2
TAF9
MLL3
NDUFV3
FCER2
EXOC5
PSMD5
SOX15
NA
ZSCAN30
STT3B
NPLOC4
VPS53
ABHD13
B4GALNT2
PTK6
ZNF626
LAPTM4B
VAPA
FAM43A
NA
FDX1
SLC52A2
PMF1
MUC13
NA
TDP1
WDR1
PTPN2
COL8A2
RIT1
DOCK4
MACROD2
CPEB3
GPAA1
MCTP1
TBCE
PA2G4
MXI1
ARID4B
RPN2
NA
TYW5
BCL7B
GAPVD1
ELN
HRK
DHRS12
MRS2
LOC284669
SEC22C
SP140L
KIAA0226
SSSCA1
NGFRAP1
TROVE2
PVALB
LOC100129129
NA
SETD8
NA
DNAJC15
SERBP1
NA
NBEAL1
BRAF
ADAMTS8
PNKD
UBE3A
BOC
HSPD1
SCYL2
TMCO1
MTHFD1
SCMH1
ENG
ZFHX4
PLRG1
GIGYF2
LOC338667
GPR27
MAGT1
IL17C
HELQ
NA
PRELID1
GINS4
DOCK7
MEIS3P1
VPS4A
RNF138
LMO2
EIF2S1
LRRC41
SMARCA4
SOCS5
PPP1CB
KIF2A
RAB21
NA
NA
NA
SLC35A3
CUL1
HMGB4
NA
GNB4
COX7A2
KIF5B
PMP22
CDS2
CXCR4
CREB1
ETFDH
PSME3
MED30
NA
VAT1
ARHGDIA
NA
APH1A
RAB18
DNM1
PDE3B
PPP1R12B
CLCN5
NA
PMPCA
ACTG1
MANBAL
MCFD2
EIF5A
DHX30
LAMTOR5
AHDC1
KHSRP
VCP
TLK2
LOC100506844
LARP4
LOC158402
PPP1R11
SNRK
PTK6
ZNF589
NA
ZNF160
CASZ1
NSUN3
CCL28
ZNF618
RAN
NINJ2
LRRC23
SMAD4
PTCD3
CSDA
LAMB3
TMEM41A
EIF1
IL6ST
MPC1
ELK4
EIF3F
SF3B1
MED15
CYTH1
SDCCAG8
TM2D1
UROS
PIK3CG
PALD1
SGCB
CNOT2
RPS6
PRKAG2
SNED1
OR4D2
NFKB2
PPP1CB
NOLC1
PER2
DNAJC27
XYLB
SERPINB8
MAP4K4
TFRC
LUC7L
NA
ITPRIPL2
TM2D1
NA
RHOJ
NLRX1
MDM2
SRP72
ANAPC16
RPN2
TUBA1A
GSN
FGFR1
FITM2
AQP3
PM20D2
SOCS1
LTA4H
CSTB
NA
EIF1AD
NA
NA
POU2F2
PPP2R1B
RAB28
SIK2
NA
CIAO1
ABCG2
ARMCX3
DARS
ACACB
NA
AFF4
TMEM106C
AIMP2
CLPTM1
PTPN1
ANKDD1A
BARD1
SERTAD3
NA
PRSS50
DDX60L
SLC35B4
ARIH1
NFYC
C1GALT1
LOC100507463
SLC26A11
ADIPOR2
ATP5D
LRSAM1
TTLL9
PPM1N
NA
DPY19L1
UGGT2
ARL6IP4
ZNF542
APBA3
SLC35E2B
NA
NA
NA
THRA
C22orf32
NA
NA
NA
MAML2
CACNG1
NA
SERPINB6
GFER
TSEN15
TMEM222
COX11
NA
PPM1K
TMEM8A
RING1
TPP2
NA
ZBTB9
CREBZF
NACC2
SNRPD2
PIP4K2A
KLC1
TLN2
UNC45A
SSU72
CHN1
OCA2
HLA-DQB1
SEPT11
TMEM131
C20orf27
NECAP2
ALMS1
NA
NA
C2orf72
C5orf4
LMO4
FLJ44342
RPL24
NA
CNOT4
IFIT3
CD207
RAD1
DSTN
HAUS2
PDLIM5
SNX13
COL13A1
FAM26F
FNDC3A
MED14
NAPEPLD
CTTNBP2NL
OPA1
MIER2
CCNL1
GJA3
WWC3
MBNL1
DAXX
CELF1
LYAR
HSPA14
STK17B
MAP3K7
NA
PCSK9
DFFA
PARK7
NA
PCYT1B
FERMT1
PDGFB
VTI1B
ERGIC2
IKBKE
NA
ETFA
NA
C10orf118
TRPS1
TUBGCP5
NA
SFT2D2
GAPVD1
LPIN2
ARHGAP1
TM7SF3
ZSWIM6
EPS15L1
PLA2G7
ATP11C
FGFR1
NA
NA
SLC25A23
NA
B3GNT6
FBXW2
PIP4K2B
BLZF1
NA
TNFRSF25
LAPTM4B
PLBD2
LRRC33
NA
PFDN6
ZFAS1
CCDC151
ESYT2
SIRPA
G6PD
GPR107
KDM4A
ZNF141
RABGAP1
ARSK
XPO5
LOC145945
KCNC2
TMTC1
TFRC
RASA1
PLXNA1
TPR
FAM105B
UGGT2
NARF
ST8SIA4
RIT1
MTX2
C4orf27
ERAL1
ABCD4
KPNA2
GPSM3
FBXO38
USP47
JUND
MED12
GFM2
NA
MAP3K8
MRPS5
PCNT
NA
TKT
NA
NA
HIPK3
ALG3
PPP1R15B
CRTC3
SMARCD1
WDR45B
LAMP1
DDX18
LOC100507353
PRPF4
DLK2
NA
FCGR2A
RECK
OXCT2
NDUFB5
STK19
NA
FBXO21
ZFR
FUS
DEFB124
NA
NA
NA
RBM39
DNAJB12
SPATA1
NABP2
TAZ
ETNK1
CABIN1
PIK3R3
CPPED1
NA
NA
CAPZB
CSNK1A1
SHARPIN
ENSA
AP1G1
DCTN5
NA
STGC3
DNAJC8
VLDLR
BCLAF1
RECQL
NA
GID8
UBXN8
ENY2
STEAP4
BCL2L1
HELB
NA
PARD3B
RQCD1
PPIL2
PIK3C2A
NSDHL
NA
DDX18
PSMA3
ANKRD22
RPL22
NADSYN1
USP36
DMBT1
C2CD2L
RSBN1L
KIAA1147
RPL8
CETN2
HNRNPC
NOL6
SNX4
PPP1R2
C15orf39
KDM4A
CDK2
SAP30BP
GULP1
HNRNPD
NA
KRT83
OPHN1
CDC42EP2
CISD3
RER1
HSD17B14
NA
TMEM51-AS1
NA
HNRNPC
DLAT
UTP11L
RABGAP1L
STAT5B
NA
MRPL20
CDK10
COL6A1
NAA35
MINOS1P1
MTMR4
RAB20
LOC284600
TBC1D24
ALG13
IDE
EIF1
LILRB2
DYNC1I2
MAN1A1
NCOA3
LARS
FBLIM1
POLR3F
FDX1
DDO
SLAMF8
SFXN5
SF3B1
ST6GALNAC4
PRDX2
NA
IMPAD1
NSRP1
FLVCR1
NA
NA
THEM4
AAED1
HLA-DQB1
TSR3
CLEC4A
NA
LEFTY2
WSB1
NA
BNIP1
MLX
SERP1
EHD4
NEFL
ATE1
ARHGEF5
NA
METTL15
GM2A
PI4K2A
EHMT2
LOC729852
PEAK1
TUBGCP4
DHX32
FOXRED1
SLC4A7
TM9SF1
KCNQ1-AS1
ZNF678
MAP1LC3A
MGST1
CYB5D1
UBE3A
SNRNP70
MVB12A
TPM4
METTL16
SDF4
LOC96610
CCNY
ERAP2
CEACAM19
MICAL2
NA
RTN4
NA
IPO8
RTCA
CHCHD3
MRPL4
RGS14
EZR
UNK
NA
MAP6D1
TRAF3IP3
DNAJA4
NRGN
PREP
NA
NA
CIAPIN1
GADD45G
HNRNPL
PDXDC1
ARL6IP6
ATP6AP2
NA
LIPA
KLC1
CENPI
ATG3
HUWE1
TRNP1
NA
C7orf69
SMOX
NA
ATAD1
NA
TRIM7
WBP4
ECSIT
COX8A
KIF5B
ACBD3
TTC12
SAP18
TRPS1
MEGF6
SOGA1
NA
SSBP4
HNRNPM
MIPEP
GOLGA2
PPP2CB
NA
UBXN10
AHCYL1
FHL1
ABCB6
DMP1
RPS5
NA
RABL6
GPR180
CHI3L2
PANK2
SENP7
NA
WDFY3
YTHDC1
NPAS1
TPI1
CDC42SE1
POLD3
SRRM2
TNPO1
SNX12
PPIE
GTSE1
SERBP1
KPNB1
NA
TARDBP
UXT
CHCHD2
DNPH1
ALG2
CALML4
MTF1
LOC389765
FBXO28
RABEP2
BCOR
C1orf52
LINC00674
PRDM2
RPL10L
NA
C16orf13
RUFY2
NA
DDX47
POLR3H
NA
SYNCRIP
COX17
CLEC4E
EFCAB14
ABHD5
SNTB2
OFCC1
INPP5E
CST3
PSMD10
TDRD3
NA
RPL9
NA
CCDC27
USP43
WRN
RBM25
CAPN2
TRIM26
UBE4B
NA
COIL
NA
RIF1
MRPS22
NA
MORC3
TRAPPC12
RPL22
CDC27
NA
WFDC12
TCEA1
DENND4A
PTGR2
NA
ARL6IP1
NA
NA
ATL3
PIGR
ANGPTL1
NA
ST7L
UFD1L
ANKRD13C
ATP5L
NDUFV2
ZMAT3
TAB1
RILP
CHD8
STAU1
NA
SAE1
MPHOSPH9
GNB1
OPTN
SERPINA1
C9orf91
ST3GAL3
ERGIC2
WASL
LINC00661
NA
TRAK2
MTFR1
PPIB
NA
NA
TPP2
FADD
NA
ARF5
HNRNPA1
AZIN1
CECR2
ITCH
MLH1
PRPF31
PDS5A
NA
WDR37
NA
FAM173A
PICALM
NA
SETD4
PKM
CD320
MASP2
KHDRBS3
NA
NA
NUDT16L1
SIDT1
LINC00667
CSNK1A1
PROM2
NA
SFXN4
ZCWPW2
GNA11
TBC1D10B
PARP6
REPS1
FUBP3
TES
ARPP19
ADPRHL2
USP32P2
GPAM
NA
EIF4B
GALNT1
NA
FAM203A
PPP1R35
MFI2
APP
LINGO1
NA
SLC11A2
NA
CHURC1
LMO1
HCG4
PDS5A
ARRDC4
URM1
TOX2
DHDDS
ESYT1
NA
EFR3A
TUBGCP6
ALDH18A1
SAFB
AKT1
LYPLA2
PLAA
VPS13A
PSMA3
KLK3
C10orf88
C18orf54
CAND1
SMAD3
TRAM2
MBOAT2
CNTRL
LTN1
LOC100505986
CPEB2
TCF3
BICD2
ZNF358
UFL1
NSUN4
GUF1
FAM110B
MON2
NA
DDA1
RAI1
PHB
BIN1
FOLH1B
NAP1L5
SLC52A2
NA
DUOX2
RHEB
CTTNBP2
OAF
PWP1
MAPK3
TDRKH
NA
OGG1
SEPT10
ZYX
AKAP13
GATA3
CDC5L
CHD3
AGGF1
PIK3C2A
ZBED4
ADI1
NIPAL1
TMEM161B
NA
NA
MED13L
CD47
NA
RHBDD1
IMPDH1
LRRFIP2
DUSP4
ANAPC5
NA
RALB
NA
CC2D2B
LPCAT3
NA
F13A1
ZNF530
A1BG
SLC1A2
ANAPC5
NCR2
SLC35B4
RAB21
GTF2H4
NA
WDR47
VAPA
CCND3
STAM2
KANK4
PSMD3
CSNK1A1
MAPKAP1
EIF5
ACOT7
C11orf1
EEF1D
PLEKHM1
MIA
LRRFIP1
SLC25A37
NA
NA
AKAP13
L1TD1
NA
LSS
GPT
MDC1
CMTM6
ARMC8
TMEM208
C21orf62
LGALS8
NA
THBS3
TRMU
PSMC3
EDEM3
ODF2
IKZF1
BCL2L11
DHX30
CHCHD5
REST
COX6C
GMPPA
KPNA4
BRD7
SMC4
SNF8
TNFRSF10B
FCN3
GPR21
AMACR
MLLT6
PGRMC2
COX7C
SRP19
SLC26A9
NA
ZNF865
GNPTAB
LMOD1
FXR2
MRFAP1
ACTR3
ZNF880
DNAJA4
ATP5I
GRIA3
C15orf57
NA
NA
NA
CHMP5
UNC119B
RSRC2
MAP4K4
ACOT8
SP110
RILPL1
LINC00675
MESDC2
PYY2
NA
XPO1
FAAH
GNPDA1
MTF1
COX7C
FAR1
GK5
C14orf2
NA
PPM1D
TIMM23
DCTN5
NA
NA
MAP3K13
MOXD1
AP2M1
LARP4B
PHF20L1
FBXW11
YWHAG
MDH2
HSD17B10
MPO
COX15
FLJ11292
ARHGAP35
NA
ATP5SL
HIRA
ITGB5
CAPRIN2
NA
ITFG1
TTC9C
LOC389634
DOCK1
C21orf2
NA
SLC39A3
NA
CLCN3
G2E3
MAPRE3
NA
TM9SF3
DUSP1
ITPK1
ATP6V1H
TMEM63A
GTF2F1
NA
VPS53
NA
DCTN3
ALKBH3
CLCN3
UHRF1BP1L
DPY19L4
CFDP1
EPG5
NA
GPR146
ZCCHC6
YBX1
AFF3
NA
LHFPL5
UBQLN1
NA
FXYD5
RPS26
COPZ1
FBXO9
WRB
BTBD2
NA
BTN2A1
NA
SENP5
ATP5D
DEPDC5
FBXO42
CYB5R2
B3GNT7
SLC25A16
DIS3L2
NA
SORT1
FAM46C
CNN2
CLN3
BAI1
NA
MBTPS1
SLC12A1
HN1L
CECR5
PSMB4
NA
SUN5
CERK
NEK8
PPP1R2
ATF7
NA
NA
ZNF846
SNX25
NA
NA
CNOT6L
UBE2B
XYLB
NUP210
CPSF6
TRNP1
BAZ2A
NA
EIF2S1
NCAPH2
ZMYM6
GSTA3
KRT24
WDR19
NA
NA
ACTRT3
MCOLN1
LRRC29
GYG2
C11orf35
CIZ1
NA
LACE1
PITHD1
ENOSF1
FKBP1A
COPS6
PPP1R18
HES6
PGK1
CDCA4
NA
SETD6
AMER1
CXCR4
NA
GPM6B
RNF11
C19orf24
EXD3
LSM2
EML2
NCAPH2
STK24
NA
NA
ARHGEF12
ZDHHC16
MRPS9
BRD7P3
UQCRQ
NA
KIF16B
QRSL1
NA
SFTPC
ENTPD4
NA
TRMT44
FCHO1
PDLIM5
NA
SRSF8
PLG
ZNF205
NA
PCIF1
NA
COL6A1
PPM1K
ELP6
LAMA2
NA
TES
NA
XPNPEP2
EFCAB14
CNIH4
C6orf106
MAPK8
LOC100132707
PCDH1
ACTR2
GALNT2
AIM1L
PVRL1
RPL27A
RNF144B
IMMT
SIX2
STAM2
PAGR1
SLC25A16
FAM26F
YY1
PRSS58
NA
STAU1
NF2
NA
TMEM136
RTN2
ANAPC10
NA
NA
NA
ANXA7
RAB21
MGST1
BBS1
ACTR3
SLIRP
NAIP
TFDP1
YIPF5
ITGA4
ARIH2
SFTA1P
HNRNPH3
MAPKAPK3
WDR7
MYL9
TGS1
NSMF
FAM200B
DERL1
NLRP8
TNPO1
SNRPA1
NA
LRP1
PPTC7
LTBP3
NA
SGSM3
RAI1
ZMYND11
STT3B
RASL10A
NLRP1
SHANK2
CRLS1
C21orf2
ALPK1
CTBP1-AS1
INO80D
IPO5
ARMC8
NCL
SLC16A9
TMEM55A
IHH
CASP4
ASL
DENND4B
ATP5O
INPP5B
DNAJC8
JDP2
HSPH1
LINC00094
SLAMF8
HELZ
STK25
F2R
NA
ABHD2
SPARCL1
NFU1
NA
DOCK2
NA
MRS2
SH2B2
NA
CYLC1
ALDOA
LMNB1
ZNF486
C11orf31
DUSP1
SLC23A3
NA
NA
USP22
PRR24
PTPLAD1
CCNT2
HAVCR2
ZC3H4
LOC283501
PES1
C5AR1
AHNAK2
DDX18
CBS
PDE3B
H6PD
SIN3B
LRRFIP1
GTF2I
NA
HHLA1
TNPO3
GSK3B
SRGN
JARID2
KIAA1244
C19orf70
USP33
ANKRD28
NA
LPPR3
COL5A3
SPTBN1
DCUN1D2
GATAD2A
COMMD7
ZNF709
MAST4
RBM10
STAU1
RRP15
SCD5
TRAF3IP2
NA
NA
CCL23
NA
SENP5
CEP41
C12orf60
TSEN54
DOK4
GJA8
NA
COX7A1
UBE2N
GPD2
SIRPD
TSSK6
PLA2G4C
NSF
PSMC3IP
GJA4
ARG2
GNA11
NLN
RAB6A
RNF213
NEU4
UROD
TUBB
STS
MED1
GTF3A
BAG3
GTF3A
ESR2
SLC44A1
NA
GAPDH
ZNF326
FAM84B
PTCD3
WBP4
PPP2R5B
RTN4
IKZF1
NUP205
NA
HIPK2
PPP3R1
PML
VGLL4
LDLRAD4
KIAA1432
DAPK2
NA
LRRC8B
SEMA3G
HTRA2
SIGLEC17P
RAPH1
MFSD4
NA
TMA7
TAF1C
HECTD4
AQR
EIF3E
RASGRP2
NA
PKIA
UGT2B17
NA
NA
USP48
GEMIN8
NA
NA
NDUFS4
GNAQ
NA
TOP3B
PTPN22
PCBD1
CRTAP
NA
MRPL37
LINC00311
NA
STK38
PDLIM5
NA
NOP16
USPL1
NDST1
SULT1A1
CREM
EMP2
NCLN
NA
DCTN4
INPPL1
TMEM43
BAIAP2
TSGA10IP
MRPS22
SKI
IL21R
C1orf61
CHORDC1
KDM4B
GALNT1
LAMP2
POU2F2
NA
PAPSS2
CD99P1
LOC100506100
NA
AAGAB
NA
CD86
ALDOA
PDE6D
ATXN1
PLEKHA8
TTI1
GPAA1
ADRBK2
DIP2B
NA
RAB11FIP3
NA
HNF4A
NA
PKIB
STRN
NA
NA
NA
NA
SSX2IP
VPS13C
UBXN4
C3orf17
PANK2
TBC1D7
CD53
NA
FIG4
MARCH3
NA
FAM120AOS
C16orf88
HEXA
NA
TAL1
NA
FAM149B1
NA
MYOM3
ACSF3
NA
NA
PSKH1
PPP2R5B
ATP9B
FAM120C
MYO1B
ATF2
DNAJC27
SPATA5
GSN
MTFR1
SEC61A1
TPTE2P5
ZCCHC2
PRDM15
RPS27L
C12orf44
KIF5B
ATF7
MIF
CINP
NA
PTPMT1
NA
LTC4S
METAP1
LOC399491
HDDC2
C16orf62
NGF
KLHL26
STK24
NA
ELK4
NA
SH3KBP1
NDUFA9
BCL2L11
SMARCC1
CHURC1
WDFY3
NA
TXNDC11
PSMA2
KLF6
NCBP1
CLDN12
PITRM1-AS1
PTBP1
NA
QKI
COPB2
PPIL2
KIAA0586
ATF6
KLK12
GLI3
EPN1
SYAP1
HAS3
DCP2
TGFBR1
ZDHHC1
TTC5
USP10
ATXN1L
NA
NA
TIMM8A
MED22
NAA15
DDX6
SLC1A4
PZP
CCDC117
UBE2F
C9orf66
PHF20
NA
NA
HN1L
ACSL4
RPL14
PLEKHB2
SUGP2
KLC1
UVSSA
NOL11
LINC00482
GDPD2
NA
SLC9A9
TPP2
EFNB3
NA
NA
RHPN1
NA
DAG1
NA
EXOSC4
SSRP1
NA
NA
NA
PAGE1
MRAS
PIK3R1
LPPR2
MALSU1
DGAT2
TTN
NA
ESF1
NA
ANKRD11
GGT5
LOC145783
C2orf69
EZR
NA
IGLC1
ATF7IP2
ZC3H14
KCNS3
FRS2
LINC00667
GPATCH2L
SHANK2-AS3
CYP2R1
ASB1
FAM104B
NA
NME4
RNF181
NA
TMEM147
HLA-DQA1
NA
NFYA
TM2D1
NA
NA
NA
DARS2
NA
LOC100506710
C20orf141
GOLGA8A
KCTD2
NA
ZDHHC11
NA
ANKS6
ZNF136
NA
FBXW8
SLC25A16
EIF5B
SMAD6
MED13L
NA
STAM2
NA
WBP2
NA
TMPRSS6
LTN1
GPATCH2L
NSDHL
RBMX2
NA
TK1
TXNL4B
PDLIM7
USP11
ANAPC11
NA
LOC100505592
CACNB2
NFYB
LZTS1
SLC52A3
NA
C17orf70
NECAB3
U2AF2
DESI2
UBQLN1
FRS2
CD209
MED19
SPDYE2
WNT7B
DCUN1D4
NMT1
SLAIN2
CYBB
TAF6
ROMO1
TCEB2
THUMPD3
APOA4
NPEPL1
MFF
DIMT1
NA
MYD88
ZXDB
IDH3B
DZIP3
NA
SPG20
LINC00184
NA
ZFP36L1
AURKAIP1
RABL3
NA
ATP6V1C1
R3HDM4
UBE2D4
MTMR14
EYA3
NA
IBSP
LYN
C11orf86
TOPORS
NA
LARS2
DDR2
FN1
AP3B1
NA
RARB
TWSG1
MAP4K5
CARM1
IFT81
BCOR
DCTPP1
C7orf73
CEPT1
MFSD8
IPP
LOC100506465
KCNC3
DDX5
LLGL1
NA
MOCOS
UBE2W
GRIP2
SARNP
ZNF821
ASB13
ZNF449
TMEM99
PRKD3
MRPS25
LOC100996920
AKR7A3
NAMPT
GNAQ
NA
MTRF1
MIR10A
NA
MACF1
PSME3
NA
RAB7A
RAP1GDS1
SLC25A6
RPS25
NA
NR4A1
GPR55
SQSTM1
SLFN5
ACBD5
NA
CACNA1G
N4BP1
FTH1P5
NUP98
HSD17B14
NA
TPCN1
ATP5J
LOC401320
NA
POLDIP2
LYN
ZBTB46
SMARCD1
QSOX1
NA
NA
FTH1
USP16
KIF13A
JUND
PLD1
ZNF271
NA
NA
THOC2
RECQL5
SULF2
ABR
NA
TAOK1
STYXL1
BTF3
CDC26
NA
PSMG3-AS1
CREB1
NA
NA
GGH
IGHA1
ACTL7A
TAP2
TTC4
HLA-F-AS1
FMNL1
PNKP
C11orf92
TBRG4
RPN2
NA
AURKAIP1
FCRLB
NA
CORO1A
SLC25A44
RP9P
NA
NA
GLIPR2
NA
HTATSF1
NCKAP1
RTN3
GSTM3
NA
EFCAB2
EDC4
SLC25A6
CDK9
LINS
CACTIN
NA
SERTAD2
ETHE1
SREK1
SRSF7
NA
NAGA
NA
SETX
NA
RPL7
HCG18
QRSL1
FGD6
CCDC171
NA
RNF19B
DDX51
PITPNC1
PCNX
LMNA
TUBB
ZNHIT1
NA
SH3BP2
APOL6
NA
LSG1
PMS2P1
AVL9
ARFGEF2
LMOD3
TRIM13
SHPK
UNC13D
LUC7L3
NA
NDUFB7
NA
KCNH2
NEDD1
MSI2
SKAP2
HPS1
DNAJB8
NA
TRMT1L
CLCC1
SLC5A3
GNAI3
HERC4
STARD3NL
SPCS3
NLGN3
ATAD3A
CDC42
PQBP1
NA
POMGNT1
PRICKLE1
ARHGAP5
MMP24
HSDL1
GAREM
B9D1
TMEM222
NA
SLC11A1
JAZF1
PPM1G
LTBP1
ERH
TULP3
NUP160
MRPS5
NA
ARHGDIB
ZNF496
MYO7A
ZNF683
IFT74
USP47
DALRD3
BUD31
CBR3-AS1
ASXL1
KIAA1033
TEKT5
PEX3
FAM110B
TOMM20
SPG21
ALG1
NA
TMCC3
RSU1
ERCC6L2
ITPKC
TIMM10B
WDR90
LRRC27
FBXO21
OSBPL11
CWC25
NA
SFN
ATAD2B
NA
PPID
DNAJC16
NA
B2M
TEAD2
NA
ZRANB3
VCP
AUP1
NA
SEC24B
C6orf15
WARS
SPIRE2
AQP6
DIO3OS
NA
MYL12A
MFI2-AS1
CCKAR
CPM
HSP90AB1
CCNL2
NA
NA
ARHGAP29
SPATA2
KIF1B
LIN7A
NR2E1
THAP3
NA
FGF14-AS2
NA
NUFIP1
NA
NA
FOXK2
COQ4
NA
OSBP
RNF157
DENND3
TRIM9
PSPC1
NA
RBM17
NA
RSPH3
PRICKLE1
ANXA6
GSTO1
NA
C9orf142
FGA
NA
RBM25
DPP4
LOC202025
MRPL19
PTDSS1
AMMECR1L
POLR2C
ABCC5
NA
FAM96B
PAK1
NA
TXN
U2AF2
PTGR1
MINPP1
SDK2
LOC100132352
NA
NA
RBM8A
CEP57
BAG6
SMIM8
AKIRIN1
HERC1
GCDH
PUF60
HIBCH
TUBGCP2
NA
RAD51C
NA
NADSYN1
NA
LOC730202
CDC37L1
PLCXD1
LOC644794
RPL28
MYNN
CDK17
COBLL1
PBRM1
KANSL1L
MLXIPL
GMEB2
DIRC2
ERCC2
LGALS8
RYK
ZNRF1
FBXO28
ERGIC1
DUSP23
NA
ATP5O
PIGF
NA
AGAP2
SF3A1
SLC6A18
NA
MVK
CASP5
PPP2R1B
NA
WHSC1
NA
TESK2
NA
NA
NDUFC1
NA
NA
FITM1
CIRBP-AS1
PSMA7
CTU2
CCDC18
NA
NA
LPCAT2
NUP35
FBXO11
MED25
SPEN
LOXL4
SET
IRF4
IDS
PIGL
PSAP
LOC646214
NA
PLEC
NA
ZC3H6
NA
TSEN54
NA
NA
GPT2
GFER
NA
PNISR
PGK2
GFM2
NA
STX5
NA
NA
NOL7
PBRM1
NTRK2
XPR1
PLA2G6
TTLL4
MTRF1L
ATP6V1G1
TFDP1
CHI3L1
NAT16
NA
ENTPD1
NA
NA
FAS
PPP1R12A
IKBIP
NA
TUSC2
SYCE1L
SCAMP3
TOMM70A
C22orf32
AIMP2
MCOLN3
THOP1
GOLIM4
MAP2K4
LARP4B
NA
NA
GJB1
ARPC2
NA
MAP3K11
EHD1
MAP4
GMEB1
EHMT1
GTPBP6
NA
ACOX1
TBCD
SEC22B
NA
METTL21B
H2AFZ
BRWD1
TAF1B
KRT20
MYO15B
GNAQ
CALD1
PPP2R5E
MAN2C1
NA
NA
C1orf43
SMARCA5
ARHGAP22
SPTAN1
UBXN6
NA
CPM
NA
FGL2
SEC31A
LOC100506299
NA
ADORA1
SNX5
ZNF252P
MGAT2
LOC100996672
SLC9A6
LINC00662
PTPRE
NA
UBR2
NUP210
TDRD3
S100P
NA
SNRNP200
MRPS22
TBXA2R
UBE2J2
LEPR
DAP3
DNAH3
NA
C10orf10
MYSM1
SPTBN4
NA
C11orf31
XRN1
C12orf74
COPA
NA
COMMD10
AMZ2P1
PGK1
SDHB
EXPH5
GOLGA2
ZFYVE16
RHEB
TPM4
LRCH3
ANAPC7
KBTBD2
MTMR9LP
NA
CACNA1H
USB1
TTC17
ZNF582
NA
HIPK2
RRP9
LOC100505687
APC
HSBP1
NA
PDZD8
SERTAD4
NA
NPIP
ABCE1
NA
SH3BP1
NA
ACAD10
NA
KIAA1429
STK10
CUX1
NFATC3
MEPCE
C14orf2
PPP2R1A
ABCA9
NA
VPS53
NA
TBC1D22B
RAB27B
BCAP29
PALLD
TTC17
ARGLU1
MTMR12
SF3B1
INO80C
LYG1
MFN2
HNRNPL
NA
IBA57
NA
NA
ARID1A
NA
DEGS2
IQSEC1
NAP1L1
NA
CIAO1
CYP1B1-AS1
REEP5
ARHGAP21
ZNF140
VANGL1
EFNA5
CHD7
ZFR
AGTPBP1
LUZP1
SSTR5
SKAP2
XRN1
NA
CREB3L3
DHX9
CCDC80
MRPL19
EPB41L4B
MRTO4
PAXBP1
SBF1
EGFR
NA
KIAA0226
GLRX3
SSTR2
TIPRL
ZCCHC10
FOSL2
NA
NA
RAPH1
CNIH4
NOC4L
COX5A
GALNT15
RPS4X
RPS27A
ENKD1
NA
DLGAP4
FOPNL
NA
PAQR3
POLR2J4
NA
EIF2B5
DAPK1
MCMBP
GSTO1
NA
NA
TMEM198B
NA
CCDC163P
INF2
PSMD6
C16orf13
NA
KLHL20
NA
TMEM156
PIK3R4
CRK
TTC26
DDOST
LOC100996506
RPA1
ZNF692
NA
TREML2
ARAP3
FLJ42627
LPAR2
SYT11
NA
ADORA3
EXOC4
NA
CD36
NA
TMEM91
GALC
LYAR
ARPC4
NA
CEP57
EXOC7
ME2
NA
NA
XPO7
PHPT1
NA
FRMD8P1
EIF2AK1
PFN1
MAP2K2
MMAA
PDCD2
NA
NA
RC3H1
YWHAQ
ITGB3
DYNC1LI2
LILRB2
NA
GPNMB
FAM60A
IBA57
HPS4
NA
RPRD2
DNAL4
C7orf43
FAM49B
NA
CYYR1
NA
NA
NA
NA
KIF21B
WNK2
GNL1
RAB8B
NA
LSM14A
LPPR2
DCTN6
TMEM151B
AKD1
CD47
NF1
CASP10
SMAD4
HOXB7
MFSD11
TUBA1C
UBFD1
CAPRIN1
CSK
GMPS
CUL4A
CASS4
LOC100507918
NA
ATAD1
SLC16A3
TSN
HS3ST2
DNAJC24
SNRPA1
NDUFS3
SNX6
C1orf65
RPAIN
AGMAT
NA
CXCR1
ASPG
FAM69A
NA
NA
EXOSC4
AK8
NAGS
CNIH4
SRPRB
SYNCRIP
AAK1
NUP153
LASP1
AGAP3
SMARCB1
RIN2
UQCRB
CNTFR
KLC3
ARL6IP4
LPXN
DCTN2
SAMD4B
IL12RB1
STAU1
NA
NFAT5
ADAM12
NA
NA
ZNF92
NUP188
TRAF6
RNF112
FARP2
UBE2H
EIF6
SEMA3E
SLC30A7
KIAA0146
NA
EMB
FAM126B
KIN
KCTD20
SMYD5
NA
BCAP29
ZNF567
NA
DUSP16
ZNF580
GGCX
DGUOK
CTSB
NA
ZCCHC24
NA
YWHAZ
BSND
RPS3
NA
EEF1A2
CCT8
RPL37A
SH3GLB2
NA
ROCK1
EIF5B
STK17B
CCDC117
LOC647070
HHLA1
NA
NA
ABCB7
ACSS2
TAF10
SLC22A16
ARPC4
ACTR1B
STK19
CDK5RAP2
PVR
ZFPL1
L2HGDH
NA
NA
TRMT61A
REPS1
MAPK8IP2
ETV6
NA
NA
MEX3A
ME3
SMAD5
TNFAIP1
AMT
PI4K2A
MAP3K12
ARL10
NA
TTYH2
UCHL5
LINC00540
ADCY10P1
PCBP2
SMARCA5
TRDMT1
SMG7
NA
NFKBIB
MOXD1
LOC344595
LCP1
RTFDC1
SH2B1
SNX15
ZZEF1
PCMT1
EDC3
HOXB-AS3
MAGOH2
PRELID2
SLCO2A1
HNRNPA3P1
TBL3
PCBP4
NA
HIF1AN
INPP5A
NA
POM121L12
CDC5L
LOC91450
CHN2
RNF217
RPL27
PPP6R3
AP1S2
HUS1
LYRM4
THOC1
NA
SMURF1
ACTR3
IGSF3
FASTKD3
PTRH1
RNF13
MARK3
ERLIN1
CDKN2B
NA
KRCC1
LOC283403
NA
TUSC5
PLOD3
TLCD2
DIMT1
CD1B
ANAPC7
ITCH
NA
KIAA1731
DNAJC18
NA
KPNA1
NA
SLCO2B1
DAZAP1
HAUS2
ZNF704
COX4I2
NA
TTC16
CACFD1
AUTS2
NIPA1
FAM204A
NA
POLH
TDP1
APBB2
NA
NA
KIAA1841
NA
NA
ADRBK2
NA
CLDN15
ARPC1A
LOC100129361
RIPK1
THOC2
SMARCE1
SEC31A
AA06
DCBLD2
TNFRSF10D
NA
NA
RHOBTB3
PRR26
PDS5A
NEU2
LZIC
ELOVL5
TRIM25
PINK1
DSTNP2
ZZEF1
NA
TIMM9
NA
VPS13D
RPS18
STIL
MFF
ACER3
DOCK1
NA
NA
CCDC69
SF3B3
NA
VAMP3
PFKM
FRZB
RCC1
SNRNP200
PNPLA8
GFI1B
PTPN2
ZCCHC6
INTS12
DPY19L4
CNOT3
NA
WDR11
NBPF1
RAMP1
PPP6R2
GUCA1B
HLTF
RPS24
AP1S2
HDAC8
METTL20
TMEM177
CDR2L
COX6A1
KIF3C
AQR
TMEM242
PSPC1
ATG4B
NA
RCAN3
TAF4B
ARHGEF12
WDR25
FN1
UBE2I
NA
RORB
SNX16
PRRC2C
SFPQ
HLA-F
PPP2R5C
UBTD2
PDZD11
DDX49
ANGEL1
TXN
NDUFA6
ZNF706
ME1
PIBF1
C1S
CLCNKB
FONG
NA
ZW10
TMEM107
NA
ARHGEF16
NA
DBI
NA
EXOSC4
TECTA
ADAMTS5
SMU1
TMCO1
NENF
EMC8
ANKDD1A
LINC00226
PLEKHB2
SCYL1
DGCR14
NA
ZNF789
RSRC1
NA
RRAGC
LOC388906
SNX25
GBP2
SSU72
ABCG4
FRMD6
APOBEC3A
ITSN2
NA
MMD
NKAP
PNMT
NA
RPL22
TSFM
SLC35A4
APC2
FZD7
UROD
SYTL1
EFCAB14
NUDCD2
MRPS28
HRASLS5
CR1
C22orf31
MAPRE1
DGCR9
SPPL2B
SYCE1
SCO1
CYP2C18
DTX3
NA
ZNF207
CYP2D6
DNPH1
CLPTM1L
SNX12
ZNF107
RPL41
NA
CCDC102A
LTBR
NA
LYRM7
NA
MRPS36
MAFG-AS1
P2RX4
SF3A1
GLIPR1
FNBP1
FGFR1OP2
NOTCH4
SIRT6
NA
C15orf52
BCLAF1
TMEM141
NOX1
NA
NA
ATP6AP1
WDR27
ZRANB1
PIP4K2B
RBM15B
LOC93444
LCN12
BASP1
SPCS3
LOC375196
USE1
NA
ZNF493
USP40
FHDC1
ADC
CAPN14
PINX1
YWHAQ
ETF1
NA
ITGB3
PLXNB3
HVCN1
FAM160A2
PCGF3
PAIP1
ITGA11
TRABD
PTCD3
EIF2S2
BAG6
LRRFIP1
FLCN
NLN
TOB2
SMARCA4
SAPCD2
NA
NA
VRK1
DUS4L
KRIT1
TFEC
SORBS1
ST18
CAMP
ARTN
TEX11
CARD11
DPP4
NA
CADM4
NA
NA
GNA11
GOLGA8A
KRAS
C11orf30
GTF3C4
MSH3
PTEN
ELK4
NA
RECQL
TOR2A
MIER1
TAB3
SMARCA4
MOCS2
TRAFD1
CSDE1
EIF2AK2
NRDE2
NA
SGMS2
MRPL9
C9orf9
RNGTT
PTPN18
CD27
NA
SRD5A3
NA
CDH22
LONRF3
CELSR3
NA
NA
CLEC4G
HELB
MYH14
EML3
MAVS
COX11
RNF26
RASAL1
NDUFB2-AS1
NUBPL
RGS12
DOCK7
DRAXIN
NA
MLST8
ANKRD11
METRN
COL6A2
NA
NA
ANKS6
HM13
CYP2B7P1
LIN37
ACY3
TCF19
MAGEE1
NA
NA
HPS1
NA
NA
FAM219A
GNB2
NA
JAK2
NA
DOCK2
DBI
ETV1
FBXL14
NA
NPB
DCP2
GTSF1L
LOC283693
ATP5C1
MSX2
POLDIP3
SYCE3
SORBS1
SPEF1
INTS10
LRRFIP1
N4BP1
NA
TMEM165
RPL29
PRMT2
IRF2
NA
IQCC
CRISP2
MFSD11
NA
SPN
DEPDC1B
CBX2
TBC1D12
DCAF8
TELO2
TSHZ2
LDHA
CD79B
RARG
SLC20A2
NCOR1
RHBDF1
MAP3K8
NA
NUDC
CLPS
RHBDD2
NA
NEU1
NDUFS1
DDX19A
NA
FER
SERGEF
TRIM46
LRRC6
CWC15
MYO1B
CERS6
PDLIM4
MAP1LC3B
ZNF71
NA
PRKG1-AS1
ITGB3
BRI3BP
VIM
TCFL5
MIA3
MAMSTR
NA
PSG5
ARPC2
TRAPPC2L
LOC388692
CD79A
LOC100996371
LOC644794
OR7E156P
ZNF644
ZYX
SLC30A5
CLIP4
FAM20A
RALGAPA1
NA
RNF207
FAM76A
NA
POP5
SDF4
NA
NA
NT5C2
UBE4A
NA
ZNF48
ARL8A
KRBA1
NA
LINC00520
PROSAPIP1
MRPS17
LAT
FARS2
LOC100506860
CEBPG
LSR
HOXB-AS3
TEX261
LRIF1
ST3GAL1
ZNF585A
NA
NA
GLRA3
FGFR1
LRRC58
TTC37
P2RY12
RIT1
NA
TBX18
EPO
KRT8P12
NA
ASPRV1
NA
ZDHHC19
EBI3
NA
PPP1R7
ZFR
FAM160A1
PPP1R3E
ATP11B
DNAJC12
SSC5D
ARPC2
MEG3
NA
MAPK8
MRPS16
NA
SNRNP70
EFR3B
NA
PPM1K
MEA1
HMBOX1
CHD7
TMEM245
NOL9
MYO10
NA
VSTM4
TRAF4
TMCO1
YIPF5
PLEKHA3
NA
NA
TSPAN3
MB21D1
DPM1
NRG1
COA1
SNRPC
VPS13A
NA
CNIH4
NA
NA
GEMIN7
USP32
FANCC
PIAS2
CASP10
ADCY5
ADAM9
PRPF19
CD74
PIK3IP1
KIAA0754
PRRX1
SYNCRIP
PREX1
LOC100631378
TXNDC9
HELZ
HHIPL2
KRT81
SEPT7
CCDC82
KIF12
AFAP1L1
ADARB1
IL23A
ANKRD6
NA
ASAP1-IT1
LOC101060023
KDM8
RBFOX1
SEP15
LAMB2
CHML
NR4A1
PLXDC1
DAZAP2
MAPK9
LOC286272
CHD2
RHNO1
NA
NA
RBM38
C18orf25
SCCPDH
NA
NA
NA
DPYD
AP2A1
NA
FGFR1OP2
NA
SDCCAG8
MSRB3
LIPA
TPI1
BRD4
NA
LZTR1
RBM47
BDP1
LMF1
FKBP5
NA
NA
HTR7
LINC00423
CBLB
NA
OSTM1-AS1
NA
CHD2
GAPDH
ARHGEF12
C22orf39
PRRC2A
NA
HMGB3
NA
ALDH1L2
MAP3K10
MALAT1
ARHGEF4
ZNF644
PRR5L
CASP10
NA
RCE1
BTNL9
LMO4
NA
RBBP6
GGCX
SNRPD1
NA
NA
NA
TRIB1
NA
APBB3
CTBP2
DNASE1
NA
CD1E
ZNF704
CSTA
NA
KCNMB4
IFT52
TRIOBP
C1orf54
CAP1
SEMA3C
RPL22
C15orf37
SLC9A1
SH3GL1
ITGB1
NA
NA
NA
NA
NA
ANKRD65
RPL18
COX5B
SEPT1
DCAKD
NA
EML4
NA
LSM14A
NA
IL31RA
VPS13C
CC2D1B
PICALM
LOC692247
NA
PELI3
NA
ATP5C1
IGIP
CENPJ
NA
PON2
AFF4
NA
RRP8
CFL1
CLOCK
BIVM
NA
TSTA3
NPRL3
LRRC41
AATK
DIP2A
SIX3-AS1
ISM2
NA
HIPK3
PRDX2
NA
NA
IL23A
IRGQ
SRPK2
WDR66
MVK
ANAPC16
MYL6
MTA3
NA
IPO9
NA
LOC100506907
PRPF40A
UBE2D2
COG7
ZNF3
SMC1A
LOC646762
ANP32E
NA
FKBP5
HMGB3
ALDOB
NA
FAM71F1
ST20
GAPDH
STXBP2
NA
CHTF18
FAM222B
RNF122
C8orf59
HIRIP3
NA
PMM1
NA
SDHD
LOC100506190
TIMM17B
FKBP8
ESF1
GPR107
PPP1R16B
ZAK
TSC22D2
NA
SLC11A2
LAMTOR3
ADAM17
PEX13
TGS1
NA
RPRD1B
LOC400590
KRT8P12
NFX1
LUM
TFAM
PSMB6
NA
NBLA00301
PLEKHG2
KIAA0232
SLC12A7
NA
NA
RTEL1
HSP90AA1
C7orf50
NA
PLEKHA8
SUGP2
CLCN5
NA
NA
JARID2
CLCC1
ST6GALNAC4
ALDH1L2
ACRV1
SLC25A40
MAPRE3
TMEM201
TET2
ANGEL2
CYB5B
TROVE2
MBNL3
NLRP3
DIEXF
B3GALNT2
LOC151174
TEF
NA
CDC73
CCDC90B
NA
CACFD1
NA
CYP2D6
SLC12A4
CXCR5
SDE2
NA
TOM1L1
USP54
NA
NA
NA
GLRX
NA
ACTG2
NA
NUP210
TMEM140
DYNC2LI1
CIRBP
NA
MRPL1
MAX
NA
UBE2K
CEBPD
CABP7
LOC79015
FLJ35390
PARVB
SETD8
PKNOX1
NAT1
DNAJC4
CCDC67
PLEKHA1
IL18RAP
GPSM2
KRT19P2
C11orf63
EIF4B
CDH24
APBB1IP
THAP5
NA
TFAP4
NA
PRR22
NA
PDE10A
NA
CD209
CAAP1
NA
ITPRIPL2
NLK
NA
NA
TRRAP
ANAPC5
STAB1
NA
NA
DLG1
RERE
C16orf98
NA
PET112
PAPPA
PAIP1
FAM207A
CD47
NA
RAB35
NA
PIN1P1
NOL7
GHRL
NACA
RPL35A
PPP1R2
PGK1
SFN
PLOD1
SSTR2
HGSNAT
NA
LOC340107
NA
NA
APOC2
NA
SSTR2
NA
GOSR2
INO80D
PDGFB
PPM1E
HSPB8
METTL15
TLE3
MAN2C1
HOXB9
RAB7L1
ZNF583
SMPDL3B
RIT1
PHC3
NUP93
NA
NA
NA
NA
FAM162A
FN1
PLRG1
PRPF31
MED16
NA
NA
TBC1D16
NA
NA
KCNA2
MIB1
NA
PANK3
TECR
NA
GART
POLR2G
RAVER1
PLIN5
FLJ42875
PTRF
SOGA1
TMEM121
LOC400692
DLC1
MYNN
STAT3
STRN3
NOM1
RECQL5
SIVA1
KLHL6
NA
MGC21881
SNX29P2
ZC3H11A
NA
DBH-AS1
KIF3A
OR2H2
C19orf59
ADIPOR1
PODNL1
CLDN14
C12orf49
FPGS
ING5
KDM4B
UBE2F
ARHGEF6
TAF9B
COPS8
NA
UBL4A
MRPL9
NA
CD81
NA
NA
ASB1
MIA3
LOC100506233
JHDM1D
PI3
RBBP4
ZXDB
AP1S2
NA
PTGFRN
TNRC18
CANX
IL6ST
MBLAC1
TTC12
THY1
CAB39
GGA3
TMEM161B-AS1
RPL35
CBS
STX6
RBKS
RPS15A
ADAM20
SERPINA1
NA
PTCRA
C2CD3
NA
RBM25
NA
SIAH1
KCNQ1DN
STAM2
SLC26A2
MLL5
CCNI
NA
CISH
LRCH4
DNASE1
COQ7
UBIAD1
EVX1
CHRNB2
RPL10A
CCDC43
NA
KDM4C
NA
SDHC
NT5DC4
NA
KRT8
GPATCH2L
MKL2
PTGES2
SLC38A7
LOC100506368
TKT
KIFC2
NDUFA10
NA
SRRT
C11orf58
POLR3H
C17orf89
NA
VSTM4
FBXO42
CLIP2
KCNAB2
FEM1B
DHX37
AASS
PPARD
CNEP1R1
ZNF804A
LOC339988
TIMM23
TMOD3
NLGN2
CNOT4
PACRG
NA
ERV3-1
TRA2B
KLHL8
AMOTL1
NA
FUCA1
NA
LOC440173
NA
METRNL
FN1
FLJ45482
GOPC
ATF7
NA
WDR74
MECP2
BAGE
RAP1GDS1
MICAL3
NA
NA
TMEM43
PARP8
NA
NA
C2orf57
ANKRD36BP2
GAPDH
TIMM10B
CEND1
EMC4
ADAM23
IL17RC
TGFB1
FAM223B
TPGS2
EFHC1
NA
NA
ZNF25
NA
SRCAP
CNTNAP4
GUCA1A
PHKB
THADA
SSH2
GATA2
RAPGEF6
NA
NA
PACRGL
GNA12
FAM228A
LEPREL4
DCK
SOX2
GRSF1
DLX2
ZACN
TMEM259
ENTPD7
ADAM22
LYRM7
MRPL45
RAP1B
LMF1
ELMO3
CLECL1
NA
TXNDC9
LINGO3
LOC150197
TNXB
RING1
PRKCSH
NA
TBC1D9B
NA
PVR
WARS
NA
NA
NA
NA
PDE6D
NA
SLC11A2
ASPHD1
MAP7D3
SDF4
PTRF
NA
UBE2B
NA
NA
EFCAB6
LGALS8-AS1
GLRX3
MFI2
NA
ESR1
VDR
NA
UBXN6
NA
LOC100130285
ATP6V1G3
METTL6
MTAP
RABEP2
PTTG1
UNC13A
DOCK1
TMEM151B
ELK4
ZNF25
PLAC1L
ARHGAP26
NA
PPP2R5C
ATE1
MYEF2
LINC00341
NAGPA
LOC100288198
NISCH
USP31
CAMK1D
NA
SYT6
CPSF3L
CALD1
NA
WDR20
RPS9
DBT
FATE1
NA
IQSEC2
NA
ABCC3
CDCA2
PCGF1
ZNF544
AFAP1L1
EDA2R
TM9SF1
NA
CLMN
NA
ADAMTS17
PTPRS
OSBP
UBE2D3
NA
NA
APOC2
DSCR10
NA
FAM63B
NA
RNF14
FEM1B
RBL2
NA
C5orf15
ARHGEF7
IRF7
SECISBP2
GLP1R
NA
CLASP1
NA
NA
BTG2
CCDC30
NA
MICALL2
CNST
SLC7A14
NA
FBXO18
ALYREF
NA
NA
TLN1
AIG1
POLR2L
ATP11B
HMBS
FN1
ANKFY1
FASTKD2
TMEM132A
TAB3
LOC100127888
NA
ZMAT3
C5orf51
ATXN3
NA
POLR2K
HNRNPH3
MAFG
HS6ST1
CYLD
PHF21A
AIPL1
CHPF2
NDUFS7
RNASEH2B
LOC100506668
CSDA
QTRT1
SLC6A11
NLRX1
NA
BAK1
HP1BP3
SSB
KANSL1
SPINK4
SPAG7
SHKBP1
LOC100507336
PSMC3IP
KIF9
NA
SLC12A2
GM2A
COX5B
DTYMK
PSMB3
KLHL42
PLAG1
SFTPB
ATAD2
NA
USP42
SNX33
LOC100506710
SPHK1
MAPK10
CEP41
RAB18
NA
OR2S2
CEBPD
DES
SDCCAG8
MMP19
TSPYL2
NA
S100A16
ATP5A1
ADRA2C
KIAA1211L
SLC45A2
PTBP1
PLEKHM2
COX7A2L
EPB41L1
KPTN
STYX
LUC7L2
NA
ZNF81
PFKFB4
NA
EXOC7
LSM6
RFC3
TTC36
RASA3
FYTTD1
GCC2
TBL1XR1
HNMT
RPS16
C21orf67
SLC48A1
TCTA
RNF2
SNRPA
NA
BPTF
KIAA0368
LOC100507584
ZNF35
OTUD7B
MAP3K13
LYN
NDUFB2
CCDC96
PPP5C
PGLS
ZNF503-AS2
NA
PRCP
TBXA2R
LLPH
NA
NA
ERLEC1
TFPT
MYOZ3
ZSWIM8
PNPLA8
ZBTB10
DEF6
SLC25A37
RRP7A
TPPP
LOC390705
GPR182
WDFY3
KPNB1
TINAG
IL6ST
NTN3
NA
POFUT2
CASS4
STRIP1
NA
IRS1
CPXM2
SCN2B
THY1
NA
POC1B
NA
PKNOX1
TK2
KRBOX1
NAV2
TMEM161A
GFOD2
NA
ENPP7
ZNF513
C4orf33
FBXO3
TRMT10A
CHST1
NA
ZFAND2A
TYR
DISP1
NUDT17
RPS23
TFF3
COL24A1
NTRK2
NA
CD4
WDR1
ZCCHC7
POLR1A
GRM1
FAM122C
AAK1
GAPDH
NA
AGBL5
NA
GLIPR1
MBTPS1
NACA
ERBB4
ANO9
NMNAT3
TRPM7
RPL32
ROR1
BNIP1
MKL1
ZMYM5
NA
DOM3Z
GULP1
NA
MTHFD1L
NA
WDR1
THRA
ZBTB39
NA
SUB1
COG3
PTPRN
FOXN3-AS1
CRB3
NA
ATP8B2
VWA3B
WHAMM
FAF1
LOC100133612
NA
UNC119B
NA
NPRL3
DLG1
GDI2
PLAGL1
PCGF2
RBM39
TMEM14B
NA
VMA21
CSNK1A1
NA
NOS1AP
HAX1
VTA1
TIA1
C21orf33
FCGBP
NA
NUP205
PIGK
NA
FOXK1
MNS1
ARF3
TMEM205
HAB1
APEH
STRC
PCYOX1
LPGAT1
TNK2
RAE1
TMBIM6
C6orf223
TAF9B
NA
LOC100288432
ZBTB40
NA
NA
NA
NA
GIGYF1
IAH1
LGR4
SLC40A1
NA
RSL1D1
CTAGE11P
CABYR
NFYA
SNX8
GMPS
OLFM2
CCDC65
BSND
PLLP
TPM3
POP4
CALCOCO2
NA
ANKRD20A11P
NA
RAB11FIP3
ANKRD10
NA
ORMDL1
FCF1
NA
KRIT1
ZNF91
SERINC2
NA
RPS6KA2-AS1
FAM208B
LOC401074
GLI2
NA
HS6ST3
NA
ZER1
RCBTB1
LUC7L3
PAPOLA
LOC100506371
NA
NHLRC2
NA
ZDHHC8
TTLL12
NA
NA
SLC5A5
STK36
NA
SLC22A31
BAZ2B
KIF25
NEK1
LILRA5
SASH3
LOC728190
TUBA1C
SFRP5
NA
HBB
CASP3
C21orf2
DERL3
SDPR
NA
LOC100133089
SLC1A4
PAIP1
MMEL1
RASL10B
ABHD5
SLC4A11
NUDT9
BCO2
NA
GP5
CYTH3
ZNF365
MED13
LDLRAP1
TTF2
MAN2A1
MYSM1
C11orf95
HNRNPD
RBM17
SLC12A4
NA
TARBP2
SLC27A5
KANSL3
CR1
TNP1
ANKRD2
APOL4
NA
NA
C1orf43
ZFHX3
THOC2
KLF9
HDGFL1
SLC9B1
NA
NA
DTNA
RGL1
LHPP
DBI
NA
LOC284379
PTAR1
ST3GAL4
NA
AK8
NA
ZCCHC4
RNF7
NA
NA
EZR
RAB5A
CTSB
EIF2AK4
TRMT1L
CDKN2D
AGER
C14orf105
ANK3
TRAPPC9
SLC16A7
NDUFA1
NA
RNF41
MTMR7
KLK8
ME1
LOC644450
TADA3
NA
NA
POLR1E
FAM189B
CYFIP1
ACTRT2
NA
GCA
RAB2A
NA
NA
SLC45A3
NUP133
NA
NA
FLJ39632
ANKRD40
THSD4
C7orf41
LMO4
EFNA2
PTPN2
GANAB
PPP1R12C
NA
TPM1
NA
FBXO28
DLX6-AS1
LIN54
C16orf55
NA
NA
PRF1
APCDD1
FBXL18
RP2
C19orf43
LINC00550
ICK
YME1L1
TMEM33
TPTEP1
RPS16
VSTM2L
HNRNPA2B1
NA
SULT1B1
PSEN1
PHKB
ARFGEF1
DERL3
NA
HLA-DQB1
ENO1
TMEM245
NA
NA
LYPLA2
NCDN
SMIM11
PPP1R11
PPP4R2
MYH11
RARRES1
PRRC2A
FGFR1OP2
PRCD
NA
MBNL1
TUBB7P
PRKCE
NA
EGR2
DSTN
NA
SPAG11A
ST8SIA3
DIABLO
ENOPH1
SAP30
ALKBH7
ITPRIPL2
NA
LOC100505761
FAM122A
HCN2
ZDHHC21
LOC284454
PRKRA
TSNAX
HSBP1L1
DOCK4
FBXL17
NA
UTP15
JMJD4
SUN1
FKSG49
WDR76
TMEM50B
ZNF286A
STIM1
MECP2
SNX13
SNAP25
ZC3H13
STK36
LPP
FARSA
L3MBTL1
POP4
SNRPB
CNOT6L
NA
LINC00674
ZNF554
NOL3
KLHL18
NA
EPHA5
CNR2
GLIS3
DNAJC21
NA
LOC253573
TMEM245
NA
CDH7
TCF25
TRO
NA
CPEB3
ZNF358
NA
NA
BCORL1
NA
RABEPK
KCNJ3
C1orf159
CCDC171
ESRRG
NA
TTTY5
MAGI1
PSME3
NR2C1
ESRRA
ALDOB
BNIP2
ZNF333
TESPA1
HDAC6
OSBP
RAB7A
REXO1
TTC17
NA
FBXO4
PMS2P3
FILIP1
PDCD1LG2
NA
NA
LINC00526
ATRNL1
C3orf33
KCTD4
GALE
NA
ZSCAN31
PEX13
LOC643837
IL17RE
FGGY
AP3M2
GIGYF2
NA
NA
GOLGB1
ZNF235
NA
RPL14
ANKLE2
FCRL2
NA
CCDC82
SETD5-AS1
ABR
PPP6R3
TBX3
NA
NA
ABLIM2
EPOR
ZAR1
LINC00536
CLN3
COPS8
NA
NA
SNW1
NA
LOC100507316
CADM3
VGLL4
CTH
HEXIM2
NA
SNRPB2
CKLF
NA
ZNF430
NA
UQCRFS1
C11orf30
CAP1
CCAR1
LBH
NA
PDE6B
PRICKLE1
KPNA4
PLA2G16
PTPRO
KRCC1
CDYL2
STK40
RAPH1
ITGB2
NA
NSD1
ZSCAN5A
PIN4
C1orf86
PLK1S1
ABCA5
ALKBH2
NA
NA
LOC402160
NA
SPAG4
SLC37A4
DNAH7
KCNJ4
NA
INTS1
LOC100130856
CRIP2
SLC22A12
COL4A3
SART3
OR10D1P
TEX19
PARP2
COL9A2
LOC100507299
RAB2A
NDUFA3
EMP3
NA
CTTN
NA
FCRL3
KLK12
RPL18A
LRRC27
C1orf86
UBQLN1
NA
NA
PWP2
SRRT
ANP32B
NA
PDXDC1
DDX17
NA
MLLT10
GRIK4
ME2
PPP1R32
ANKRD18B
ANAPC10
USHBP1
AKAP11
FERMT3
NA
CRLF1
NA
KIR2DS5
SIN3B
ST3GAL1
NA
NA
FNIP1
NA
NA
FBXO9
NA
TMEM88
PTCRA
BARX1
NA
SF3B5
DPY19L3
SDF4
RASA1
ALDH5A1
NA
RNF175
ARHGEF15
NA
LOC441124
NA
NAV1
RHOT2
LOC728743
NA
TTLL11
NA
SUB1
XRCC6
DLEU2
ATP7A
DTWD1
FAM189A1
TMEM63A
TRIM5
ERAP1
SPATA21
TMC2
NA
CD1A
CLCN4
C1orf226
SET
PASK
NA
LARP1B
HNRNPH3
NA
RP9P
ERCC1
NA
NA
TRIM37
ABAT
HSD17B7
RGS12
TRMT2B
ELF3
DDX56
NA
NA
RPS4X
NA
TMEM204
IFIH1
FAM174B
NA
AGT
NA
ACP6
RER1
SGPP1
VWCE
DHX35
ZNF835
NA
NR6A1
PGP
EEF1E1
SUMO2
NEFL
NA
CD79B
UBE2D3
NA
PACSIN1
NA
INSM1
TCF3
TADA2A
SULT2B1
MTERFD2
FAM26E
AVPR1B
GEMIN4
NA
RBPMS
IFT43
NA
ALKBH1
OSBPL1A
ZNRF1
FAM222B
ABCB10
CIDEC
NA
NA
EEF1A1
KCTD15
C4BPA
PNPO
RAB3IP
S100A8
ATHL1
VAPB
C19orf53
MCM3AP
NA
DPP7
ACADSB
HNRNPA3
SNRNP200
NA
CHRNB2
NA
ALG13
ORF1
EXOC6B
HNRNPD
SLC25A24
NDUFAF1
GPR108
CCDC9
FGD6
PTPN21
MEGF8
LOC100505624
OR2F1
NA
NA
EMP2
CSNK1A1
NA
NA
ITGA2B
PIAS4
SEPP1
NA
RHBDD1
ST3GAL6
HNRNPD
YWHAZ
SNX19
TCF3
NTF3
UBE2B
NA
PGM2L1
TMEM135
NA
RPH3AL
SFRP1
ZNF628
TYMS
NA
LOC100506014
NA
ARFGEF2
NA
CACNG6
NA
NA
IDS
FLJ46875
HDAC2
ACPP
KLF7
NA
LUC7L3
KIAA1654
GLIPR1
BAHCC1
NA
HIVEP3
SEPT2
ZNF626
ZSCAN4
DDX11
NA
IGFBP5
NPRL3
NA
MYOM2
ZNF254
IRF2BP2
NA
LOC100506469
NA
RASEF
NA
SLC30A7
C1orf61
SQSTM1
TTC37
NA
SCRN3
NA
RFT1
NA
LOC100505841
NA
PVR
NA
NA
SNAPC4
ELF1
ASB9
NA
NA
FLJ35934
NA
TLE3
DTYMK
RBM48
SLC1A5
NA
TNFRSF25
PRKCI
SLC30A4
C1QL1
OFCC1
NA
CES3
NA
NA
ZCWPW1
MUS81
LOC338620
LOC286254
RHOV
ZNF594
NA
CDH4
BTRC
TMEM174
NA
NA
NA
NFX1
RAC3
COX5B
ZHX3
FSD1L
ARHGAP35
PPP3CC
NA
CCDC33
NA
DTYMK
NA
RNF213
RPS10
EMC8
NA
NUDT5
RPS6KB1
PTPRN2
ZNF428
NA
SLC45A4
SUB1
NA
SMARCC1
RDH13
NA
NA
NA
NA
DHX29
LOC285147
FZD2
TAS2R14
POTEKP
C12orf66
LOC157562
LUC7L3
NA
AARS2
C17orf70
NA
NA
LOC284930
C4orf21
EFNB1
EMP1
NA
NA
NA
ZMYND8
NA
NA
UNK
NA
ANKFY1
LINC00523
TAOK1
ACACB
NA
CKB
NA
ZAN
NKPD1
NA
MSS51
AGXT
CTNNB1
RAD1
RANGAP1
APOBEC3G
GPLD1
CTSB
ATAD3B
NA
AKT3
FOXP4
HIF1AN
MCF2L
KLHL35
NOTCH4
ARG2
LOC100506348
RNF14
LOC157860
MTHFD2L
NA
LOC149086
ARHGAP32
SETD9
HSPA1L
SH2D4A
ZBTB5
NA
LOC728613
PBXIP1
DIS3L2
FAM22F
MYH11
SLC25A37
AOC4
GNMT
SCARB2
EIF1B-AS1
LOC100506730
TULP4
NKTR
C6orf170
LOC100996457
NA
BSN-AS2
NA
POLR2B
PDCD5
NA
ZNF668
RRP1
NA
ATP5C1
CDK2
BPI
MIER3
MYL4
BEST3
AP1AR
NA
MORF4L2
NA
DIP2A
GLS
ZNF81
RALGAPA1
MAGIX
RAPGEF2
EIF3H
CORO2A
CTNNBL1
NA
SNX9
ACAN
HSDL2
JRK
NA
GPR12
HECTD4
CBR4
LIG4
NA
CLEC2B
NA
BCLAF1
PHOSPHO2
NA
KLHL28
BAIAP2
NA
NA
SAP30
ID2B
ITGA2
TBC1D10C
NA
NA
THNSL1
HOXC11
UBA1
KLHDC4
METTL20
MYCL1
RALGDS
SEPT6
PDE5A
STX3
NA
RHBDL3
NA
NA
BMPR2
FAM171A1
ACAN
NA
JAG2
DNAJA1
NA
GDPD5
ENTPD1
PARP6
ARL2BP
PIGQ
LOC645321
PRPF4B
OR51B5
SERAC1
SLC35B4
NA
NA
PNPLA8
C11orf82
MIR4448
SPTSSA
PDGFRL
DHX34
NA
DRAM2
NA
NA
ASCC2
NA
NA
DGKA
LOC100129617
MYEOV2
COL13A1
IFT140
CRNDE
NA
C3orf52
ZNF808
LY6H
SDE2
NEU3
CACNB2
NA
LCAT
NA
NA
SIT1
NA
NA
DNAH10
RDH5
SMTNL1
NA
LOC100506527
NA
NA
HPCA
NA
PDLIM5
ST8SIA1
SSBP3
NA
C19orf33
ABI3
KIAA1671
MINA
NA
KLK3
RBKS
SGCG
IDH3B
NOP16
CD28
NA
NA
SLCO2B1
TM6SF1
TOR1AIP2
EIF5
C16orf78
ZNF585A
FASTKD2
NA
DUSP15
ISG15
VPREB1
RBP3
POLR2C
LOC100506710
PTHLH
NA
MAPK8IP3
HGD
TPI1
IGKC
LRRC3DN
ZNF507
ARHGDIB
HEXDC
NA
RECQL
HNRPDL
SDR42E1
LOC100130894
HNRNPR
EFCAB5
SLC25A35
RCAN3
POFUT2
UBTD2
NA
RBM8A
NA
PTPRC
NA
ANKRD11
TDRD10
LOC283693
MPI
TVP23A
MCC
ADAM28
NA
LZTS2
NDUFA11
TXNL1
DKFZp451A211
PPAP2A
BANP
CHRM3
SP140L
MESP2
ATP6
NA
SHFM1
NA
TAF15
NA
C14orf166B
NAV1
APOBEC3B
NA
XYLT2
KLHL30-AS1
HRASLS
NA
NA
H2AFY
TMEM239
FAM213B
SH3GLB2
LPIN1
AZI1
NA
LINC00673
FBXO38
AHNAK
KCNQ1OT1
LOC100506907
BFSP2
CXorf36
C17orf62
RPL10
AGFG1
SHOC2
ACSL6
SAYSD1
ZSCAN1
ZNF512B
WDR36
SSU72
LOC283788
NA
PITHD1
LOC100505478
NA
CCNB1
C1orf174
STX3
ZNF713
BMPR2
HS3ST1
S100A3
NA
ZNF385C
TRIM3
NA
FTL
SPINT1
RPS29
GPR37L1
HOXB4
NF2
TSPAN18
LOC100506870
INS
C8orf46
LOC283352
C18orf12
TPR
ZNF814
MED1
NRF1
NA
HOXC5
RCL1
ZNF92
FNTA
NA
NA
LSM11
ZMIZ2
NA
NA
TRIM10
NA
GPR114
NA
NA
CDK19
SUN3
YTHDC1
INSR
FMN1
NA
NA
RALGPS2
ZNF655
NA
VENTX
NA
LOC728024
TEAD3
NA
TMEM9
NA
CCT4
NA
RBM12
NA
SACS-AS1
NA
MUC17
ECHDC2
TMED5
NA
EMC2
GSTM1
PPP2R3B
DVL2
NA
NXNL1
NA
NA
NA
LOC100506542
ACAD9
TMED2
NA
NA
UBA2
MOSPD3
HUNK
NA
MSANTD2
NA
RPL29
LGALS8
NDOR1
NA
ELF1
TMEM106C
C11orf93
NA
DUS2L
RND1
ZNF252P
TRAK1
NA
HDLBP
ASXL1
NA
NA
CACNA1G
WIZ
EIF2B5
PRSS3
WHSC1
NA
HAGH
NA
NA
MYO1A
C10orf10
POLR3H
ZNF233
ADSSL1
B3GNT5
SLC25A13
ZNF471
TBX5
ARHGAP35
LOC339988
CRTAP
CYP2A6
ATP6AP2
CCDC38
IFT122
PPP6C
RBPJ
ADRA1D
FAM171B
SCN8A
NA
CLIC1
NA
ZBTB38
VPS26A
PLCXD1
SUZ12
NAALADL1
MRPS15
NPM2
SNCAIP
NA
NCOR2
RAX2
PTPRS
TMED9
CHML
MATN1-AS1
PIGO
NA
NA
LOC728073
WWC1
NACC1
DGCR11
NA
SPECC1
OCIAD1
NA
IGLJ3
NA
C14orf64
NA
NA
NA
NA
CDKAL1
LTB4R
NA
NA
NA
NA
FRZB
REXO2
NA
NA
WSB1
NA
OR10H1
NA
TNFRSF19
OSBPL3
LOC100507600
NA
C10orf76
NA
MIR4755
HMX2
NA
CACNG8
TCF3
SAMHD1
GAS5-AS1
LOC100507300
IKZF3
LOC286109
NA
NA
LRRC4C
LINC00085
INTS6
CDC25A
NA
C19orf45
NA
CHST4
NA
NA
ZDHHC20
TIMM13
NA
NA
ZDHHC20
NA
LOC1720
PI16
NA
NA
TSC22D2
NA
DLGAP4
POU5F2
SVIP
PTPRM
CASKIN1
NA
C14orf166
NA
UHRF1
NA
ITM2A
AQP2
MED16
RPA1
NA
NA
DKFZp451A211
FAM91A1
BEND3
SNAPC3
C9orf64
LOC100506274
LOC101060680
NA
STX17
REM2
SMAGP
NA
NT5E
NA
ANKRD65
NA
PABPC1L
CCDC65
NA
NA
ECE2
NCKIPSD
STX4
NA
NA
NA
DIAPH1
NA
ZNF503
DPP8
SYT4
NA
MCM3AP-AS1
MED12
NA
CYB5R3
NA
MSH3
CEP128
RPS6KA5
CLMN
ZKSCAN7
NA
ICMT
STRBP
NA
IKZF1
LOC389831
UBE3A
TRAF3IP2-AS1
IGSF9
ZNF280B
NA
NA
NA
NA
FKBP3
NA
USP53
CAPZB
MYO6
NA
PHTF2
SNHG8
LRCH3
GPR137
YBX1
SEMA6D
NA
NA
NA
METTL2B
MRPS12
CTSL1
NA
DTWD2
FGFR2
NA
NA
NA
EDIL3
FLJ42351
BDP1
NA
RARA
SEPT5-GP1BB
IDUA
KCNJ1
FGFR2
NA
EIF2AK2
ATP5G2
IPO9
C7orf45
MTOR
CTU2
LOC100133130
CECR2
MMP17
NRL
NA
RHBDD1
KIAA1107
ATAT1
C4orf32
SENP3
APP
NA
SSX2IP
DSE
ARID2
MIPEPP3
MCM3AP-AS1
STIM2
ATF6B
NA
ORAI2
CCL13
ARHGAP22
NA
LHX4
PRPF38A
TCTN1
CROCC
FOXP3
AAAS
BCOR
NA
NA
OR52K3P
LOC84931
SYT7
ZMIZ2
DNAH8
MFAP3
FLJ43663
NA
NA
DOCK11
MPP5
FBRS
LRRC7
PHACTR4
ASAH2B
FAM207A
MRPL19
CSNK1A1
COG8
NA
NA
CADPS
NA
ZBTB18
PDCD10
KIAA1429
NA
CXorf48
HYI
IGJ
ABHD3
C9orf40
TAOK2
HBE1
BICD1
CDSN
ENO1-AS1
NA
NA
PCGF5
NA
CSNK1A1
LOC100505515
HTR3B
RBL1
CASP8
NA
TMEM14B
SLC4A8
NA
LRP3
CDK12
PVT1
SZT2
REPIN1
NUDT21
MKI67IP
NA
NA
STRC
ZNF445
NA
CCDC140
CAMK2B
UBOX5
SLC16A4
MESDC2
LINC00290
SRRM1
PER1
SLC5A12
SLC44A1
SP100
NA
RNF212
MRPS31
NA
LRP6
NA
ALDH1L1
SESTD1
GPM6A
NA
NA
LOC145694
TTC30A
NA
CDKL1
SATB2
NA
ALOX12
LOC729683
LINC00202-2
TINCR
PGAM5
NA
NA
KAZALD1
ZFAND5
NA
SS18L1
STAG3L4
HUS1B
ZMYND8
NA
SH2D1B
TPCN2
TPM3
FEM1A
NA
HSPB7
MRPS10
CAPS
PSMC5
SLC9A2
ZNF770
NA
SLC25A46
NA
FAM19A2
ZNF704
TGM5
FAM160B2
CENPF
ZBTB7C
NA
B4GALNT3
NKX6-1
ARL6IP5
DOCK5
LINC00567
MED1
C19orf12
RNF114
MIER3
VPRBP
SGK2
NA
CGGBP1
SIRPA
GRK4
POLR2C
CD300A
NA
NA
MED30
NA
SFXN2
WASF1
LOC148696
UGGT2
HMGCS1
INO80
ENOPH1
UNKL
PKN1
TRUB1
NA
UBA6
NA
FLJ10038
NA
SAMHD1
NA
LINC00173
NA
LY6G6E
OVGP1
KLHL22
NA
NA
PRDM6
NENF
NA
KIAA2013
LIMK2
NA
MECR
FAM114A1
SAP30
NA
NA
RFFL
NA
ANKRD19P
SCARA3
FMNL2
XPO4
CRIPAK
MYO10
NA
DCUN1D1
GOLGA3
AKAP13
PART1
ARHGAP5
ANKRD26P3
NA
GUK1
NA
LTB
ZNF300
AP4E1
NA
ZNF7
NA
NA
LINC00310
PRKACA
ACHE
MEF2C
LINC00685
MMACHC
NA
FAM3B
TMEM176B
GNB3
HCN3
SKAP2
NA
LCP2
CAMK2N2
ARL4C
RAB3GAP1
KRTAP7-1
GIGYF2
BEST3
LOC440330
NA
NA
NA
RFC2
NA
ATP2B2
TOP3B
AKAP8L
POLR2J4
LRRC48
NA
KANK3
TCF7L2
HS1BP3
ANKRD35
TAOK1
ZC3H7B
RIF1
LOC100507362
LOC286161
AK3
HIPK1
NA
ARHGAP5
NA
TMX4
ADAM28
NDNF
NA
TNPO1
EEF1A1
ACTG2
LY6G5C
NA
NA
PET117
PTPLAD1
TLK1
ACVR1B
LINC00662
NA
MEAF6
LOC283075
MTF2
FLJ33630
SNAP29
MDM4
SPOCK3
FAM208B
BAG6
ATP6V0A1
MND1
COG3
RPS6KA2
ODF3
OTOR
CPSF3L
GFOD2
LOC220077
MARVELD3
NA
BRMS1
NA
NA
ITGB2
NA
MCMDC2
NADSYN1
NR3C1
NOD2
TMEM248
RCE1
ATAD2B
ZNF880
UTP11L
PCDHB4
NA
PIK3CB
NA
FRMD8
DACH1
NA
NA
EIF5B
ATM
CEP164
ZFPL1
NUF2
LOC286087
ZHX1
RABL6
PIP5KL1
RPL36A
ZHX2
C20orf202
NA
CEACAM6
NA
B3GNTL1
RIPK1
NA
GPR20
NDUFV1
PSMG4
HAVCR1P1
ANK1
ZNF225
CSN1S2AP
C11orf30
ADAMTS6
TRIM56
NA
MIER1
LOC100498859
NA
NA
RFESD
PLEKHG5
CASP9
CNNM2
NA
ELAVL1
SFTPB
PDP2
PRRC2C
SRR
CCDC171
LOC100130872
NA
ALG2
NA
XKR6
LSM3
NA
ARHGAP23
RPLP2
INPP5J
NA
THAP4
PDE12
ZNF596
TMEM198
NELL2
CXorf56
INPP5D
MLLT10
NA
CHRNG
NA
LHFPL3-AS2
ZNF529
ALPK1
ZNF230
ICAM3
NA
EIF4A1
LOC100009676
LOC729083
LOC100507530
NOL3
MAP7D3
RCOR2
METTL6
NA
CD300LG
URB1
HLA-DOA
LOC149373
SBNO1
NA
NA
HUWE1
DESI2
NA
NA
RSL24D1
NA
CDX1
NA
ALG13
LOC283070
NA
NA
PTGER3
NA
LOC100130219
ATG2B
ANKH
SPACA4
USP27X
RALGAPA1
PTP4A2
FARP2
MAML3
FAM200A
ZFP14
NA
NA
LOC100134361
MAPK10
HAMP
ABTB1
GPRC5B
NA
PHKA1
IVD
RGR
PPM1H
CHDH
NA
NA
ZNF316
FAM208A
NOV
TBC1D10A
MYL5
EFCAB2
ASB2
LOC100506272
NLN
NA
RALGPS1
NA
GPR137
TM4SF1
CDHR1
OR9A1P
SPATA18
FAM193B
SLC9A1
DDX54
GBA3
NA
IMPACT
SLC38A3
HDLBP
MGC34034
CHCHD6
ZNHIT6
DHPS
NA
NA
USP51
NA
NA
NA
DANCR
NA
SPANXC
NA
BRWD1
ZNF543
SLTM
ANO7
PPFIBP2
COL25A1
NA
C9orf169
HTR4
MTM1
NA
CDH26
LOC727944
SLC2A5
WAPAL
NT5DC4
KCNK7
STRN
NA
NA
MIAT
NA
NA
ANKRD11
NA
NA
EXOC3L1
SEZ6
WDR19
EGR4
TMEM67
C6orf223
KRTAP4-8
NAA38
NA
LOC442075
CAPZA2
C2CD4B
PPFIBP1
LRCH2
NOS1
UBE2D1
TP63
LOC100288238
EPCAM
GPD1
GRAPL
IQSEC3
HHLA3
POLI
NA
C8orf60
ART1
CRYZL1
MAFG
TCEANC
NA
NA
SUB1
NA
SLC22A1
NA
ARHGEF15
NA
KLHL29
PPP1R9A
MPP7
TTR
DNAH17
SERBP1
NA
PMS1
LOC254099
EFTUD2
NA
LOC100507330
NA
CD247
WNK2
ALOXE3
NA
KLHL5
NA
NA
CSDA
SYNPO2
PTPRC
NA
IDH3B
CASZ1
DCUN1D1
AQP3
NA
ST18
PBRM1
NA
FBP2
PDCD1
TMCO4
NA
MANEAL
NA
NA
LOC284561
CLEC16A
COL18A1
NA
MFAP3L
ZFP37
NA
GOLGA8I
NA
MAPK11
NA
MSI2
LOC100506319
HOXB5
NA
SEMA6A
ACOX1
MEIS2
NA
NA
NA
NA
DLC1
KDELR1
NA
RIN2
ACTB
NA
NA
PRKCQ
NA
CLRN1-AS1
LAT2
NA
SLC22A7
MAP2K7
NA
NA
LOC100506216
PASK
CDCA3
SHE
PAPPA
LOC100506963
NR4A1
ZNF286A
LIMCH1
ZNF70
POLH
NA
BBS9
ABCB9
SYCE1
C7orf29
PTPRU
NA
CPA2
NA
TLE1
LOC100505783
GAN
LOC100507564
LAMA2
NA
CIDEA
NA
ZNF563
GSG2
TRAF3IP2
NA
NA
TMEM209
LOC100131067
CSH2
MPRIP
C2CD2L
FGL1
NA
SERTAD2
CCNF
NA
SPIN3
HDGFRP3
MTHFD2L
TRIM11
ZBTB33
ASIC1
CUL7
RASSF1
LOC100129380
FAM63B
GAS1
LOC283914
STXBP5L
PCBP1-AS1
LZIC
ANKRD30B
RNF126
KCP
NA
NA
DDX28
LOC400541
GEMIN8
AFF4
FBXO45
PBX1
CEACAM5
CXCR7
NA
NA
NA
IL19
SYNJ1
NA
POLR1E
ATP2C1
DDX49
SSU72
NA
NA
EPHA8
NA
LOC100996263
DPCR1
DNAJC21
LINC00202-2
NA
ZDHHC18
THAP1
NA
NA
NA
PPM1K
ZBED3-AS1
NA
SAAL1
SEPT7
FZD7
C5orf28
NA
HELZ2
KRT7
LOC388780
NA
HYPK
NA
SRRM4
NA
NA
NA
SMIM11
M1AP
KREMEN1
NA
NA
NA
BBS9
SYNRG
OCLN
TSKS
PKMYT1
CHRNA2
NA
WNT9A
CHAF1A
TPP2
ZNRD1-AS1
B4GALNT1
SIGLEC11
TCF21
TRAV12-2
ATM
ATP2C2
ZFP36L1
OR2L2
PLEKHG4B
CYBA
LINC00424
FERMT1
NA
TBL2
KRT12
NA
NA
UBXN6
RPS28
PHF6
LITAF
SLC13A4
CRYGD
C11orf95
NA
KLHL23
SSFA2
FNTA
KIF9
NCL
LOC388692
NA
SST
ALKBH7
BCL2L11
UGP2
PTGER1
CLCN4
NA
KIAA0368
NPTX1
USP16
NA
EPS8L1
ISLR2
PDZRN3
NA
DGCR7
CYP26A1
SCN7A
MLLT4
PIGG
SOX7
NIT1
DOK4
NA
NA
VEPH1
NA
NA
FANCD2OS
NA
GOSR2
SERPINA1
SPTAN1
NA
NA
NA
DPP8
NA
MMP15
DDX42
NA
ELFN2
CACNA1S
ENO3
NA
MT3
EPHA1-AS1
NA
SP8
CATSPER2
RBP1
NA
SPPL2B
NA
PPP1R3E
SLC4A7
SKP2
NA
NA
CRKL
LTN1
POLH
CUBN
PNPLA4
LMNA
NA
CMBL
DES
PARP6
DVL3
CBX8
NA
ZNF324
NA
NA
NA
PGAP1
TBC1D16
SPDEF
INTS3
NA
CERCAM
WIZ
CYB5D1
MAP6D1
LINC00639
CACNA1D
ZNF548
NA
CDC14B
SLC4A8
NA
MTO1
CACNA1E
PIEZO2
STAT3
DCAF4L2
NA
SLC38A9
NA
LOC147791
NA
NA
NAA38
RPS16
ALCAM
CD276
PRICKLE3
COL6A1
YIPF4
SLC25A35
NA
NA
NA
NA
RUNX1T1
NA
WFDC6
NA
PLCG1
NA
TTL
NA
TRIP13
HILS1
NA
ARHGAP32
BHLHB9
GUCA1B
SLC27A5
TMEM234
CLDN3
OR7C1
PRF1
DYNLRB1
NA
CACNA1G
FBXO18
TAF10
FADS2
TM7SF3
CLUHP3
PAFAH1B2
LOC100129961
NA
ADORA1
NA
PLEKHA5
PDXK
TONSL
CASKIN2
FER1L4
BMPR2
PRKCA
MTUS1
NA
STEAP3
LOC100129195
UBE2H
NA
NA
KANSL1
H2BFM
GALNT13
FLJ13773
UCN
WDHD1
NFYA
THEM6
ESCO2
TSC22D3
FRA10AC1
CDK12
SPRN
FGFR4
MRPL41
LOC100505875
LOC100507032
MBTD1
NA
PCM1
NA
NA
LOC100271722
LTV1
ANKRD13C
NA
KLRD1
C12orf42
NA
NA
LINS
ZFP69B
MUC4
DHRS4-AS1
ARHGAP1
NA
ATP4B
CLASP2
LEAP2
RFFL
NA
KATNAL2
PIWIL1
LOC400128
E2F2
SHANK2
NA
DMPK
PDLIM4
MINA
KIAA1683
NUP210L
ANKMY1
GPR144
NA
DOCK6
ROM1
NA
NA
CPEB4
HOOK2
MRPS5
EPM2AIP1
E2F5
KCND3
PCNXL3
HRH3
NA
CPN2
TTK
FXR1
OTX2-AS1
KCTD15
NA
NA
KCNC3
PRAMEF10
STMN2
LOC729506
NA
NACAP1
NA
PITPNM3
NA
HIP1R
RNF219
SCAND2P
CABLES1
NA
KIAA1324L
FERMT2
ZCCHC18
UNC13D
FCRL4
ZNF578
LOC401320
GAMT
ZKSCAN3
SSX2IP
ZNF805
NA
SLC7A11-AS1
TANK
NA
NEK2
GIPC3
LOC646482
LRRC36
NA
CACNB2
NCOA6
NA
NA
USP16
NA
FGFR1
TTC18
PKD1
FBXL18
DIO2
CASC4
SYDE1
NA
FRAS1
LOC283692
COMMD6
NA
NA
NA
LOC100996578
UHRF1BP1L
EPHA4
NXPE1
NA
LOC100507506
USPL1
N4BP1
NA
NA
TMED8
BSPRY
MIOS
CCDC136
NA
NA
TMEM171
NA
TTTY10
IGSF6
EFHC1
NA
LAMA3
LOC402779
NA
NA
ZWILCH
TMEM92
NA
ACAA2
GIPR
NA
NA
NA
NEUROG3
MORN1
LINC00577
NA
ALAS1
SLC22A23
MRPL38
NA
SEC16A
NA
PIGG
SRGAP3
LGALS3
SLC15A2
NA
NA
NA
ALG10
SLC16A3
SDK2
CBX2
C16orf13
CYGB
MNX1
ATOH8
CLDN3
MLF1IP
WDR73
NA
GMEB1
ACRV1
INPP4A
TEX14
NA
WDR35
NA
ATP4B
NA
NA
MPV17L
NA
NA
CCNT2
FAM86B3P
HOXB7
ERI3
GIPC2
KIF14
ISM1-AS1
NA
LOC100630923
PTMS
NUP62
FCHSD1
SCN2A
INTU
NA
CHTOP
NA
KLLN
TTC18
ZNF440
AGBL5
NA
NA
NA
SEC14L2
NA
NA
CUL3
DUSP8
NA
NBEAL2
NA
NA
SDCBP
RBM42
PRR26
NA
LOC100128185
NA
ERN2
CXCL5
NR6A1
FAM211B
ZFHX4
CRTC1
NDST1
TRO
VDAC3
ELAVL1
SNRPG
C19orf44
FAM153A
NA
TAF6L
NA
NA
NA
NA
PNPLA2
P2RY2
ZDHHC3
ADAM23
NA
ADARB1
CXXC1P1
PSMD9
GCGR
FAM115C
LOC100652770
NA
NA
NA
NA
ASIC1
H2AFZ
FOXE3
LPHN1
MED16
NA
RPS21
NA
SPG7
NA
TMOD3
APEX2
PSG1
NA
IFT172
NA
MRPL41
NA
NA
ADH7
CCAR1
NA
NA
TUBA1B
RASSF10
NA
SLC22A3
NA
GPRIN3
BTBD17
POLR3K
PVR
NA
NA
ZNF736
BBS1
NARFL
NA
SND1-IT1
LOC286109
DNAH3
BCL6B
DNM3
SLCO2B1
GNG12
LOC100996425
KIAA1549
MEX3C
PYROXD2
TBXA2R
TBX2
NA
TBC1D27
NA
HMX1
PCGEM1
NA
AP5Z1
IL37
ZFHX2
AMELY
NA
RDH8
ITGAX
PARD6G-AS1
MLL
FAM212B
PSMD13
SMOC1
KIAA1024
CDKL3
NA
KIF2C
H2AFX
FLG-AS1
LOC646762
TEX15
TRIM2
FAHD2A
CROT
TBX5
WDR62
RHBDL3
PIM2
NA
ZNF224
NA
CT60
ANKRD16
NA
LOC100129461
NA
CHTF8
OR7A10
C5orf22
C7orf50
P2RX3
RARS
NCOR2
NA
NA
NA
NA
CRYGB
ZP1
NA
NA
NA
TARP
TMEM204
MIB2
NA
NA
LOC400655
RIPPLY1
LLGL2
NA
LOC202181
KCNJ15
DNASE1
LOC100129029
NA
TMTC2
THRB
BRE-AS1
LOC283454
H2AFJ
PRKAG2
NDUFB8
EHBP1
BAZ2A
NA
CPNE9
LOC389043
IKBKG
KIF9
KIF25-AS1
ENPP1
ALAD
PEG10
VEPH1
C15orf41
LOC401074
NA
LOC728730
NA
FMN1
SART3
SPTAN1
NA
NA
IREB2
TF
NA
PAK4
SP5
SNHG10
ZCCHC5
PSAP
CHML
CENPJ
LOC100507403
CCDC3
NA
NA
LOC100289473
NA
NA
LOC284757
NA
NA
KAZALD1
NA
NA
SERPINB1
RPL19
SERBP1
MCMDC2
NA
NA
IGSF1
NKX6-3
FITM2
CDKL5
NA
SSR1
RHPN1
LRRC37A5P
CNNM2
NA
NA
NA
NA
NA
ZNF292
NA
TINCR
DSCAM
NAV1
NA
FLJ32955
VRTN
SLC48A1
LOC145837
RAB5A
NA
SPATA6
NA
NBAS
ERGIC2
ITLN1
ERBB3
NA
KIDINS220
NA
SORBS2
HMGA1
RS1
NA
PLEKHS1
NA
WFDC2
EFNB2
DND1
PRPF31
NA
NA
NA
NA
CCNE1
KIFC3
KCNQ1OT1
ORC5
CASC4
LOC692247
USP42
SLC24A3
NA
NA
LOC728805
MMAB
NA
NA
SNX10
NA
FOXQ1
C10orf126
GSTT2
NA
NA
DNM1P41
EPAS1
SPEM1
NA
NA
TRIP6
DDX17
KLRG2
NA
ACSM3
NA
COMMD5
ZKSCAN3
EIF3A
NA
KIF22
IL36B
PTOV1-AS1
NA
MKI67
FGFR2
NA
IFT81
NA
CEP68
ADAM33
DIMT1
NA
SULF1
GOSR2
NA
PCDHGC3
NA
TNRC6C
MFAP3L
NA
SLC25A4
NA
NA
GNG8
NA
RPS15A
RAPGEF5
NA
DKFZp547J222
NA
KIAA1432
PRSS55
NA
NA
MYOT
RDH11
NA
CENPK
NA
TCP11L2
NA
EPB49
PRPF6
PRMT2
SHB
LOC400794
GINS2
CAND1
LRRC37BP1
SLC34A3
NA
MTNR1B
NA
NA
NA
ERCC8
RHBDL3
C8orf66
ZNF552
FLJ33534
NA
SLC13A1
UROC1
DPPA3
RHBDD1
ERBB2
ACMSD
NA
TGFBR3
LYNX1
NA
NA
LURAP1
MORN4
SPOCK2
NA
NA
FCRL4
HPSE2
LIM2
NA
LOC100049716
B3GNT3
DDX50
NA
USP51
NA
NA
CCDC57
NA
ZFP41
ENAH
S1PR4
MYLK4
TOR1AIP2
MIAT
LINC00663
LOC100126784
NA
CCNJ
COG2
NA
FERD3L
PRR7-AS1
PPIA
NA
VSIG10
LY75
OFCC1
RHOBTB3
GINS2
FCRL2
PTPN5
DCAF12L1
KCNG1
NA
TCEA3
RBM12B
CEP57
NA
TMEM95
REG1A
FOXD3
TBC1D9B
EIF3D
NA
NUMA1
BIN3
NA
NA
DZANK1
NDP
NA
SCFD1
NA
ETV6
NA
PALM3
ZNF566
ELOVL6
BCL10
NETO1
TUBA4B
CAND1
PDE12
NA
HLA-DPA1
NA
LOC400620
GNB1L
CYB5RL
NA
NA
NUMBL
RFTN2
RRP12
PLEKHB1
NA
HIPK4
LIMD1-AS1
DEPTOR
NA
DNAJC18
NA
TCP11L1
NA
C21orf37
ATP6V1D
NA
RLTPR
VIPR1
NA
FSD1
NA
NA
ZNF780B
C21orf90
NA
AGK
PGBD4
NA
SREK1
FAM71A
NA
SRC
NA
ZNF572
OPN5
UNC13C
MEF2C
OVOL1
NA
NA
ALKBH1
CLIP3
POM121
ZNF568
LINC00475
OR2A4
NA
HDAC7
LHX9
B3GNT5
BBS9
RHOH
MIRLET7DHG
GLP1R
GALNT16
KDM5B
NA
GUSBP1
KCNQ3
NA
MDM1
CACNG5
NA
NA
PIP5K1A
NA
NA
FLJ31356
FOXD1
LOC100506189
SETMAR
NA
ZPLD1
ENAH
DCTN2
SMC5
NA
IQCF2
NKD1
PSTK
CCL18
CACNA1G
NA
KIF26B
NR2F2-AS1
NA
GIPC1
SLC25A36
C7orf63
NA
GJD3
ITPK1
LOC151760
NA
ASAP3
TCP11L2
NA
ALDH4A1
SCN7A
MUM1
CTAG2
NA
HGF
NA
SYT15
NA
SEPT7L
DEFB108B
A2M
C8orf49
NA
NA
NA
NA
SYCP2L
SRCRB4D
RASSF6
NA
ERBB2
NA
RABL6
EML5
NA
HHIP
MBD2
NA
NA
NA
FANCE
NA
NA
RPL15
ZNF345
NBPF3
GRIA2
NA
NA
C14orf164
IQCH
PLCE1
NA
HCN4
UBE2J1
ODF2L
SLCO1B1
SLC19A1
NA
LRRC40
GGA2
NA
ZNF277
KIFC2
NA
LINC00476
PDLIM7
SPPL2B
PLIN1
CACNG8
NA
NA
NA
IFT140
NA
KCNN3
PDE5A
PRDM9
NA
KAT6B
LSM3
NA
DMD
PCM1
NR2C2AP
LMOD3
EFHC1
AGXT
NA
NA
MID2
FAM203A
TPD52L3
SCARB1
PDPK1
SNHG10
WT1-AS
MGC34034
HSPB7
SPATA32
NA
NA
TOX3
CNOT6
LOC100127972
GXYLT2
SART1
NA
ZRANB3
TMEM50B
NA
FOXD2-AS1
NA
NA
MRPS14
IL1RL1
UBE3C
INPP4B
NA
NA
UBAP2L
MAPKAPK3
SEBOX
MGEA5
NA
PTK7
LINC00698
NA
ODF4
NA
NA
NA
COMP
DPP7
NA
NA
SLC9A9
RAMP2-AS1
TOX3
NA
APIP
PIAS2
NA
NA
NA
MAP3K19
RNF6
NA
LOC643401
C9orf131
SYPL2
HRASLS
NA
MARCH1
SRSF11
NA
HR44
NA
NA
HCP5B
NA
LOC100507580
ATP1B4
NA
DUOXA2
RNF17
HMHB1
NA
NA
NA
SIRT3
MMP25
NA
TM4SF1
NA
FOXD2-AS1
LINC00656
DPT
COL11A2
MLLT10
PLCB1
LOC100505903
NA
AZGP1
OR51B2
TSPAN12
NA
SPIRE1
NA
TFAP2A
NA
NACC2
SCARF2
NA
NA
NA
NA
DSTN
AGBL3
NA
SKI
FLJ21369
NA
NA
LAMB1
CD276
NA
TRIM8
CD300LB
NA
NA
KDR
FLJ35390
NA
PTOV1-AS1
HIVEP3
CASC2
RNFT2
VEGFB
NA
SPATA19
TMEM200A
LSM14B
NA
CYR61
KIAA1147
TTC28
NA
TWIST2
NA
SEZ6L2
LOC100289058
TRAFD1
PWRN1
NA
NA
NA
TMEM184A
ABCA2
RGS12
GALNT8
FAM83F
TRIOBP
MACC1
NA
SYCP3
NA
RASL10B
CAMK2N1
PNMA3
HIST3H3
FARSB
UBE2J2
TRIM46
DPY19L2P2
SOX1
NA
NA
HMOX2
NA
ERGIC1
C22orf24
MED20
MAGI3
CSTF2
PADI3
NA
NA
MCOLN3
JAK1
CFP
NA
NA
MPP7
NAV1
LRRC3
PHLDB1
ZHX3
FAM186B
NA
LPHN1
NA
FANCM
LYRM5
NA
MAGI3
NA
SLC25A22
GPR17
NA
LRIG2
NA
MAPK11
NA
LRRC38
METAP2
IL5RA
LRRC34
DSG4
TMEM259
C1RL-AS1
TEX9
NA
TP53RK
NA
PTPRB
LOC200830
ITPKB
CCDC168
NA
DGCR12
OR10D3
DHRS12
KCNQ3
NA
NA
NA
C5orf42
NA
IGLJ3
NA
POLQ
NA
C9orf117
STRN4
PSG9
EFCAB13
PAX7
TLX3
CNGA4
NA
KIFC1
BBS9
FUT6
TRHR
MS4A3
CLDND2
SLCO4C1
ZNF503
TET2
GDAP2
RGS16
NA
NUMA1
GRIA4
TYR
NNMT
UBXN10
TSPAN7
AP1S3
NA
PDE4A
TCP11
NA
UHRF1BP1L
VAPB
GALNT5
ACOXL
SORBS1
NA
SLC25A47
EEF1D
NA
NA
USH1G
NA
DHX37
FAM85A
CDH19
DNAH11
MPP7
DOCK9
MTUS2
RNASE7
NA
LRRFIP2
PHGR1
PDPN
EXPH5
ZNF568
OR1J4
MYCT1
NA
BIVM
NA
LRRC31
DBH
AGAP11
NA
POLR2F
LOC100507602
CACNB4
NA
NA
NA
LOC645513
NA
LINC00337
EFTUD2
MORF4L2
KIAA1328
UQCC
PROSER2-AS1
LOC100131532
NA
BCL2L10
LOC284950
C1orf86
NA
ANTXR1
NA
NA
NA
NA
BEGAIN
HCG9
GKAP1
NA
NUB1
ADIG
EYA2
NA
AFF3
DOCK6
SHMT1
LOC100506165
NA
TMEM119
NOX5
NA
KIF25-AS1
NA
VPS13A
NA
ASMTL
NA
TBC1D8
NA
CRHR1
LOC100507277
COL27A1
ARHGAP32
NA
ID4
AVPR1A
CSPG4
TIMP4
NA
NUP210
C2orf73
ITGBL1
NA
USP49
MPPED2
NA
NA
NA
NA
NA
NA
RAB3D
NA
RP9P
NA
NA
KIAA1217
NA
NA
UFSP1
LOC100652856
LOC401321
HNF1A
NA
MAP7D1
NA
NA
LOC286009
C4orf17
NA
NA
VAMP1
NA
NA
NA
SOGA2
NA
AKAP14
NA
TOR1AIP2
FLJ34521
RALGPS2
EML4
NA
FUT6
LOC375295
PMPCB
AKT2
MAPT
NA
POFUT1
FAM91A1
MAS1L
LCA5
CTNNA3
SH2D3C
LINC00421
GUSBP2
TMEM204
NA
PAPPA2
NNMT
OR2J3
NA
ZNF597
NA
RNF114
LOC100506405
PEAR1
GOLGA2
NA
MLL4
NA
FOLR1
NA
ADAMTS10
NA
PPEF1
LRPPRC
FAM196A
RBMS3
ZNF598
ZNF84
NA
CATSPER2
LOC283485
MYPN
IKBKAP
TMC5
CCDC154
ITPR1-AS1
OTUB2
PPP1R37
SMPD3
NA
TMX1
RASIP1
NA
NA
DENND5B
MTMR14
NA
MAP3K13
PUS10
KIAA1456
HUWE1
SGPP1
NA
GNG2
NA
NA
LYZL6
NA
OSTCP1
SLC26A4
NA
RALGAPA2
KLHL14
LRRC66
ADM2
NA
HEMK1
NA
NA
PNPLA2
CDRT1
NA
EPHA7
NPPB
VIP
MGC34800
FRG1B
GUSBP11
NLRP9
NA
LOC100505938
ZC4H2
NPFFR1
GPRC5B
CDS2
VWA1
C3orf14
TTN-AS1
C10orf25
NA
NA
MAOB
ANXA9
LPCAT3
ABP1
SARDH
TCP11L2
CNOT2
MINK1
DSC1
NA
MBTD1
NA
LOC100132005
DPY19L1
RPL35A
LOC100507391
HNRNPC
ZNF620
CYP4A11
NA
KDELC1
NFKBIA
CSNK2A1
LOC100507425
CAMK2N1
ARHGAP44
KALRN
PCOLCE2
NA
F2RL2
S100Z
ZNF781
EXOC4
NA
NA
RBM6
LOC728040
MARC2
NA
LRFN3
COPB1
NA
NA
NA
NFASC
OR5L2
CD6
NA
ANKUB1
NA
NDST4
NA
OPTC
SIRT5
ZNF839
SH3GLB2
NA
CCR10
EHMT2
SRC
C4orf33
PDK4
NA
NA
KCNK9
DDX17
LOC143188
MCM3AP
ZNF229
NA
C15orf55
LOC150568
COL8A2
RNF26
MYL4
CEPT1
NA
NA
IRAK1BP1
ST3GAL3
NA
DGKE
MCTP2
FANCB
ZFYVE16
DROSHA
C9orf24
LOC283887
MDN1
LOC729887
NA
BLID
NA
NPIPL3
CCNB3
C21orf62
LOC100128893
OXER1
ERMN
SCG5
LOC100130051
LOC100291666
NA
F2
NA
NA
NA
ASH1L
NA
NA
MC4R
NLRC4
VGLL1
LDLRAD4
DBN1
WFDC11
RANBP17
NA
PCNXL2
DCAF15
TRIM50
TRPV3
MPPED1
ZNF446
NA
NA
MYO5B
ARHGAP36
NA
TACO1
EHBP1
NSUN4
NA
SPTBN1
PGBD2
NA
KIF5A
ACO2
FGF11
MYCNOS
DNM1
NA
C4BPB
SYP
PCSK4
ICAM5
NA
SLC22A7
GATAD2A
RGN
NA
NA
LINC00537
NA
LOC100422737
SMUG1
LHB
FRMPD1
TSPAN12
PSMB1
LYST
APLN
NA
TMEM194B
NA
CWC27
NA
UBTF
NA
SEZ6L
ZNF221
PP12719
NA
FABP2
NA
WDR27
NA
NA
FAM71E1
LOC283688
COL13A1
ADAMTS6
ACOT11
PDZD7
SNX13
NA
ALPK3
NTRK3
ORAI2
HELLS
EBF4
NA
TYMS
NA
CECR9
PIP5K1B
GINS2
GH2
C1orf86
LOC253805
NA
NA
LOC100506530
TIPRL
NA
NA
NBEA
MFGE8
NA
NA
RAVER2
KAT8
KISS1
PCNX
NA
HGS
SEMA3D
ZSCAN23
KIAA1644
CCBE1
DCAF4L1
SEMA4F
NA
RGS5
PEG3-AS1
LOC100287877
SCUBE3
NA
TSPAN16
ZNF33B
NA
TEX26-AS1
SIRT2
FBXO41
ZNF446
NA
KDM8
IGFALS
NA
ASPH
SPTSSB
NA
CRYBB2
KLF15
ZC3HAV1L
NA
BBIP1
RPL35A
C3orf65
TMEM161B
FAM84A
SPAG9
NA
NA
DDHD1
ZSCAN30
C2orf82
NA
NA
NRDE2
AR
NA
NA
NA
NA
NA
CACNB3
PRKCZ
C8orf34
NA
WFDC8
PDLIM5
COL4A3
ART1
CAPN11
ELOVL6
NA
ZSCAN20
LINC00334
NA
BOC
REG1P
LOC100128840
SPRR2C
PMS1
DYNC1LI2
PEX11A
ADAMTS3
TNFRSF10C
IKZF1
DNALI1
NA
ITGBL1
LINC00348
NKX2-2
CNTNAP2
KRT73
NALCN
MAZ
CASR
ZNF711
NA
NA
PLEKHA8
NA
NA
NA
ART4
NA
TMEM31
NA
NA
TMEM86B
MMP16
CCNYL2
SLC7A3
USP25
PDE6D
CCDC136
NA
NA
NA
RPS6KA6
NA
PDLIM7
NCAM1
CREBBP
FAM155B
SEPT3
TPM2
NA
PSME4
NA
LOC440117
NA
RSU1P2
NA
NA
LOC100128288
EFCAB4B
NA
NA
FLJ30901
TUBA1B
NA
HCN4
NA
LOC100506652
NA
LAMA1
ACOX2
AURKB
TTTY12
RBM19
NA
NA
NA
NADK
NA
FOXR2
TSPAN16
NA
LTB4R2
NA
DNAH1
NRXN1
NA
GPRC5D
EPHA7
SETX
NA
NA
NA
FAM81A
TCEAL7
RHO
BPY2
NA
UTP14A
RBM33
NA
NA
FTCD
OBSL1
AGFG2
COL14A1
GLOD5
NA
NA
NA
NA
NA
LOC100507670
NA
RAD52
FAM171B
SMTN
ABO
NA
SFXN1
CLUHP3
NA
NA
OBSCN
KIF1C
MMD2
LOC100506142
MEG3
EPN3
FDFT1
TRIP11
NDUFAF5
RAB3IP
SLC25A42
NA
NUDT9P1
NA
SRRM4
CCKBR
LOC100289495
UHRF1BP1L
LINC00458
ODAM
EMILIN1
NA
NA
NA
RANBP1
MYT1L
CEACAM3
LCN8
DCLK1
PTPN4
NA
NA
BCDIN3D
C5orf58
RNF165
FRA10AC1
NA
FOXN3
AKT2
AP3B2
NA
GPX2
ID4
SETMAR
NA
NA
NA
PAQR9
OPA1
BRDT
EPB41L5
RRAD
CSMD2
NA
FAM90A1
UBALD1
CYP1B1-AS1
LOC100272217
PABPC1L
FLJ20712
NA
NA
RABL5
NA
NA
CA1
NA
PCDH17
SLC16A7
KIF6
OBFC1
EIF3C
ZNF414
KLHL13
NA
TBL1XR1
ADCY10
HS3ST1
AKR1C6P
LOC100506258
NA
HCN1
PDE12
SMARCA2
CNDP2
SLC39A5
SLC8A1-AS1
LOC339874
NA
TNFSF14
GPR37
KIAA1456
CCDC169
MYH11
KCNAB1
NOS1
SLC6A2
NA
POLB
NA
STRAP
PREPL
PPL
NA
NA
GATA4
DYNC1LI2
NA
NA
NA
CXorf65
APOC3
NA
TRAF3IP2-AS1
NA
MROH8
NGB
KIAA1467
P2RY10
NA
NA
PLD1
CATSPERG
NA
LINC00574
NA
ATP6V1C1
TLR9
HGSNAT
NA
NA
NA
ZSCAN30
NA
TMEM25
TDP1
HBEGF
TNRC6A
ARTN
ERC2-IT1
NA
C2orf61
AR
RPL38
NA
CABP1
PXDN
TCF20
TAF1
TLR8-AS1
NA
NA
QPCTL
NEO1
ELAC2
ABHD1
NA
ADAM17
PTH
NA
NA
PHF7
SOBP
NA
NA
NA
EDA
ZNF605
AHI1
SOX2-OT
NA
NA
VPS13B
NA
NA
PDX1
INHBC
NA
NA
RUFY2
LOC151009
C4orf21
NA
TMEM242
NA
NA
PARD6B
ABCA13
WTIP
LOC100506457
NA
ZNF770
NA
NA
NA
NA
NA
GREB1
C8orf42
LOC100506127
LINC00269
WDR44
NA
NA
NA
SPRED2
PRRT2
NA
SSTR1
YME1L1
SLC13A3
NA
ATP2B3
PTBP1
RAB11FIP4
IQCH
NA
JAK3
MYH10
YAP1
NA
NA
NA
TAS2R8
PTPN21
CYP2E1
ADAM32
SPATA17
PRR22
VPS18
CILP2
CILP2
TMEM196
BEST4
CCDC65
CCDC11
CCDC11
HOXD4
C19orf26
C19orf26
CTCFL
TVP23C
RDH10
SRSF12
BRF1
CALML6
NLRP5
NA
NA
WFDC9
WFDC9
KLHL10
KLHL10
WDR17
MFSD6L
NA
ANKAR
MEGF11
C8orf12
SCGB1C1
WDR88
WDR88
PRUNE2
MBD3L2
ADAMTSL1
MBD3L1
FAM46D
SERPINB11
LINC00161
DSCR10
GAMT
PLCD3
IRF6
IRF6
RAPH1
SMCR8
MPP4
IDI2
CYP11B1
TAF8
RHBDL2
CRB2
KCNE4
KCNE4
CD300LG
WBP2NL
MTBP
ACVR1C
TMEM74
TMEM74
TIGD4
FAM71C
C21orf67
ATP6V1C2
KIF6
STON2
SERPINA12
LETM2
CDK15
NA
BTBD16
RTP3
RTP3
MIPOL1
MIPOL1
ALMS1P
ABCC13
ABCC13
GTF2A1L
CNBD1
ABCC12
MMP21
GAS2L2
PXT1
LINC00308
LINC00308
ACACB
SPRR4
TMEM163
JMJD6
MAP3K6
PTPN11
PCDHGB7
ERC1
LRRC7
PPP1R3B
IGSF3
RFX6
DNAJB7
CASC5
CNBD2
ARL11
SLC4A1
CREG2
FGF1
ARPP21
RHOXF1
ADAMTS17
ADAMTS17
DHH
ABRA
ABRA
NA
KCNH8
MCF2L
SLCO6A1
CIB3
CIB3
CADM2
CADM2
HDAC9
SLC16A11
TMEM67
TMEM67
HS6ST2
HS6ST2
CAMKK1
LIN9
GPRC6A
RAET1E
SLC44A5
SLC44A5
SIM1
PROM2
TSNARE1
ABHD11
CAPN13
STMN1
RFX4
KLF14
KLF14
BRS3
LINC00205
ZNF396
SLC26A7
SNX18
NA
FBXO39
B3GNT6
ICK
FAM71D
BCL2L14
HS6ST3
SLC26A1
CLDN15
PTCHD1
ZSCAN4
VWA5B1
VWA5B1
MAGEB6
IFLTD1
AXDND1
ASMTL-AS1
ASMTL-AS1
LINC00334
ATOH7
SEC16B
TNFRSF13C
CAMK2N2
KCNG3
KCNG3
FOXP2
NETO1
FMR1NB
GCSAML
SIGLEC11
MAGEB18
RIMS1
PITPNM2
PITPNM2
PCDH10
GRK7
NLRP6
AKNAD1
ZIC5
TEDDM1
GABRG1
ZNF114
ZNF114
NEUROD2
C5orf17
LINC00208
DNAH6
LRRC15
TTC40
B3GNT7
ZNF645
SGCZ
LOC100507431
WNT9B
DNAJB13
FGF4
SLC30A8
LOC142937
FAM71E2
OR5P2
DYDC1
IQCF1
DEFB125
NA
PKHD1
GPR112
REXO1L1
CNTNAP5
ZIM3
DAOA-AS1
GPR126
KLHL4
GPR156
GPR115
IL31RA
SYTL5
GPR111
ASB10
HTR3C
GJA10
ODF3
WFDC13
PGLYRP3
PSKH2
OR6W1P
MOGAT1
GPR78
TAAR9
GNRHR2
BRWD1-IT2
MYOZ3
MYOZ3
BNIPL
ASB11
OFCC1
OFCC1
SDR9C7
OR5P3
TRIM40
CRYGN
C11orf40
DEFB119
NKD1
CLSPN
NA
WDR62
SVEP1
TC2N
KCTD18
ANKLE1
PLXNA3
C3orf30
ATP6V0D2
DNAH11
ADPRHL1
CDH24
GRIK5
LRRN4
JPH2
SSTR3
DDX31
UMODL1
NA
NEGR1
FCRL3
DCAF4L2
STOX1
C20orf166-AS1
ARL10
ANKFN1
KRT78
CCDC7
AMMECR1
LUZP1
LINC00052
CCDC89
RMDN2
ADAMTS18
PCDHAC1
SGK196
ZNF709
SMC1B
ASB16
MAGEE2
ERVV-1
GAL3ST3
FLJ30679
ALS2CR11
ALS2CR11
UTS2R
CNOT6L
CNOT6L
SLC36A1
NA
ZNF560
RTTN
BTNL9
PLCXD2
C21orf128
MRGPRX3
ABCA13
GPR128
C17orf77
DUSP5P1
C16orf46
C20orf197
KIF19
SLFNL1
OXGR1
CDC14C
RXFP2
BEND7
C7orf45
MAB21L3
LOC285696
MIER3
NA
KCNA6
AMER3
OTUD7A
NA
NA
LOC158696
FBXL18
DNAH6
DEPDC4
NA
COX6B2
FAM129C
EPHA10
PRO2949
AXDND1
C17orf66
ARHGAP42
FAM26D
ATG9B
CXorf58
EFCAB3
TFAP2B
RLN3
MACF1
ADAMTS20
ABCC12
SALL3
AGBL4
FLJ13744
SLC17A8
C11orf44
CNTNAP5
RBFOX1
C12orf40
WDR65
C5orf64
ADAMTS15
LY86-AS1
EDARADD
CYP4Z2P
C18orf15
MUC19
NA
AQP4-AS1
CNTNAP4
CNTNAP4
FER1L6-AS1
C6orf183
AGBL1
FLJ34503
LINC00304
CCDC79
MYO1H
ASB14
RPTN
VSTM4
CCDC150
FAM9B
FLJ40288
CHDC2
FLJ32742
NA
SLC35G3
KIRREL3-AS3
TMEM145
C15orf32
LINC00477
TEKT5
KSR2
PAX1
LINC00615
SERPINA9
NA
A2ML1
CPO
GPR6
MDS2
GJD3
HOXC12
VNN3
DGKB
NLRP13
TAS1R2
PCSK6
NLRP10
MBNL2
KRT73
KRT74
SLC29A2
LMX1A
GPR101
ILDR1
PRO2012
NA
VN1R2
VN1R5
TAS2R39
TAS2R38
TAS2R40
TAS2R41
TAS2R50
MACROD2
DDAH1
PIANP
HIST1H1T
CYGB
EFNA2
NA
NA
FBXL19-AS1
NA
BCRP3
BCRP3
TAL2
INSL3
TMIE
MUCL1
ABCA13
LINC00189
NA
TRIM42
MGC15705
EFCAB13
EFCAB13
FAM71B
C10orf107
FLJ40852
TMCO5A
XKR6
C9orf163
C18orf54
C18orf54
SYT14
CDC20B
TECTB
INTS4
STK35
LRRIQ3
KLC4
FBXL14
SGOL1
CHRM3
HTRA4
LINC00525
FAM218A
FAM218A
NA
AMER2
RNF152
RNF152
GPR97
B4GALNT3
LRRC43
CEP89
AK7
IRAK2
MGC16025
GLIS3-AS1
PRR14L
AJUBA
KLHL32
GK5
UBE2U
C21orf58
KIAA1109
STOML3
NA
FBXL13
FAM227B
SOX3
C3orf49
NKX2-3
FAM222A-AS1
TLE6
TLE6
NA
NA
HECTD4
RTP1
RTP1
APOBEC3D
COL6A5
COL6A5
PGAM5
C4orf45
CCDC149
C10orf67
C21orf88
SPIC
TPH1
DCST1
WDFY4
GPR26
GPR26
SESN3
CSNK1G2-AS1
KLHL34
ZSCAN10
ZSCAN10
C10orf91
MGC16142
ZNF99
ZNF99
CCDC108
SIGLECL1
LDHAL6A
MRGPRX2
NTN5
KLF17
CCDC122
C11orf42
NA
CXorf22
NBPF4
FLJ35424
PIKFYVE
LINC00479
C9orf84
FMO9P
C7orf33
TAAR1
LINC00305
MGC2848
MGC2848
STK32A
NS3BP
NA
GPHB5
DCD
IQSEC3
SNX21
RHOB
RHOB
NA
CEL
SPINK6
ATP6V1C2
NT5E
ASPHD1
NA
ARHGEF28
ARHGEF28
LLGL2
NA
RSPO2
BICD1
CCDC13
CCDC13
ARSB
FRMD4A
FRMD4A
LARP1B
TMEM239
MRAP
XG
CCDC67
ENTPD5
SPIN3
SLC4A8
C5orf58
HSD17B12
MSRB3
RUFY2
WDR78
WDR78
SUGT1P3
WFDC8
ZMYND11
FAM53B
SNX32
NA
C11orf53
PLEKHS1
MANEA
NA
C5orf46
SH3YL1
PTPRO
GRIK1-AS1
ZCCHC13
KCNS2
ARHGEF10
NA
ZNF396
NA
C1QTNF9
C1orf210
ZNF638
CERS3
GPSM1
KLHL29
NA
MORN1
FANCM
C9orf43
NA
FLJ25758
FAM160B1
WDR49
NPAS4
SVOPL
LHFPL3-AS1
MGC20647
LOC644852
GABRA2
SUPT6H
TRMT61A
LOC541473
DRAXIN
GNB5
XRCC6BP1
SIAE
SIAE
GINS4
BTG4
NT5C1B
NR1H4
TP73
NEK11
TRAM2
PADI2
PADI2
CST9
LYG2
TCTE3
TCTE3
NA
NA
SPOCK3
GGNBP2
ATF3
REG4
BEST1
ZNF85
CFHR3
SRGAP1
C19orf47
CEP70
CEP70
THADA
MTHFSD
NAALAD2
NAALAD2
WWC1
CEP89
CNNM2
OLFM3
VSTM2A
GPRIN2
APOBEC4
FAM13C
KIAA1430
CCDC57
GPR62
PGM5
DYNLRB1
ETV4
MYO18B
METTL20
GDEP
SLC1A6
SLC1A6
NKAIN2
MBTPS2
CNKSR2
NA
AGFG2
PDS5B
NPAS3
CBFA2T2
PALM2
RNF32
RGS11
NA
MAST4
RPRML
C20orf26
NEK4
C17orf47
FAM151A
SRRM2
TTC26
CMTM4
KCNS2
MGC50722
KIAA1199
NLGN4X
CCNY
ADAMTS9
CDH7
NALCN
ARHGEF10
OR2L13
SPATA6L
CALHM3
GLYATL2
RELL1
LINC00593
LINC00593
NA
SLC6A11
RABGAP1L
SLC9A1
LOC728175
LOC728175
TRIM7
FBN2
CARD16
RALGPS1
CLCNKB
MTUS2
CD99L2
SRCIN1
UBE2DNL
LINC00301
MAD2L1
EFCAB13
WFIKKN2
ZFP42
ZFP42
PHLDB2
PHLDB2
MGC32805
CCDC82
C9orf96
PDE8B
ZSCAN20
FBLIM1
DPP6
SYT16
SNED1
CLDN19
CLDN20
NA
ASTN2
AGBL3
NA
PDGFRA
ALS2CR11
MCTP2
USP36
NA
LOC280665
EYA3
CCDC158
ATP6V1B1
VWA5B2
CYP2U1
PARK2
ELMO2
CMAHP
NA
TMEM135
PRR16
HMGCLL1
MITF
CAMKMT
DKFZP434K028
PRIM2
MLXIP
NA
GAFA1
FRMD8
FRMD8
HYDIN
CCDC36
PRKD3
ABCC11
ESYT3
PLA2G4D
ANKS6
CYP4A11
ACOT11
KLHL14
KLHL14
VIL1
ACAT1
LOC554174
ACAN
NLRP12
C21orf90
C1orf110
FILIP1L
OK/SW-CL.58
NA
ACY3
LINC00051
C20orf201
ERICH1-AS1
EQTN
EQTN
LINC00317
SLC9C2
RAG1
NA
IQCF1
RBL1
WDR66
SYNJ2
ZFYVE16
OR2C3
ARHGAP20
ADAM22
TMEM26
BRD3
RGS12
CLRN1
EPB41L4A
LINC00612
KLHL40
CENPI
TSPEAR
C10orf53
SYT9
NA
IKZF2
TLL1
MGC40069
ARHGAP25
ZNF843
SPATA6L
NEK11
NA
STAT5B
TMEM182
VASH2
C6orf123
STPG2
PTGFR
MPP4
APLF
FGF7
FGF7
KLHL3
PARD3B
SLC11A1
NA
ENTPD3
CD96
LOC100129726
NA
PER3
NA
OTUD7B
NA
CCSAP
ATF2
TDH
MLLT6
NA
TMEM74
NA
STX19
NA
NA
IGHV7-81
ST3GAL3
NA
NA
TAT
FHL5
FBXO36
C21orf58
C21orf58
GOSR1
SLC44A4
NA
NA
LOC100287210
OR8B8
HRH3
UBE2W
NA
CCDC148-AS1
MANEA
C1S
KCNIP2
C21orf88
RHOJ
RHOJ
IQCF3
PGC
LOC554207
RP1L1
SCN1A
WNK3
TRPM3
COL25A1
EVC2
MYO3B
NA
MAGI1
NA
ABCC13
GRID1
GRID1
ANO1
TERT
GALNTL6
SLC4A5
ALS2
SEC16B
TRPV3
VWA3B
ERVW-1
MED12L
NA
KCNH5
CARD14
PAK6
MCF2
POLK
HIF3A
ACOT11
PP2672
PTK7
GCLC
TPH2
ITGA9
ITGA9
AQP10
RAP1A
UNC5C
NA
SLC38A4
FOXP2
SCML4
DDX53
ZNF479
BAGE
ABCB5
GRIK2
FAM159A
POF1B
POF1B
B4GALNT1
UBA1
ALS2CR8
NA
PIGK
CXorf67
MYO1D
SOHLH2
CDH19
NA
FBXL21
FBXL21
NA
TAS1R1
SSH2
SSH2
TSTD2
SLC39A14
GTF3C3
CCDC172
CA8
RALGPS1
NA
CHD6
CLASP2
FMN2
SORBS2
C17orf82
FBLIM1
FBLIM1
NA
NA
NA
PDZD3
BEST3
CYP4B1
NA
IFNLR1
TMCC2
TYR
ZNF215
PIAS2
FOXP2
NA
PTCH1
FYCO1
COL9A1
RNH1
QRFPR
BPIFB6
FAM9B
SDS
TGFB3
CADM2
KLK2
POFUT2
NA
SERPINB5
BPIFA4P
USP25
UGGT2
NA
CA6
TP63
FAM71B
FAM71B
PDZRN3
ELAVL3
BAGE
BAGE
CAPRIN2
G6PC
ZAP70
NA
NA
NA
GAFA2
NA
KLHL17
OR10A5
OR10A4
CD300LG
OR8D1
DAOA
NA
PARK2
ICA1L
NA
GSX1
ST3GAL3
NA
OTUB2
CLEC4C
SLA2
NA
NA
KCNIP3
CMTM3
OFCC1
NA
PNKD
CXADR
MAATS1
NA
RGS5
GAFA3
NA
AP1S3
KLK4
CMTM1
ERVH-6
NA
GNG2
CDC25A
BPIFC
ZAR1
POSTN
C11orf63
CCDC116
NA
FCRL5
ZNF385B
MAP3K19
MOG
EXD2
NA
PACS2
ESYT2
UCHL1
C3orf79
HNRNPM
NA
AKR1C1
AKR1C1
GNG4
LOC100507477
RNF207
SRGAP1
ERVFRD-1
NA
LOC100130776
EXD3
C10orf114
C10orf114
NA
NA
TSGA10
TSGA10
HUNK
FAM120A
SLC19A1
CRTAC1
LOC100130417
C22orf42
C22orf42
DIAPH3-AS1
DIAPH3-AS1
IGFBP5
ATP5H
NA
KLHDC7A
MESP2
EME2
LOC100131434
NMNAT2
MTMR11
HHIP
GPR173
GPR173
BICD1
NEUROD1
RPP30
HIF3A
HNRNPM
UNC13C
UNC13C
NA
NA
NA
TNPO1
DIP2A
LOC100169752
NA
DHX30
NA
ESRRB
FAM154B
NA
NA
LOC100506102
IGSF3
MROH2A
NA
ANKRD36BP2
NA
NA
NA
RGS9BP
RNASET2
LOC100652856
NA
NA
NA
NA
KIF6
LOC100509195
NA
NA
LOC645513
CADM1
NA
PWRN1
PWRN1
C20orf202
MYRFL
NA
NA
NA
NA
C18orf62
LOC100506016
POM121L12
SIM1
C2orf71
LOC283270
CELF2
FILIP1
NA
NA
NA
MAPK12
MAPK12
LOC150051
HEATR1
RGL3
ERICH1
ERICH1
NA
ADAMTS9-AS2
LY86-AS1
LY86-AS1
NAA15
LOC100507389
NA
NA
NA
NA
NA
NA
ZNRF2P1
LOC374890
LOC255025
KRTAP19-1
NA
LINC00515
LOC286189
NA
LOC284219
HEXA
EXTL3-AS1
LOC100288310
NA
LINC00606
LINC00606
NA
NA
LOC283761
FLJ39739
FLJ39739
ARHGAP22-IT1
ARHGAP22-IT1
NA
NA
NA
NA
SCML4
FLJ38379
FLJ38379
NA
LRRC52
NA
MAATS1
MAATS1
TMEM247
TMEM247
NA
NA
NA
NA
NA
LOC100507654
LOC100507274
LOC100507274
LOC100996570
ZNF573
DLG1-AS1
NA
NA
LINC00692
NA
MFI2
NA
NA
ACSF3
NA
FAM229A
HHIPL1
NAP1L4
NA
FLJ31945
NA
NA
NA
NAV2
LOC401098
LSAMP-AS4
SHISA9
NA
NA
NA
DRP2
SNAP25
C1orf204
PAX7
SLC7A14
C10orf40
NA
NA
LOC100506142
TTC6
NA
LOC100505624
NA
NA
NA
NA
NA
NA
CLDN10
WNT4
FLJ42709
FLJ42709
NA
DLGAP4
LOC283887
FAM216B
NA
NA
C20orf203
LOC100288490
PRCD
LOC652993
NA
EGFLAM-AS2
NA
NA
LINC00856
LOC286149
NA
NA
NA
NA
NA
LOC415056
NA
NA
NA
NA
NA
NA
PDE5A
PDE5A
NA
KRBOX1-AS1
RNF144A-AS1
RNF144A-AS1
POLR3B
POLR3B
NA
NA
NA
NA
NA
ZNF837
NA
TIPARP-AS1
LOC100652770
LOC100652770
NA
NA
LOC100132078
NA
NA
CEP290
LOC100506609
LOC283501
LOC285740
NA
IQSEC3
MEX3C
MEX3C
TPTE2P2
NA
NA
ARHGEF33
LOC440896
LINC00558
LAYN
LAYN
NPHP3-AS1
NA
NA
SORCS1
NT5DC2
LOC284751
PRMT5-AS1
APCDD1L-AS1
NA
LOC100505853
GIT2
GIT2
LOC100652911
NA
LEPR
LOC646168
CFLAR-AS1
KCNK10
NA
NA
LOC100506834
NA
LOC283484
NA
NA
LOC283854
NA
NA
NA
ZDHHC14
CCDC108
NA
NA
NA
TAF8
NA
NA
NA
OR2H1
OR2H1
NA
NA
NA
TTC23L
NA
LOC340107
NA
C1orf177
NA
NA
NA
NA
NA
RNF212
KCNQ3
LINC00665
LINC00665
NA
C5orf47
DICER1-AS1
YLPM1
LOC100505782
ITGBL1
ITGBL1
KIF5C
HAR1A
NA
ZSCAN30
SLC26A4-AS1
CHADL
TMEM198B
FAM111B
FAM111B
LOC254100
WDR17
RP1-177G6.2
DDX11-AS1
SSTR5-AS1
HM13
NA
NA
LOC100132735
C16orf92
CARS2
C11orf87
C11orf87
NA
NA
LGALS3
C17orf104
LOC283177
PROSER2-AS1
FAM181A-AS1
EIF1B-AS1
LOC100506107
LINC00648
FANCB
FANCB
LOC100506827
NA
RBPMS
ASPG
NA
NA
NA
NA
NA
NA
GEN1
NA
LOC100507584
LOC100507584
AREGB
NA
NA
MCOLN3
NA
FLJ12825
NA
NA
NA
DPY19L2P3
NA
NA
LOC283665
NA
FERMT1
NA
NA
NA
NA
NA
MIRLET7BHG
LOC283516
NA
PHIP
PHIP
NA
LOC339505
ABCC9
RTTN
LOC100505839
NA
NA
LOC284009
NA
NA
NA
LOC100130111
LOC100130111
NA
NA
NA
NA
NA
LOC100505878
FAM227B
NA
XKR6
NA
NA
LOC100505811
TREML3P
NA
DGCR10
NA
NA
NA
FLJ31104
SPATA13
LOC284578
LINC00507
FAM212B
LINC00320
LOC284788
NA
NA
LOC100240728
LOC100240728
NA
NA
PCCB
NA
NA
NA
NA
NA
NA
NA
STRADA
HECTD4
NA
LOC339862
WNK2
FAM201A
CCDC147
PPP1R12B
NA
LOC100506496
LOC100507300
LOC285084
VPS13D
ST18
SPAG17
LINC00624
NA
NA
LOC201617
LOC401312
LOC401312
LOC284080
LOC284080
NA
DCTN1-AS1
LOC285768
KCP
NA
NA
NA
NA
IQCA1
NA
VWA8-AS1
LOC348817
LINC00642
LINC00642
NA
FAM170B-AS1
NA
LOC340239
NA
TRIML1
LOC284688
GATM-AS1
NA
POLH
MARCH7
MARCH7
NA
NA
NA
NA
NA
CTBP1
PIKFYVE
MYO16
NA
NA
NA
ARMCX4
CHRM3-AS2
LOC100130548
NA
NA
NA
NA
NA
LOC400794
NA
LPAR6
NANOS2
IPO11
FHAD1
NA
NA
PDE6B
NA
NA
C21orf49
NA
LINC00476
NA
NA
ESYT3
NTRK3
FAR2
NA
NA
NA
NA
NA
LOC401134
LOC401134
NA
NA
NA
NA
ELMOD2
FAM135B
NA
NA
NA
NA
NA
NA
NA
NA
LOC654841
NA
NA
LOC100505658
NA
NA
GRID1-AS1
NA
LOC340094
LOC340094
NA
LOC100129175
NA
NA
NA
NA
ZNF787
NA
STXBP5-AS1
LOC100144597
LOC100144597
NA
NA
SIM2
MUC12
MUC12
ERVH-3
LOC100506498
LOC100127983
CDC42BPB
RPS9
ARID5B
LOC100506655
NA
ERGIC3
RABEPK
CP
NA
LOC389906
FBXO10
TBC1D16
NA
CCDC171
NFIA
NA
FAM78B
NA
TSPAN17
CSRNP3
CSRNP3
NUDCD2
TAF11
PLXNA1
MEG3
NA
FAM43A
NA
LOC100506369
NA
LOC284570
SRC
FLJ35024
AFAP1-AS1
NA
SF3B2
NTN5
SPTY2D1-AS1
ARHGAP29
RFT1
PPFIA2
EFCAB5
THADA
LOC100996549
TMEM72
NA
NA
SEMA6A
DIXDC1
NA
NA
DRAXIN
NA
LOC100506469
KPNA4
UG0898H09
UG0898H09
ZNF599
ZNF599
KRT7
KRT7
ANKRD24
ANKRD24
NA
EGFEM1P
FRRS1L
C14orf180
NA
NA
ALS2CR11
NHLRC4
NA
LOC100506351
NA
LOC285500
TMEM144
LMF1
LPP
VWA3B
NA
NA
LOC100131496
LOC100507032
CST13P
NA
LOC100505609
LOC100505609
DNM3
KANSL1L
NA
FAM184A
LRTM2
TPM1
C1orf86
VNN1
LOC145783
NA
LOC100508631
LOC148709
NA
FLJ37786
ZNF33B
LOC100996385
METTL17
NA
NA
LSAMP-AS3
PLGLB2
CRHR1-IT1
ATP1A4
LOC100506070
ADAMTS5
GUSBP1
LOC145757
LOC100507462
MLK7-AS1
ZNF391
LINC00703
LOC100506207
PHEX-AS1
SPATA22
SPATA22
NA
NA
HMGA2
FOXN1
NA
KIAA0430
ZNF264
ATOH8
NRXN1
TMEM134
SRRM3
LOC100128881
MAP4K4
C2CD3
NA
NA
NA
NA
RANBP10
H2AFY
LOC100130557
TSPAN3
ZNF252P-AS1
AP2A1
FRY-AS1
LOC100996552
LOC100996552
NA
LOC100506735
NA
ZNF790-AS1
TMED5
ZNF664
NBPF3
ZNF831
NA
SLC2A1-AS1
NA
NA
LOC100506089
PNLIPRP3
LINC00565
NA
LOC284276
NA
FARP2
NA
LOC100506885
NBPF5P
DSE
NA
NA
LOC145820
NA
NA
NA
CCDC67
PLK5
NA
LOC284260
NA
LRRC16A
GTF2H5
ZNF704
LOC100507353
NA
NA
SNORA78
NA
THEMIS
UBALD1
LOC100130992
NA
C3orf52
LOC286154
LOC286154
EXOSC10
LOC255167
NA
EXOSC1
NA
HCG27
NA
ELFN2
KDM4B
ABI3BP
NA
SLC9A5
C14orf64
LEKR1
NA
NA
NA
NA
RRP12
NA
NA
NA
NOC2L
NA
NA
KAT6A
RNF144A-AS1
NA
LOC101060609
NA
NA
INHBA-AS1
NA
MGC57346
LOC100131860
PSEN1
ST7-OT4
NA
NA
LOC100507254
NA
LCE1E
LCE1E
CLU
NA
LOC100507053
FMN2
NA
LINC00162
NA
MAGI1
CXorf61
LOC286190
ADAM23
ZNF732
ZNF732
LOC728606
FLJ35700
NA
LOC100506013
CNPY1
NA
NA
LINC00032
NA
ADAMTS9-AS2
FLJ42289
MCFD2
FLJ40292
NA
SOCS2-AS1
NA
NA
USP32P2
DIO3OS
SRGAP3-AS2
NA
TTLL11-IT1
NA
NA
NA
NA
NA
NXPH2
LOC283587
TRAPPC13
DAB2
ATP1A1OS
NA
NA
LYNX1
C1orf227
NA
CC2D2A
LINC00478
SNED1
SMURF1
NA
C3orf43
APCDD1L-AS1
NA
C21orf58
C21orf58
FLJ38576
IL21R-AS1
LTBR
NA
SIPA1L2
D21S2088E
MEIS1
NA
PROX1-AS1
ATG2B
NA
LOC100506844
SLC35G2
NA
NA
NA
LOC441666
NA
LOC100130357
NA
LOC100132077
NA
HSD17B12
GYPA
NA
NA
NA
LOC100506526
NA
NA
NA
NA
NA
NA
FBXO42
PRDM11
ATP13A4
NA
WDR78
LOC283688
LRRC39
LOC728868
SYMPK
LOC728084
KIAA2018
LOC285043
GBP6
GBP6
NA
LOC441167
NA
C11orf54
STK32A
C7orf71
NA
NA
NA
CHRM3
CHRM3
ANKFN1
NA
LOC100128420
JAZF1-AS1
LOC100507244
LOC100507244
KATNBL1
TENM3
NA
NA
LOC100506999
ZNF333
NA
LOC100652791
NA
TRIM16L
LOC100506379
LOC100506379
TMEM221
GRAPL
GRAPL
NA
NA
NA
NA
ARHGEF28
NA
ZNF138
FAM120A
LINC00689
LOC100507150
NA
NA
NA
ZBTB40
MACROD1
NUB1
NA
NA
NA
C21orf49
LOC401220
ZC3H12C
ALDH1L1-AS2
NA
NA
NA
TPPP2
NA
ZNF781
LOC646241
NA
EBF3
NA
NA
NA
NA
NA
LOC100288798
FAM170B
ARHGEF12
NA
TBX18
TBX18
MLL
NA
AFG3L1P
NA
LOC100129129
LOC100289094
NA
CDKN2B-AS1
ABI1
HMGA2
LINC00478
TIMM17B
NA
NA
NA
CBR3-AS1
CECR5-AS1
NA
NA
LOC728353
PAPPA
NA
NA
NA
RUVBL2
NA
ZFHX4-AS1
ZFHX4-AS1
BSDC1
NA
NA
ZNF483
LOC283070
LINC00645
SAMD14
SAMD14
SATB2-AS1
ARPP21
DLGAP1-AS2
NA
C11orf57
MCCC2
CXXC11
LOC100506071
RMDN2
NA
SLC29A2
NA
PAIP2
NA
LOC729870
NA
LAMA3
DIAPH1
NA
FHAD1
NA
LOC339260
NA
PTPRB
NUB1
NA
LOC389634
C1orf145
NA
NA
NA
SLC29A2
SLC29A2
NA
CCNB2
FLJ40606
NA
NA
LOC646168
NA
INTS10
SPAG16
PPP4R1L
CCDC66
NA
LOC100288122
NA
TMCO5A
NA
ZC2HC1A
CSTF3-AS1
NA
NA
NA
CBY1
CNR1
NA
NA
NA
LINC00665
NA
NA
NA
LOC645485
LHX9
CELF2-AS1
NA
NA
NA
GRIK2
WTAP
LOC283403
LOC221122
LOC221122
NA
NA
NA
CYP19A1
NA
NA
NA
FKBP4
FKBP4
NA
GLCCI1
GLCCI1
RBMS3
NA
NA
PCDH15
MEGF11
LOC286184
NA
NA
LOC728558
NA
PELO
ANKH
ANKH
NA
NA
GRIK1-AS2
LOC497256
NA
LINC00663
OTUD7A
NA
MARK1
NA
LOC339788
LOC100127974
NA
NA
NA
NA
NA
NA
NA
NA
NA
TSPAN10
PAQR9
NR5A2
LINC00705
NA
LOC100129455
NA
SAMD11
NA
LCNL1
NA
FAT3
NA
NA
NA
NA
LOC100130275
NA
NA
NA
LOC400568
NA
DLGAP1-AS3
NA
NA
NFE4
NA
LCE1B
NA
FGF13-AS1
NA
MCM3AP-AS1
NA
NA
NA
NA
INIP
NA
NA
NA
PCDH20
LOC387895
LOC100506392
NA
NA
LOC100128993
NA
NA
NA
NA
LOC100128198
KCNK15
NA
NA
NA
CALCOCO2
NA
HSPC081
NA
NA
METTL21EP
NA
FLJ37201
NA
TIE1
NA
NA
KIAA1652
NA
NBEAP1
NBEAP1
ITGAD
NA
LOC285878
SFT2D1
TRHDE-AS1
TRHDE-AS1
NA
ELFN2
FLJ37035
P4HA3
NA
LOC283731
NA
ALG5
NA
NA
NA
NA
NEXN-AS1
NA
NA
AQP4-AS1
FBXW2
NA
TOP1MT
NA
NA
NA
NA
PABPC1
DLGAP1
NA
ZNF568
DNHD1
NA
NA
DYRK3
MYO3B
GOLGA6L2
NA
NA
NA
NA
LOC387895
NA
NA
LOC643648
FAM217A
TEX26-AS1
NA
NA
NA
NA
LINC00619
NA
NA
NA
NA
NA
NA
NA
NA
NA
NA
NA
SLC17A1
SLC17A1
LOC100505875
LOC645188
NA
NA
NA
NA
NA
NA
NA
NA
PPIL6
LOC100133461
LOC389043
NA
NA
LOC151657
NA
RSU1
SACS-AS1
PGD
SLC25A3P1
NA
NA
NA
NA
NA
NA
NA
LOC100506379
NA
NA
NA
BCL2L13
NA
NA
LINC00556
LOC400590
LOC400590
NA
NA
NA
NA
NA
NA
NA
NA
MAOB
NA
NA
NA
NA
NA
NA
LOC646241
NA
TMC7
NA
NA
NA
NA
ZNF81
NA
NA
NA
CCDC14
LOC100507534
NA
NA
NA
NA
NA
NA
NA
NA
NA
NA
TXNRD1
NA
NA
LOC153910
NA
EYA4
LOC400654
NA
SLC22A25
SLC22A25
LOC285419
NA
LINC00616
FLJ32756
NA
JAKMIP2-AS1
NA
NA
NA
CLDN11
LINC00271
NA
NA
NA
NA
RAD51B
NA
NA
ADARB2-AS1
NA
NA
HECTD4
NA
NA
NA
GYPE
GYPE
NA
NA
VPS35
NA
NA
NA
NA
NA
NA
NA
NA
NA
TTTY7
NA
CDKL3
NA
NA
NA
LOC442028
LOC100506127
NA
VWA3B
NA
NA
NA
NA
NA
NA
NA
NA
NA
LOC728099
NA
LOC728099
LINC00485
NA
ANKRD30BP3
LOC100506122
NA
NA
LOC100270680
LOC283387
NA
NA
NA
PEX2
NA
NA
NA
NA
LOC283682
DNM1P35
NA
LOC285577
LOC648691
NA
NA
NA
TMEM151B
NA
NA
C1QTNF3
NA
LOC100507033
NA
RAPGEF5
NA
CCDC144C
NA
NA
CRYBB2P1
DOCK5
LOC339298
NA
NA
LEMD1-AS1
LEMD1-AS1
LINC00561
LOC286370
LOC339622
NA
NA
NA
LOC100128554
WARS2
NA
NA
LOC100506172
LOC100422781
NA
NA
NA
IGK@
NA
NA
NA
GABRB3
NA
LOC339975
NA
LINC00242
NA
RPUSD3
ERVMER61-1
ATP13A5
NA
NA
NA
NA
NA
NA
NA
NA
ZNF660
NA
NA
NA
NA
LOC100505716
PACRG-AS1
NA
LOC284661
LOC284661
NA
NXPE1
NA
STAU2-AS1
NA
KIAA1755
LOC100996590
LOC285627
LOC339894
SOHLH1
ARAP2
NA
NA
NA
LOC401497
NA
NA
NA
NA
NA
LINC00535
NA
ZNF568
NA
MAATS1
NA
NA
NA
LOC728012
NA
LOC283585
NA
NA
NA
ADAM29
NA
NA
NA
LOC284294
NA
NA
NA
NA
NA
LOC441009
NA
NA
CCDC144A
LINC00560
NA
NA
NA
RSU1P2
NA
NA
NA
NPSR1-AS1
LOC283214
CT64
NA
MYLK4
NA
FFAR1
NA
BEND7
NA
NA
SSPN
NA
S100B
NA
NA
NA
NA
DACT3-AS1
NA
NA
LOC283435
NA
LINC00343
NA
NA
NA
EPN2-AS1
NA
NA
NA
NA
NA
NA
LOC285501
NA
NA
NA
NA
SLC25A53
LOC728445
NA
LOC415056
NA
NA
NA
NA
NA
NA
NA
NA
SLC8A1
DNAH6
DNAH6
NA
NA
NA
HMGA2
NA
NA
NA
NA
NA
NA
NA
SLC25A53
NA
NA
NA
NA
NA
LOC286121
NA
NA
NA
NA
NA
NA
LOC441178
NA
NA
NA
NA
NA
NA
NA
NA
NA
NA
B3GALNT2
NA
NA
C12orf40
NA
NA
NA
NA
NA
NA
NA
LOC283352
LOC645513
NA
NA
NA
NA
MUC4
NA
NA
NA
NA
NA
NA
NA
NA
NUDT17
PKD1L2
LOC100133669
IL23R
NA
NA
NA
NA
NA
NA
NA
NA
LOC100996624
NA
SIGLEC16
LOC100505718
NA
NA
NA
NA
NA
ZMYM6
NA
NA
NA
NA
NA
NA
NA
NA
NA
NA
ANKUB1
NA
NA
DYNC2H1
NA
NA
NA
CSPG4P5
PHF2P1
NA
NA
FLNB-AS1
NA
LOC284798
LOC100505635
LOC100996490
LINC00838
C14orf39
LOC286068
LOC157931
NA
LOC400620
RIN3
NA
NA
NA
LOC100506730
NA
LOC100130654
NA
CCND3
NA
LOC284898
LINC00163
NA
NA
NA
NA
NA
NA
NA
SMEK3P
NA
NA
NA
NA
TRIQK
NA
NA
NA
NA
NA
NA
NA
NA
NA
GLYATL1
NA
NA
NA
NA
NA
NA
NA
NA
NA
NA
NA
NA
IQCA1
NA
FOXP2
NA
NA
NA
NA
NA
DEFB122
NA
LINC00555
NA
ZNF491
LOC151171
NA
NA
FLJ41649
NA
NA
LOC642426
VWDE
PDE5A
NA
NA
NA
NAV3
NA
PLXNA4
LOC286058
LOC574538
NLRP1
NLRP1
TEX9
NA
AMZ1
LOC339685
ZNF709
NA
ARHGEF7
NA
NA
NA
DNAH1
NA
NA
NA
NA
ANKRD30B
NA
NA
TTC6
NA
LOC283682
NA
NA
NA
NA
NAV2-AS5
FLJ30838
CSMD1
CSMD1
NA
OR7D2
NA
NA
NA
LOC400680
TRAPPC2
GVINP1
C15orf54
NA
NA
MIR4313
NA
C5orf42
LOC285819
NA
NA
LOC283112
SLC8A3
NA
NA
MYLK3
LINC00167
LOC100509814
NA
NA
FARP1
FARP1
FLJ10489
CARS-AS1
NCOA3
NA
ZNF391
LOC100506599
NA
NA
NCKAP5L
UBE2W
DNAH10
NA
LINC00340
TCEANC2
NA
NA
EBF2
LINC00659
C17orf104
PIEZO2
NA
LOC340090
LOC339539
NA
LOC255177
NA
NA
NA
LOC339442
SMPDL3A
NA
NA
NA
NA
LOC441666
LOC339978
LOC100505904
NA
NA
LOC100996486
NA
NA
NA
NA
LOC440704
C9orf89
ANKUB1
HCN1
TRAF3IP2-AS1
NA
NA
LOC284263
NA
CLNK
NA
PRTG
OFCC1
NA
NA
DLG5-AS1
NA
NA
LOC440028
NA
NA
NA
NA
LOC340074
NME9
NA
FRYL
LOC100130078
KRT40
KRT40
NA
RMST
NA
KIF6
HOXA-AS2
NA
NA
LOC401176
CCDC88A
FRYL
NA
NA
C10orf90
LOC400548
NA
NA
NA
NA
NA
RORA
NA
NA
NA
NA
NA
NA
C3orf65
NA
NA
NA
LOC157381
NA
LRRC8C
NETO1
NA
LOC284632
LINC00299
NA
NA
NA
LOC100996665
NA
NA
MDS2
TMEM232
NA
DNAJB8-AS1
UBXN4
NA
NA
NA
LOC339260
NA
NA
NA
C3orf56
LOC100507351
WWTR1-AS1
NA
DAND5
NUDT12
LOC339807
NA
NCALD
NIPAL1
NA
NA
NA
NA
LINC00210
LRRC37A5P
NA
ZNF32-AS3
EFCAB6
NA
NMNAT2
NA
DSCAM-AS1
NA
NA
NA
LOC339568
METTL15
WDR11-AS1
NA
NA
DDX6
LOC100272228
EP400NL
NA
NA
NA
NA
NA
NA
NA
NA
NA
NA
AOX2P
LOC541471
NA
NA
GLB1L3
NA
CHCHD5
NA
NA
NA
LOC400456
NA
FAM86B3P
NA
FAM170A
NA
LOC339468
LINC00862
SH3PXD2B
FLJ25328
NA
LINC00102
FAM45A
LOC441086
NA
NA
LOC340357
NA
NA
NA
NA
NA
NA
NA
LRRC16A
NA
NA
MACROD2-AS1
ZNF707
NA
NA
NA
WDFY3-AS2
NA
NA
KIAA1217
NA
LOC503519
NA
HBB
NA
LOC441025
NA
NA
LINC00564
NA
NA
NA
NA
NA
ITGB8
LOC646522
RPS15
TBX5
NA
NA
NA
NA
GPD1
GPD1
NA
LOC100506195
LOC100506195
LOC338694
LINC00620
NA
NA
NA
NA
LOC340581
LINC00460
NA
NA
NA
NA
NA
NA
LOC100289090
NA
NA
NA
NA
NA
DNAH12
LOC100507053
ARNTL2
NA
NA
NA
NA
NA
NA
NA
UBR4
NA
LOC388456
NA
NA
NA
NA
NA
MGAT5B
NA
NA
LINC00301
NA
NA
NA
F11
NA
NA
NRG1-IT1
NA
NA
NA
NA
NA
ACVR1C
NA
NA
NA
NA
NA
NA
MACROD2
NADKD1-AS1
LOC414300
TMBIM4
CENPI
NA
NA
FAM170B-AS1
NA
NA
TBC1D8B
NA
NA
NA
NA
NA
NA
DNAH3
NA
LINC00572
NA
NA
NA
NA
NA
NA
NEGR1-IT1
NA
NA
NA
NA
NA
IRGM
NA
NA
ZNF628
C21orf91-OT1
NA
NA
NA
RNF216
D21S2090E
MAPT-AS1
LINC00173
LINC00307
NA
NA
NA
NA
NA
NA
ATP4B
NA
NA
NA
NA
NA
SOX6
CCDC141
PARVA
NA
NA
NA
PKD1L1
MYLK
EPG5
NA
METTL20
METTL20
NA
NA
NA
LOC285638
NA
SLC9C2
STL
ZDHHC2
NA
DUSP16
NA
DKFZp451B082
MOB3B
DDX10
NA
ITPK1-AS1
RAPGEF4-AS1
HYDIN2
NA
HMCN2
GADL1
NA
NA
NA
NA
ANO8
NA
NA
AHNAK
NA
INPP5B
LINC00559
NA
LOC285463
LOC152274
RPL34-AS1
PIEZO2
LOC401324
CDH4
LOC340184
NA
SRGAP3
NA
LOC286359
KCNT1
LOC157273
NA
NA
MTBP
BTRC
TMEM72-AS1
LOC729652
FHAD1
NA
TNNT2
SYT9
HERC6
NA
LOC285778
MORN1
LACE1
ALS2CR11
FCRL2
CDON
LOC150577
NA
LOC285422
FRYL
PPP4R1
LOC285300
NA
NA
HSD17B4
NA
NA
NA
ZNF583
LINC00032
LINC00842
C1orf180
DISC1
NA
NA
GRIK2
ZBTB8B
NA
LOC100507283
LOC100130278
IFT122
NA
NA
FAM83C
MCF2L
MCF2L
C2orf50
GAB4
LINC00858
LOC100131763
NA
FHAD1
NA
AKNAD1
NA
NA
SH2D4B
LOC283045
NA
NA
TCEANC
LOC283194
SPATA31E1
LOC284395
WDR72
C1orf220
MAGI1
RAPGEF5
NA
INTS4L1
LOC441178
CRABP1
NA
LCTL
LOC100129620
SOBP
GARNL3
NA
WDR11-AS1
FAM45A
LOC401463
PLD5
NA
LOC284100
NA
NA
FHAD1
NA
MRPS27
TPT1-AS1
NA
CEP41
ANKRD31
NA
NA
NA
COL27A1
CAST
LOC100132354
NA
COL18A1-AS1
LOC100130456
ZNF804B
ZSCAN23
TMEM235
KNCN
LOC339593
LOC100131347
NA
TREML4
NA
LOC144742
HOTTIP
HOTTIP
NA
C17orf104
CAD
NA
HMCN2
LOC285857
NA
NA
FBXW12
NA
NA
NA
NA
LOC256021
FLJ35816
NA
FLJ33544
DTHD1
LOC93444
LINC00841
ZNF519
NA
C10orf90
LOC100131756
FAM91A2
LINC00700
NA
NA
IFT80
NA
LOC729866
NA
WDR49
ATP1A4
NA
EMID1
LOC285766
NA
NA
KLHDC1
NA
C9orf47
LINC00491
LINC00491
LINC00410
NA
LOC100127940
IQCF5-AS1
RPAIN
NA
LINC00486
LOC219690
NA
POLR3A
FAM71E2
NA
FLJ32790
LINC00304
NA
NA
NA
CHRM3
NA
CECR3
NA
LOC339260
NA
CASC2
CASC2
SHANK2
FLJ35934
LOC219688
DOPEY1
NA
NA
LINC00320
C18orf62
LOC400748
LOC146795
NA
NA
PNLDC1
LOC100507435
SEC16B
NA
LCNL1
KRT72
MRGPRG-AS1
DLEU2
LOC100130264
LOC100499227
NA
LOC286442
FLJ37644
FAM161A
NA
LMOD3
LOC100130815
NA
NA
ATP5O
LOC100131551
LOC100128830
NA
ASIC5
NA
SNRK
ASB10
LOC647323
NA
NA
NA
NA
NA
TMC1
CCDC36
LINC00221
C15orf55
NA
NA
MEI1
NA
DNAJC13
NA
EDN1
NA
FHAD1
MGA
RUNX1T1
LEKR1
NA
LOC100131864
ZNF852
RAMP2-AS1
NA
NA
ASB15
TBL3
BTN2A2
NA
NA
LOC100128594
LOC400752
NA
NA
GLS2
GLS2
NA
CASP12
NA
SLC9B2
LOC100289045
CCDC148
LOC643659
NA
NA
NA
NA
NA
HYALP1
NA
NA
NA
ST7-AS2
NA
KRTAP11-1
OFCC1
NA
C14orf178
NA
NA
NA
NA
CDC42BPG
KIAA1211
NA
NA
NA
FAM117B
NA
FOXP2
NA
NA
TNR
NA
SNHG4
KRTAP13-1
NA
NA
NA
NA
TBX20
NA
NA
ZNF92
NA
SETDB2
KRTAP8-1
NA
SLC8A1
NA
NA
PRMT1
OFCC1
AFF3
OFCC1
NA
SRC
NA
NA
MAP3K2
MAP3K2
NA
NA
NA
ALB
NA
SLC8A1
NA
DNAH6
DNAH6
RARA
LHX9
LHX9
LINC00529
MLL
EGFR
TCP11L2
TCP11L2
NKX1-1
RNF141
LINC00628
NA
NA
NA
NA
NA
TATDN2
NA
NA
ZSCAN5A
NA
NA
SP140L
NA
PWP2
NA
DYNLRB1
NA
NA
KIAA1671
NA
NA
NA
NA
NA
NA
MROH1
FUT6
MUC6
TUBA1B
NA
NA
DIP2C
LOC400940
LOC400940
NA
DTYMK
NA
HECTD2
NA
SMAD4
NA
NA
NA
NA
FUS
LOC100128281
LOC284630
NA
ALDH3B1
NA
NA
NA
LOC100132815
FGD2
METAP1D
RPL13
NA
MEDAG
DKFZp434E1119
PAK1
PIEZO2
NA
ABCA8
ABCA8
TNK2
LOC100128262
NA
NA
DUOX1
NA
NA
NA
FLJ37035
FLJ37035
NA
NA
NA
TRIM36
TRIM36
IKZF1
NA
NA
KIAA1731
LOC100506411
NA
NA
NA
NA
NA
SRRM5
NA
NA
NA
SNORA71A
SNORA71A
NA
NA
TJP2
ZBED6
NA
NA
NA
NA
NA
NA
NA
NA
NA
NA
METTL15
NA
FLJ46026
FSTL4
LOC283693
NA
NA
NA
NA
NA
SLC17A4
NA
NA
C4orf21
LMO3
LMO3
CHML
CHML
NA
NA
NA
NA
NA
NA
NA
NA
NA
NA
NA
NA
NA
LOC100505534
DLEU7
NA
ARHGEF12
NA
NA
CD6
TTLL5
MYNN
MYNN
PIEZO1
NA
FABP6
NA
LIMS1
CARHSP1
CARHSP1
NA
HOPX
HOPX
NA
NA
CALML4
CALML4
NA
NA
NA
NA
NA
NA
NA
NA
NA
NA
NA
NA
NA
NA
NA
NA
TCEA1
NA
NA
NA
NA
NA
LOC338651
NA
NA
DGCR12
NA
NA
SH3GL1P1
SH3GL1P1
RALGAPA1
RALGAPA1
OR5E1P
OR5E1P
NA
NA
NA
OR2M4
PPP1R11
MAF
DNTT
DNTT
SNORA68
SNORA68
NA
NA
NA
PLD4
NA
NA
NA
CTNND2
NA
NA
NA
CD6
CD6
LRRC40
NA
LOC100507494
NA
NA
KCNK1
KCNK1
NA
NA
NA
NA
NA
NA
NA
NA
NA
NA
NA
NA
NA
NA
NA
ERVK13-1
FBXO9
NA
GNG4
CWF19L2
CWF19L2
NA
LOC729324
NA
CUX2
NA
NA
NA
NA
NA
NA
NA
NA
NA
NA
NA
NA
NA
NA
NA
TEX9
NA
NA
NA
NA
NA
NA
NA
NA
NA
NA
NA
LOC100507654
LOC100507654
CCDC168
CCDC168
NA
NA
NA
NA
NA
NA
NA
NA
NA
NA
VRK3
NA
NA
NA
NA
RPS10P7
SVEP1
NA
NA
NA
LOC728716
LOC728716
NA
FLJ34208
FLJ34208
NA
NA
MACC1
NA
NA
NA
DNAH1
DNAH1
NA
NA
NA
NSF
NA
NA
NA
NA
FGF22
FGF22
NA
SBF2-AS1
TOP1P2
TOP1P2
NA
NA
NA
LOC283674
LOC283674
NA
PER4
PER4
TRIM42
NA
NA
GATM-AS1
NA
NA
NA
NA
NA
NA
NA
NA
NA
NA
NA
NA
NA
THADA
THADA
NA
NA
NA
NA
NA
NA
NA
NA
C9orf173
HPYR1
HPYR1
NA
NA
LINC00527
LINC00527
TFB2M
TFB2M
TYRO3P
TYRO3P
NA
NA
NA
NA
NA
NA
NA
OR7E104P
OR7E104P
NA
NA
SPRY4-IT1
SPRY4-IT1
NA
NA
NA
NA
NA
NA
NA
NA
ARID1B
NA
NA
NA
NA
NA
NA
NFE2L2
SH3GL1P2
SH3GL1P2
SH3GL1P2
C20orf181
OR1C1
OR8G2
OR8G1
OR8G1
OR1Q1
OR4D1
CLN6
NA
NA
NA
NA
NA
NA
NA
NA
NA
NA
NA
HMGA2
OR2L2
OR2L2
OR2L1P
OR2L1P
OR5J2
OR5J2
OR5H1
OR5H1
OR9A1P
OR10A3
OR10A3
OR10D3
OR10D1P
OR1J2
OR4C1P
OR2K2
OR2K2
NA
CTTN
NA
OR5L2
OR5K1
OR13C4
NA
NA
NA
NA
NA
FOXD4
NAV2
NAV2
BDNF-AS
DNAH1
NA
NA
NA
ZNF135
PSEN1
PLXNA3
NA
NA
TREML4
TREML4
NA
NA
NA
NA
TREML5P
OR2H1
NA
NA
SNORA74A
SNORA74A
NA
NA
NA
TFE3
ZNF28
ZNF29P
ZNF29P
NA
DNAH14
DNAH14
DEFB114
NA
NA
NA
NA
NA
CLIP1
NA
MCAM
HMGA2
HMGA2
NA
DEFB124
NA
NA
NA
NA
TROAP
GAD2
CADPS
C11orf96
CAMSAP3
CSAD
NA
NA
ZNF208
ZNF208
LOC100505851
NA
NA
LOC100506172
NA
PLIN5
PLIN5
EAF2
CHRNA10
NA
ATP8B5P
LOC100631378
CDNF
TMEM232
LOC100507498
FKBP15
SLC22A23
SLC22A23
ATP9B
NA
LOC285692
NA
ATP10A
NA
RGS13
NA
NA
MYLK
ECM2
RP2
NA
LOC100506083
UHRF1BP1
LOC100505518
LOC643355
NA
VWA9
RBM26-AS1
LOC100507140
LOC100506392
BEND6
TTC23
LOC100507173
LOC401442
LOC730441
CLK4
DCAF13
TTLL13
NA
NA
NA
NA
LINC00165
CCBP2
NA
NA
LINC00240
NBR1
SLC8A3
NA
NA
CYP27C1
NA
LOC100506025
NA
LRTOMT
NA
DNAJC2
LOC100507283
FANCD2
FANCD2
NA
NA
NA
NA
NA
NA
NA
NA
OPN5
NA
NA
SLC24A4
IQUB
MYLK3
LOC100128343
EFCAB1
CX3CR1
NA
NA
NA
ADAM18
NHEG1
RNASET2
NA
BMP1
BMP1
NA
LINC00458
FAM13A
METAP1D
LOC642852
LOC440864
LRP1
CDC42BPG
LMF1
IQGAP3
NA
C15orf62
NA
ABCB5
SRRM3
ZNF836
LOC100287177
TP53BP1
NA
NA
ABCA4
SETD5
SOX13
SLC44A5
SLC25A24
NA
LRRC63
CCNC
ARSK
SRCAP
UBR2
PPARGC1A
NA
NA
NA
NA
TMPRSS12
NA
MYO3A
NA
NA
NA
PRCP
TCP11L2
NA
NA
SCML4
NA
ZNF93
FAM43B
NA
LOC400655
SRGAP1
LOC100134368
PIK3C3
NA
BIVM
GRIA3
CROCCP2
CROCCP2
RNF187
LOC731779
NA
NA
IRGQ
LINC00663
LINC00857
PTPRG
LOC100507266
NA
LINC00488
SLC5A9
GLI3
NA
CCP110
NA
KCNIP3
LOC100129098
KIAA1656
LRRC59
LOC100507194
TMEM67
NA
CSGALNACT1
TNKS
MGC15885
MEIS3
NA
AGO4
FLG2
TMEM67
NA
NA
NA
LINC00682
NA
CLDN4
SAMD5
NA
NA
NA
NA
PGM2L1
NA
NA
KCNT1
PPFIBP1
FAM160A1
CNBD2
ZNF876P
LHX8
FRMD5
NA
NA
DKFZP434L187
SNX22
NA
NA
NA
NA
NA
TP73-AS1
HEATR5B
PRDM5
NA
NA
NA
LINC00516
NA
LCN15
NA
NA
NA
NA
NA
NA
ESR2
GDA
NA
NA
NA
NA
NA
AGBL4
NA
NA
NA
LOC201651
EREG
NA
NA
NA
F11
NA
NA
SAMSN1
KANK2
NA
NA
IQCH
IQCH
LCN8
NA
GMNC
OSBP2
LOC100128079
SEPSECS
SOX5
EEPD1
NA
KIRREL3-AS2
DACT2
MLLT3
NA
LOC100506895
NPAS3
NA
NA
PP12613
NA
NA
POU2AF1
FMO5
NA
AK7
AK7
NA
NA
NA
BCL2L14
NA
NA
ASZ1
MROH2B
NA
NA
CASKIN1
NA
NA
NA
NA
PRKCZ
TBC1D26
NA
LINC00276
NA
NA
NA
NA
NA
NA
ATP8A1
RNF157
ZPLD1
NA
LOC285423
NA
LRRD1
RFTN1
ST8SIA1
NA
SLC25A18
NA
NA
NA
NA
LOC729307
NA
STRN
STRN
LOC100996590
PWRN1
LOC440346
NA
NA
NA
LOC100131655
NA
NA
NA
NA
LOC728114
DYNC1I1
NA
NA
LPHN2
NA
NA
NA
NA
TRAF5
LMF1
LIPJ
MEGF11
LOC100302640
GLB1L3
LOC286135
NA
LOC100133612
FLJ16124
NA
NA
NA
NA
NA
LOC100507386
NA
NA
NHSL2
NA
PREX2
ZNF664
SLC6A16
NA
NA
NA
NA
NA
GRK5
NA
MYLK
NA
NA
UNC13C
LOC100288721
NA
NA
HKR1
HKR1
LINC00566
DLEU7-AS1
NA
LOC152586
NA
CASP8AP2
LOC400958
GNN
LOC643711
NA
CHIAP2
NA
NA
NA
TACC2
CPXM2
ZNF396
NA
NA
NA
NA
NA
LOC100130581
RNF144A
MIPOL1
NA
NA
SUV420H2
NA
NA
NA
NA
DOCK5
NA
LOC100506679
NA
NA
NA
NA
NA
NA
NA
NA
NA
LINC00521
MDGA2
PP12708
NA
PDS5B
NA
NA
NA
NA
LOC285847
NA
NA
UCHL5
NA
CCDC169
NA
NA
EGFLAM-AS4
CSMD2
NA
INTS7
NA
NA
FBXO34
GRASPOS
NR1I3
LINC00671
LSAMP
NA
NA
NA
NA
MKL2
ZBED3-AS1
NA
FRRS1
LOC284260
GNN
NA
NDST4
NA
NA
CFHR3
NA
NA
LATS1
NA
MGC27382
CLNK
NA
HECTD1
NA
NA
NA
NA
NA
NA
NA
NA
NA
GATA4
NA
NA
LOC646736
NA
CLDN10-AS1
TBL1X
NA
NA
NA
NA
ST18
NA
NA
HTA
NA
C20orf62
NA
NA
BDH1
NA
NKTR
LRPPRC
NA
NA
ATM
STX8
DDX3Y
EPT1
LINC00689
BMP1
NA
FAM66C
FAM66C
FAM47E
KLC3
NA
LOC100133131
NA
FLJ13197
DDX52
SNTG2
NA
TMPRSS2
LOC643201
LINC00452
NA
C1orf61
EIF4EBP2
NA
ANKRD30BP3
NA
ART1
NA
NA
SOX6
NA
NA
NA
NA
ABCB4
NA
FILIP1
OR51B5
FHL5
XYLT2
NA
CMPK1
NA
TACC2
NA
NA
NA
CCDC91
LOC729291
NA
NA
MPZL3
MPZL3
NA
NA
NA
NA
NA
NA
NA
NA
NA
NA
TCEB3
TCEB3
NA
NA
NA
NA
NA
NA
NA
NA
NA
NA
CCBL1
CCBL1
NA
DTX2P1-UPK3BP1-PMS2P11
PTPRF
PTPRF
PTPRF
SPTBN1
SPTBN1
EIF3F
CCND2
MMP2
THBS1
CPE
CPE
CDH1
CDH1
HTRA1
SLC2A1
BGN
NA
SDC1
SDC1
TOP2A
ENC1
ADRBK1
CLDN4
COL6A3
CNN3
FAT1
KRT18
CALD1
KRT19
HSPG2
DHRS7
SLC29A1
SLC29A1
KRT5
EFEMP1
EFEMP1
COL3A1
B4GALT1
CEACAM5
DCN
PSRC1
PPP1R12B
PAPPA
EGFR
EGFR
LTF
EFNA1
SFRP1
SFRP1
ARHGAP35
BIRC5
BIRC5
DGCR2
WWTR1
WWTR1
WWTR1
CHPF
PPP2R5A
DKK3
MTMR3
LAMA4
CHERP
PLK1
E2F4
TACSTD2
TACSTD2
TACC2
MGP
COL1A1
SPOCK1
SERPINA3
SRF
NA
ZER1
ERBB3
PCOLCE
RANBP1
FXYD3
CSH1
TRIM29
SNAP25
TNFAIP2
PRSS8
FOXM1
TYMS
IRF6
MED14
APBB1
LMO7
FMOD
ITM2A
SYNE2
FBN1
E2F1
CDC20
PPP2R1B
EPHB4
ANK2
ANK2
YES1
YES1
SOX9
SOX9
WNK1
CAPN6
CAPN6
CREBZF
FBLN1
FBLN1
LOXL2
LOXL2
LOXL2
STMN2
SEMA3B
NA
THBS2
GPRC5A
ALDH1A3
CDK1
CDK1
MYO6
MYO6
CDH3
ATP1A2
ATP1A2
CAV2
MMP15
KIF3C
HES1
PSG3
TF
MFAP2
CCNA2
MME
MME
EML3
SCNN1A
COL15A1
NA
RCAN2
EPHA2
GFAP
GFAP
KLF9
LOXL1
ARL4D
FSTL3
ALDH5A1
SKP2
GPRC5B
MID1
FGFR2
CX3CL1
FRZB
FRZB
DIO2
CEACAM6
DLGAP5
MPZL2
TPD52L1
PCGF2
VSNL1
VSNL1
CSH2
TSPAN8
TNK2
MAPRE3
KIF1A
PALM
ACTN2
ACTN2
SMARCA1
SMARCA1
SMARCA1
MMP11
MMP11
FBLN2
HEPH
HEPH
ARHGAP29
HPGD
CXADR
NA
CNN1
NEBL
CA12
CDC6
FZD6
C21orf2
PAWR
LCMT2
KDELR3
CELSR2
WASF3
SFRP4
AGAP1
MEIS1
CDC45
HSD11B2
MZF1
TPST1
CDO1
MB
PKNOX1
PIGR
SLC17A7
SLC17A7
GULP1
ELOVL6
MMP7
CHGB
LGALS4
PPP1R3C
SORBS2
NA
LOX
PROM1
CYP11A1
GTSE1
GTSE1
COL11A1
GOLIM4
RGS4
RGS4
ABCA3
LIMK1
NA
REEP1
KHSRP
FGFR3
FGFR3
EML2
FLT1
LARGE
LMO3
SLC2A5
TLE2
NA
GAS1
SLC16A2
EDNRA
INA
PTPRZ1
PC
CDC7
HSD3B1
TOX
NA
VTN
NA
CELSR1
STAR
AHSG
DZIP1
L1CAM
BSN
NUAK1
STC1
STC1
STC1
DKK1
HMGCS2
CCDC85B
ITGB3
ITGB3
NA
COL17A1
CGA
TFAP2A
ALPP
SIKE1
FOXA1
MUC2
RAPGEF5
SGCE
NA
CDC25A
CHGA
ALDOB
MAPK4
F5
SCN3B
SCN3B
COL9A3
CDH13
STX1A
KLK6
KRT15
CSPG4
TAGLN3
NAP1L3
HLF
HLF
NA
GNAO1
GNAO1
THBS4
MLF1
EML1
EML1
RRAD
CADPS
DHX34
HSD17B2
FGD1
PSG5
ENPEP
ENPEP
NA
DCX
DCX
LEPREL2
SERPINB5
BAIAP3
MSLN
NEURL
ZFYVE9
MUC4
PTGER4
SAP30
TRIM3
SOX11
SOX11
SOX11
C11orf80
PLN
PLN
ALDH3B2
PTPRG
SNAP91
PTPRCAP
SSPN
GC
SHROOM2
ITIH2
GNAZ
CDK5R1
FGFBP1
MBNL2
FABP7
FABP7
EFNB3
ORM1
NA
GABRP
KIT
NEB
IDUA
SPRR1B
ENPP1
CYP2J2
MTMR11
MPDZ
AOX1
ORC1
GFPT2
SNPH
APOB
ARHGEF4
PLCE1
NEFM
FGF1
FPR1
NA
MOK
NCAN
NA
CLCN4
SLC6A1
LRRN2
SPTBN2
GCAT
CDC25C
DDR2
KHK
ADAM8
HNRNPD
SPINK5
DNALI1
TGFBRAP1
PBX1
AMPH
INHBB
PGC
CDK20
NA
GTPBP1
GAD1
GLRB
GLRB
TFAP2C
CKMT2
KCNJ8
KCNJ8
SMPDL3B
DDC
SNTB2
SLC15A2
KIF5A
RAMP3
CLDN10
REEP2
DCT
DCT
SULT1C2
CSPG5
NA
DYNC1I1
CRABP1
GRIA2
AKAP6
BBOX1
HOXB6
SLN
MDFI
INPP4B
LRRC17
FXYD1
MDM2
TNNC2
ANK1
DCLK1
SEMA5A
ATP2B4
SLC22A3
ITGBL1
HIP1
BMP5
BCHE
NPY1R
MFAP3L
ATP2A1
PRL
MST1R
CD3E
MC1R
SCNN1B
KLK11
DACH1
ATP6V1B1
SCRG1
AMBP
VGLL1
GJB3
DPYSL4
KIAA0408
GHR
SRPX2
PDE10A
CYP17A1
PTPN14
VIL1
CPB1
TCN1
ZNF415
PRSS12
HOXD4
HAPLN1
CALD1
RUNX1T1
GLS2
CDH6
PCDH7
PCDH7
HSPA4L
CR2
PCP4
CSRP3
MSX2
MSX2
PAGE4
SERPIND1
NOS3
FGFR1OP
MYL3
OLFM1
PDE9A
DSG3
SLC44A4
TRAIP
PSG7
LRP6
MYOM1
MMRN1
MST1
CPA1
PRRG2
MEOX1
F10
CPA3
CALB1
CALB1
KALRN
SH3GL3
SH3GL3
BAI3
PPP2R2B
PAX6
WNT2
FGA
FGA
RAPGEF4
PCBP3
TSPAN9
FMO1
NCAM2
GAL3ST1
MTTP
AP3B2
ACAN
TNNT3
TYRP1
GFRA1
SCGN
MAP2K6
HSD17B6
ATP6V0A2
PTPRD
NA
PAH
POMC
PKP1
TENM1
OSMR
ABLIM3
NCOA2
AFF3
PGAM2
KCNQ2
DOC2A
CBLN1
CYP1A1
SH3GL2
CRP
ITIH3
AKAP7
F12
DUSP9
RAMP2
BIK
FGF7
KLK13
ARVCF
NA
WISP2
TNK1
NOVA1
NRXN3
SLC3A1
SLC3A1
TRPC1
ASPH
WASL
MAT1A
GRM3
REG3A
SIX1
DBC1
PCSK1
CCK
MMP3
HSD17B1
CLGN
PART1
PART1
GYPA
GH1
VNN1
CACNA1H
PRSS22
GAS2
GABRB3
SLC14A1
SPIB
GREB1
SLC7A4
PTPN11
PTPN11
PRSS1
ITPKA
ZBTB16
REG1B
JAKMIP2
NLGN1
ARSE
KRT1
PNOC
KCNN3
OMD
PTH1R
PNLIP
GRIN1
GRIN1
S100A7
SLC4A3
VNN2
RAB3B
GPA33
CGREF1
CYP3A7
MYH3
TDO2
CLTCL1
VIPR2
VIPR2
MYH1
KCNK3
RXRG
CSHL1
MMP13
AADAC
NA
HOXD1
HOXD1
EPHA1
SCGB2A1
SFTPC
DPEP1
CLCNKB
MOG
NPY
PRG4
ACTL6B
KIAA0319
FOXG1
DSC3
MAPK11
NOL4
OVOL2
KNG1
PPIL2
ACADL
ACADL
EPHA3
KEL
KALRN
PLCH2
PTPRR
CTH
NA
NELL1
PRKCH
ECM2
ISL1
AFF2
RGS11
ANKRD7
BHMT
AMPD1
ZNF135
SLC26A3
MAGI1
RHAG
CHP2
CELA3B
RLBP1
GDF10
SYT5
SYT5
MAB21L1
CLCA2
CLCA2
ZC3H7B
IL13RA2
ARG1
CDSN
NME5
CEACAM7
CEACAM7
MEOX2
MEOX2
RCVRN
GRB14
CA4
CETP
SELE
OPCML
RASA3
CST1
ZNF507
HRG
CILP
PAX2
PAX2
LHX1
B4GALT6
TM4SF5
PRKCE
AVPR1A
AVPR1A
DLG2
BLK
TGM4
ZNF239
GPLD1
GPLD1
GPLD1
LEFTY1
GCM1
CDH18
ADCYAP1
NEUROD1
HOXA4
RGS7
NTS
SULT2A1
SULT2A1
HSD3B2
PTHLH
MYBPH
C8A
RYR3
LECT1
SPINK2
PLA2G1B
GUCY2C
ABCB8
NA
NA
SMAD9
RFX1
SYN3
GRP
CDH15
SHC3
CARTPT
NR1H4
PON1
LGI1
APCS
COX6A2
SLCO1B3
GNAL
PTGDR2
XCL1
REN
CPLX2
MYF6
ZIC1
HSPB3
SLC6A15
FOXF2
BDNF
CACNG3
SERPINA7
CDX2
PDE3A
PDE3A
PF4
MYBPC2
NA
MAPT
NPFF
ZNF536
FGF9
SMCP
TLL1
NOX1
GCG
MLANA
MLANA
ZNF143
F2RL1
HAS2
EPYC
SEMG1
PDE1B
NA
NA
MASP1
RHO
GABRA5
DIO1
WNT2B
WNT2B
AJAP1
BMX
ACSBG1
ACSBG1
CSH1
NOVA2
KIAA0125
TRPM1
LDB2
CD5
DLGAP1
ITGA2B
ITGA2B
FMO3
UGT2B4
SIX2
CYP4F3
CDH16
SIGLEC6
CYTH3
T
GABRR1
RIBC2
TRPC6
SMARCB1
GRIN2A
SLC2A2
KLKB1
TAC1
CLUL1
SIM2
AKR1B10
OPRL1
PSG11
PTP4A3
CEACAM1
NKX2-5
ZKSCAN8
DAZL
RAG1
PASK
HOXD3
HOXD3
ENDOU
LIPC
MAGEC1
F11
C2orf27A
ADAM22
DKK4
TRH
PDE6A
PRPH2
SSX1
CHRNA1
HTN1
NA
TNFRSF17
DSG1
HAL
NR0B1
GLI1
HBZ
CPB2
POLR3G
NA
UPK3B
NA
IGLL1
SP4
CEACAM8
GABRA1
CD5L
ATF7
ASIC2
PDIA2
KCNJ10
PNLIPRP1
XK
TEK
TMEM257
NTNG1
UMOD
SYNGR4
C9
ECE2
TNFRSF8
GRIA3
SSUH2
NA
BFSP1
PCYT1B
RDH16
NA
PDE5A
CD96
FKBP6
ACRV1
GAD2
FGF4
AQP8
HTN3
WISP1
NAT2
SCGB1D2
PDYN
DGKI
ZNF44
CTF1
SPAG8
POM121L9P
AGFG2
OXTR
SLC4A10
SEMA3F
HBD
STATH
AFM
CRYBA4
GABRG2
EPHA7
CDH4
GCKR
CHAD
ELANE
SLC17A1
CA6
SLC1A6
GP9
GH1
GH1
NA
ACTN3
AMHR2
SALL1
PPP1R3A
C19orf57
MATN1
CLDN11
FOXE1
TAT
IL11
IL11
GUCY1A2
H6PD
PCDH8
SRD5A2
DCC
POU4F1
LCT
B3GALT5
LPHN2
KLF12
CXCR6
FLT3LG
CRYBA1
FGF18
CCL25
TNR
IL12RB2
NR1I3
PHOX2B
GABRB1
MMP16
GABRA2
RAB27B
AKAP4
ZPBP
NKX3-2
CRISP1
GLI2
GRIN2D
SLC6A9
THRB
SCN8A
CACNA2D1
SLC17A4
HAVCR1
IMPG1
SLC16A7
PARK2
PAX9
EN2
AOC2
KRT75
HRC
SLC18A1
CELA2B
PYY
CC2D1A
POU3F2
NRAP
LEP
SLC17A2
AKR1D1
KCND2
LTK
RPE65
KCNJ12
ZNF117
NA
PRKG1
ZNF667
PHF2
ATP4A
ALPI
KCNJ3
CITED1
MSTN
MYOZ2
CDH12
SLC18A3
ADCYAP1R1
TBX5
KIAA0087
CACNA1B
GNGT1
CD101
CDH11
GPC5
PTGFR
FRK
TLX1
GABRA6
GPR19
SLC10A1
AGRP
CNTN6
ZIC3
OTC
NR1I2
NR1I2
FSCN2
RBMXL2
RBMXL2
CETN1
GABRA3
USP2
SLC9A3
USP2
GSTTP1
F9
F2RL3
AANAT
HIST1H2BN
KLRAP1
CDON
GRM5
LHCGR
C4orf6
ZFY
KCNA4
SLC28A2
SIX6
LEPR
MBL2
DSCR4
LINC00483
FEV
CNGA3
APOF
KDELR3
DSCR6
DEFA4
SPAG11B
ZNF80
NEBL
RNF185-AS1
MYOG
CSHL1
ASMTL-AS1
PLXNA2
ZNF343
SLC17A3
GRM1
PDE1C
HTR2C
SLCO1A2
NOS1
DOC2B
PHKG1
HAS1
ABCB9
ITSN1
MAGEA1
EYA4
MMP8
NMBR
PRTN3
CNGB1
AKAP3
STX2
SH2D2A
CCL16
CAMKK2
NTSR1
TEX28
KCNS1
HTR1D
BRS3
NA
ENTPD2
HOXD10
EDIL3
NOX1
ALOX12B
SMTN
UGT2B15
HCRTR2
BTN1A1
HOXD13
NPY5R
PROX1
LECT2
TLX2
CELP
PLA2R1
COLEC10
CA5A
MYF5
ACR
SLC22A2
MSMB
BEST2
SMR3B
SLC22A13
CCR9
MGAT4C
POFUT2
NKX2-8
CNTN5
GRIK3
P2RY1
HNF4G
LY6G6D
GYPB
GLRA2
PRSS3
AHCYL1
LOC100127886
GAL
RARS2
RARS2
PRO2958
NA
NA
TP53TG5
NA
RPS2P45
NA
MS4A2
MS4A2
FGF12
GUCA2B
TCP10
CA7
CHRNB4
LAMC2
C6orf10
IL1RL1
DEFA5
PFKFB1
IL4
IL4
AQP1
ADH6
MPL
ATP5G2
OPRK1
PITX2
SLC28A1
NA
CHRNA6
ROS1
SHOX
OXT
HTR4
MAGEB4
ABCD2
LPA
CRYGA
ADRA1B
NA
ADAM18
MMP20
KCNC3
TMPRSS11D
SLC4A7
CYP1A2
HIST1H2BL
CAMK2A
C16orf3
DDX3X
HCRTR1
SLC7A2
MUSK
MUSK
SERPINI2
TMPRSS15
HCRT
FOXH1
KRT37
DMD
SH3PXD2A
ADAM21
KRT85
RFX4
ONECUT2
SOX30
PAX3
PAX3
CXCR3
KIF25
FOXN1
TBX10
CACNB4
POU3F4
FUT9
MAGI2
NLGN4Y
USH2A
ALOXE3
PRKAA2
KRT38
CYP2A7
KLRC3
POU4F2
ESRRB
ATF7IP
CDH9
NA
DLG3
TNP2
NR6A1
CABP2
POLQ
NA
RASSF8
NA
ZFP2
LPAL2
S100A5
PRMT8
CYP3A43
ATG10
MGC4859
CACNB2
NA
CYLC2
KRT33B
DPP6
KLRD1
LRP2BP
CRISP3
CSN3
F13B
DEFA6
PF4V1
LALBA
ADH1A
FGFR1
AIF1
GHRHR
FBLN1
FBLN1
RBPMS
TMEM8B
CD160
IL13
AVP
IL2
SNCB
GYPE
CHRNB3
NCR1
UPK2
PAX4
AKAP9
GUCY2D
S100G
CALCR
NA
SARDH
SRY
TCL6
KRT2
NA
SCGB1D1
NA
CYP2F1
NUDT13
NA
PAX8
GLRA3
GRPR
LCN1
PFKFB2
ZP2
RFPL1
KRT13
RFPL3
OCM2
MAML3
ANK3
IL5
CCL27
DNAH9
VPS45
GLRA1
ACRV1
DPT
ESRRG
GNRH1
OPRM1
ACRV1
GML
PROL1
NTN1
FOXI1
CES3
PTPN22
ACRV1
HMGA2
NA
TLL2
RFX2
GRM6
OPN1SW
NA
NA
TACR1
TACR1
CCR8
NA
NRG2
CAPN9
ST8SIA3
NA
NA
C9orf38
AURKA
ITGB6
ITGB6
ARHGAP6
COL21A1
NA
SEMA6C
PSG6
AVPR2
C10orf137
KIR2DS3
SEMA4F
PSG2
HNF1B
ZNF205-AS1
NA
EDDM3A
EDDM3A
CYP2C8
NA
FAT2
NA
NA
EPPK1
SIM2
NA
OSBPL7
IL9R
PRSS16
MMP16
MMP16
PTGER3
TRIM31
KCNB2
KIR2DL3
NA
TACR3
NA
KRT9
NA
IL1A
CAV3
KCNAB1
DRD4
ACVR1B
ACVR1B
FGFR2
ADAM22
ADAM22
NRG1
NA
ADAM22
FOXE1
NRG1
RAX
CNR1
BMP3
RAB9BP1
CHST3
SIGLEC8
NA
EFNA2
PSG1
GAS2L1
SRP72
C8orf17
PITX3
CDRT1
NA
NA
GAGE1
OR7A5
ABCB11
TH
BMP10
CSHL1
CSHL1
CSHL1
EVI5
PTPRH
PGR
GPR50
NA
RRH
XYLB
CABP1
ANXA13
PBOV1
ALX4
NA
NA
CSH2
CSH2
PPBPP2
TRPA1
ANK1
CSH1
CSH1
ERVH-4
GRK4
PCDH11X
LIMK1
CCR4
FGF5
NPY2R
DMC1
PCK1
MMP24
ESM1
URB1
PDE1A
KCNJ5
EDN3
GLP1R
IL17A
KCNJ5
GRAP2
PTN
SLC14A2
AMELX
PPEF2
RARB
TANC2
ELAVL2
HNF4A
CACNA1E
MECOM
AQP6
CLCN1
C3orf27
IGF1R
FGF8
PVRL1
RRAS2
GABRD
SCNN1D
GJC1
HIC1
ABCC9
GABRA4
GRM2
SOX21
CLDN6
KCNA1
ABCC6
ASB4
KRT33A
DRD5
LMX1B
PGM5
HOXA11
SLC6A7
NEUROG1
FOXD3
GFI1B
PCDHB11
OR7C2
OR2J2
OR7A17
MLLT4
FOXB1
PER2
OR10H3
OR5I1
PTCH1
GPR15
SSX5
RARB
SERPINA2P
KRTAP5-8
S1PR2
ANP32C
OR10H2
NA
KCNG2
HIST1H4G
GPR31
KCNA10
ABCC9
ABCC9
POU3F3
MC5R
NA
NA
MC2R
WNT1
ANP32D
SOX14
NA
SNCG
CNTF
GPR39
CD6
NTRK1
WNT4
APLP2
ANAPC5
THY1
CADM1
AQP1
RGS5
MBP
FAM107A
MCAM
MCAM
DDAH1
JAG1
CTGF
TSPAN6
TSPAN6
NR2F2
NR2F2
KRT6A
KRT6B
COMMD4
CBFA2T2
COL6A2
NDRG4
GPM6B
GPM6B
GPM6B
FERMT2
NA
TUSC3
PEG3
CRYAB
NFIB
ID4
DCN
KRT14
EPHX2
MALL
TM4SF1
SLC12A4
KIF2C
B4GALT2
THOC5
SPON1
APLP1
PTN
GPM6A
RBPMS
RBPMS
AMPD3
RARRES2
PLEKHB1
NA
AMOT
IGF1
CD34
NSG1
NSG1
GNAI1
CD200
PITX1
BMP7
PSG9
MXRA5
PNMA2
ACOX1
GATA3
GATA3
ADH1B
ADH1B
CTNND2
PDLIM3
GPR37
RGS12
TGFB1I1
PGF
TMEM47
PPP3CC
SERPINB3
SERPINB3
MAGI2
PSG6
NMNAT2
MFAP5
RRM2
SLC19A1
CORO2B
KRT16
NFIX
PTCH1
PTCH1
IL33
SLC9A3R2
CDT1
CHST3
DNM3
SOX10
SOX10
KLK2
KLK2
LPHN3
ADRA2A
APBA2
PKP3
RHOD
SMAD6
MYL1
TSPAN5
SPC25
TNNC1
NA
TGFB2
TGFB2
NRXN1
TM4SF4
MAGEA3
MAP2K7
FAP
CAMK2B
CYP2E1
CYP2E1
NRXN2
ASCL1
NA
ASCL1
ASCL1
GABBR2
ABCB1
SOCS1
GATA6
HPX
MYT1L
CALML3
CCNO
CARD10
DOHH
NA
KCNH2
NOS2
SLC12A5
SERPINC1
TPX2
PDE6G
UPK1B
UPK1B
AQP4
AQP4
AQP4
SEMA7A
ANXA9
IGFBP3
CYP4B1
ABCA2
ABCA2
FOXA2
CLCA1
SH2D1A
KCNJ15
B3GALT2
PRM2
RAB6B
SHOX2
ANXA10
ART3
ERCC4
DNASE1
C6
PDLIM3
CREM
SF1
KCNJ13
CACNB1
ATP8A1
CRYAA
DLGAP2
IRX5
ABCC8
ABCC8
WNT7A
MS4A3
KCNK2
POU5F1P3
RGS6
MAGEA10
MSMB
MAB21L2
MAB21L2
KLHL25
FGF5
FGF5
AGXT
SGCD
HECW1
NR5A1
BIRC5
RASSF9
TPO
OSBPL7
DNAH9
CAMK4
BRD8
SLC6A2
IFNG
MS4A1
GATA2
MTSS1
MTSS1
SCN2B
PCDHGA8
TPD52L1
SCTR
PLCB2
LGR5
NA
GRIN2C
KCNJ1
GRIN2B
NA
RORA
RHD
RHD
ALPPL2
CDC14A
NPY6R
FABP6
GATA1
GLUD2
IGHV5-78
NA
ABLIM1
LINC00588
MAGEA12
DLG5
GPR125
MAPK8
CLEC4M
MFAP3L
NAG18
NA
MAGEA11
FAM120A
CDH8
FETUB
FETUB
MSH4
SPAM1
TTLL5
ITSN2
NA
AKR1C4
CDK1
GBX2
GREB1
PCDHA2
NUDC
CYP4F8
TRIM10
NA
TNPO2
GRK4
CDH6
CDH6
NAA11
GNAT2
FUT2
CEACAM1
TTPA
RAP1GAP
HYAL1
SGCA
TACR1
CCIN
TNFSF11
PCLO
TNFRSF10D
GLRA3
PPY
MAPK8
NKX2-1
NA
PTPRR
SOAT2
MASP1
NRTN
KLRC4
SPPL2B
ZNF257
NA
PTGIS
ZC3H15
LDHAL6B
ITSN1
R3HDM1
NA
PAK7
PNLIPRP1
EMR3
CYP3A4
CALCA
CALCA
NPY2R
NPY2R
SLC4A4
SLC4A4
ARHGEF12
CDC14A
CDC14A
IL5RA
ONECUT1
EPB42
EPHB1
HGF
GRB7
GRIN1
MEG3
MASP2
TIMM8A
TTLL5
SLC16A7
POSTN
SLC6A5
TRPC3
CENPA
PTPRS
NA
ARNT
PTGER3
PDE4D
MFAP3L
TNFRSF25
ELK1
SCN11A
WISP3
SARDH
SSX2IP
ZEB1
RAB11FIP5
EFS
NA
TRO
ITIH1
NA
POU5F1P4
AQP4
LPAL2
CDH20
NA
YES1
NA
PHLPP1
NA
SLC1A7
NA
ERBB2
BLK
PDX1
GRM1
PCDH7
COL4A6
AFF2
MAST4
ADRA1D
GYG2
NA
ASAH1
EGFR
LAMA4
TRIM29
GCNT2
NKX2-1
FGF18
CHRNA1
KCNH6
KCNH6
NA
NA
DYRK1A
NEK2
MARK2
MAP3K13
PLK4
CNGB1
SUPT3H
AURKC
JAK3
JAK3
SLC9A2
ESR2
ESR2
ESR2
GRIN1
EDA
EDA
EDA
EDA
CASP2
NA
P2RX6
GH1
TNFSF11
THPO
THPO
COL3A1
EPHA3
GCK
PPP1R3A
PDE10A
CCKAR
NA
USH1C
AAK1
NA
CD84
TP63
TP63
DBT
FSHR
CNTN1
SH2D1A
SH2D1A
NA
TADA3
PROP1
ABCB11
GALR2
NA
CYP4A11
ESR1
ADAM7
ADAM7
CHRD
GPR68
PYY
RHAG
NA
GAD2
PTGER3
GPR4
TBX1
TBX1
TCEAL2
CYP2A6
ALB
KCND3
FCAR
FCAR
FCAR
EZH1
WISP1
RAE1
NA
HFE
MCAM
POU4F1
CDC14B
SLC15A1
LRIT1
OPRM1
ITPR2
SERPINB13
SERPINB13
PCDHA2
MAP2K5
MYCN
NA
NA
N4BP2L1
PATZ1
KIR2DL2
FGFR2
FGFR2
PADI4
TRPM3
METTL7A
NA
KCNJ13
NA
TYRO3
NA
NA
RGSL1
RGS6
KCNJ4
NA
NA
CSPG4P1Y
TBL1Y
FUT6
NFIB
NFIB
CXCR6
RAB36
COL4A6
HTR2C
SLCO1A2
SLCO1A2
FGF18
KCNQ2
ADRA1A
SLC4A4
PDC
NKX3-1
NKX3-1
CDK14
MTMR3
GH2
CRHR2
IL5RA
IL5RA
BMP4
GNRHR
GNRHR
NFKB2
PDGFRA
DYRK1A
GHRHR
GHRHR
HPGD
EGFR
APAF1
ALAS2
SH3GL3
NA
IGF1
PIK3R3
NPAT
ATP2B2
CHRNA3
CACNA1C
CATR1
TRPC1
ETV4
HAP1
NA
EGFR
ERVH-6
ALDOAP2
ALPI
ESR1
IGHG1
NA
NA
NA
NA
NA
NA
NA
NA
NA
LBP
NA
PRDX2
GPR135
SSX3
GABBR2
PDLIM5
UGT2B28
NCALD
KIR3DL1
TMPRSS2
NA
MGC2889
FMO2
SSX3
SFTPC
SP2
PTN
CELA3A
CSH1
ICA1
PSG3
PRG2
NA
RLN1
PTHLH
PNLIPRP2
TREX2
MLXIP
MLL2
PCDHA6
CCNE2
FCAR
PDE4C
SORBS1
GYPA
GYPA
KCND3
GPER
CACNA1I
TP63
NA
PCDHA5
TNFRSF25
SLC24A1
CEACAM7
CD28
CD28
PCDHA10
NA
PCDHA3
PCDHGA10
NA
NA
PCDHGA3
IGLJ3
CIITA
PTGIS
CD6
DCN
CRHR1
EPHB1
YME1L1
MPL
SERPINB4
PARD6B
IGK@
NA
MERTK
ZNF471
NOLC1
IGFBP5
IGFBP5
COL4A2
COL4A1
PXDN
MKI67
MKI67
ATP9A
COL6A1
MTUS1
RBFOX2
ATXN7L3B
MCM4
PBX1
AK2
NA
PTGDS
NA
UBE3A
EPB41L1
SULF1
CLIP3
GPRC5A
SPRED2
ACAP2
COL5A1
COL5A1
H2AFX
H2AFX
LCN2
CAP2
SPRY1
PRKAR1B
TMEM259
RRAS2
TBL2
MFAP4
DLG3
DLG3
ZEB1
OLFM4
OBSL1
OBSL1
DAAM2
SORT1
JAM3
NCAM1
LRP4
APOE
APOE
GADD45GIP1
LYPD1
NA
PDZRN3
COL6A1
COL6A1
KIAA1199
GPR116
APBB2
APBB2
AHNAK2
ANGPTL2
FANCI
NA
NFIB
NFIB
CREB3L1
MYH10
DPT
CAMK2A
COL4A5
OLFM1
C2orf72
HOXA10
HOXA10
NA
SEMA5A
MMP24
MOCS1
ASTN1
TNNT1
ADCY2
ADCY2
PDE8B
DMWD
KIAA1467
KRT4
ADCY1
SVEP1
FBXL7
SARM1
CAMK2B
ZFP36L1
ZFP36L1
TMEM30B
MPDZ
SHANK2
SHANK2
CLIC5
PAPPA2
TP73-AS1
YAP1
NR2F6
PTPRD
CA5BP1
PPFIA3
NA
MST1L
TMEM246
MLC1
ADAM22
STON1
TBX2
APBB2
TUSC3
KIAA0895
BICC1
CNR1
NFASC
SPDEF
TRADD
FAM149B1
RND2
MAP2K2
COL2A1
RRBP1
LPPR4
CREB3L1
AKAP13
NA
NSG1
ING2
PCLO
ZNF467
SMAD6
CREBZF
PDCD2
CTDSPL
MMP11
AQP5
GUK1
DHODH
LOX
ZNF500
PAMR1
FAM134B
SLC1A1
SOX4
NA
TMEM151B
KRT6B
PON3
DLX5
GLB1L2
CACNB2
SOX2
IDUA
TCF3
ATRNL1
HSF1
MFAP5
KSR1
KSR1
IRF2BP1
PPP1R2
PPP1R37
MYOZ2
PENK
SPRR1A
PURA
MET
TCF3
SNTB2
MET
NA
FLOT1
OLIG2
OLIG2
L3MBTL1
MRPS12
NA
HOXA5
GRIK2
PRPH
NA
PNPLA2
NA
DCBLD2
SERPINA4
LGR5
TRIM3
THSD7A
RBFOX2
RQCD1
NA
IGFBP7
TBC1D30
SPTBN1
GNAL
C1orf95
MAP3K9
OBSL1
CADM3
DOHH
FAM169A
MYOZ3
TAF6L
NA
HMG20B
TSPAN5
ADAMTSL3
MTSS1L
CDK13
PAK7
SPON1
TWF1
TBC1D1
SOCS7
GRIP1
DGCR6L
DDX28
PTPRD
FUT9
CGGBP1
ERBB4
TSR3
NA
GNAL
CTTN
NA
PLXDC1
MYBPC1
FUT3
RPS8
PAWR
RAP2A
SOCS3
OPCML
SRRT
KIAA1211L
CLDN18
ARID4B
MROH7
MYRIP
PLCE1
CDK6
LOC284244
HS6ST1
SOX2
CTDSPL
PRODH
PACRG
NA
CARD10
FERMT2
LARP4B
GRM5
XIST
GNG7
DNAH17
GGA2
CYP3A5
PAWR
NA
MAGEA4
ATP10A
ITGA8
CADM4
MAPRE3
MED12
NDRG2
KIAA0485
DPYSL4
GJC2
MUC5AC
SYNM
HGD
C21orf2
FOXA2
GP2
GP2
ALOX12P2
AP1G2
FP588
EDIL3
C1QL1
DDC
TACR2
SNTB2
C1orf105
SMARCA4
RASGRP2
NA
NA
TFPI
LOC441601
UNC93A
MUC5AC
HMX1
SFTPC
NA
SLC5A12
PTGER1
IRGC
MBD2
KRT4
SLC7A4
GYPB
TRPM1
TAT
NA
FETUB
CT62
CYP2C9
CYP2C9
ALDOB
ALDOB
AMBP
ATP1A3
HSPA12A
FBXL2
ELL2
ETS1
TFAP2B
NA
HOXA2
TRAF3IP1
LSAMP
LBP
NA
GJA5
FSHB
SGCD
CACNG2
NHLH2
ASIP
GPR135
FHL1
GPR182
MCM3AP
OR1E1
RLN2
FOXC2
HES2
TSHB
EPB41
CMA1
HIST1H1B
SLURP1
RGS6
SSTR4
PTTG2
GPR12
NA
PCDHGC3
NA
FGF3
AZU1
KRT36
MAP1B
COL8A1
FGF12
KLHL4
CLDN8
IVL
TPH1
NA
HOXD11
TSPAN2
PAK3
EYA1
CYP11B1
MAGEA6
GPR3
NA
CRHR1
GYS2
UPK1A
MINK1
EPX
SOX3
CALCB
COL4A3
NA
HIST1H2AK
NA
GPX5
NA
DRD1
GPR6
ITGA1
NUP188
INADL
ANKRD36
SBSPON
PLCH1
PLAC4
ZNF423
ATP6V1G2
HSPB6
KIAA1549L
TOX3
NA
CTTN
DDN
KIAA1456
ATP2C2
CDH6
RIMBP2
FAM5B
ZNF204P
FAM155A
AASS
PAR5
ALB
NA
HNF4A
NA
FSTL4
SLC9A7
NA
NA
DOT1L
ZSWIM8-AS1
RIF1
PKP4
CALD1
MCF2
N4BP2L1
FAM149A
NA
NA
ZNF780B
ZKSCAN1
SYT2
RASGRF1
APOM
FAM13C
ZNF362
KCNMA1
ZNF484
SPTAN1
OBSL1
SLITRK5
KIDINS220
LRCH1
MLLT4
PHLPP2
NA
NCAM1
TMPRSS6
AAK1
ACTL8
MTUS2
GRIK5
MAP3K9
PPFIA4
POSTN
EXT1
GAB1
RAB11FIP3
BRSK2
KIAA1731
NRXN3
CCZ1B
NTRK3
TM4SF1
TM4SF1
IGLV6-57
IGLC1
NA
DOCK9
BMP6
CELF3
TRIM58
ZNF280B
FRMPD4
NA
NA
METTL10
NA
SC5DL
PHF8
PTPRF
NR2F2
MYO1B
COL3A1
NA
IBTK
SPICE1
CAPZB
ADTRP
DPY19L1P1
CYP2C18
NRIP2
N4BP2L2-IT2
TTC22
MCF2L2
NTRK3
NA
MYO16
ZNF550
NA
NA
PIK3C2G
IQCK
IQCK
NA
KAZN
NA
NOP14-AS1
CXorf27
NA
CNTNAP2
NA
MYB
ULK2
RALGAPA1
NA
IGSF9B
NA
FMO6P
NA
DAPK2
STK24
PMS2P4
GUSBP11
NA
CALD1
CALD1
NA
GUSBP11
NA
DOPEY2
GPR17
EXPH5
NHLH2
LOC100129973
NA
ANO3
NA
LARP7
EMC3
NA
NA
RCAN1
ARHGAP33
CADM4
NA
EMX1
SLC8A2
TNN
SLC12A3
NA
PPFIA3
ANAPC13
NA
SMARCA1
LOC441204
SYCE1L
DCLK1
NA
XRCC6
ZNF674
NA
NA
ZNF549
NA
NA
RUNDC3B
C19orf26
PAK4
NA
EFR3B
NA
MYH15
CD8B
NA
MED24
ADCY1
DNAH6
CCDC88C
NA
NA
BTBD18
NA
POU2F3
TDRD12
NA
NA
NA
NA
NA
TPSAB1
NA
MAP1A
PIK3C3
GPR98
NA
NA
NA
ASTN2
PARVA
LOC100131510
MARCH6
BTG3
ZCCHC14
NA
SNTB1
DPY19L1
TSHR
TSHR
LOX
NA
NA
AFF1
NA
NA
ABCA12
NA
NA
NA
NA
NA
KIAA0509
PRPS1L1
FAM182B
PTCRA
NA
SNX29
NA
SPINT3
ANKRD10-IT1
BUB1
BUB1
MARCH6
NA
LAMB4
PYGO1
STXBP5L
PYGO1
ZNF391
NA
KHDRBS2
LARGE
NA
NA
NA
LARGE
PSMD5
TSC22D2
SRGAP3
GPLD1
NA
ABCC6
TTC39A
MST1L
AREG
NA
NA
NA
NA
NA
ACVR2B-AS1
NA
NA
ERV9-1
NA
ALG1L2
TCF12
NA
TSC2
NA
NA
NEUROG2
NA
CEP41
SH2D3C
TBC1D2B
NA
NA
SDHD
BCAT2
GRIK2
LMAN2
SLC26A3
GSDMB
MBNL1
EPHA5
HLA-DRB4
NA
BRF1
LOC440792
KIAA1654
LOC440792
LOC100506070
RASGRF1
SHBG
NA
CFTR
CFTR
FLG
PPP5C
WEE1
NA
FBN2
IGHG1
NA
VGLL1
IZUMO4
KCNV1
NA
NA
NA
SIK2
NA
LOC730227
PRKDC
NA
NA
NA
YME1L1
RET
SUCLG2
THBS1
INSRR
ACTA2
NA
AJAP1
AJAP1
MTMR7
MYH7B
YME1L1
TRAV8-3
NA
NA
CXorf57
NA
PLXNB1
KLK10
NA
DST
NA
NA
SERPINB13
NUDT7
NA
PSG3
MYT1
NA
NA
SCARB1
NA
DNAH2
HERC2P3
SCAPER
MECOM
NA
NCLN
SYT12
SYT12
NA
NA
PLA2G5
NA
ITGB1
ITGB1
NA
SKIL
PTGDR
NA
NA
NA
NA
ATP2B3
GNAO1
NA
GULP1
SPTBN1
NA
LINC00837
MAGEC2
NA
NA
NA
KIAA1661
NA
TBC1D2B
UBE2D1
NA
SLC5A4
NA
NA
LOC100130331
NA
HCG4B
NA
DLG1
NA
CDRT1
NA
CDRT1
TNC
SLC39A9
FUT3
SLC39A9
NA
KDM4B
DNM2
CYP2C9
SEMG2
ZNF280A
GABRA2
RHOBTB3
NA
NA
PDGFB
CYP2C19
HBBP1
NA
NA
ANKRD34C
EPM2A
FAM205B
SV2C
NA
NA
NRXN1
NA
HTR7P1
PHLDB1
LOC145678
PP13
NA
ABI2
EXOSC2
NA
NA
NA
ATP9A
NA
FRMD4B
NA
IQCK
NA
NA
NA
NA
NA
NA
NA
NA
RECK
NA
NA
SBNO1
LRRN2
NA
NA
LRRN2
NA
NA
NA
SYNJ2
RIMS1
FUT9
MYCNOS
NA
ITGB1
NA
FABP7
NA
HERC2P4
ATF7IP
NA
COMT
MAP2K7
NA
NEK1
NA
RBFOX2
SLIT3
PLCL2
HDAC6
NA
FGB
GRM8
SERPINB13
LOC100506699
NGDN
MYH7
NA
SYDE1
BUB1
BUB1
DICER1
NA
NA
NA
ZNF440
NA
NA
DGKB
OVOL3
ATP2B3
CRISP1
NA
ITGA7
POU6F1
CYP2A7P1
NA
CYP2A7P1
GNRHR
NA
NPHP4
ZNF10
NA
PCDHGA3
NA
PCDHB17
SNX1
MUC7
KAT6A
AFF2
COL4A3
NA
NA
TAPT1
NA
NA
LCAT
NA
C10orf12
NA
FBXL18
NA
SP3P
ATXN8OS
NA
OR2B2
NA
NA
NA
DNAH3
NA
CD4
NA
SLC28A2
MAP2K5
PIK3R4
NA
NA
NA
NA
PRDM2
NA
NA
ZNF287
TRMT1
LOC100288594
NA
LOC100288594
NA
NA
PTGDR2
NA
ZNF682
LOC441666
PRSS2
NA
NA
OR7E91P
NA
ZNF79
TPSAB1
NA
TRPM3
IGHM
KIR3DX1
NA
ISG20L2
NA
DCT
NA
PROSC
OR2B6
NA
NA
NA
NA
NA
OR7E19P
ATXN3L
YME1L1
NA
NA
RBMY2FP
NA
CHI3L1
TBC1D22B
PRR14L
IGLC1
NA
CKAP2
NA
FOXL1
NA
NA
NA
NA
FZD8
GNAT3
MAGEC3
FAM186A
SLC22A6
DKFZP434A062
SLC6A2
NA
HTR3A
NA
NA
GTPBP10
LAMB4
NA
SRRM2
PLCH1
NA
NA
SRPX2
NA
NA
DSCC1
RREB1
RREB1
GAD2
DR1
ATXN3
MYO7B
CYP2C9
NA
LOC93432
ECRP
NA
MYT1L
NA
ENOX2
NA
ANKRD36BP2
NA
TNKS
PRODH2
TRIO
TRIO
C1orf68
NA
NA
CKAP2
NA
ZNF287
NA
SUPT20H
LINC00302
NA
VENTXP1
NA
DCLK2
VENTXP1
STK38
NA
NA
NA
TM6SF2
NA
NA
NA
NA
NA
NA
APBB2
APBB2
PIK3R4
NA
NA
NA
HRASLS2
NA
NA
MAP2K5
NA
NA
TTC38
NA
USP53
CYLC1
NA
KIAA1751
NA
NA
FAM224A
NA
NA
NA
NA
NA
NA
NA
KIAA1751
MIR622
CYLC1
KRTAP4-7
NA
NA
OR2H1
OR2J2
NA
MPL
MLLT10P1
GYPB
EPHA5
LOC92249
LAMA2
ZC3H7B
NA
NA
NA
NA
IGLJ3
NA
GDF11
HNRNPU
IL23A
GDF11
NA
NA
COL14A1
NA
PDE1C
ZDHHC17
IL17A
LOC100505498
HAB1
PTPN12
CHRNA4
NA
IGHG1
GABRG3
COL4A3
CHRNA4
RRP12
HIC2
CDC25C
DLGAP2
KRT35
NA
MAU2
MAU2
HNF1A
NA
LINC00302
NA
HLA-DOA
FCGR1A
WT1
USP22
NRCAM
ITGA2B
GAP43
RGS7
NA
IRF4
GART
RUNX2
MKRN2
EPOR
HTR3A
ADAM5
MCF2
LDLR
CDC25C
NA
AZGP1P1
NA
OSBPL10
NA
RARB
CYB5A
NA
NA
NTRK3
NA
NA
NPTXR
RDH11
PLEKHG3
NA
NA
ETV1
NA
GNAS
MUC7
NA
DMPK
YME1L1
YME1L1
MLL4
MTHFR
HOXD3
NA
NA
NA
CHRNB3
C1orf68
NCR1
ADAM3A
NA
RNASE1
PCLO
ZSCAN12
NA
LDLR
NA
MUC4
PDGFB
MKRN7P
CXCR3
TNKS
NA
NA
NA
NA
VDAC1
JRK
TRAT1
TNK1
EDN3
PTGER4P2-CDK2AP2P2
TSPY1
TSPY1
ESR1
NA
NA
APC2
UGT2B15
PTPRB
RARG
NA
NA
LDLR
ZNF259P1
MUC5AC
NA
RASAL2
NA
SLC6A2
NA
LOC100287387
NA
IGLV1-44
ASB4
EZR
MAST1
ALDOB
NA
NA
NA
EPAG
SLC7A8
CHD5
NA
NA
NA
NA
NA
NA
CELSR1
RAB7A
RAB7A
DYRK1B
NA
SERPINB13
GABRA5
NA
MAN1A2
NA
SERHL2
NA
TRPC6
NA
NA
RPS14
OR2F2
SHMT1
NA
NA
NA
NA
CYP4A22
NA
ATXN3
HLA-DRB6
KRT3
IL23A
DISC1
FLJ11292
FLJ11292
NA
NA
NA
NCAM1
NA
NA
NA
NA
NA
NA
TARP
NA
NA
CAPN6
NA
NA
YME1L1
COL2A1
NA
NA
AGRN
RREB1
NA
POLR2A
MS4A1
POLR2A
PIWIL2
CD22
NA
NA
MC2R
NA
COL10A1
NA
CYBB
MC2R
NA
NA
NA
NA
NA
NA
NA
NA
TNP2
MYRF
NCKAP1
NA
NA
PIP5K1B
NA
FOLH1
PMS2P3
CALCA
NA
TIAL1
NA
CRX
NA
HAL
KCNV2
OLFML1
CLCA2
NA
FAM49B
NA
NA
OR7E14P
CYP2C9
CALCA
FAM5C
CLOCK
CPS1
GRIA3
TGM4
TGM4
EDDM3A
NA
NA
SOS2
NA
NA
PAH
NEBL
NA
ZSWIM1
ZCCHC11
ATP6V0A2
EIF4G2
NA
NA
NA
SLC6A2
CLIC5
URB1
POLG
NA
NA
GPR135
RNF40
NA
NA
MAU2
MYH14
AKAP6
NA
ZBTB7C
NA
WNT7B
PTPN1
ADCY2
ENOSF1
NA
NA
NA
NA
CNPY4
PRKD1
TEK
NA
PARVA
CXCL14
WRNIP1
KXD1
CDC42EP4
CENPT
EPS8L2
RAB25
STMN3
AP1M2
SLC25A10
NUP50
RGS5
KIF4A
DNMT3A
NDUFA4L2
C8orf4
NRN1
LARP6
RAPGEFL1
SLC22A17
S100A14
SYBU
SEZ6L2
OGN
PACSIN3
KIF20A
ANO1
ORAI2
C14orf132
PNMAL1
TMEM132A
HEY1
FNDC4
PPP1R13L
ATAT1
CERS4
EHD3
PYCRL
HOXC10
KRT23
MYO5C
SLC25A37
FHOD3
CEP70
LZTS1
PKNOX2
TINAGL1
ZNF839
ASPN
PID1
RCN3
KLHL41
IL20RA
ESRP1
PRR15L
CROCCP3
DUSP26
PBK
THSD4
RASL12
LIPG
SEMA4G
SCUBE2
CCNJL
TMEM100
SCRN3
PAQR6
FKBP10
FLRT3
SUV39H2
RNF128
CCNK
OGDHL
KCNMB4
CNTNAP2
PDGFD
FBXO2
KIF15
AK5
SYNDIG1
KLHDC8A
EHMT1
CXorf57
CAMKV
RPRM
GRHL2
SUSD4
BPNT1
EPS8L3
LAMC3
TTYH1
SULT4A1
FAT4
GPR137
EVC
EMCN
NKAIN1
RAI2
EGFL6
C7orf63
PAK6
CA14
APOA2
DYNC2H1
C1orf116
WFDC1
NEIL3
TMEM40
MYOZ1
SNCAIP
SH2D3A
TRPV4
B3GAT1
ELOVL4
CDKN1C
DLL3
NEK11
RAB26
SOX18
SLC35G2
CADPS2
WDR59
TMEM143
ZNF3
ARHGEF28
ACSS3
DIRAS2
PEX5L
LRP1B
CASQ1
DPPA4
CXorf36
C7orf10
ATP8A2
BEND5
HPCAL4
TMEM35
STK32B
KREMEN2
PLAC1
SH3TC2
NA
CACNA2D3
NA
LPPR1
TFCP2L1
PCDH9
RNF186
VASH2
PRR7
HEY2
FN3K
DPF3
FZD10
VTCN1
SMPX
NOX4
ZFHX4
ZNF771
ZNF771
ZNF771
MTL5
NPR3
NPR3
NBLA00301
AGMAT
VPS53
SLC6A14
THNSL1
ANGPTL3
SCLY
SLC6A16
LIN28A
CYP26B1
ITGB1BP2
HOXC13
PRDM8
ZBED2
TCL6
TCL6
AICDA
C1orf116
CHODL
FLJ13197
COLEC11
C17orf53
TTLL7
LHX6
MAGEL2
BHMT2
CYP2C8
FRS3
MMP28
ASPM
TRIM45
POPDC3
SLC27A6
ADAMTS5
GPR87
MYL7
MYH14
UGT2A3
LRRC2
TIAM2
GBA3
TMEM74B
ACE2
ST7L
TXLNG
ARSJ
OLAH
HS3ST3A1
ERVMER34-1
ANKS1B
E2F8
SOX17
ZNF750
PADI4
AUNIP
CYP2C9
XPNPEP3
ZNF334
TBR1
CLCA4
ACVR2B
ELOVL2
STYK1
OTUD7B
CPED1
LYVE1
MFI2
NEUROD6
ZNF287
MAGEC2
GSTCD
NA
TNMD
TUBA8
CDHR5
PPP1R14D
HELLS
BCMO1
CRNN
ANTXR1
HYDIN
SLC22A11
NA
FOXL2
RTDR1
NPC1L1
TF
ANO2
STAB2
KCNN2
ZNF385D
EPB41L4A
EPB41L4A
DNAI1
NA
SLC7A9
CRYBA2
DNMT3L
HAPLN2
MAP9
ALDH8A1
DST
EFCAB1
LGALS14
EPB41L4B
FBXO40
CNNM1
NA
CASC1
TMEM156
FHL5
LRRC8E
TMPRSS3
CCDC68
SLC25A23
NANOG
SPTBN4
CDHR2
JPH3
GKN1
NSUN7
MUC16
BMP8A
TPTE
TSHZ2
ZNF215
C8orf44
SPATA6L
LRRC37A4P
RBM12B-AS1
HAO1
IRX4
TRPM8
CDH4
AP4E1
PPP1R17
SCD5
NA
PDPR
ZBTB44
LINC00312
CASC5
HYAL4
ZNF286A
PLEKHH3
SMAD5-AS1
ZBBX
RNF17
EFCAB6
BNC2
IL17B
IQCA1
RERGL
CXXC4
KDM4D
TRIM17
SLC12A1
MTMR10
ADAMTS9
MYO15A
AIM1L
CATSPERB
DEPDC1
RGS3
CCDC102B
PDZD3
CD244
TTC22
FAM83E
NA
NPAS3
LRAT
EPN3
LINC00472
CYP46A1
PAQR5
GP6
RALGPS2
PDE7B
LRRTM4
SMG6
KLHL29
CCRL1
FAM86C1
MCF2L-AS1
CORIN
ARPP21
FLJ11235
ALLC
LRRC19
KIAA0125
FSCN3
DNASE2B
ARHGAP28
ARHGAP28
ABCG5
JPH2
FER1L4
CCDC81
AGBL2
EBF2
LGSN
FGF20
DNAJA4
VPS13B
TP53AIP1
GPR97
SNTG1
TGFB2
TGFB2
CAMSAP1
SLC39A2
CALML5
NA
UBASH3A
LMAN1L
BTNL8
UBQLN3
PLA2G2D
NA
C20orf195
NDST3
FAM110D
TMPRSS11E
PRRG3
SLC30A10
C19orf80
LGALS13
VAX2
HRH3
KCNK12
NA
SLCO1C1
PCNXL2
CSRNP3
TRPM3
ARL14
COPE
MYCT1
SLC25A21
APOL5
HAND2
SIRPG
SERINC2
SERINC2
CLEC1B
ACTL7B
FNDC8
SLC13A1
KERA
C9orf53
GUCY1B2
CCT8L2
RBM26
RHBG
DLC1
NA
DUSP21
ABI3BP
NUP62CL
CRB1
EFHC2
EPB41L4B
MRPL20
VNN3
NA
NA
TRIM48
NA
TTC40
KCNK15
MMP26
MLL
PKDREJ
NA
SLC17A6
PACS1
EN1
IKZF2
RETN
PRDM11
KLK14
SEMA6D
NA
FLJ22184
HKDC1
CHD9
BCAS4
EFHC2
CCDC40
OGT
PDZRN4
CARD14
NA
FTCD
DAB1
NA
SYTL2
ZNF384
ZNF532
ZCWPW1
CHD7
CRCT1
ELF5
SERPINA10
CST8
CHIA
PSORS1C2
DNAI2
FAM124B
CBLC
NXPE4
ADARB2
AGBL3
MCM10
ZIM2
PPY2
NAA16
LINC00474
HEYL
IL1RAPL1
LUZP4
NA
USP49
NA
PPP4R4
PNPLA3
NA
NODAL
CCDC82
NA
KIF2A
NA
LINC00216
IKZF1
ADAMTS7
FOXRED2
ZNF556
PRDM14
NA
ADAMTS20
HEXA-AS1
SLC5A7
CWH43
KCNK10
NA
NA
PREX2
SLC26A1
SLC19A3
LINC00652
C10orf68
LOC51145
ARMC9
SLC52A1
EDDM3B
HSPA12A
BTG4
NA
WDR78
BPESC1
PLA2G3
DEC1
MMP27
UTS2
UTS2
SLC38A4
NA
PRDM5
GREM2
GCM2
HAO2
KCNH4
STAMBPL1
TP73
GNG13
HBQ1
PRG3
HHLA2
SLC30A6
LPAR3
TRPC4
TRPC4
NA
GALR1
NA
KIRREL
NA
FLJ11292
B3GALT1
IMPG2
GCNT4
ZNF407
NA
AHI1
DCAF13
TCEB3B
ACOXL
OBP2A
LOC79999
NA
FOXN3-AS2
GTDC1
NA
PURG
SLC24A2
SLC7A10
UBA6
NA
NA
NA
NA
NA
NA
NA
NA
PRO2012
NA
GABRQ
CCDC177
CA10
USP29
FBXL18
NA
NA
NA
GFM1
FRAS1
NYNRIN
NA
NA
NA
WDR96
NA
PRDM16
SMIM2
NA
PGLYRP4
CTAGE1
ULK4
NA
RSPH6A
NA
IL25
KRTAP9-9
KRTAP1-1
EPB41L5
KRTAP1-3
ST6GALNAC5
SPACA1
GPR63
STXBP6
SHCBP1L
DIAPH3
AGXT2L1
SIRT5
TCF7L1
TDRD1
SLC2A10
SCRT1
ARHGAP24
APOLD1
TMPRSS5
RNF17
TEX13B
SLC25A31
NA
CAPN10
NA
MARK1
NMRK2
RXFP3
KIAA1967
GSN-AS1
NCR2
NA
PPP1R9A
NOX3
INSL5
IKZF3
KCNE2
NA
NIPSNAP3B
NA
SLC22A17
CHRNA9
LOC100506571
WNT16
AMBN
LENEP
NA
ARHGEF38
NA
VSX1
NA
A4GNT
CLDN18
CLDN18
NA
NA
NA
NA
WWOX
MEPE
NA
NA
CABP5
ASCL3
IL22
CCDC70
PRDM13
HRH4
USH1C
NA
C3orf36
MIA2
BAIAP2L2
NA
NA
MROH9
LOC100507388
STAG3L1
CHAT
SCT
ERVK3-2
NA
RBFOX1
SCYL2
C1orf56
DCAKD
ASIC4
FAM135A
BACH2
STMN4
OSBP2
HMGN5
NA
GSG1
PITPNM3
NA
IL21
C1orf21
RNF208
NA
HOXB8
GDAP1
RUNX2
RUNX2
MZB1
GPR22
DLX6
PTCH2
SLC22A8
GPR173
NPAP1
VWA7
KLF15
PCDHB1
UGT1A8
NA
KCNIP1
FGF14
GLP2R
GDF9
PCDHB6
NEUROD4
PCDHB8
KCNIP2
ULBP1
TAS2R1
NA
CLDN17
OR52A1
CHRM2
BMP15
FOXP3
ADAM29
OR10C1
CDX4
NA
C6orf25
OR12D2
OR10J1
CHRM5
NPPC
HTR1A
NA
OR3A1
MCHR1
P2RX2
CHRM4
NPBWR2
GDNF
GHSR
OMP
GRID2
MLNR
MOS
MTNR1A
NA
P2RX2
FGF16
OR1G1
FGF17
RBPJL
NA
NA
UCP1
OR1A1
PLA2G2E
TAS2R14
TAS2R4
TAAR3
TAAR2
TAS2R13
TAS2R7
TAS2R10
MYO3A
INSL6
NA
PCDHB3
HOXD12
VN1R1
DEFB126
NA
PLA2G2F
S1PR5
NA
NA
OR51E2
OR3A3
TEX13A
OR12D3
TEX12
RBBP9
GSC2
MC3R
PRLH
TAS2R16
ADAM30
TEX15
OR2W1
G6PC2
WNT3
TAS2R3
TAAR5
OR2C1
TAS2R9
OR6A2
P2RY4
PARD3
PLVAP
FAM162A
PRPF18
CDC14B
CACNG4
FAM64A
WNT6
LRTM1
NA
TAF9B
BCAN
TCL6
ZNF506
TRIM10
GLYR1
DDX4
MARC2
NA
SLC45A2
EPS8L1
MYL10
SLC22A7
HRH3
CHRD
ABHD6
PCDHGB6
STRA6
ACSBG2
LZTS1
LZTS1
LZTS1
XIST
COL5A2
GPATCH4
DOCK6
DOCK6
NTRK2
NTRK2
GPR124
PKP1
MIER2
PAIP2B
KIAA1324
MECOM
DENND2A
DENND2A
ETV1
ETV1
SYN1
KLHL22
EMX2
NXPH4
ZNF771
HDGFRP3
TSR3
CLTB
DOCK6
GNG3
FKBP8
COL9A1
NA
KIF18B
RBP4
NA
E2F5
TAF6L
PPIEL
ZNF335
COL4A3
PKLR
ERG
SIRT5
ZBTB7A
GLYAT
FAM174B
MIR1204
C16orf71
NA
NA
NA
CYP2E1
PRND
ADCK2
ARHGEF26
HIF3A
HIF3A
CC2D1A
KIF17
MYEF2
ADAMTS1
C9orf16
NA
NA
NA
NA
SCAND2P
NA
NA
NA
AMBRA1
C2orf43
FAM66D
LOC389906
NA
FAM182B
SLC38A7
RPL23AP53
DBNDD1
ASAP3
KLK5
NA
SIRT4
NA
POM121L9P
PRX
ACE2
SPO11
KIAA1609
MUC5B
ZDHHC8P1
NA
NA
NA
FAM149A
CADM4
NA
NA
NA
NA
LOC100507009
NA
NA
NA
EGOT
NA
NA
NA
NA
NA
NA
NA
NA
LAMA1
MAST4
KDSR
TUBBP5
AGFG2
NA
NA
NA
NA
NA
PARVA
LIMA1
NA
ADAMTS1
REPIN1
FAF1
INF2
ZNF395
EPS8L2
ANLN
PLBD1
BAIAP2L1
NA
DTL
AXIN2
SLC25A15
MUC13
VWA1
VWA1
TMEM62
MYEF2
MYEF2
MAGOHB
GMIP
SMOC1
DPYSL5
PRTFDC1
CCDC85C
MMRN2
KLHL41
IL20RA
GNG12
THSD4
KCNMB4
AK5
ZNF219
KLHDC8A
OTUB2
EMCN
CCDC113
TMEM40
TMEM38A
ZFP64
TMC5
PEX5L
CXorf36
BANK1
RAB9B
TRDN
HEY2
DCDC2
DCDC2
CPLX3
MORN1
SULT1E1
USP46
OLAH
NXF3
ANKEF1
GPR83
DEPDC1
CNGB3
SERINC2
MCM10
IL1RAPL1
USP49
PRO2214
NA
SLC5A7
B3GALT1
NA
VSX1
IL22
FARSB
AIF1L
SFRP2
C1orf21
PTPN23
TMEM98
CGN
SMOC2
NA
NTN4
BOK
MTIF3
PDE7A
ABI3BP
EPB41L4B
OSBP2
NA
WHSC1
MRPL47
SERGEF
CPLX1
FBXO44
TMEM108
TMEM108
CA10
TMEFF2
NEK6
MZB1
MCM10
C1QTNF6
HHATL
KIAA1549
MALAT1
APOB
ZNF577
AMN
AADAT
TMEM133
KIAA1683
GARNL3
SLC25A18
ROPN1L
SEMA5B
LNX1
MMP16
FMN2
PNMA3
C2orf40
PCDHB5
NA
NA
RASD2
ZIC2
CRYGS
FGFRL1
AS3MT
CELF4
CELF4
HEMGN
RFX4
NA
INADL
PRPF18
LY6K
RGS22
SLC25A36
CNDP1
DMRT2
C22orf23
C1QTNF4
WNT10A
BRSK2
ACRBP
SPINK7
LINC00852
KCNH3
GPC6
MYCBPAP
SLC23A1
MGARP
CHST9
PADI1
C1QTNF2
TLR10
CFC1
NA
C2orf88
KIRREL2
FGF19
NA
DTNBP1
NIPSNAP3B
SSR4P1
MRI1
HHIP
FANCI
CHST6
GTPBP2
ARMC4
NA
IGSF1
KLHL1
PRND
CEP95
LRRIQ1
RBP5
SUSD4
SUSD4
KCNMB2
TNFRSF19
TKTL2
OTP
FGFBP2
SPATA9
SPATA9
SCARA3
ADAMTS13
VSIG10
LOC100129198
MCHR1
PRO1167
HORMAD1
ANKRD30A
SOX6
ARMC2
SOST
FBXW10
NA
NA
ACTR3C
SPATA16
C1QTNF7
INPP4B
ICA1L
STK31
CALN1
KCNQ5
ENAM
FKSG29
SYT3
NEFM
PRKAG3
CCDC135
TEX101
MIR7-3HG
BCOR
TP53AIP1
TP53AIP1
KIF2B
PCDHB9
GUCA1C
NA
TRPM5
FBXO24
CHST5
NA
EFCAB4B
TMPRSS13
DNAL1
DNAL1
TTC29
NA
RETNLB
RETNLB
MIR7-3HG
NA
FUT10
FTCD
FSD1L
DMRT2
CHRDL2
PPIL2
C2orf16
FAM135B
ZNF226
LOC100996920
NA
ANAPC11
SOX7
HIPK2
TBX22
RP1
WNT16
NA
CCL28
CPA6
FAM115A
NA
NA
NA
NA
UPB1
LINC00470
USP44
KCNK17
NA
NA
NA
INMT
KLK4
HIPK2
P2RX2
IL20
KCNK9
VSX1
WHSC1L1
NA
NA
PRO1596
NA
NA
NA
NA
IFNK
NA
LOC100128175
NA
KCNH7
NA
NA
NA
NA
KLF16
NA
NA
UBE2B
NA
DKFZP434F142
PLEKHN1
SLC10A7
NA
RTFDC1
HCAR1
NA
WDR87
NA
NPCDR1
NA
SPTBN4
PARPBP
B3GNT2
KAAG1
TRIQK
IQCH
SPZ1
NPFFR2
TTTY11
AXIN2
SOX6
LINC00470
SEMA6B
ROPN1
FCRL2
GDA
FOXP3
NA
NA
NA
NA
TRPC4
TRPC4
PDE11A
PDE11A
PKD2L2
PRDM7
PRO0471
NA
NA
NA
NA
NA
GALP
APOA5
APOA5
INGX
NA
NA
WDR96
LOC100129449
PBOV1
DBIL5P2
WNT8A
ZAN
ZAN
ZAN
ZAN
KRTAP4-12
RACGAP1P
C3orf20
FSCB
GPR98
ZNF33A
MOP-1
CYP4F30P
VN1R10P
VN1R3
CACNG6
TTTY13
NA
NA
FTCD
FTCD
NPC1L1
NPC1L1
BCL11B
AASDHPPT
ARID4B
YME1L1
NA
NA
LOC100131508
MS4A8B
PACSIN1
LOC100128922
NA
CAPS2
ADAMTSL1
FTHL17
TAF7L
RNF17
MOV10L1
COL25A1
ASPN
NA
CHST9
FCRL4
FCRL5
FCRL5
TSSK6
PLA2G12B
TRPM6
NA
PMCHL1
PMCHL1
PMCHL1
PMCHL2
PMCHL2
ACTR3BP2
NA
NA
TMEM246
SPON1
APOL4
PLCD4
NA
OLA1
LOC100132319
KCNIP4
GPR61
USP26
NA
KREMEN1
PCDHGC5
PARD6G
LACRT
SVEP1
NA
NA
LHX6
SLC38A1
XIST
XIST
XIST
GPATCH4
NA
NA
PAPPA
NA
TEAD1
GNG2
NA
EGFR
NA
ZNF532
IGSF8
C12orf75
OGFOD1
RNF31
RTKN
SH3D19
PPP1R1B
KIAA1967
NEO1
MYO5B
MYO5B
KIRREL
TANC1
C17orf70
SH3BGRL2
PKDCC
MIR100HG
CCDC124
AMOTL1
GADD45GIP1
SYTL2
SCAF1
MTHFD1L
CABLES1
TMEM54
MAP2
ACAP3
POMT2
SLC41A1
SH3RF1
CACHD1
SEMA6A
COL12A1
FAM84A
FAM83D
PHLDB2
NA
PLEKHH1
SORBS2
MSRB3
MSRB3
HOOK1
FBXO32
AJUBA
ESRP1
EPB41L5
STEAP2
TYSND1
LOC728743
NPNT
PRICKLE2
PCDH18
PCDH18
VWA1
LONRF2
MRVI1
NUDT3
BPIFB1
FNDC5
NA
FRAS1
PIGR
NA
SYT7
USP42
TBC1D25
NA
AR
MEG3
PAWR
AQP4
PAWR
GDF11
CLEC14A
KIAA1324
DNER
ATP8B1
HSPB6
SPTBN1
MEX3A
CXADR
PTPN21
TEAD2
RHOB
MECOM
NA
GGT7
CBX2
PTBP1
THSD4
ZNF71
CKAP4
ITGB6
TMPRSS2
NA
NA
SNX21
GTPBP5
CENPV
UBE2QL1
NA
MUC20
PHYHIPL
TGFBR3
CYGB
KLF2
MARK1
MUC12
PDPN
ZNF521
ZNF521
ADCYAP1R1
NAPRT1
MIR205HG
ROBO2
SAP30L
NA
CNTF
ADAMTS9
TMEM165
HEYL
NA
FAM110C
MEGF6
LRRN1
NA
LRIG3
EGFLAM
DMKN
FNDC1
SSPN
ID4
FAM69B
NA
PRR15
PRPF40B
CCDC136
MYH14
NOSTRIN
ADAMTS12
ZNF672
TENM3
METTL7B
GPC6
PDE5A
MRPS26
RAB3B
TACSTD2
TLE1
LOXL4
EGLN2
TNRC6C
GSTO2
WDR72
SUSD3
ARHGEF26
CNTN1
PARD6G
RLTPR
MRAP2
CCDC88C
TSPAN2
MUC15
MUC15
EBF3
EBF3
KREMEN1
MEX3C
PCDH19
EFR3B
CITED2
PCDH17
TSPAN18
ADSS
NA
PROSC
LMCD1
GATS
NA
RGMB
BEND7
MYEOV
HELLS
OSCP1
RDH13
SLC2A4RG
BAIAP2L1
BAIAP2L1
GLI3
IGF2BP1
TPM2
MIDN
VGLL3
IL17D
PIGX
FZD8
MARC2
PLAC9
EFCAB4A
ANKS1B
ANKS1B
ANKS1B
LURAP1L
NA
CPT1C
DDA1
SUSD2
SERPINE2
NA
SOX6
MALAT1
PLAC4
SP3
SCARF2
NA
OBSL1
OBSL1
TMPO-AS1
GET4
FLJ37453
HKDC1
NA
CACNA2D1
GPX8
ABI2
RIMS4
FAM69B
LOC100505806
RNF150
PLEKHA3
ANTXR1
ANKRD11
DCLK2
XIST
ZFP36L2
NUDT4
GABRB3
AKAP8L
STPG1
NA
CYP4X1
SYTL4
SPIRE2
MYLIP
ARHGEF37
SMAD9
ZNHIT2
C10orf99
CLIC6
LOC100507018
SPTLC3
IGFBPL1
NA
LYPD6
LYPD6
IMPAD1
ECSCR
ECSCR
MRS2
ENPP5
TNFRSF19
PRKCB
NA
EVA1A
GYLTL1B
GABRB3
NA
NA
SHD
PEBP4
APMAP
CPXM1
IGDCC4
EMCN
NA
PRKAA2
NA
ARHGAP28
SHANK3
DLL1
TRA2A
PTPN3
PHACTR3
UBE2H
EFNA5
ITPRIPL2
GSN
GSN
NA
NRK
SMIM10
LTBP4
LINC00085
FARP1
LINC00261
PPP2R2C
TRIM8
NKAIN4
CTBP1
FBXO2
SOX2
SERP2
KIAA1244
TCF3
SLC35F1
NOL6
ALKBH5
C3orf58
LOC100507419
STK33
NRP2
RASGRF2
LOC100132273
TGFB2
PAPPA
NA
PPP2R2C
GPX8
CP
SEPT7P2
HES6
OLIG1
MNF1
SORCS1
C1orf86
NA
NA
B3GNT1
SOX6
NA
LSAMP
SLC44A3
PRELP
FREM1
PAPPA2
AGR3
NA
SPTBN1
PIF1
TMEM237
ELAVL2
MAP7D2
NA
FMO2
KCNIP3
ZNF853
NA
ZNF775
WDR59
CNN3
NA
EMILIN3
ENAH
ZFAND5
NAA30
NAA30
MEIS3
DAB1
CLDN11
ECSCR
TBX3
CHIC1
UNC13D
SOX12
LYPD6B
ALPK2
C16orf72
IGSF11
PNPLA7
PRKG1
OSR1
SHROOM3
PARD3B
KCNMA1
EFEMP1
LHFPL4
BOLA3-AS1
NFYA
RAB3IP
NA
NA
FAM229A
FAM84A
IRX2
FOXA3
PURB
RNF187
NA
KRT19
PPP1R9A
GALNT15
RPS6KA6
RPS6KA6
PDE3A
SPHKAP
GFER
NA
LRP3
NANOS1
SLC25A37
NA
ZNF662
DPP6
NRXN1
RTN4R
PGR
GJC1
RPRD1A
MXRA8
HTRA3
MALAT1
ENG
NA
DPP10
SGCD
NA
TM9SF3
NA
MEG9
PCDH10
ZDHHC1
PCDH7
LOC100506233
SLC12A4
SAMD5
KIF1B
MIAT
EP400
PARP10
ING5
EML4
DAPK3
PREX2
C8orf46
P4HA3
CLDN23
NA
TTLL7
GUCY1A2
CYS1
NA
ZDBF2
NA
NA
HSD11B1L
SCRT1
ATXN2L
POU3F3
SCGB3A2
ST3GAL2
NA
XIRP2
RBPMS2
NA
RORC
ASPA
LOXL2
NA
NA
ST6GAL2
RUNX1T1
LOC400027
NA
SLC13A5
ABTB1
NA
C1orf116
ALG14
FAM108B1
COL22A1
PHLDB3
TUB
MAMDC2
STAC2
SH3RF2
CDK9
CES4A
HOXB3
TET1
NA
DACH1
NA
SMARCA2
NHS
NA
OAF
EPHA4
ENPP1
UGT8
ZNF362
AGR2
DLG2
LOC729680
NA
SFTA3
OSBPL8
C18orf56
CCDC24
CAMSAP1
FAM69B
ADAMTS15
WDR60
FLJ42709
LOC286367
EPS8L2
NA
CAPN8
DYNC1H1
LOC100506655
SCN2A
ARL9
KATNB1
COL26A1
CNTN4
LRRC3B
C1orf213
FAM104A
ENPP1
ZEB1-AS1
NR2F2
NA
NA
C5orf24
GPR39
NA
SLC24A2
CNKSR2
JUND
PRRG3
PROK1
JAM2
NA
JPH1
HOTAIRM1
SLC14A1
FDCSP
WNT10A
NA
WNK4
THSD7A
MUM1L1
NA
ABTB1
CAMK2N1
GATAD2A
COL23A1
CENPBD1
HSPA12B
PRTG
RUFY1
KCTD1
ZFP64
LUC7L3
MESP1
FAM111A
NA
RNF187
COL1A2
ACSS3
LOC643085
AGXT2
NRG3
ZC3H12B
LSAMP
PLEKHA6
FBLN7
ATG9B
GFAP
C5orf15
NA
SHISA6
COL11A1
FNBP4
SALL1
IGFN1
ADRB1
NA
LINC00340
NPAS3
JPH3
RAB3C
TMEM178A
MLF1IP
C2CD4B
ANKRD29
ADRB1
KLHL29
GKAP1
NA
KXD1
LOC100507433
NA
HPDL
USP2
MYOCD
GTSE1
RTN4RL2
NES
LIN28B
ADAMTS5
LOC100631377
GOLT1A
EPHA4
PPIE
PROX1
AHDC1
ILDR2
TINCR
ID4
LRCH3
PIK3R2
RBFOX3
SDK1
HDAC5
NA
CLPTM1L
PRSS23
MNF1
NA
NA
GALNT9
GALK1
CAAP1
NTRK2
PTPRS
SRSF8
NA
MAEL
THRSP
BIVM
HOXD-AS2
PM20D2
CLP1
CAPN13
SLC15A4
U2AF2
PAWR
FAM46B
NA
EFCAB14
AQP11
TCF21
REC8
IQGAP3
C20orf85
NA
UNC79
MEG3
TBX3
TBX3
JPH2
DISP2
ADAMTSL1
LRP5
COBLL1
LOC728190
CKAP2L
NA
NA
GRAMD2
C12orf68
NA
SLC19A1
CCBE1
ITGA6
FAM69C
SOBP
NRXN3
NA
EML6
BAZ1B
HOXB8
LOC339260
SERTAD4
MINA
KCTD15
SHANK3
DNAJC9
CSNK1G3
TCERG1
TOR4A
ATP1B3
NA
ACSL6
TMEM8B
SMTNL2
LOC283174
SMIM5
LOC146880
POU2F1
VEPH1
TBCD
OR51E1
TMEM242
DEFB123
CXXC4
MLLT4
CLRN3
C12orf39
MTSS1
LOC100506725
RMST
AKAP13
NA
TIGD3
NCAM1
DCLK1
WISP1
CHAF1A
POU6F1
WDR78
RIMS2
PLK3
CNTN3
SH3TC1
NFIX
NA
KCTD5
NUCB2
SCARA5
ELF3
WIPF3
KAL1
OBSCN
NA
ZDHHC22
PHKA1
NEO1
KLF12
ALS2CL
NA
NCK1
GTF2I
ZNF488
TPM2
ENPP6
NA
LEMD1
SPSB4
ZNF775
NA
MLL
TMEM238
NA
FAM166B
OPRK1
PI15
C17orf59
CYP4V2
MAP3K6
C9orf152
NA
CMTM2
EVC2
BMPR1B
MORN5
RTDR1
SHISA9
BTNL9
NA
SYTL4
ZCCHC3
NFIA
SYCN
NA
NA
THSD7A
NA
TICRR
CLEC18A
KIAA0907
DNAAF3
CD8B
ATXN7L2
ADAMTS18
MUC20
PCYT2
CNTN2
ARHGAP42
TAF6L
NA
KHDC1
SDCCAG3
DEAF1
CDCA7
TM4SF18
NA
SNX25
CNIH2
RAB39B
HOXA-AS2
PLCXD3
PRIMA1
GDNF
CXCL2
VSTM4
MARCH4
HOXB8
DKFZp779M0652
VSTM2A
NA
NA
SLIT2
NA
TMEM155
GRIA3
DUS3L
NEK9
DPY19L2
C1orf115
GFRA1
TRIM4
PQLC1
NDFIP2
LOC100131138
TPPP
C17orf89
SPRY1
MRVI1
SEC61A2
CLVS1
UNC80
NA
NA
NA
FXN
SOWAHA
NA
C2orf82
PLAC9
KHDRBS3
PTPRB
LINC00473
SCUBE3
GABRD
GLIS3
RFTN1
NA
ONECUT2
NA
ARSI
LOC100289187
TRIM9
SVIP
SLC6A11
EPB41L1
NFIB
NA
SYNPR
NA
LOC100129794
NA
PRDM6
NA
SEC14L2
NA
LOC100133985
GSX2
NA
WASL
NA
FGF14-AS2
NA
NA
ZER1
LOC100505683
PRKAG2-AS1
NA
TBC1D2B
NA
TCP10L
SAMM50
TNS4
PKN2
NRP2
NPAS3
GALNT16
CASZ1
NREP
EPHB1
ENTPD2
NA
LOC100422737
LOC729970
CENPV
PRKCB
NA
MTHFSD
FAXC
NA
ATP2A3
PPP1R9B
NA
SLC45A1
MYLK-AS1
MUM1
TMEM52
C1orf56
RTKN2
DSCR9
TMEM30B
UBIAD1
PARD6G-AS1
OIT3
NA
CHDH
C6orf99
SHISA2
AMER2
CELF5
NDUFA10
LOC145474
DKK3
TMEM165
NA
NA
NA
MPZL2
ARHGEF39
NA
NA
NA
SHC4
NA
NA
LOC149134
RPS6KA4
KCNC1
ELK4
KSR2
NA
STXBP6
SIPA1L3
KIAA1430
SGK2
LOC100130938
MSRB2
LOC728705
HECA
NA
NA
TRAF3IP2-AS1
GRIK3
NA
NA
LRRC46
COL27A1
NA
CLINT1
NA
NA
LAMB2P1
NA
MLLT4
SLC25A27
TSPAN12
EP400
NA
LRFN5
NA
NA
RNF187
H2BFXP
HOXA11-AS
NKAIN4
NA
PKHD1L1
LGR4
RGS5
TBRG1
SLC13A3
SLC13A3
STX1B
RSPH9
LOC100289092
CALN1
RTN4RL1
SORL1
HSF5
ANKRD32
SGCD
MAPK4
FSTL1
CAMK2D
NA
SPATA17
KIAA1239
NKAIN4
HNF4A
ZNF385D
LOC100505875
SORD
LOC283713
PRAC
NA
NA
FAAH2
LRRC16A
PELI2
LOC440900
LOC440900
NA
ADCY4
ARHGAP24
ARHGAP24
FAM65A
NA
JMJD4
LINC00673
LEPREL1
C19orf81
FAM163B
FAM84B
C2CD4C
NA
NA
NA
CST9L
SLC51B
FRMD5
KRTDAP
PRMT8
FAM184A
FGFR2
HOXB-AS5
BCAR4
ZNF497
LINC00673
NA
DKFZP434L187
LRP2
LIX1
COL6A6
FAM155A
NA
NA
NA
COG1
BAG2
NXPH2
LOC100506821
TUBE1
NA
NA
HAPLN1
BEND4
NA
CCDC110
COX18
NA
SIX1
TRABD2B
FAM19A1
TTLL6
NA
NA
LOC728537
CMTM5
SOX17
SEPT12
EPB41L5
LOC100286922
C11orf92
IGDCC3
USP2
TEX38
NA
GLTPD2
NA
NA
CATSPER3
SOX1
FAM129C
NA
NA
KIF13A
LOC100653206
BTNL9
C6orf118
FAM181B
ROR2
NA
PLA2G12B
SLC35G1
STK11
SYT7
NA
NA
F5
KGFLP2
LOC100505774
NA
PCDP1
C1orf194
NA
LMO2
M1
KCNB1
FXYD4
DOCK9-AS2
NUP50
CLCN4
SLC47A2
IYD
MIDN
NA
C16orf82
C1orf192
NA
ETV5
LOC100505664
NA
NA
GDEP
NA
TDRD5
NA
NA
SNRPE
NA
SPATA22
RFC3
TRIM36
C2orf70
NA
FAM181B
FAM133A
SCP2D1
MIR30C2
IDH3A
TRPC5OS
TPPP2
NA
NA
PAX9
NA
DLGAP3
TINAG
DEFB119
NA
NA
C1orf111
ABCA17P
NA
C9orf117
PYROXD1
BEND6
PRR19
HCFC1
SPATA4
NA
NA
LINC00643
SLC28A1
LOC100129726
NA
PPP1R3F
NA
NA
PDE1A
NA
NA
CSMD1
PRKAG2
KCNK10
NA
LOC100506125
NKTR
ZFP57
NA
DIO2
BHLHE41
NA
LOC727820
SPPL2C
NA
TCERG1L
ZNF582-AS1
CATSPERG
NA
ARMC12
TMCO2
COX7B2
LYPD4
LOC100506206
FLJ42875
NA
PATE1
NA
NA
PRSS54
RCCD1
NA
NA
NUP54
PPP3R2
PAGE2B
NA
GNA12
NA
NKX2-1
EBP
NA
NA
TMEM185A
NA
LINC00445
NA
TSPYL6
NA
LOC646778
NA
NA
NA
LOC780529
APOH
NLGN1
NA
LOC100996570
NA
FDPSL2A
RNF133
UPP2
LOC100507560
ESRG
FGF18
GRIN2A
NA
PIH1D3
NA
ATP8A2
LPPR5
SLC22A7
MLX
SPACA7
TMEM92
NA
LOC100505949
NA
LOC100505555
WBSCR22
MS4A1
GGN
LINC00710
TRABD2A
LOC100506929
C7orf34
NA
FAM84A
LOC100507206
C7orf62
ZPBP2
PAX1
LOC100506226
NA
NA
LINC00487
NA
LINC00658
LOC100507511
KRT71
TMEM114
CNTD1
NA
FAM71F1
SH3BP4
NTRK3-AS1
NA
NA
SLC6A19
LOC100505985
NA
NA
COX8C
OTP
NA
NA
LINC00113
NA
NA
NA
FCAMR
NA
LOC100507162
NA
NA
FRAS1
NA
C1orf94
ZYG11A
LOC283867
NA
NA
C20orf144
FGF14
IQCF5
NA
FLJ36840
NA
CDK1
ROPN1
C11orf1
NA
SPAG5-AS1
NA
NA
C1orf158
MICAL3
TPD52L3
NA
TECR
NA
INSM1
NA
MANEAL
C4orf22
NOXRED1
PRSS37
NA
CDHR3
KRT74
BCAS4
SRG7
APOC3
NA
NA
NA
NA
NA
NA
LOC100507224
RNASE11
NA
NA
LOC100507480
C10orf82
TTBK2
CABS1
MARK1
NOVA1
TEX33
NA
MPZL1
ASB17
NA
SLC22A9
SERPINB6
NA
SLC12A3
NA
LOC100499194
PRSS30P
NA
EBLN2
NA
DPCR1
SEZ6L
NA
CCDC129
NA
OSBPL10
CCDC74B
REG3G
ARG1
ARG1
ARG1
IGHG1
LOC100653086
ADH4
ADH4
NA
NA
ANGPTL3
NA
NA
TRPM7
NA
C3P1
FABP1
NA
TDO2
ADH4
CYP3A4
EVX1
NA
ASCL5
JAM3
JAM3
CASP14
PCDHB2
PCDHB14
CAPS
OTX2
CARD18
CACNG4
PCDHB7
NA
KCNJ11
S1PR3
CRX
WNT3
CELF5
GPR55
MIXL1
ABCG8
NPBWR1
PCDHGC4
PCDHGC4
PRM3
TAL2
LINC00029
COL12A1
GJB6
DLX3
CHRM1
HOXA13
SLC25A27
LPAR5
PCDHB15
DMGDH
NOG
TANC2
NFATC2
CLEC3A
PRLHR
KIAA1217
NA
NA
MUC12
RALGAPA2
RBM33
C14orf132
COL12A1
CALD1
CNTROB
STAMBPL1
ARHGEF39
ZDHHC18
C20orf96
HOXD8
ZDHHC18
NUDT14
ZSWIM4
NOS1
HES2
NA
ARPP21
HOXC9
MUC20
LOC643837
GNAO1
DKFZP434I0714
BICD1
PPP1R9A
GRID1
DOK6
MICAL3
RIMS1
CCM2L
PNMAL2
STK35
FSTL5
SYT7
SYNE1
ZNF451
MAP10
INADL
KIAA1217
SCEL
ROR1
FAXC
KIF26A
PRSS27
YPEL3
HECW2
SPRR3
MAPK8IP3
DNM3OS
PCDHB16
METTL6
NA
NA
SCRN3
GALNT5
LINC00617
NA
MED12L
GRHL3
LOC283174
LOC100506874
ISY1
MACC1
NA
PTPN4
WDR19
EPPK1
KIAA1377
S100A7A
CLEC2L
SLITRK6
NA
ERVH48-1
GPR158
NA
NA
HSPA9
NKD2
FAM83B
NKD1
EBF1
PLEKHA8
NA
MASP1
NA
DSEL
NA
ASPM
DNHD1
LOC100272228
PTPRG-AS1
MCPH1
TTC28-AS1
LOC100652768
KIAA1257
DUSP27
LOC401321
TCTE3
LOC100009676
GPR133
HS6ST3
DEPDC1
WNK3
LYSMD1
NA
KCNJ12
NA
TMEM254-AS1
ADIRF-AS1
UBE3B
ZNF608
HMGCLL1
CDH26
TTC21A
LOC100507637
TMEM132C
MTFR1
SAMD15
PLXNA4
MUC17
NA
RANBP10
KIAA1210
NXPH2
ZSWIM5
B3GNT7
DCTN5
C18orf8
SNORD114-3
TTLL9
NA
LOC254057
PCCA
NXPH1
SKIL
FGGY
NA
NCAM2
ZNF461
ZNF462
NA
CCDC150
KCNS2
SHROOM4
FBXL16
NA
NA
HEATR1
PCDHB13
ARSD
SV2B
MOGAT2
NA
NA
ZDHHC13
LOC441052
CEP85L
SYT9
LINC00543
LOC149351
NA
GCSAML-AS1
NA
C10orf71
COL3A1
AHI1
TRIM78P
KIRREL
TICRR
MIR181A2HG
FERMT1
SLITRK6
OR51E2
PRUNE
BVES-AS1
CYP8B1
NA
NA
LOC728558
ELP2
DCTN2
C15orf41
C15orf41
PDE4DIP
SCN3A
FAM209B
MEGF10
NA
NA
COL9A2
NA
TP73
SRCIN1
GALNT16
PCYT1B
ZNF771
NA
NA
MGC24103
ADAM33
XYLT1
CLDN18
NA
NA
TLK2
LOC100133315
NA
DIAPH3
EXOC6
WFDC3
DCDC5
ZNF541
ANK2
GOLGA2P5
WDR93
NA
ABTB2
HGS
PROK2
CDH6
SEPT2
COL20A1
EFCAB12
VWA5B2
POLR2F
C12orf65
LOC100287813
NA
UGT1A1
NA
FAM213A
NA
NA
HIF3A
NA
LRRFIP2
UCN2
NA
NA
NA
ZNF503-AS1
ZNF395
LRFN2
NA
ISX
NA
LINC00589
NA
NA
FBXO32
LOC100652999
TTC23
ANKRD34A
CCSER1
SPIB
NA
SPEF2
NA
PAPPA
NA
LOXL1-AS1
ZNF346
NA
NA
KIAA1217
TLN1
BANF2
CADM1
CCNB2
NA
NRK
C6orf118
NA
LHX4
NA
COG6
NA
NA
NA
NA
NA
ERCC6L2
LOC100506385
FAM131A
NA
LOC401052
NA
DDX11
GTSF1L
LINC00629
NA
DSEL
RNF32
NA
NA
LINC00687
NA
NA
LOC100128988
NA
NA
DIRAS1
NA
LRRC55
MAGI1
NA
NA
EQTN
NA
DOCK9
ZNF853
NA
PIRT
ISM1
SEC14L2
SEC14L2
GTF2H5
UBR4
NA
LRRC17
NA
KIAA1656
NA
NA
KCNA7
SFMBT2
TMPRSS6
NA
NA
NA
PITPNM2
LINC00266-1
FLJ41170
NA
LOC400684
FANK1
C17orf72
DOCK1
SYNRG
HYDIN
DPPA4
NA
SYNJ1
ARHGEF28
CCDC120
TIGD4
MBNL1
PDZD2
OBSCN
PNPLA3
ZEB2
NA
NA
NA
NA
NA
NA
LOC221814
NA
NA
NA
FRMD7
NA
GPSM2
KCNJ3
NA
PPP4R1L
RSPH4A
NA
HERC2P7
JAKMIP3
NA
FAM209A
NA
LOC100271840
KIAA1109
NA
NA
EEPD1
NA
NA
COL12A1
NA
ADAMTS9-AS2
NA
NA
PRR5L
NA
OLAH
NA
NA
NA
PABPC5
NA
NA
C20orf173
RASAL1
KNDC1
NA
PODN
GALNTL5
TTTY7
NA
UPP2
KRT82
DEFB129
NA
NCKIPSD
DEFB126
ZNF350
LOC100507073
LOC100287015
NA
SLC4A9
EPHA6
NA
NA
NA
STARD13-AS
NA
GOLGA2P5
NA
CNTNAP3
ROPN1
NA
DISC1
LOC200609
MTBP
NA
ZDHHC21
ZDHHC21
NA
DEFB118
NA
NA
NA
KIAA1109
NA
RHBDL3
KCTD16
NA
NA
NA
PLK1S1
WDR73
NA
NA
NA
ZDHHC21
NA
STRBP
NA
NA
NA
NA
EBF1
NA
NA
NA
NA
NA
NA
NA
NA
NA
NA
NA
NA
NA
ATR
NA
NA
NPAS3
DENND2C
NA
NA
CCDC169
NA
NFIB
NECAB1
NA
NA
ROPN1L
NA
NA
CD9
TCAM1P
CD9
TRERF1
CCDC39
UBE3D
SLC17A9
NA
NA
NA
NA
SEZ6L2
NA
DEFB127
KIAA1875
NA
TLK2
FER1L5
LINC00176
NA
UBE2I
NA
NA
NA
NA
ABCC13
NA
NA
NA
PRR5L
LOC145845
NA
NA
C20orf26
NFIB
NA
NA
NA
TM6SF2
NA
NA
PREX2
NA
NA
NA
NA
KIAA1609
NA
LINC00598
NA
NA
MTBP
GABRA4
ONECUT2
NA
NA
ONECUT2
NA
NA
POLR3E
NA
TBC1D28
RASSF6
NA
NA
TPTEP1
PTPN5
PTPN5
LOC284240
KLK15
NA
NA
NA
NA
NA
RNASE7
LOC100268168
NA
ERBB4
NA
LRRC7
NA
CCDC169
C9orf84
NA
NA
MAP3K13
HERC4
SH3RF3-AS1
NA
TEX11
NA
SPAG17
NA
NA
BPIFB4
LOC100129069
SDCBP2-AS1
SLC46A1
KRTAP1-5
KRTAP3-2
ATP13A4
ASXL3
KRTAP3-1
NAPEPLD
NA
LOC283075
PDE1A
NA
PDE1A
LOC642776
NA
NA
SH3TC2
LINC00839
LINC00839
COPG2
NA
WDR6
BCORL1
HMGCLL1
NA
C1orf101
NA
LOC115110
C20orf62
LOC100506457
LOC100506025
PNPLA5
NA
LOC728061
EFCAB6
NA
NA
NA
NA
PTPRK
LOC645355
NA
NA
CGA
NA
TSPY26P
ARHGEF12
ARHGEF12
NA
NA
NA
NA
MARVELD3
MIR17HG
POMGNT1
KRTAP9-4
NA
CEP63
NA
PIGG
NA
LINC00557
CDH26
TMEM106B
TRIM54
NA
NA
TPTE2P6
NA
KRTAP3-3
NA
NA
NA
NA
ASXL3
KCNIP3
NA
NA
STPG1
HSPA1L
NA
NA
NA
NA
NA
NA
NA
PACSIN2
NA
NA
NA
NA
NA
NA
LOC728543
SORBS2
NA
ARNT
NA
NA
NA
NA
NA
NA
NA
LOC284561
NA
NA
METTL22
S1PR5
NA
ZFHX3
ZFHX3
NA
NA
LYRM2
NA
SOBP
LOC284561
NA
POU6F2-AS2
NA
NA
DCAF7
NA
ADAMTS9
C6orf163
NA
NA
NA
NA
NA
NA
NA
CST11
NA
NA
SEMA6D
FAM184B
LINC00544
NA
NA
LINC00028
NAALAD2
NA
NA
NA
NA
FAM184B
NA
SUPT16H
LOC90246
NA
LOC90246
NA
EFCAB6
CD99L2
NA
KLK4
NA
ASB2
NA
CEP128
NA
NA
NA
NPAS3
NAV1
NA
NA
NA
SEMA6D
ARHGAP33
NA
GPR126
ANKRD24
FEZF2
NA
NA
GUCA1C
NA
SERTAD4
PPM1H
WFDC10A
KIAA0825
NYAP2
DCDC2B
NA
NA
NA
NA
NA
NA
LOC349160
GGNBP2
LOC613126
NA
TBX5-AS1
TBX5-AS1
CADPS
NA
NA
NA
ADCY10P1
NA
CST11
NA
NA
FEZF2
PRNT
PTPRE
ESPN
VWF
NA
NA
NA
SMG9
NA
EYS
NA
ABHD16B
TTC28
TMEM234
DEFB121
NA
YME1L1
NPAS3
LOC91948
SEL1L2
CBLN4
NA
NA
NA
PCDHGB8P
NA
NA
HNRNPM
NA
TANC1
NA
NA
NA
FAM86B3P
NA
NA
NA
NA
NA
NA
NA
NA
SDK2
NA
NA
ADAMTS9-AS2
NA
NA
NA
NA
NA
NA
NA
NA
ZNF326
NA
NA
ZNRD1-AS1
SOBP
NA
NA
NA
KCNT2
NA
NA
TAS2R45
ONECUT3
NA
GJD4
NA
NA
NA
NA
NA
ARHGEF12
LDB3
NA
NA
NA
NA
LOC286059
NA
NA
NA
B3GAT2
LOC286059
NA
NA
NA
NA
NA
NA
NA
UBE3A
NA
PTGDR
TAF15
NA
NA
NA
NA
NA
NA
NA
NA
NA
NA
NA
NA
BCL2L14
NA
NA
ACSM1
KCNIP3
NA
NA
NA
NA
NA
ACTR2
NA
NA
NA
NA
NA
NA
NA
NA
OPN4
NA
NA
NA
NA
NA
NA
AMBRA1
AMBRA1
MAP1LC3B2
NA
NA
NA
RPF1
RPF1
NA
NA
NA
NA
NA
TNS3
NA
NA
NA
NA
PPP1R12C
NA
SLC2A13
NA
NA
LOC100653005
NA
NA
SYNGAP1
PPP1R12C
NA
NA
SLC6A20
ZKSCAN7
TEX11
NA
KIF26A
TUBGCP6
NA
SUSD2
NCOR1
RALGAPA2
STOX2
STOX2
CD244
NA
THSD4
NHSL1
M1AP
CLIC5
NA
LAMB4
FAM84A
TTLL9
FAM20C
NA
CATSPERG
DKFZP434K028
NA
NA
OR6B1
NA
NA
NA
VSIG1
NA
NA
NA
MYCN
NA
NA
NA
COL4A5
NA
NA
NA
NA
NA
NA
NA
NA
YME1L1
OR1I1
TRPC7
IL17F
ZNF354C
GABRR3
NA
NA
CD44
NA
YME1L1
NA
NA
ANTXR1
NA
NA
NA
OBP2A
NA
NA
NA
NA
NA
NA
NA
NA
NA
ZFP1
NA
ZNRD1-AS1
ANPEP
NA
RNF215
NA
OR51B4
GALNT13
DNAH7
NA
ACSS1
NA
NA
MYO1F
NA
LOC116437
NA
NA
NA
NA
NA
NA
NA
ANKRD60
SRMS
PCGEM1
NA
NOBOX
OR51I2
NA
NA
PRDM15
DKFZP761C1711
OR51B6
NA
BCL2L14
NA
GCNT7
ARHGEF12
ARHGEF12
NA
OR14J1
NA
NA
NA
EPPK1
NA
KCNK16
EPPK1
NA
NA
SLC2A13
NA
NA
SCAMP5
NA
ZNF71
NA
ANPEP
NA
NA
NA
CHL1
NA
NA
NA
TMEM106A
NA
NA
NA
CATX-1
NA
DKFZp564H213
NA
NA
NA
NA
CDC14B
NA
NA
NA
FLI1
NA
NA
NA
NA
OR51I1
FLJ21408
NA
NA
NA
NA
NA
KRTAP4-1
NA
KRTAP4-5
NA
KRTAP9-8
NA
NA
NXF5
NA
NA
NA
NA
NA
RAD21L1
NA
NA
NA
HHLA2
NA
NA
KRTAP4-3
KRTAP9-3
KRTAP17-1
CHD6
BTBD9
NA
KRTAP4-4
KRTAP4-9
PTCHD4
NA
KRTAP2-1
NA
CNTROB
NA
N6AMT1
RNASE7
CFTR
CFTR
IGLV1-44
CAPN13
LINC00470
ATP2B2
ZIC1
LAMA3
CYP26B1
OBP2B
DNAH7
NA
EFCAB6
NA
NA
CDC14B
SIRPG
LIMD1
NA
NLGN3
SLC37A1
LOC100129884
NA
NA
NA
NA
OR8D2
DKFZp547J222
KRTAP2-2
R3HDML
OR51M1
NA
NA
NA
NA
KLHL31
NA
NA
NA
DKFZp564H213
NA
GSX1
NA
NA
NA
NA
NA
ACSS1
NA
PROX2
NA
ORF1
NA
ZC4H2
ZFP1
CENPN
NA
NA
LINC00521
NA
NA
NA
NA
NA
NA
FLJ20518
NA
LOC100506667
NA
NA
OR5V1
OBP2A
NA
KREMEN1
LINC00309
MOGAT3
IGLC1
NA
EFCAB6
MDN1
NA
NA
PLXNA4
TRPM6
ZNRD1-AS1
GFRA4
NA
GPR98
ATE1
NA
ZC3H12B
NA
KRTAP1-3
NA
NA
NA
NA
DKFZP547L112
NA
DNAH6
CTLA4
NA
NA
NA
NA
NA
OR2B3
DKFZP434H168
NA
DKFZP547L112
NA
LOC732275
MAGIX
TMEM234
NA
CC2D2A
CC2D2A
BACH1
PHF12
NA
NA
FA2H
YME1L1
NA
KLK15
IL6ST
TMEM56
CBX5
RBM24
CSRNP3
CSRNP3
CYYR1
PIH1D2
MAP4
DSG3
NA
UNKL
ZNF710
NA
NA
KCNK3
LSAMP
PDE8B
CADM2
PMP2
ZDHHC14
ORMDL3
PCBP1-AS1
SHROOM1
RASEF
KRTCAP3
PGM2L1
LOC100506451
PARD6B
NA
NA
AEBP2
PCNXL4
PCNXL4
FOXP2
OXR1
SBSPON
SBSPON
SCN2B
CCDC85A
PLCXD2
NA
SHC4
QSOX2
NA
NA
RDH13
NA
ZNF585B
UBR3
MAGI2-AS3
ZNF397
SBSN
LOC388692
NRAP
NAT8L
FBN1
LOC100216546
NA
NOXO1
NA
SERTAD4
VASH2
C4orf19
TTLL7
CSRNP3
DPF3
LOC728485
LOC729970
TSC22D3
GXYLT2
LOC100506314
TTC9B
MLIP
LOC100506114
AQPEP
SEC63
FCRLA
FCRLA
GSTA4
ARHGEF7
LOC643201
HAPLN4
GATM
NA
XIST
FAM131C
SNX22
CPEB2
KCNC4
RBFOX3
VSTM4
TRIM59
NA
COMMD10
KIAA1549L
RHOJ
LSAMP
CCDC97
HRCT1
NA
ASB5
NA
SYNE4
HOXA3
NA
DLGAP1
OCIAD1
NA
GNRH1
FAM171A2
DEPDC1
WDR4
NOVA2
GPRC5A
ZNF425
VPS37D
SPC24
NA
ABCC9
FAM178A
SSTR1
NA
NA
TP53INP1
ZNF507
ASB4
NA
DDR2
NA
PURG
LOC100996793
RASSF6
CDH19
TRIB1
NA
CDHR3
TMEM218
NA
NA
NA
PTOV1
AGXT2L2
NA
MAP6
NA
NA
NA
DAZAP2
KLB
SPRNP1
CYP4V2
CRIP3
DTX3
BNC2
ZBTB10
AIPL1
ZNF704
ARFGAP2
NA
HOXA7
TNRC18
SLC44A5
PRDM5
SH3RF2
ZNF497
MASP1
NA
CACNA1B
NA
MOBP
PAX6
NA
TUSC3
NA
NA
NA
WISP1
NA
NA
NKX6-2
CALD1
MXRA7
NA
NA
NA
NA
SCARA5
GNAS
C3orf58
ROCK1
NA
MLL3
NA
NA
NA
CELF1
MGEA5
LIPH
NA
NA
TMEM218
NA
FMNL2
NA
NA
NA
COPZ2
NA
SPNS3
UGT3A1
TAF10
SYNPO
NA
NA
HMCN2
FLJ32154
NAPA-AS1
OCLN
NA
NA
HMCN1
RIBC1
NA
ZNF688
MARVELD2
KIAA1377
GRIP1
PLA2G4F
FXR1
NA
AGAP1
SCN8A
TRIP11
SLITRK6
C8orf22
FCRL1
NA
PRKXP1
GPR110
LOC100130987
CYB5RL
PUM2
RASSF8
NA
NA
NA
LOC100128909
PERP
NA
CACNA1E
MKX
PCNXL4
TRUB1
GPM6A
FAT3
FREM1
ASB12
LOC100506343
KIAA1244
NA
LYPD5
NA
PPAPDC1A
NA
XKR6
DQX1
C1orf172
PRDM15
LOC494558
NA
LOC257396
SNCA
BCL2L15
NA
CAPSL
NA
NTNG1
NA
HMGB2
SIPA1L3
SMIM6
NA
FBXO10
LOC285548
SPRR2G
NA
OR51E2
NA
NA
NA
NA
NA
PAGE5
NA
NA
NA
LOC100287598
NA
NA
LRIG1
NA
TRIM55
NA
DYNC1H1
NHLRC2
IL17RE
PPIL6
NAP1L4
NA
PRKCG
ABCC6P1
FAM53A
SSFA2
NA
PHOSPHO1
AP4B1
MAATS1
PDE1A
WNK3
NA
NA
ODF3L1
ZNF546
NA
LOC100287598
MMRN2
SHH
LPHN3
NFATC4
NA
NA
LOC100506563
DOK6
NA
NA
PDE3A
IKZF3
NA
NA
KIAA2026
VSTM2A
ZNF37BP
NA
FBLL1
PVRL3-AS1
MBP
HDAC7
SCN8A
CDKL2
NA
GUCY1A2
BOLA3-AS1
NA
NA
NA
PDE1C
NA
LOC389023
VGLL2
NA
NA
FLJ42875
GALNT15
NA
AMACR
TGS1
NA
CTXN3
RIMKLA
TMEM132D
CIB4
NA
NA
NA
THAP7-AS1
FBXO41
NA
NA
LOC100505983
NA
NA
NA
TTLL10
ANO4
ANKRD45
NA
NA
NA
ZNF83
TMED6
NA
NETO1
NA
UNC5A
NA
NA
NA
ABHD1
NA
NA
NA
FAH
NA
NA
GPR110
C1orf86
NA
C6orf52
SLC6A5
NA
MEGF10
KIAA1984
C9orf135
NA
LOC285556
FBXO36
C11orf87
GALNT13
GRIA2
NA
NA
NA
SNX20
ZNF311
LOC100507520
LONRF1
YWHAH
RD3
NA
NA
MIB1
ARHGEF26-AS1
NA
NKX2-1-AS1
NA
NA
NA
LOC100505738
NA
UGT3A1
LOC100996579
NA
NA
NA
NA
NA
LINC00319
C8orf48
ZNF667
TAS2R14
AMER3
NA
RNF180
LOC100506312
NA
NA
LOC149703
LINC00662
NA
IQCF6
NA
CCDC18
LRRC10B
SDCBP2-AS1
NA
NA
NA
HOXD13
RQCD1
RHBDD1
LOC100130155
U2SURP
NA
DYNC1I2
TMEM196
DAPP1
C1orf87
ZIC4
NA
NA
NA
FAM179A
NA
CFC1
NA
NA
LRRC2-AS1
NA
SLITRK1
NA
LOC150622
NA
WDR72
GALNT1
LOC100507066
NA
NA
NA
NA
NA
LHFPL3
ATP9B
NA
NA
NA
NA
RIPPLY2
NA
KCNIP4
NA
FAM135B
NA
MAPT-AS1
MAPT-AS1
CFL1
NA
NA
NA
NA
C9orf96
NA
DMRTC2
NA
NA
LOC100507288
IDS
TMEM132B
NA
FUT8-AS1
SRCIN1
C12orf56
NA
NOX4
DHX30
TEX13A
CAPRIN1
TEX29
LINC00494
C10orf85
NPY6R
GOPC
SYTL3
GALNS
NA
NA
NA
NA
NA
NA
RIMKLA
CAPZA3
NA
NA
LINC00643
IPO5
CCDC173
RIMKLB
NA
NA
LOC100507568
SVEP1
NA
LOC441242
GATAD2A
EVPLL
NA
PTPLAD2
NA
PRR14L
NA
NA
CCDC171
NA
LOC157381
NA
BOLL
CDCA2
NA
NA
UBQLNL
LOC645249
NA
BCAP29
NA
TRIM63
LOC100131662
FANCA
LOC646588
C4orf26
NA
ALPK2
NA
NA
NA
COA3
NCDN
NA
NA
POU3F3
NA
NA
LOC643837
NA
NA
MYBL1
NA
CATSPERD
LOC144486
NA
C3orf45
NA
HGD
NA
FAM159A
NA
CXCL14
LOC100506088
RCOR1
NA
FAM230C
NA
ENPP5
INSC
NA
NA
NA
NA
TRPM1
TRPM1
NCSTN
NA
NA
FOXA1
NA
NA
LOC100506113
NA
PRPF4B
FAM19A5
NA
C1orf21
NA
LOC388942
NA
LOC646903
KRT77
WDR7
NA
NA
NA
NA
CEP152
NA
TJP2
NA
NA
NA
NA
PDE9A
NA
NA
NA
NA
CCDC83
LOC100506059
KANK1
NA
NA
NA
NA
TNC
NA
LOC100506414
NA
MRPL45P2
GALNT5
NA
NA
NA
NA
NA
NA
NA
NA
NA
NA
LOC100506546
MYOCD
NA
WDR61
TFRC
NA
ADAMTSL1
PHKA1-AS1
NA
FSD2
LINC00853
GPHA2
NA
NA
NA
NA
WWC1
ECT2
C10orf71-AS1
PDE11A
KCNQ1OT1
NA
LRRC71
IGSF11-AS1
NA
NA
ANGPT2
NA
NA
LOC100506675
LOC100505710
KCNU1
LINC00458
NA
NA
TCTE1
AKAP14
TGM7
PRORSD1P
DPYSL3
RASSF4
FAM53B
FLJ26850
PSMA3
NA
NA
SYCE2
NA
LOC100507410
NA
FAM71F2
LOC100506457
HKDC1
C22orf43
C14orf105
LOC100509621
NA
NA
SLC26A8
NA
TOLLIP
NA
LOC100652994
NA
NA
PDXDC1
NA
NA
NA
NA
ELOVL2-AS1
NA
RAB20
NA
NA
NA
PHRF1
NA
GLT25D2
LOC100506126
NA
NA
FGF14-IT1
NA
CYP4Z1
NA
NA
NA
NA
NEK6
NA
NA
NA
NA
NA
RSPO4
LOC100505890
NA
C5orf48
NA
NA
MSANTD1
NA
NA
ADARB2
NA
NA
NA
NA
NA
NA
NA
NA
NA
TOP2A
LINC00689
SOX1
PPIEL
PDCL2
NA
NA
ACAD10
C12orf69
SRSF3
NA
NA
NA
NA
NA
NEDD4L
NA
NA
NA
SLC5A8
NA
NA
NA
NA
TMEM56
NA
NA
NA
NA
NA
NA
NA
NA
NA
NA
NRXN1
NA
NA
NA
NA
NA
LOC100506286
NA
NA
NA
NA
NA
LOC100505817
CARS2
NA
LOC100996462
NA
NA
NA
NA
NA
NA
NA
NA
NA
C4orf47
NA
NA
NA
ZC2HC1B
NA
NA
SEC1P
NA
C1orf100
CD53
NA
NA
NA
NA
NA
FOXR1
LOC285740
NA
NA
LOC100506675
ODF3L2
LOC100128164
PPP2R2A
NA
TMEM207
NA
LINC00518
NA
NA
WWC2
NA
NA
LOC100506997
LOC646522
NA
NA
XRRA1
LOC100507201
NA
LOC284801
NA
NA
NA
NA
NA
TRIM66
NA
NA
NA
NA
LOC100507461
LOC339760
LOC283737
NA
NA
GPR115
ENO3
NA
NA
NA
NA
NA
C12orf54
NA
NA
STXBP4
NA
NA
LOC100507513
NA
ZNF705G
LOC100507562
NA
NA
NA
ASB4
ASB4
FLI1
NA
NA
NA
NA
LOC100505676
LOC100130700
PRR9
NA
NA
TSC22D1-AS1
SCGB2B2
NA
NA
NA
NA
WDR16
LOC100505685
NA
NA
LOC101060526
NA
NA
NA
NA
NA
PENK
ZADH2
LOC100505711
NA
NA
SUB1
ASB14
MAGI2
NA
NA
C20orf78
NA
SP2
NA
DNM1L
NA
LOC100506088
XKR4
DNAH11
LOC729296
NA
SPATA12
ST7-AS2
NA
CLDN6
NA
NA
LARP6
NA
NA
NA
NA
SRRM4
NA
MMAA
SNCAIP
NA
NA
NA
LOC388948
NA
MAP7D3
NA
NA
LOC100996671
NA
NA
KRTAP10-12
NA
NA
RBMS3
TMPO
PID1
LOC100996902
NA
NA
NA
SOX21-AS1
NA
LOC100422737
MDM2
NA
C3orf22
NODAL
NA
LOC100506374
NA
KRT25
NA
NA
ADAM6
FAM92A1
NA
NA
SYCP2
NA
NA
NA
NA
NA
NA
C17orf50
NA
NA
NA
NA
NA
TMCC1
NA
NA
NA
NA
NA
NA
C5orf58
LOC643711
NA
NA
NA
NA
NA
HAL
NA
NA
LOC100996349
NA
LINC00347
CMYA5
NA
NA
NA
NA
NA
NA
RIMBP2
NA
NA
NA
PRR18
SOX5
FAM150B
SPATA24
C6orf132
SLC16A14
NA
HEXDC
SHE
NA
CLASP2
NA
CLK3
WDR27
B4GALNT4
PARP10
NA
LRFN4
NA
NA
AAK1
BEND4
LOC100505989
NA
SDCCAG3
LOC283177
NA
DNAJC18
DYNLRB2
PPOX
PPOX
ADAMTS16
TMEM200C
PHC2
NA
SHISA7
NA
ARV1
NA
ZNF496
NA
NA
NA
ACOT12
NA
NA
NA
NA
NA
SIN3A
DGKK
LOC285095
GATA5
NA
NA
NA
NA
NA
NA
NA
MIR5188
NA
C12orf50
KDM6A
NA
GKN2
NA
NA
TMEM67
MRGPRE
NA
NA
NA
NA
LOC100130964
LOC100144602
LINC00535
MTL5
NA
NA
NA
NA
NA
NA
WBSCR28
NA
SPDYA
NA
NA
NA
TPMT
HAP1
NA
NA
CYB5RL
NA
LINC00635
SOX5
NA
SLC7A13
NA
NA
GLIPR1L1
DAZAP2
NA
NA
NA
NA
NA
NA
B4GALT3
NA
NA
TEAD2
TEAD2
MPRIP
MPRIP
ANKRD29
DCAF8
DCAF8
NA
NA
SLC38A10
NA
UBN2
NA
RASL11A
NA
DOCK11
NA
LINC00672
NA
GLI4
C1orf228
C1orf228
NA
NA
H1FNT
H1FNT
NA
NA
NA
LINC00226
C6orf58
NA
NA
NA
NA
NA
NA
NA
ENDOV
NA
NA
NREP
RRN3P3
NA
PRKAA2
NA
MGAT5B
RBMS3
MPP7
ZNF540
EFHA2
FAM83A
LOC100506834
NA
NA
NA
BNC2
NA
SLC45A3
FGF12
RAB3IP
NA
DPF3
C21orf58
NA
FAM171B
ZNF334
OSBPL6
TSHZ2
TMEM182
C9orf85
NA
C21orf2
IQCA1
NA
NA
C11orf80
JAKMIP1
LOC254559
NOL4
NA
NA
NF2
ANKS6
NA
NA
LOC100505946
TMEM51-AS1
UBXN10
KIAA0141
LOC100130155
NA
SAMD12
NA
NA
NA
GPR110
BTBD11
NA
CASK
NA
NA
LOC441528
MDH1B
NA
ARHGEF11
NA
FAM83A
NA
NA
RAD18
CCL28
GPLD1
NCS1
RBM20
NA
ZNF207
ATMIN
DPY19L2
ANK3
FAM208B
NA
NA
NA
HOXA13
C5orf51
SLC35C2
LRRTM1
RIMBP2
TMEM229B
SH3RF2
KLHL34
LOC729088
OTX1
LRRFIP1
HOXD10
ACY1
ANKRD13A
PRRX1
RAB3IP
AHNAK
ATE1
MFSD4
PABPC4L
LOC100128239
NA
ARX
KIAA1549
NA
LRRC28
LOC101060264
NA
LOC100505633
RHOJ
RHOJ
CLUHP3
STARD10
DCC
LOC400027
DENND5B
NA
NA
NA
NA
NA
PPM1N
IRS1
NA
NA
ADD1
TRIM50
NA
NA
NA
EFNA2
NA
FIGN
CELF4
NA
NA
LMBRD2
ENTHD2
TMEM223
NSUN7
CSRNP3
FLJ43663
ASB1
MATR3
PSORS1C3
ASPM
NA
SLC26A7
SEC22C
THAP7-AS1
KLF12
TMCC1
NA
GNAS
NA
NA
FLJ43663
LMOD2
DNAH1
GRAPL
NA
ADAM7
FAM161A
ITGA8
HOGA1
FRRS1L
POLR2M
NA
NA
LOC100507468
NA
DNAJC3-AS1
NA
TSC22D1
TMEM221
NOS1
ZNF414
NA
NA
CXADR
NA
NA
NA
RDM1
MDFIC
INADL
LOC100505912
NA
FGF9
LOC100507419
NA
HOXD-AS1
ANGPTL1
CASKIN1
VRK3
NA
PARD3B
NA
NA
NA
RAB3B
NA
NA
NA
TEKT1
PDE1C
C9orf9
RTKN
PHEX
HES5
MSI2
NA
BANCR
SLC25A5-AS1
LOC100507616
NA
CCDC40
MOV10L1
ZNF557
CORIN
NA
LOC100506813
NA
NDUFS1
NA
MMP28
MMP28
NA
NA
LOC730102
NA
ZDHHC14
CCDC41
CDH11
FRMPD4
NA
NA
NRSN1
KIAA1456
DYRK1A
DLX6
FAM115C
CEACAM21
LOC728342
LRRC4B
LOC441454
CEP41
NA
NA
DCAF12L2
THBS1
LOC400768
NA
NA
NA
DGKZ
NA
C1QTNF7
MARVELD3
FKBP3
SLC6A15
STK32A
NA
DOCK9-AS2
ATP2B2
NA
NA
NA
BDNF
NA
TRIM65
PITRM1
C5orf27
TFG
TARBP2
SLC6A2
NA
ARHGEF7
NA
NA
CCDC120
NA
C6orf52
DLGAP1-AS1
NA
DCUN1D5
NA
IGFL1
NA
LOC100506858
PCDHB6
NA
NA
ATP8B3
ALS2CR12
NA
NA
MKX
LRRC28
MAP6D1
NA
COA1
CERS5
SEC14L4
NA
DNAH2
EFCAB1
NA
C10orf114
ADORA2A-AS1
LOC100505784
NA
NA
MFI2-AS1
NA
NA
NA
NA
ST8SIA2
NA
LOC100505817
NA
NA
NA
VWDE
C13orf45
NA
NA
NA
NA
PLEKHH2
FLJ31485
RAB1A
NA
OPALIN
NA
ARL10
NA
NA
TMEM213
LOC145837
NA
LPCAT4
NA
NA
SLC22A5
REXO2
SEC16B
NA
NA
TRAP1
NA
TM9SF3
NA
MCF2L
NA
LOC100129516
NA
ANAPC5
NA
NA
NA
FOXO6
NA
RALGAPA2
PYGO2
NA
NA
NA
NA
FBRSL1
NA
NA
C12orf77
NA
SNX24
NA
C3orf67
NA
NA
FIGN
CASC2
NA
NA
NA
C5orf49
NA
ANK3
NA
FAM47C
DYDC2
NA
DACH2
NA
NA
NA
MESDC2
NA
LOC100506860
NA
NA
NA
NA
CAND1
NA
TMEM232
RBP1
NA
C11orf49
NA
NA
NA
NA
UMPS
NA
NA
NA
FLJ30064
LOC100506795
RGCC
AKD1
NA
NA
NA
NA
NA
ADAM11
TMEM161B-AS1
C1orf228
NA
NA
PPM1L
NA
NA
NA
NA
NA
NA
NA
CLTC
NA
NAB1
LOC284998
UBE2E2-AS1
NA
CADPS
NA
SERP2
SERP2
NA
NEBL-AS1
RNF145
NA
TPBG
NA
YTHDC1
NA
NA
PSG6
ONECUT2
SLC10A4
NA
WDR16
TBX5-AS1
COL28A1
NA
NA
TCTN2
PM20D1
NA
NA
MDGA2
DLEU2
NA
NA
NA
NA
THNSL2
ZEB1
NA
NA
NA
LOC253039
NA
NA
NA
NA
LINC00313
NA
NA
NA
LOC728095
NA
NA
SLC30A8
NA
NA
NA
LOC390705
NA
LOC780529
C10orf53
NA
NA
NA
NA
LINC00334
NA
TTBK2
NA
NA
NA
NA
FSIP2
PLG
NA
SEC14L1
NA
PTCHD1
FIBCD1
ITPR1
NA
NA
FAM3C
GUSBP5
FAM81B
NA
LINC00323
TIGIT
NA
NA
NA
NA
SFSWAP
C17orf74
NA
NA
PSMA8
NA
NA
LOC100506236
NA
NA
NA
NA
HMGCS2
NA
NA
TEPP
NA
DIRAS2
NA
NA
NA
NA
NA
NA
NA
LRIG1
NA
NA
ILDR2
SLC15A2
LOC100506791
RORA
NA
NA
NA
NA
NA
NA
TMEM213
SYNPR-AS1
LOC100147773
NA
PPP1R3C
GATA3-AS1
NA
NA
NA
SYN2
NA
NA
TARS
NA
NA
NA
NA
DSCAM
NA
SLC2A9
NA
NA
MIER1
NA
STXBP5L
NA
NA
NA
NA
NA
NA
NA
NA
NA
LOC100507395
NA
SYNJ2
ENO1
NA
NA
NA
NA
ARMC3
NA
PDLIM3
LOC100507109
ANKS1B
ADAD1
DPPA2
TMC5
NA
LINC00312
NA
LOC389895
DMRTB1
C9orf57
PCDHB4
AFMID
NA
NA
NA
NA
NA
SLC35F5
RHOA
NA
SPATA3
TRIM61
NA
NA
NA
NA
PRKAA2
C12orf54
NA
BPIFA3
NA
MPC1
LINC00669
LHFPL3-AS1
NA
CT64
NA
NA
NA
PKP4
ZBED5
NA
KRT27
GALNT5
NA
LOC100128727
NA
NA
NA
NA
NA
TPTE2P5
MROH2B
MROH2B
NA
NA
NA
SLC6A15
AADACL2
LOC441204
ROBO2
FAM47B
KCMF1
LINC00459
CADM2
ALDH1A2
MIPEPP3
NA
NA
SOGA2
NA
C20orf26
NA
NA
CLYBL
NA
NA
NA
NA
NA
EGOT
NA
TINAG
NA
NA
NA
NA
NA
NA
NA
NA
NA
NA
NA
NA
NA
NA
NA
KCTD4
EIF3M
NA
PLK1S1
ATPBD4-AS1
NA
NA
NA
SLC32A1
NA
LOC440356
NA
NA
NA
NA
ZBTB45
NA
IZUMO2
NA
GSK3B
NA
ZFP28
NA
NA
INADL
NA
TRAF3IP2-AS1
LOC644135
NA
NA
ENAM
LINC00313
NA
NA
NA
HBS1L
ERI2
NA
LOC100996654
NA
NA
NA
JAK1
KCNC2
NA
NA
NA
NA
NA
GPR98
NA
DOK7
NA
NA
WDR41
ARMC9
NA
NA
ZMYM2
NA
NA
GIMAP8
NA
NA
NA
NA
NA
NA
NA
SERP2
SERP2
NA
NA
NA
NA
LINC00293
NA
LOC100505545
PASD1
NA
NA
NA
NA
LOC100996345
SEC14L3
TOR1AIP2
NA
NA
PEX5L-AS2
SEZ6L
NA
NA
ABCB5
LRMP
NA
NA
NA
NA
NA
FAM194A
LOC100131608
NA
LOC100507221
NA
NA
NA
NA
NA
LOC100505862
NA
NA
LOC284933
CLASP1
NA
CDRT15
NA
NA
NA
C1orf101
SYNE2
NA
NA
NA
NA
NA
NA
NPAS4
NA
PERP
SLC35F4
NA
LOC100507267
ESD
ZNF295-AS1
MKNK1-AS1
NA
NA
NA
NA
NA
NA
GATA3-AS1
JARID2-AS1
NA
NA
NA
NA
NA
NA
NA
NA
NA
DNAH9
LOC100506288
CYP19A1
NA
NA
NA
NA
NA
C15orf43
NA
NA
NA
NA
LOC100506289
PFKFB1
NA
NA
CDRT15L2
NA
NA
SPAG16
NA
LINC00641
NA
NA
NA
NA
NOS1
LINC00277
NA
NA
NA
NA
NA
LOC100128750
CRAMP1L
UBN2
NA
NA
LOC100287290
NA
NA
NA
MPHOSPH8
NA
NA
PANX3
NA
UNC5C
NA
NA
NA
PLXDC1
NA
NA
KRTAP19-3
NA
NA
LOC100506851
RBFOX3
NA
LOC284100
NA
NA
NA
NA
NA
NA
NA
NA
UPF3B
NA
NA
NA
LOC100287704
NA
NA
NA
NA
NA
FOXN4
NA
NA
NA
NA
NA
NA
NA
NA
NA
NA
C2CD4A
GLS
TMEM161B-AS1
NA
NA
NA
NA
GRM7
NA
NA
EPAS1
ZC3H3
NA
NA
NA
NA
NA
NA
NA
IGF1
NA
NA
RIMKLA
NA
NA
NA
NA
ASNS
DYNC1H1
LOC101060712
NA
NA
NA
NA
NA
NA
NA
SMEK2
NA
NA
NA
HSD3B1
NA
LOXHD1
NA
CDC20B
NA
MUSK
NA
NA
NA
NA
NA
NA
NA
NA
NA
TRBV27
NA
NA
LMO7
BMP6
NA
NA
NA
NA
MAGI2-AS2
NA
NA
NA
NA
NA
NA
NA
NA
AP4E1
NA
NA
NA
NA
NA
SAE1
NA
NA
NA
ETS2
NA
NA
C11orf70
UVSSA
NA
NA
NA
NA
NA
PDLIM5
NA
NA
NA
NA
NA
NA
SEC14L3
NA
DSCR8
NA
NA
NA
NA
LOC100506797
NA
EPN2-IT1
NA
NA
NA
NA
ESCO2
NA
NA
NA
NA
NA
NA
EHD3
NA
NA
NA
NA
NA
ZNF837
NA
ALDOB
NA
NA
NA
NA
LOC100505776
NA
NA
NA
NA
NA
PIK3C3
NA
NA
NA
NA
NA
NA
NA
NA
NA
NA
NA
NA
NA
NA
AK7
ZMAT1
LINC00672
SKAP2
NA
NA
NA
FBXL22
NA
NA
MAPK15
WFIKKN2
EXD3
NA
NA
NA
WDFY3-AS2
CLK4
NA
FAM83H
NA
NA
NA
NA
CEP44
LOC100507077
SLIT2-IT1
NA
SCNN1G
EP400NL
NA
NA
NA
NA
NA
ING5
NA
RSPO1
C6orf132
FAM78B
NA
NA
NA
EIF2AK3
NA
NA
NA
LOC730236
NA
NA
NA
NA
RNF213
FAM81A
EPHA1
MYT1L
NA
NA
ZNF621
CDH8
FAM81A
NA
NA
NA
NA
NA
NA
NA
HIST1H2BA
NA
NA
NA
MAPK15
NA
NA
NA
NA
LOC731656
LOC100292909
CXorf30
NA
NA
NA
NA
DPPA5
NA
GSG1
NA
NA
NA
NA
NA
GLOD5
COL4A4
NA
NA
NA
LOC100505735
IGF2BP1
NA
NA
NA
NA
NA
NA
NAALADL2-AS3
NA
NA
NA
NA
NA
NA
NUDT10
WIPF3
ATP11A
ATP11A
NA
FOXD3
NA
NA
SMCHD1
SMCHD1
LOC389834
LOC389834
WTAP
NA
NA
NA
NA
NA
TLK1
NA
BCAP29
NA
NA
NA
NA
NA
NA
JMJD1C
NA
JMJD1C
NA
TCAIM
NA
NA
NA
SERTM1
NA
NA
NA
NA
HECTD1
NA
NA
FAM205B
PKHD1
NA
RFTN2
NA
RUNDC3B
ABCA5
TRABD2B
LOC728819
NA
CBY3
NA
NA
LOC285281
IQGAP2
NA
NA
DOK6
NA
NA
FBXW2
NA
NA
NA
NA
UQCRC2
NA
NA
RORA
NA
FBXO32
NA
NA
RIMBP2
NA
NA
NT5C2
NEBL
RBMS3
NA
TTN
ACTR6
NA
GABRG1
NA
LOC100131180
SLC6A4
NA
NA
FAM124A
C20orf112
NA
PEX5L
NA
NA
NA
NA
NA
NA
NA
DNASE1
NA
IMPG2
NA
NA
CAMK4
NA
IGIP
NA
NA
TRIM58
NA
LOC338799
NA
NFKBID
NA
LOC440905
NA
NA
NA
TNKS2
CDKL3
NA
ACSM2B
WDR31
ERG
CDC34
NA
NA
IQGAP3
NA
PXDNL
C18orf61
NA
ACOT6
WWC1
SLC16A11
NA
NA
CSMD1
ZNF865
NA
NA
TCEA3
NA
BMPER
XDH
DGUOK
CASD1
NKAIN2
ERICH1
LOC100506377
NA
NA
BCL2L15
NA
NA
RNF180
FBXL17
LRRC8B
HOXD-AS1
NA
RTKN2
NA
NA
SIX3
TRIM45
NA
SDK2
IDI1
NA
ITGA8
NA
NA
NA
ZNF81
FLJ45825
NA
KIAA1244
NA
NA
DIAPH3-AS1
CCNE1
NA
NA
LSM11
NA
NA
NA
NA
OTX2
NA
NA
NA
RBMS3
DLX1
NA
NA
BCL6B
CLSPN
LRR1
PAPOLB
NA
DAW1
THRAP3
BHMT2
MEIS1
NA
NA
LIPI
IRGQ
SREK1
LPHN3
YPEL2
LOC100130155
ARHGAP32
CD36
NA
NA
ADAMTSL5
WFDC5
WDR90
NA
GRIK4
SPTBN1
NA
LOC100288079
NA
NA
NA
NA
NA
NA
NA
NA
NA
NA
NA
FAM187B
NA
BRD8
NA
SLC25A42
NA
DNAH14
LINC00466
EIF4ENIF1
FLJ32955
NA
CBLN2
NA
MCOLN3
NA
NA
TAPT1
DGKG
PTPN14
NA
RAB3C
NA
NLRP4
NA
NA
GUCY1A2
GABRB2
COL28A1
FAM19A4
ST8SIA6-AS1
CRAMP1L
NA
LDB2
MFSD4
PAH
MYADML2
NA
NA
LOC100506207
C8orf42
UBE2U
CNKSR3
NA
NR2F2-AS1
NA
NA
NA
NA
NA
FBRSL1
LOC283278
NA
NRG4
NA
LRRC37A2
NA
NA
C6orf163
C3orf70
RGMB
NA
NA
POU3F2
MRE11A
NA
NA
NA
TRAF4
NA
NA
NA
NA
NA
LOC646778
NA
PTPRD
NA
NA
ART4
U2AF1
NA
KCNH5
CHST13
NA
NA
KIAA2018
NA
NA
KIAA2018
RBM46
LOC100505648
NA
TCF24
CBLN4
NA
NA
SV2C
RRAGC
NA
EVI5L
NA
NA
NA
DNHD1
SH2D6
NA
NA
ZBED5
C16orf87
NA
VASH1
NA
NA
NA
SMG7
BMPR1B
NA
NA
NA
HEPACAM2
DCN
NA
NA
PTEN
PSMG4
ABLIM2
KLRB1
RAB3B
FGD2
GATAD1
NA
COL6A6
NA
USP34
DCC
FANCC
NA
C10orf112
PCSK6
LINC00662
NA
LGI4
NA
EIF4E
NA
AVPR1A
NA
LINC00668
ZNF425
STARD13
RALGPS1
NA
NA
ZNF540
AKAP14
NA
PON2
NA
ZNF821
NA
NA
SLC30A1
NA
LMO7
NA
NA
NA
NA
NA
NA
NA
IL4R
CASR
CASR
NA
NA
MDGA1
KDM3A
DCHS2
MOBP
NA
NA
NA
TTN
SYNE2
NA
NA
TMEM198
NA
NA
EML6
KDM4D
PDE1A
NA
NA
NA
NA
POLN
IL1RL1
HCG18
NA
NA
PGLYRP2
NA
CCDC171
ADAMTS18
FIGN
ZNF865
NA
PER1
LOC100996601
NA
LOC100505570
NA
NA
KCP
NA
NA
NA
NA
NA
NA
PAQR5
NA
NALCN
RNF207
LOC440570
ADCY5
NA
NA
NA
NA
CYMP
NA
NA
NA
NA
NA
NA
RASGEF1A
SGSM1
NA
RNF148
NA
NA
OSGEP
NA
NA
FOXK2
DLX6
NA
NA
NA
NA
NA
NA
NA
NA
NA
NA
LOC100506128
IRS1
COMMD10
RNF180
DCST2
ZNF551
RBFA
NA
RHEB
MSI2
NA
NA
NA
NA
IGSF5
NA
NA
NA
CCDC30
NA
NA
RBMS3
EFCAB10
NA
CECR7
NA
LOC100128079
NA
NA
NA
FENDRR
LOC100505835
C14orf23
INO80D
NA
NA
NA
GLI4
FLJ16734
NA
HECW2
NA
NA
CALD1
NA
NA
NA
NA
NA
NA
RANBP9
NPW
NA
NA
NA
NA
NA
ZNF175
NA
TSC22D1
SV2C
ACTA2
FGD6
FAM24A
NA
NA
CDK5RAP2
NA
NA
NA
NA
NA
BTF3
NA
NA
UTS2D
NA
NA
NA
NA
NA
NA
NA
NA
ZNF551
ZNF551
NA
TEX9
NA
FAM102B
NA
NA
CEP95
ACTL9
KCNQ4
NA
NA
NA
NA
NA
NA
NA
NA
SLC38A11
NA
TBX3
PCDP1
SAMM50
NA
NA
NA
GPC3
LOC100506446
NA
NA
HIVEP2
NA
GAD2
PATE2
FAM205A
NA
NA
NA
NA
ALS2CL
FOXP2
AAGAB
LOC283335
NA
NA
NA
NA
COL22A1
NA
DEFB132
SYNPO2L
NA
NA
NA
NA
NA
NA
NA
CACNA1D
P4HA1
FREM3
NA
NA
NA
KIAA1324
FLJ31485
NA
NEGR1
IGF1R
NA
SREK1
LEF1-AS1
AUTS2
NA
NA
NA
NA
NA
CCDC85A
NA
NA
NA
NA
USP49
C17orf64
NA
NA
NA
TMCO5B
POLDIP3
NA
NA
NA
NA
NA
TNIP1
NA
NA
SEZ6
CHL1-AS2
ARHGAP30
KCNQ1OT1
PPME1
BNC2
AJUBA
LOC646778
NA
ZNF214
ZNF214
NA
NA
PATE1
NA
NA
NA
NA
CHST2
NA
NA
RHOJ
NA
TRPM8
NA
NA
NA
NA
NA
NA
NA
NA
MAP3K3
NA
NA
NA
NA
LOC100128644
NA
WDR86
NA
NA
ORAOV1
NA
NA
ARHGAP27
NA
ADH1B
NA
NA
NA
NA
NGEF
KNG1
PDE1C
LOC100506238
NA
NA
NA
NA
NA
SH3RF2
NA
NA
NA
NA
NA
REV1
MGC40069
NA
NA
NA
C9orf135
NA
SPACA3
COPS7B
NA
NA
NA
NA
NA
NA
ZBED6
PLEKHH2
SHROOM3
NA
NA
NA
NA
NA
NA
NA
NA
NA
PRAP1
SALL3
NA
NA
NA
JPH3
NA
MGC45800
GATA4
NA
MOXD1
FAM47A
NA
NA
CDO1
NA
LOC100506175
DDAH1
XIST
NA
NA
EPHA10
PYDC1
NA
NA
NA
NA
NA
NA
ATP1B4
NA
NA
LOC100507316
C1orf173
NA
SCAF4
CLDN12
NA
NA
NA
ZNF483
NA
NA
RAB7L1
NA
NA
NA
NA
NA
NA
LOC440900
NR1H4
LOC643037
CCBE1
NCOA7
NA
NA
NA
NA
NA
UNC80
NA
NA
NA
HSPD1
NA
NA
NA
NA
NA
LANCL3
NA
NA
FNIP1
RASEF
NA
NA
NA
NA
LOC100130476
NA
CCDC158
LOC100996636
NA
NA
NA
NA
NA
NA
WDR96
NA
WDR38
LOC387895
NA
NA
CLIC5
NA
NA
NA
NA
NA
ABCC4
NA
FRAS1
DNAH5
NA
TSHZ2
NA
NA
C6orf52
TRIM2
SMOC2
NA
NA
LOC285286
SUSD3
NA
NA
NA
GAL3ST3
AFF3
FCRL1
LOC100130642
BTF3L4
NA
FAM65C
NA
ZNF594
NA
GTF2A2
LINC00355
NA
NA
NA
NA
PTAR1
NA
NA
KRT222
NAP1L4
NA
NA
NA
NA
NA
NA
NA
LOC100131043
NA
NA
NA
KCNN3
NA
NA
SFTA2
VSTM4
NA
NA
DAAM1
BTN2A1
LOC643792
DENND4C
NA
FBLL1
NA
NA
KIAA2022
C10orf113
LRRC72
ZNF653
NA
ZRANB3
NA
NA
ANKFN1
CR2
NA
CACNG2
NA
LOC100996601
MGAT3
NA
NA
WDR38
KRT222
KCNJ9
NA
NA
NA
GABRA1
LINC00551
LOC340178
GLIS1
HTR2A
KIAA0317
NA
NA
DTNA
SYNE1
DTWD1
NA
NA
NA
SMLR1
NA
NA
NA
NA
RAB3C
NA
COMMD7
PCDHB3
NA
RPLP1
ADAM22
RANBP17
NA
NA
NA
ALAS2
ZFAND4
NA
NA
PELI3
NA
NA
NA
NA
NA
NA
BPI
NA
FLJ90680
NA
NA
NA
NA
NA
MIPOL1
NA
TTC27
NA
NA
LOC286114
CACNA1E
NA
NA
NA
NA
AKR1C1
SATB1
TC2N
NA
NA
KLB
NA
SIX3
ZNF300P1
NA
NA
GTF2H5
NA
NA
NA
NA
NA
NA
GGN
NA
NA
NA
NA
PLSCR1
C17orf98
NA
NA
BHLHE22
LINC00690
NA
NA
NA
NA
NA
NA
LDLRAD3
NA
NA
PATL1
WNK4
CADM1
NA
NA
RBM46
AVL9
NA
NA
ROS1
MYO3A
NA
NA
C21orf59
KIAA2022
NA
LOC101060019
NA
NA
NA
NA
NA
NA
NA
G3BP1
CRB1
NA
CYP39A1
PKHD1
NA
TTC17
NA
NA
NA
NA
LOC439938
PLD6
NA
NA
NA
NA
HORMAD2
NA
NA
NA
ERLEC1
NA
NA
NA
TMEM225
NA
PDZK1P1
NA
PANX2
TRABD2B
NA
NA
NA
NA
LOC100996511
NA
NA
GPR22
NA
EVI5L
EVI5L
NA
NA
NA
NA
LOC100130452
TSHZ2
NA
NA
RASGRP3
TRIO
NA
KCTD19
NA
BCDIN3D-AS1
NA
LOC100652770
LCP2
LINC00610
NA
NA
NA
NA
NA
KY
PTPRG
NA
NA
LCP2
KIAA1549L
NA
HID1
NA
NA
NA
NA
NA
NA
NA
NA
NA
NA
TFG
NA
NA
KCNQ5
NA
DAK
NA
PDPK1
PDPK1
CNTN5
NA
NA
LOC646484
NA
LOC100507311
MBD5
NA
NA
KIAA1841
NA
RGS8
MTUS2
NA
NA
NUP210P1
CAMSAP1
NA
ANGEL1
NA
CYP4F22
IGLON5
NA
AHI1
SEC61B
NA
SCN8A
AMER3
LRGUK
NA
SV2B
MTMR9LP
NA
NA
TP53INP1
NA
NA
DMRTA1
NA
NA
NA
MTHFSD
CCDC54
NA
RDX
PAH
LOC100130502
RERG
SEMA6D
NPNT
NA
PCP2
NA
XPR1
SCAND3
NA
C5orf63
DYNC1H1
NA
NA
NA
NA
PPP3R2
NA
TEX36
NA
UQCC
NA
PSMB7
NA
NA
C17orf76-AS1
NA
NA
NA
CARS2
ZNF780B
PSPH
NA
LOC100129034
NA
SHROOM4
LINC00518
RASIP1
NA
NA
CCDC63
NA
TTN
NA
NA
SEMA3A
NA
DSEL
NA
NA
NA
NA
NA
NA
TES
NA
ASMTL-AS1
NA
NA
TNRC18
LOC100507150
EBF2
NA
NA
NA
NA
HRG
RHOD
CHST3
GALR3
RECQL5
MYH8
LRP6
CACNB3
CELSR2
TRIM15
CRP
NA
HSD17B6
RAD51D
COL11A1
ADRBK1
SFTPC
TCL1A
NPAS2
HPX
MAST4
FOXA2
ATN1
PTPN21
FMO3
TEAD4
OSGIN2
UNC5B
EHD2
LZTS1
DTX3
DTX3
RBM12B
DENND2A
SLC24A3
MYO15B
C9orf116
NA
AP1M2
GPR124
ZNF335
LRTM1
BCAN
NA
NA
NA
NA
NA
LOC100996793
NGLY1
NA
PDE6C
NA
NA
KLF5
LOC283482
KLK4
LRRC20
ATP6V0E2-AS1
NA
WRAP53
IRS4
NA
LOC284276
NA
NA
B9D1
LOC286238
XAGE3
NA
NA
CENPF
NA
EMP2
NA
ARR3
SLC39A3
NA
NA
NA
LOC100505534
ACAT1
CEL
NA
NA
KCNA1
PTH2
FAM169A
ANK2
CDH26
ARHGAP29
NA
CXorf31
NA
NA
GPR126
SPIRE2
TP53AIP1
RCBTB2
NA
MAGEA8
AMN
NA
MYLIP
NA
GFRA4
CD248
NA
NA
TGFB3
OR2H1
NA
NMUR2
SPAG11B
ATP2A3
PIFO
NA
SYT15
NA
NA
ASB4
RHOQ
NA
TNRC6C
IQCH
CST5
MPPED2
POLR2J4
RHD
NA
SULT1E1
NIPAL2
CHRNA3
NA
NA
GPD1
USP24
ADAM29
BNC1
LOC100506731
SLC25A27
PSIP1
NLE1
FAM131A
NA
NA
LOC100270679
NA
NA
NA
NA
CDKL2
IL31RA
SNTG1
SF1
NBEAL1
FBXO21
LIX1
ZFP41
PP2D1
QRICH2
MCF2L
NA
NA
LOC100506668
LMTK2
MAPT
CAMK1
LRRC18
NA
ZNF233
NA
NA
NA
ZNF836
LINC00592
KIF7
MED23
NA
NA
SMC1A
CNKSR2
NA
TMEM63C
MED27
NA
LOC100996251
PI15
UEVLD
ZMYND10
ATP10B
RNF8
NA
NA
NA
HP09025
INO80C
CASD1
ADAM30
RAVER2
NA
NA
NA
RIT2
NA
C18orf54
NA
NA
ZBTB20-AS1
NA
NA
PPFIA2
SEL1L3
BMP8B
NA
CAMK2G
ABLIM2
LOC158863
NA
NFATC2
LOC100505933
GAB1
NA
UBL4B
CDC14A
NA
LYRM9
NCKAP5
NA
NA
LIN9
NA
OFCC1
SV2A
NA
LOC220077
NA
NA
LOC100505547
IL26
HRASLS5
NA
GLDC
PARD6G
FLJ33360
NA
ADO
PLA2R1
NA
LOC440602
C11orf21
MYOZ2
HOXB6
NA
KRT84
NA
BCL11B
NEDD4L
MCF2
NA
NPSR1-AS1
NA
BRPF3
NA
CELF4
PAX4
NA
NR5A2
UACA
NA
NA
SUN5
NA
PDE1A
NA
NA
NA
NA
BDKRB2
DNAJC30
CCHCR1
NA
NA
EPB41L4B
NA
NA
NA
RAD52
NT5E
FLJ37644
SCEL
INVS
KLHL18
NA
COBLL1
NA
NA
EZH1
NA
ZNF385B
ETV1
LOC100288152
NR6A1
ADCY10
MDH1B
SLC1A7
IL6ST
UNC80
MEFV
ADRA1A
NA
NA
NA
FCRL2
NA
BAI3
NA
NA
CCDC37
LOC283663
WDR64
NA
PCDHGB5
NA
TMEM252
SLC23A2
HCG4B
NA
LOC100505768
NANOS3
TNK2
NA
NA
NCR2
C6orf89
LOC642980
SEC61A2
YME1L1
LOC100287221
NA
LOC100507274
ST6GALNAC3
FAM160B2
MYB
NA
MKS1
SLCO4A1
RBL1
CTBP1-AS1
NA
LOC148145
CEACAM3
KCNJ16
ZMYND8
ASB10
NA
NA
SLC6A17
NA
HLA-DOB
BMP7
PANX2
AIRE
NA
ADAM9
SCTR
RAD21-AS1
CCDC105
BVES
PTPRG
NA
PTTG3P
COBLL1
NA
NA
TRIB1
NA
CSGALNACT1
NA
IGFBP1
SCYL1
NA
USP22
NA
NA
MAGEB1
RPGRIP1L
NA
DYM
PDIA2
C1orf168
TIMELESS
TPCN2
CDKL3
PCDH20
NA
NA
NA
NA
BHLHE41
NA
LINC00563
YBX2
NA
NA
E2F7
NA
NA
NA
SERTAD4-AS1
DLG3
LOC221946
NA
CCBP2
PTPN4
NA
NA
NAV1
NA
NA
SULF1
NA
NA
NA
NA
PAEP
TPPP3
SLC7A1
NA
C1orf228
LINC00315
FAM19A5
TPSD1
NA
NA
LINC00330
ERVFH21-1
NA
NA
NA
TIMM22
NA
SAGE1
SLC15A1
NA
RSPO2
TM6SF2
ATP8B3
NELL1
FLJ35946
ZSCAN2
PYGB
CER1
NA
YWHAH
NBPF8
NA
NA
NA
NA
NA
NA
MRPS18C
MAGI1
NA
AGTR2
NA
NA
C6orf141
CCDC164
SH3BP2
EPS15L1
TRAF3IP3
SPATA6
SDR16C5
SLC2A11
CHIC1
SCG2
KCNH5
BICC1
C19orf18
NA
NA
NA
HABP4
NA
DKFZp667F0711
CCDC34
NA
HOXB-AS3
STK16
ZNF506
LOC400680
NA
AJUBA
ABCC6
NA
NA
WHSC1
CAMK4
NA
NA
NLGN2
NA
HCFC1
S100A1
CCDC80
EIF4G3
NA
MS4A15
CDK19
MAATS1
NA
NA
CLEC4M
H1FX-AS1
NA
ZNF124
CA12
NA
NA
LOC100996424
NA
NA
JSRP1
NA
ATP2C2
NA
TRAF3IP3
ADGB
PTGER3
NA
NA
TSGA13
NA
RBPMS
NA
DIRAS3
NA
NA
NA
DFNB59
TUG1
NA
AMER2
NA
LOC100130950
CDC42BPA
DCHS2
NA
APBB2
PTPRT
NA
LSM14B
TBX6
SUFU
NA
NA
NA
NA
LINC00626
GYPA
NA
NOVA1
NA
LOC283856
RNF165
NT5C1B
PKD1L2
NA
NA
NA
NA
RAB6B
KCNB1
NA
DLL3
GHRH
NA
ARMC4
HCRP1
CFHR4
DHX35
NA
HFE2
CFHR5
ESR1
GZMH
NA
KCNT2
NA
NA
LOC100996578
TC2N
TENM4
TTLL5
MSI2
NA
STOX2
NA
NA
NA
NA
NA
NA
OGN
SKA1
NA
ANKS4B
NA
NDUFB6
ADAD1
NA
ELF5
NA
SPG11
PROX1
NAV1
KIAA1524
MTHFD2L
TNNT2
ZDHHC4
NA
FRAS1
NA
NYX
NA
ZNF407
TMC5
NA
APOA1
PRKCQ
NA
SNORA71B
NA
NA
NA
DKFZp434L192
LOC643623
CHIT1
ESX1
DUSP16
PKN2
TADA1
UGT3A1
MGP
LZTFL1
ZNF677
LYPD8
NA
NA
NA
NA
NA
LOC400794
NA
ATP13A5
NA
LINC00521
RIMS4
NA
LOC100506926
NMU
NA
NA
MS4A12
NA
TSSK6
CHRNA10
M1AP
SYTL3
RBM22
NA
KRT31
EVC
FAM161A
NOMO2
HGFAC
LINC00608
NA
ZNRF1
LIPJ
PRKG2
ESRRB
UTP6
MAP9
SNORA74A
NA
IL3
NCOR2
NA
NA
NTRK3
DNAJC5G
NA
UBE3D
PSAPL1
GPR143
NA
FAM193B
NA
LOC285540
HNF4A
ADAM28
CA8
SOS1
LOC100129722
LOC100422737
MYLK4
RMST
OR5AK4P
LINC00630
SOX6
NA
INSL3
MARCH10
MARCH11
FABP6
LMLN
RAB6B
NA
C11orf70
NA
PMS1
ACSM3
PRRX1
NA
PCA3
MTSS1L
HOXB7
NA
POC1A
CALHM1
SPAM1
NA
CMTM6
NA
SGPP2
RORA
TMTC2
NA
NHS
NA
NA
NA
NA
NA
PCSK1N
NA
NA
PYGM
ZSCAN12P1
KIAA1211
NA
PTPRJ
NA
NA
DCN
NA
NA
NA
TMLHE-AS1
NA
PTH2R
ARHGEF4
NA
PCA3
DCHS1
ZNF268
NPAS2
SNX32
EDIL3
RNF141
PLIN5
ANKRD50
CLPB
PFN4
LOC728353
ZNF681
VRK3
BECN1
TSGA10
NA
LOC100291323
SMEK2
PTPN13
NUCKS1
LOC154872
NA
NA
NA
NA
TACC1
POU6F1
NA
PTPRC
NA
LINGO2
NA
NA
CLCA2
AVPR1A
AIF1L
LOC440335
RECQL5
NA
PCDHB13
KCNC4
FUT6
NA
NA
BCL2L2
NA
NA
LOC100240734
ZNF503-AS2
PIF1
NA
NA
LPIN3
MIR210HG
LETM1
CNTN4
AVL9
RAG2
LOC441204
UMPS
NA
VAC14
WNT5B
SCAMP4
ELTD1
BTBD19
NA
DNAH1
PCDHB18
TTC22
KLHDC9
NA
TTC6
NA
NA
NA
ZNF169
NA
ZNF280D
LOC100506922
NA
NA
NA
FRMD1
RRM2
GPRC5B
MMP8
NA
DYNC2H1
ARSF
LINC00427
MTFR2
PLIN5
PML
ASPA
EBF1
DIAPH3
DYRK1B
HGD
GLI2
UBN2
NA
NDUFA2
NA
NA
NA
NA
NLE1
TNRC18
NA
SLC25A42
NA
TRPC7
NA
AMACR
IAPP
TFDP3
GPX7
RBM5
NA
NTN1
NA
RARS2
NA
S100A13
NA
C9orf156
UCN3
NA
MAGI1-IT1
PPP1R1C
MKS1
URGCP
LOC729291
NA
CALB2
CENPV
NA
NA
NA
NA
NA
NA
NA
NA
CRISPLD1
NAPB
VTI1A
NA
LOC400680
ITGB4
NA
IQCG
CADM4
CPA4
NA
EXD1
SEPT7
NA
NA
IGKC
NA
LOC100127983
NA
ANGPT2
PDE4C
NA
OTOGL
C6orf123
NA
CDH17
MAMDC4
NA
NA
NA
NA
GSTA4
SNX19
DNAJC30
PAXBP1-AS1
EARS2
NA
LOC100506331
LOC100132661
NA
ZNF280B
C14orf180
NA
NA
NA
FLT4
ACSL6
NA
CXorf36
NA
MORF4L2-AS1
NSFL1C
PER3
NA
PSG9
NA
FREM2
PPYR1
NA
ZDHHC21
HIST1H1E
NA
GRTP1
ZNF586
NPHP3-AS1
NA
MS4A1
NA
NA
NA
LINC00605
NA
HERC1
LOC145845
NA
LOC285593
SRSF1
NA
NA
EPB41L4A
LOC100507568
SLC25A30
NA
TRIO
NA
NA
RTCA
NA
NCR3
ATP6V0A4
ACSS1
GNB1L
FCN2
NA
GP5
HIPK1
TMEM75
REG4
NA
B4GALT1
NA
SATB2-AS1
NA
FKBP7
GPR110
COQ10B
CYP1B1
CDC20B
NA
ADCYAP1
FOXRED2
PPARA
GLP1R
NA
LOC339822
NA
TSNAXIP1
DMBX1
NA
NA
NA
TBC1D29
MAP6
SRPX
CDT1
NA
HS3ST6
NA
ZMIZ1
NA
LOC100506268
EFNB2
PAICS
NA
CXCR7
ARHGAP5
LOC149086
NA
ST8SIA5
NA
SYNPO2L
THEM5
OGDH
ADAM2
NA
SOX4
UNC5B-AS1
NA
PRKCG
RGS7BP
NA
NA
PIK3R3
LAMA5
NA
HS6ST3
NA
GPR32
NA
NA
CNTNAP2
SUN5
NA
CCDC171
NA
BNIPL
NA
CHIC1
POU2F1
FARS2
NA
NA
NA
TP63
LOC254559
FLJ30838
ADAMTS2
NA
IKZF1
NA
NTM
CRYL1
NA
DCAF16
NA
MGC42157
LOC100129361
NA
BDKRB1
LOC285000
COL4A6
NA
SEMA5A
NA
HAS3
NA
NA
EPG5
VWA3A
AMH
DIS3L2
GRIN2D
EFS
ATP9B
ADAM12
SCAMP5
NA
NA
NA
KALRN
CP
YME1L1
MATN3
AGTR2
FOXJ2
REST
NA
NA
STXBP4
MGAT5
VPS36
NA
MIS18BP1
CDH15
PIWIL2
SYNE2
NA
LHFPL1
SDK2
RIOK3
YWHAB
PAPOLB
ACTR5
GUCY2F
SESN3
TPRXL
NA
DNAJC2
FAM181A
CCDC40
KIF1A
ST20
MIS18A
DOK5
F5
LTBP1
FAM221B
UCKL1
NA
SPANXA2-OT1
EVX1
SLC25A37
C10orf90
NA
NA
IGLV1-44
NA
NA
LOC100129069
MBLAC2
PTPN3
NEDD4L
CAPN9
KITLG
NA
NA
TCP10L
LOC100132815
HHLA3
RIIAD1
NA
C5orf63
NA
HOXC6
RAB3C
NA
PPARGC1A
CLHC1
PCDHAC2
NA
NA
CITED4
NA
CCRN4L
PPP1R16B
BTF3P11
RREB1
CA12
LOC100509303
PTPN14
NA
NA
STXBP4
NA
NA
NA
NA
LOC100507443
NA
LOC100128139
NA
NA
CDH8
NA
FNDC7
AGAP2
NTF4
NA
SV2C
KLF1
F2RL1
NA
CAT
MARCH6
WDR72
SAMD1
LAMA2
SIK2
NA
GRIA4
NA
NA
NA
LINC00486
SYNPO2
NA
TXNDC2
GPR39
RNF183
CA5B
KRT80
DMRT3
NA
NA
CIB2
NA
NA
AR
NA
NA
NA
TRUB1
ZNF844
LYVE1
NA
NA
MIOX
LOC100505622
NA
EFCAB13
SPERT
NA
SLITRK3
CDY1
PI3
MYCN
NA
FAM208A
LOC151121
DUSP13
NA
ARHGEF12
GK
SLC6A15
NA
ALPL
HPD
NA
CPEB1
GZMM
ADAMTS19
ITGA10
C1orf61
CD84
NA
LOC100505697
NA
CASP16
LOC286177
NA
DKK3
NA
ATP5A1
PRDM12
OCLN
SLC35G1
NA
NA
APOA1
TBX4
WDR86-AS1
CHD2
PPP4R4
NA
NA
NA
NA
NT5DC3
SLC25A41
NA
NA
TRPC5
IGHV1-69
NA
MEG3
ESYT3
NA
FUT1
NA
NA
TDH
BMP5
NA
NA
NA
CNTN2
C3orf80
SLC34A3
LOC157740
NA
ZNF160
CADPS
NA
LOC100506195
NA
NA
NA
PXN
LOC100506406
ZDHHC15
IGFL2
NA
RAB40C
PRO1804
NA
SLC52A3
CCNB2
CNPY2
NA
CCDC129
DIP2A
GREM2
PLXND1
NA
KCNA3
CAGE1
NA
CNOT3
NA
LOC283038
WDR66
SHROOM1
RARG
ANO2
NA
NA
NA
GSDMB
PRPSAP1
SULT1C4
ZNF226
NA
NA
NA
NA
CLEC12A
UST
SLC3A1
NA
ELAVL3
NA
NA
ANGPTL1
SPOCK3
ETNK2
NA
LOC643714
NA
SLC5A12
NA
NA
CLDND1
LOC100506154
LOC100272228
NA
NA
MKX
NA
NA
KIF6
NA
RNFT2
LOC339240
NA
C22orf43
LRRC41
RAD21L1
AGPAT6
NA
NA
NA
LDB3
C7orf53
C11orf94
ARHGAP39
ZNF711
SCAF4
NA
NA
SLC4A5
NPAS3
SLC1A1
SERPINB12
CCDC17
ZNF789
LAMA4
NA
CCL11
NA
GCAT
NA
PMP2
NPHS1
NA
NA
LOC100130502
NA
NA
NA
OK/SW-CL.36
NA
ZDHHC22
NA
LOC100131170
LOC101060553
PRICKLE2-AS3
NA
ESPN
DDR2
NA
DRD2
NA
NMNAT2
NA
FGFR4
CCDC64B
AMOTL1
NA
TNXB
MIR4500HG
ANGPT4
GPRC5C
THSD7B
PCSK2
LOC100506502
TSHR
FLJ22763
DSG2
PCSK2
RAD51
UNC13A
CRYBB1
NA
FAM83A
NA
NA
WWC1
NA
NA
MYEF2
KIAA1644
NA
NA
LOC100505648
MAPK8IP3
PLEKHG4B
PAX5
PSMD6
FAM186A
LTK
SPG20OS
GJC1
LINC00340
SPTBN4
NA
NA
NA
RAB17
NA
H2AFY
NA
NA
EBF1
CSNK1A1P1
NA
TRHDE
EBF3
ACSL6
FGF1
PDZD2
KIAA0754
NA
C14orf166B
NA
RBMS3
CACNA1G-AS1
LTBR
NA
NA
NA
AGR2
CREBZF
SNTG2
SLC38A10
LOC100505495
ARMC9
TAPT1
RNF103
ADRA1A
NA
TRIM10
NA
NA
TMPRSS11B
GPR123
NA
ERAP2
PCP4L1
ECEL1
SAMD3
NA
XPNPEP3
NA
PCDH1
NA
NA
NA
TRIM33
NA
NA
NA
NF1
LOC389199
FAM69B
SIN3B
PEX13
AK1
PTGIS
RAB18
CAMTA1
NA
NA
APOBEC2
CERCAM
DIXDC1
CUL7
NA
SSX1
DENR
NA
ABLIM2
SRCAP
CELF4
ITGAM
NA
SRC
SUZ12
NA
CEP89
LOC100507281
GPR125
NA
NA
ELOVL2
LOC284669
MGST3
NA
NA
C14orf37
RGS9
SLC27A2
DLL3
FAM170B-AS1
CACNB2
LOC401321
FANCA
NA
SFXN5
TTLL5
NA
NA
ANKRD32
LOC100129447
GRAMD3
IGFBP5
TMEM120B
NA
DCLK3
RPAIN
LMBRD2
ZDHHC11
NA
TESC
MPRIP
ERG
FOXD2
PLA2G6
SEPT9
UPK3A
LOC339874
PALMD
PPP4R4
BNC2
FARP1
AKAP8L
NA
LOC100653233
FSTL1
NA
LOC729059
C14orf64
A2M-AS1
NA
FBXO9
NR5A2
NA
PFN4
MTHFD1L
NA
NA
RYR2
LIPH
NUDT16
BCL3
CYTH2
TECTA
LOC152578
TBX3
NA
NA
NA
LOC100129112
NIPAL3
KCNE4
NA
DKFZp566F0947
PCDH17
KLHL31
ZNF479
FRMD6-AS1
BCORP1
MAGI1
NA
GOT1L1
NA
SPON1
IZUMO1
SERPINA6
TCEA1
CELF5
SIK3
PMCH
NOV
LOC100507602
SLC13A3
NA
HSPD1
CDC42EP5
MAGI1
NA
DPF3
MCHR2
NA
NA
MAL2
VSX1
NA
LOC100288490
ADH1C
NA
ERGIC3
FBXL12
NA
NA
LOC388882
POU1F1
PRKG1
SNRK-AS1
TAF7L
NA
LMLN
NA
NA
STARD6
ZSWIM2
NA
CDHR1
NA
GPR85
ZNF474
HFE
HS3ST4
CARS
AFAP1L2
NA
VPS53
NA
TKTL1
GREM2
NA
NA
ZNF800
LCN6
NA
CNTN1
C20orf203
ANGPT2
C12orf76
SLC1A7
FKBP7
TMEM229B
NA
NA
NA
NA
ZNF214
NA
NR2E3
AVL9
NA
ZNF208
NA
QDPR
MRAP
LOC100506161
ZNF555
NA
GRIN2B
NAP1L2
VIT
GNAL
ARHGEF10
NA
PLSCR2
PTGDR
ALDH1L1
SHANK1
NA
NA
DMWD
RPUSD1
ANK1
SPP2
HORMAD2
LRRC4C
NUDT3
LOC100505978
OMD
MCTP2
NA
DSCAM
NA
PARVA
FLRT3
NA
NA
KIF18A
CC2D2A
PKLR
NA
NA
RARB
WDR52
NA
AURKAIP1
TP53I11
CSTL1
DCAF8
SLC35D2
PDK4
DUSP7
NA
LOC100506054
CST6
NA
NA
LOC285547
DIO2
SCEL
LOC646268
NA
NA
LOC728485
NA
NA
RGL3
NA
NA
OR11A1
NA
NA
TMEM67
BCL6B
CTNNA3
ERAP1
PDE5A
LOC100506629
PORCN
C8orf74
MYH14
NA
C1orf145
MYH7B
NA
NA
LOC100270804
CASK
CSNK1G1
LAMA3
NA
KIAA1211
SFTPD
NA
TRPM3
NA
C1orf127
SKIDA1
APC
NAPSA
NA
PDS5B
ZNF32-AS3
NA
DUOX1
AKNAD1
TRPM3
RNLS
FAM124A
PCBP1-AS1
LOC100508120
PPP2R2C
NA
RBFOX2
MAPRE2
NA
BDNF-AS
MSI2
NA
CNTNAP1
MAP9
NA
NA
KIAA1161
CIRBP-AS1
LOC284513
PLP1
MRVI1-AS1
SRSF3
LOC100128252
NA
TRMT44
SRRM2-AS1
NA
LOC100996388
NA
KIAA0146
NA
DCT
NA
NA
NA
NA
L3MBTL1
ATP12A
C10orf67
NA
COL5A1
BRPF3
NA
NA
NA
CADM1
AGPAT6
NA
NA
SUGT1P3
LRRC16A
DICER1
LOC100507487
NEGR1
GPRC5C
ZNF10
VWA3B
C11orf85
SLC35F3
NA
IGFN1
PTPN14
C10orf137
C16orf74
MBNL2
CAPZA1
SLC25A27
LEF1
TSNAX
GRIN2A
LOC339535
NA
NA
NA
TFAP2C
LOC100129935
SDPR
DDX11
NA
GRIK1
NA
LOC146513
KHSRP
PKD1L1
NA
NTPCR
UBAP1L
MSH6
CDK15
VPREB3
C3orf35
NA
SCD5
NFIB
SP7
C17orf104
NA
TAF6L
DDX19A
NA
LOC284648
NA
LINC00836
DCAF8
NA
DCAF4
ROBO2
NA
NA
NA
GSC
GTPBP5
ZNF827
NA
SOBP
NA
LOC100132815
NA
SHROOM3
GLRB
MAP2
LOC100996342
EDNRB
KLK13
C14orf79
TNRC18
KCNB2
FBXO43
ANHX
ANGPTL2
NA
TKTL1
RBM15
DKK3
RBM15
SEC61A2
NA
FGFR1OP2
TMCO3
NA
GJB3
FANCB
NA
NA
NA
SV2B
CHERP
PPFIA2
EPB41L2
NA
NA
MEX3D
NA
RPA1
REPS2
NA
LINC00032
SLC2A4
GALT
LOC100505870
IL20RA
LOC158376
NA
TRDN
STRA6
NA
NA
NA
NA
NA
ZNF219
POU4F3
INTS10
UBE2E1
PPP1R14C
WNT6
HDAC9
FBXL13
GNGT2
MROH8
SMR3A
FNDC5
NA
ADAM11
NA
GFRA3
LOC100505633
NA
NA
LOC100130458
NA
LOC100126784
NA
NA
HIF3A
BSPRY
NA
PBLD
NA
OTOS
DESI2
ST6GALNAC4
SLC34A2
NA
NA
KCND3
MARC1
LOC93463
STAG1
LINC00630
SMCR5
UBE3C
NA
ENKUR
NA
TWF1
METTL21C
NA
NA
SLC19A3
NA
NA
CACNA1E
TTC23
NA
NA
TEX35
NA
NA
LOC100271832
VAC14
CA3
VSIG1
DLEC1
NT5DC3
SPAM1
ASXL2
OSGIN2
RBM26
NPR2
ARRDC1
HRSP12
U2AF2
MED14
NA
NA
SHANK2
DNM1P46
DKFZP761C1711
NA
NA
NA
NA
BOLA2
TSEN54
ZDHHC19
FENDRR
INTS6
PTPN2
NA
PRKXP1
NA
CYP24A1
NA
NA
NA
SALL2
GREB1L
NA
GON4L
NA
KIAA0020
NA
PMS1
CPXM2
DTNB
MGAT3
MLLT4-AS1
ADCY1
NA
WDR1
DKFZP434L187
PIH2
ANGPTL2
HSPB8
NA
RNF207
C21orf67
LOC147004
NA
LOC100507351
NA
NA
NA
NA
NA
CSPP1
S100A2
NA
PPAP2C
NA
NEGR1
LINC00598
NA
NA
NA
PCDP1
SNX31
SORBS2
ULK4
FAM69A
NA
NA
AP1S3
SLC25A29
NA
GFM1
FLJ44342
NA
NA
FAM163A
FAM198A
LOC100144604
CCDC155
NA
LOC645513
MGC39584
CRYGC
NA
NA
NA
NA
SIGLEC6
NA
TREH
NA
TFAP2D
NA
TRIM61
RAB27B
CDKN2A
LOC100132116
NTSR2
NA
SEMA6A
MAP1B
NA
NA
DDX25
C20orf118
MBTPS2
DSCAML1
LOC100272217
ACPL2
TM4SF18
SCN10A
PKLR
ENTPD1
NA
ZNF7
NA
NA
NA
NA
NXF3
AGPHD1
DHRS7C
WHSC1
NA
FABP1
NEDD9
TRIM42
NA
FAS-AS1
NA
MMP2
NA
NA
SCN4B
NA
NA
EFCAB2
NA
ACSL6
LINC00238
NA
GRIK1
NA
CABP4
NA
SART1
LRRN4CL
IL9
ZNF595
NA
NA
GLUD1P7
OR7E24
NA
NA
NA
NA
GNAI1
LOC255654
DYNC2LI1
NA
LOC253044
TENC1
EYA3
NA
LRRTM2
NA
C10orf35
LINC00844
FUBP1
NA
HNRNPC
RC3H2
NA
NA
COQ2
THOC7
NOL6
RGL4
TJP3
NA
NA
NA
LOC100505540
NA
SLC25A36
TWF1
NA
ZNF324B
SKA3
LRRC2
AGAP3
CAP2
NDUFS7
NA
PARD3-AS1
NA
COL19A1
NA
NA
LOC400891
NR2C1
NA
LOC100507160
NDUFA10
NA
LINC00582
SLC34A1
ADAM5
NA
LOC158434
PDE7B
CROCCP3
WNT6
NA
A2ML1
NA
QRSL1
B3GALT2
TAF6L
MRPL12
CASC5
LOC100507108
NA
LOC100505918
NA
MTHFR
C8B
ANKRD30BP3
LOC100130744
AQR
CYP2B6
NA
HTR6
NA
LOC286178
NA
SCEL
NCS1
NA
PRSS2
PHF8
NA
CYP3A43
GNAT1
CCDC178
NA
NA
USP27X
CACNA1I
NA
NA
MORN4
AFP
COL4A3
NA
NA
C11orf72
DOCK1
NA
MSRA
NA
NA
TSGA10
PCDHB19P
NA
NA
LOC100507637
MRGPRF
NA
FAM149A
TBC1D30
PTPN21
FBXO32
SREK1
EPB41
PLEKHF1
TSPAN10
PDE7A
C5orf47
NA
NA
NA
NA
SDCBP2-AS1
NA
FLJ37453
NA
NA
TBX18
GAD1
CHRNA4
NA
ZNF324B
HPS1
LPPR1
PDE1C
CAMK2B
AP1S3
NUP54
NA
UNC45B
NA
IL36A
NA
TRIM50
NA
NCOA2
C11orf57
CAPN5
NA
NA
TPT1
BMP1
KIAA2022
EPHA1
PTK2
SNX25
NA
KCND1
PLA2R1
CIB2
NA
NA
RNF32
TRPM7
HIST3H2A
C15orf60
HIVEP3
SYDE2
NA
ADRA2B
KLK4
ZNF527
VN1R4
FUT2
AKD1
STXBP3
IGFBP1
NA
PDLIM7
RGMA
GNAT1
HOXA-AS2
NA
NA
KLK15
ASMT
VPS33A
CARS2
LBX1
NA
NA
SLC27A2
AKT3
SAG
NA
CD79A
GAB1
KCNV1
GINS4
HMGA2
TOR2A
LCA5
SI
PHEX
LOC100996321
DLK1
NA
PLA2G6
HEMGN
NA
NA
CNTD2
NA
IGF2BP1
NA
SLC39A5
NAV3
NA
C9orf116
EML5
NA
MGST1
ANKRD40
ZNF793
NA
SCGB2A2
NA
ALDOB
TXNDC8
TLE2
NA
NA
NA
NAALAD2
SEMA3D
NA
NA
NA
MUC20
PVRL1
NA
NA
NA
LOC348761
NRXN3
ADCK5
RPGRIP1
ST7L
FAM57B
NA
HOXB-AS3
TFAP2B
CDC20B
TBX3
NA
NA
SPIN2A
METTL8
MAZ
C8orf42
C11orf65
NA
IGHG1
CELA3A
NOX5
ANKRD36C
NA
NA
MAPK1
GIPC2
SMARCD3
CNFN
NA
FCRL5
NA
NA
NA
SETD4
NA
NA
TRIM55
C10orf62
NXPH3
NA
LOC100129427
CHPT1
ARHGEF37
TAF1L
FAM83B
RPS6KA6
NA
LINC00587
NA
PID1
NA
ADH1B
LOC100507652
MYT1
NA
NA
NA
GNAS-AS1
NA
SH3BGRL2
SEC31B
DRD2
LPCAT4
PRELP
LOC401320
ATF6B
CTNNA2
RIMS2
NRF1
NA
SCUBE3
MGC50722
SCAI
LOC613266
MCTS1
NR3C2
TCL6
NA
SCARB1
NA
NPAS2
NA
GRIN3B
FGF10
ARL10
NA
NTRK3
NA
CALY
ERBB2IP
NA
NA
LOC100132356
NA
RAB37
LOC100996246
HOXB13
NA
MAG
LOC642236
PTPN2
ZNF704
MIP
NA
NA
MCMBP
LINC00708
ZNF827
NA
PEX11G
C15orf62
TUB
NA
NA
ZBTB46
NA
SLPI
NFIB
HOXA11-AS
C11orf58
NA
PPP4R1L
NA
LOC100506557
NA
GCSAM
RBM34
KCNA5
C12orf42
NA
NA
RAP1GDS1
ERN1
RGS8
NA
NA
NA
MEG8
PPP1R1A
NA
NA
NA
ST3GAL4
NA
FRMPD3
NA
RAB40B
FGF21
NCOA7
NA
BRWD1
RGR
NA
NOXA1
GAGE3
CACHD1
NA
PCDH7
NA
CYB561D2
NAT6
BCL11B
ATP5E
NA
ULBP3
NA
NA
NA
SH2D5
NRG1
NA
NA
SYN2
NUP88
TMCO5A
DNAH1
LOC285191
ZNF165
NA
LRFN5
TBC1D16
CD22
NA
DNAH14
GRB10
NA
CENPI
LTBR
SCUBE3
F11
TSPAN1
CSMD2
GRIK2
G6PC
LINC00161
OTUD7B
RASL11B
GAB3
NA
NA
TMEM190
MGC16121
NA
ZNF418
NA
IGF2BP2
NA
TXLNA
NA
NA
PSMB1
MIPOL1
NA
DRP2
GJB5
MZT1
CNR1
NA
NA
NA
B3GALT6
FAM13A
NA
FGFR2
NA
ZNF821
USP4
NA
CELF6
PDE4C
NA
L2HGDH
NA
ELL
HDAC9
HTR2A
ISLR
GATA5
NA
ST6GAL1
NA
HOXB13
NEBL
NA
NA
NA
NA
NA
PLEKHH3
NA
NA
FNDC9
NA
NA
NA
WWOX
CYP17A1
NA
MID2
NA
PTPN13
TMEM80
CES5A
GKAP1
SLC4A4
LARP4B
COG1
TECRL
DNMT3B
A1CF
C6orf170
NA
KLF2
C12orf39
LOC100507065
TMEFF2
KDM5B-AS1
POU3F1
DKK2
COL22A1
DNASE1L2
NAA30
AKAP1
CXCR5
NA
CLNK
ADIPOQ
RNF157-AS1
SNTN
TTLL10
TASP1
NA
LOC646268
NA
NA
WNT3
LOC100505902
TNXB
NA
NA
NA
NA
POU2F2
NA
NAALADL2
MYO5A
NA
NA
NA
DBF4B
SAMD4B
NA
NA
HPRT1
BICD1
GRM7
NA
NA
ERBB3
CERS3
TMEM182
NA
NEU3
NA
NA
PRKCQ-AS1
TRPC1
NA
NA
ELAVL4
IFT27
CNIH4
EFNA5
NA
LOC728705
NA
NKTR
HFM1
LMO7
TPSAB1
C17orf99
NALCN-AS1
NA
NA
NA
RGS12
RCBTB1
NA
LINC00112
KCNAB1
CCDC78
NA
RPS2
PCDH15
NA
LOC100506473
FLJ38668
NA
NA
NA
NR2F1
CPNE6
TG
RAB4B
LOC100506599
SUN5
NA
DICER1-AS1
TEAD1
NA
EAF2
NA
PLN
NA
NA
LOC100506631
NA
NA
UQCR11
PPID
XCR1
FAM124A
FAM71A
EPPK1
CHORDC1
ZNF776
NA
RPUSD3
ZNF718
CEP112
NA
COL4A2
NA
ANKRD36B
NOX1
NA
SNX2
NA
NA
LOC643711
NA
DVL3
ZMAT4
DGKQ
RGL3
LNX1
KIAA1257
MAP9
KIN
NA
ARMCX4
NA
PTPRK
ANGPTL3
FAM9C
NA
PMEL
MFSD2A
NA
DNAJC12
BCAM
HIGD1B
NA
FAM65C
NA
ANKRD10
TRIM29
LONRF2
SLCO1C1
LAMA4
SLC39A8
NA
CDC5L
EFEMP2
L1TD1
NA
LOC255411
FGB
LAMA4
C19orf44
NA
KCNJ16
SLC9A5
GPR150
MLLT10
NA
NA
ZNF518A
NA
NA
NA
NA
CPNE4
LOC100506274
MICAL3
DRP2
KLF7
NA
ATN1
NA
KLK12
NA
MAPT
CYP3A43
PITPNC1
NA
EP400
EGFR
CIB1
NEDD4L
LINC00326
SCAI
ATP8B5P
KCNIP2
OR1F2P
ANKRD28
TUBGCP2
TNXB
UBE2H
GATA1
SLC10A7
LAS1L
NA
LRRC48
NA
NA
IFT27
LOC641515
RHOBTB3
TMC7
FRY
NA
C18orf42
NA
SFRP2
NEUROD2
MYO10
KY
NA
NA
PARD3
PTP4A3
TMEM163
NA
GPER
NA
NA
NA
SLC6A19
FAM3D
NA
NA
NA
C19orf45
C4orf19
NA
MRPL23
NA
LOC100505920
ITGA6
NA
NA
NA
NA
PIK3IP1
ATP5J2
GAREML
RIPK4
GNPTAB
INHA
NA
E2F7
KLHL9
FBLN1
TFR2
NA
TPSG1
FAM167B
NA
DTL
ACTR3B
NA
CCKBR
NA
UFL1
NA
KRT32
PRO2964
NA
NA
LOC100505840
TYSND1
BMP7
NA
RAB23
NA
GABRG2
PCCA
NA
HOXB-AS3
RGR
PROSER2
NA
NA
NA
NA
NLRP7
ZNF674-AS1
CLEC4GP1
NA
NA
NA
NA
NA
TRPC3
IGSF21
LINC00689
LOC100506853
NA
NA
NA
NA
NA
SPATA6L
CAMSAP1
GRPEL2
NA
NA
NA
ZBTB20
RAB40AL
LOC100507006
L3MBTL1
NA
NA
PCDHB17
NA
MARCH8
LOC150005
EIF1B
NA
NA
FAM3C
TBRG1
ARF6
HIPK1
NA
SPEG
E2F2
HOXA3
CSPG5
SBF1
NA
C17orf64
ZNRF4
NA
DIO2-AS1
NA
LAMB1
NADSYN1
ACACB
NA
FBXO40
NA
NA
TMEM132B
NA
NA
LOC152742
ARHGAP21
GNPTAB
NA
LOC100289061
NA
NA
N6AMT1
HRASLS2
NPRL2
LOC96610
REG4
CEP70
SCML4
LINC00638
FOXS1
CYP7A1
SPTB
NA
NA
TBC1D21
FAIM3
SLC16A5
TMEM108
ANGPT1
MAGI2-IT1
NA
NA
NA
PCBP1-AS1
C8orf56
NA
ZNF589
NA
TRIM24
NA
CCDC36
KIAA1755
TTC12
NA
AKR1E2
SUFU
ZDHHC9
CHDH
WDR52
MTUS1
NCAM1
RASAL2
SCGB1A1
NA
NA
NA
MIR143HG
EDA
PDLIM2
NA
HNRNPU
SLC2A4RG
NA
MAN1A2
NA
FUT8-AS1
RGS6
NA
SELP
NA
NSMCE4A
NA
RBBP6
NA
LOC100505862
SFRP1
NA
NA
SLC19A1
NA
RBP4
OGFR
LOC100506418
TBC1D7
RP9
NA
CDK6
LOC100507165
FHL1
PTPN7
NA
IGHG1
FGF2
PPP2R3B
RAB7A
PPP5D1
NA
NA
TMEM161B
PIP4K2B
CSPP1
EXD2
NA
LRRN4
SNTG1
FAT3
VAMP2
NA
NA
NA
NA
NA
NA
NA
SCAND2P
NA
BAHCC1
NA
NA
NA
TEX26
NA
NA
FAM226B
IGFBP5
NA
NA
KLK10
ITGB3
PHF7
ANKRD52
AIFM3
TRPV5
SLC35D3
HS6ST1
MICALCL
PADI1
NA
TMED4
LOC100509205
NA
NA
C1orf148
NA
SRGAP3
NA
NA
NA
EXO1
NEDD9
NA
SYT7
FLJ14107
HYAL3
NA
ERI2
PHLDB2
NA
NA
RAPGEF6
LOC619207
IGDCC3
SVIL
NA
NA
NA
TRIM2
DNAH12
WDFY3-AS2
NA
CSMD1
RAD54L
RDH10
NA
NDOR1
LOC728730
RNF144A
NA
INADL
PIEZO2
NA
C3orf65
C6orf195
SERPINF2
ZMYM2
ZP4
NA
TMEM220
GLP1R
NA
SARDH
COL10A1
NA
RGMB
C3orf55
SMG7-AS1
MYOC
PGD
SACM1L
TTC26
RUNX3
LOC642852
MYCN
LOC100506465
NA
ESPNL
ASXL2
NA
NA
SNORA21
NA
NA
POU6F2
PTGER1
PAX1
IL1F10
WIF1
NA
NA
NA
N4BP3
NA
GAS1
DHX34
NA
NA
B4GALNT3
PWRN2
CA9
NA
NA
NA
CRABP2
NA
FOXK1
ARMCX2
SHH
CNTNAP4
GPC3
DUSP1
MMAB
C6orf201
IQCF4
GHRL
RNASE2
LRTOMT
HFM1
NA
NA
CAND2
GDAP1L1
SNX24
NA
FAM212B
MXRA7
SHISA8
BMPR1B
MICAL2
NT5C1A
NA
C1orf106
IL37
ZNF765
NA
CEP250
NA
NA
NA
ANKRD55
NA
NA
NA
NA
HPGD
SYT13
LOC101059921
NA
MAK
GIF
NA
SERHL2
NA
TMEM178B
FAM104B
NA
LOC100134040
NA
KLK7
NA
GHSR
KCNH7
NA
AKT2
FCGR2A
UBE2O
C16orf45
PXMP4
NA
SUCLG1
NA
NA
USP31
NBR2
GPR75
MLL
TBC1D30
ZNF664
NENF
NA
NA
CLN6
NA
LINC00691
SYTL4
NA
NA
SUGT1P1
LOC100130428
NA
NA
NA
NA
FTCD
INHBE
NA
NYX
DIO2
NA
YAP1
ACHE
NA
ATP7B
NA
MMP11
GRM8
ZNF614
TCL6
NA
WIPI2
STYK1
NA
NA
PPP1R12B
CCDC138
TTBK2
NA
MRAP
FLJ38773
DTNB
APBA1
NA
LINC00845
NA
ALDH7A1
RNH1
NA
TFR2
NA
GNL1
NA
PAWR
TXK
CCNE2
CLU
LOC399491
NA
CYTL1
MPP6
NA
RAB40C
LOC158572
AKNA
TMEM179
NA
NA
B4GALT6
NA
NA
NA
SIGLEC6
TJP1
WDR74
NA
GRM2
CACNG7
NA
NA
KHDC3L
NA
NA
NA
STK4-AS1
ZNF831
PDE4D
PCSK6
NA
NA
ELP2
NA
MAP1A
NA
NA
DHX8
NA
CRYBB3
GPAM
NA
C3orf65
MAATS1
P2RX5
ZNF503-AS2
OFD1
NA
C7
NA
CDC14B
NR0B2
RARS2
NA
KLHDC10
ACTN1
ISYNA1
STXBP4
DLX4
PARPBP
RECK
NA
USP9X
NA
LINC00282
SLC6A20
NA
CPXCR1
NA
RBM25
NA
METAP1D
NA
NA
ATF7
SLC26A10
ATN1
DHX57
PITPNC1
MYH8
NA
OSBPL6
THEMIS
C16orf55
TRIM3
LOC100132815
OR7E2P
ZC4H2
TEF
BHMT2
SPEF2
CCDC62
NA
CBL
LOC100130370
NA
LOC100506258
IL1RAPL2
GABRB3
NA
PPIL3
NA
LINC00460
NA
PVRL4
ALKBH7
ARID5B
ABHD5
ZNF462
CYP21A2
SNX5
NA
NA
NA
LOC100506546
CCDC14
NA
CBLB
NA
FAM213A
LOC284930
UTF1
NEK6
MED16
RHBDL2
DESI2
PDZD2
SREK1
NA
SPTB
GOLM1
FAM134B
TMEM136
HRK
ANKRD33
NA
NA
LDOC1
TOP3A
CYP3A5
ANGPT1
NA
CLDN2
HR44
NA
NA
CD6
TUSC3
SYNE2
CARD8
ENG
ITPKB
CDH6
NA
NA
NA
NA
PEG3
LOC100129476
NA
SNORD8
AKT2
DYX1C1
RPA4
PCOLCE-AS1
PDZK1
CASC2
PDHA2
BBS5
FLJ33630
TFCP2L1
NA
MUC5B
KCNJ2-AS1
ST6GALNAC5
SPG20
DOCK5
NA
NA
LAMC2
TSACC
SLC2A11
NA
FAM217A
ARHGAP5-AS1
LOC100507156
NA
PGBD5
SAMD15
SHB
NA
EPHA8
ADCY6
NA
ARHGEF39
KRT7
NA
LCE2B
NA
NA
NA
GHSR
HOTAIR
NA
C1QTNF6
ATP8A2
SCN8A
FGF18
IPP
IMMP2L
RHBDF1
ITPKB
FOXN2
NA
JPH1
NA
NA
EXOSC1
NA
EME2
NA
NA
NA
PLG
ARSA
MAPT
NA
TMEM121
NA
MT1G
NCKIPSD
FBF1
OCLM
SORCS3
ANXA3
NA
ZNF777
NA
ZBTB7A
MACROD2
CASZ1
EHMT2
LOC100130705
NA
CNTROB
ARRDC3-AS1
NA
USP33
NA
NA
ZNF510
XCR1
PPARGC1B
NA
IGKC
KCNAB3
PODN
NA
NA
MUC3
NA
PON1
CCDC125
TFAP2A
CDH10
LPPR5
FRMD4B
WSCD2
NA
NA
MIB2
ZSCAN32
FAM84A
NA
NA
ERICH1
PDZD9
NCAM1
BEND5
KCTD1
CMBL
ABCA1
POLA2
LOC100216546
FAM107A
C19orf21
RASD1
MKI67
GABRB2
NA
TAS2R19
NA
TPH1
DDX43
KCNJ6
BAI2
ZNF248
SPARC
NA
ZNF492
NA
PRKACG
UNC93B1
LOC100131581
NA
EML5
NA
GLT8D2
HSP90AA1
LRRC39
SNORA37
NA
NA
NA
FLJ31715
CHRNA10
NA
NA
KCNE1
LOC100506195
NA
SERPINB10
NA
ARHGAP11A
DAPL1
NA
CNPY2
SLC4A11
NA
NA
LIF
NA
SLAMF6
NA
SIM1
HLA-F-AS1
LINC00636
TFF2
EMR1
CNOT1
UCA1
EXOC5
ALKBH5
ABCC2
TUSC3
FOLR3
LOC100507594
NA
FAM124A
FXYD5
HS1BP3
NA
CUL7
LINC00441
IL23A
ZIC4
ZNF578
NAGLU
CLDN19
LOC100507254
LINC00174
ANK1
IPO8
ANP32B
NA
FAM118B
ME1
NA
BEX1
LINC00474
FAM102A
PITX1
MLX
NA
PKD1L2
HOXA11
STH
CDS1
MAST4
ATP6AP2
PROKR2
NEK10
CX3CL1
NA
MARVELD1
CDK6
LINC00152
NA
FAM19A5
NA
LRRC27
LOC57399
THSD4
RNF5
PCDHGA9
FUT10
NA
NA
NA
NA
FBXO4
ABCF2
TTN-AS1
OLFM1
CSMD3
NA
NA
CDON
MAPK4
UACA
ITGA2
NA
NA
LRRC45
NA
GPRIN1
TACR1
OR1F1
NA
TRMU
NA
NA
NA
CNTN1
HIRA
NA
SMAD2
NA
FAM13A-AS1
TUG1
HOXB5
LINC00475
ACTB
PRDM2
NA
NA
PMS2L2
GNA14
C10orf99
EHF
DLX1
NA
NA
C17orf78
DDHD1
NA
KCNQ4
CLMN
NA
NA
NA
CACNA1C
NA
TRPM3
CSNK1A1
NFYC
NA
NA
NA
NPR2
LRRC15
NA
NA
NA
WNK2
B9D1
CP
HTR4
AHSG
TMEM212
MFNG
CADM1
MOGAT2
NA
NA
DIAPH3
NA
TRDN
DUSP19
PGPEP1
LOC389247
NA
DBF4B
NA
KCNH1
NA
EYA3
NA
NA
TRPM6
NA
INSL3
EFCC1
NA
C19orf73
NA
NA
C2orf83
SEMA6B
NA
QARS
NA
NA
NA
CACNA1E
ABCA8
EPB41L1
MRPL38
POU5F1B
LOC151484
IL18R1
RAD9B
NA
NA
NA
DDAH1
NA
MADCAM1
NA
ST6GAL2
INCENP
LINC00692
FAM184A
PSD
IL24
TPD52
PVRL1
LOC100996506
SPIN3
NA
SERPINA5
NDUFV1
ALDOC
GABRG3
NA
SCPEP1
MYOD1
NA
CACNB1
NA
ADCK4
CCDC42
UBE2G2
NPHS2
HOXB1
TMEM131
TMEM174
ITCH
NA
VHL
GABRA5
LSS
NA
USP7
CYP2B6
NA
OSBPL10
BSND
EPN1
NA
NA
LINC00475
PRSS3P2
TTLL5
NA
C8orf34
PALMD
LOC158402
NA
NA
AGO1
NA
NA
OTUD1
C2orf72
NA
PSG4
CLTC
STYXL1
PTRF
NAA15
INVS
TWIST2
NA
NA
NA
YPEL2
ZNF782
TCF3
DDIT4L
NA
ATRNL1
MYO9B
LOC100507377
NA
NA
NA
D21S2088E
NA
NA
TMEM108
PIEZO2
PLCH1
NA
NA
LOC441402
NA
LCE3D
GATS
NA
INTS9
LOC100132686
RUSC1-AS1
NA
RIBC1
MRPL35
NA
NA
OLFM3
PTCSC1
TTBK2
NA
MBD3L1
MVB12B
LOC100294362
NA
APLNR
NA
NA
C16orf72
FLJ39051
NA
UCMA
LINC00301
ZNF518A
NA
SLC30A4
NA
TRNAU1AP
M1AP
EPS8L1
LOC100996381
NA
NA
NA
NA
NA
MTM1
NA
ALX3
ST3GAL5
ODF1
NA
COBLL1
TBC1D9
SEC14L3
NA
NRP2
PLXNB1
ADAM21
NA
JRKL
NA
NA
ADAMTSL1
C21orf15
SFT2D3
LOC90499
PNO1
NA
DBN1
NA
PBX4
C20orf112
NA
NA
NA
QDPR
NA
NA
TMEM59L
FAM98B
SLC38A1
NA
NA
NA
TAAR8
LMO3
NKG7
GPR161
NA
AEBP1
UGGT2
FLJ40288
BTNL2
TRIM66
LOC643529
SCAND2P
GNAI2
KRTAP4-2
PNPLA7
C15orf56
KIAA1045
NPTXR
NA
SLC24A6
FGD5
NA
SUN1
KIAA0101
CENPF
NA
LHX3
NPVF
MINK1
NA
NA
MCM3AP
CTXN3
FLNC
SYTL5
CA12
CDK5R1
ADSSL1
BCL2L10
SIAE
MYO3B
POM121L2
HIPK3
UNC5C
LINC00314
NA
COL5A3
FOXO1
MGC4294
STOML1
SYT9
PCNXL4
C14orf105
ATL2
SLC13A2
COL6A1
ZNF668
TAS2R5
ZCCHC2
SCD5
SBF1
NA
ZNF519
CHDH
ERVH-1
NA
NA
EIF3K
C17orf52
ZNF24
FBXL20
NA
NTRK3
FLJ39080
NA
SMLR1
TAS1R1
VAPA
PCDH9
ABCB8
NA
FAM135A
LIPF
LINC00607
MYLPF
HS3ST5
EXOC3L4
KBTBD3
BAIAP3
NA
SSX3
STMN4
EXOSC4
PLEKHA8
NA
SNAI2
SEC23IP
CTSG
EPHA6
ZNF277
TRUB1
NA
CYP19A1
CHRM3
NA
TNFSF14
C11orf73
CYP3A43
LMTK2
LOC150185
NA
NA
NA
NA
ZNF709
NA
ACTL6B
KSR1
NA
SCN4A
TRMT2B
MAATS1
ZSCAN18
PARL
NA
CD7
ZNF407
SARDH
CALD1
PDXDC1
CHCHD5
NKAIN3
LOC541471
NA
RAB3IP
SLC12A3
NA
EYA4
MKRN3
OLIG3
ITGA3
DMRT1
NA
NA
RNF123
NA
HOXA6
PLXNC1
AGTR2
PAPOLG
KIAA0513
CCT8
CHPF2
SOBP
TMEM105
NA
NEK1
SCAMP5
FAM173B
NA
NA
SLC2A12
DGCR7
NA
NA
SSBP2
TWIST1
NPHP1
NA
CPS1
SLC18A2
ITGB1
ARHGEF28
COL4A4
CNGA1
MAG
WDR59
AGAP2
CD19
NA
LANCL2
NA
DDI1
RGS7
NA
NA
NA
ZNF80
NA
FKBP15
NA
RNF170
SLC6A17
NTAN1
NA
NA
NA
NUP62
KCNK1
KIF24
MIPEPP3
EDNRA
MLL2
PCMTD2
DLX2
NA
NA
ENTPD3
BMS1P6
NA
PDZK1IP1
SOX5
NA
OR2H2
NA
NA
CELF3
NA
CHRNA3
TMPRSS4
STRIP2
ZNF460
DMD
VAPA
RGS16
CLMP
C1QTNF9B-AS1
MTAP
SYT13
ZNF720
RGMA
GPR174
CLSPN
RNF182
LINC00284
NA
NA
TEAD1
BVES
NA
ASTN2
CFTR
NA
SLC51A
SMYD2
NA
EVPL
LBR
EPOR
NA
NA
TCF3
NA
KRTAP4-11
OVOL1
NA
NA
NA
KIF5C
BPIFA1
TONSL
NA
NA
NA
NA
NARG2
LGALS12
NA
CSRP2BP
CTU2
DHDDS
NA
NA
ZBED3-AS1
NA
NA
MAPT-AS1
NA
NA
C2orf53
ATP5S
CHST1
BTN2A1
NA
MRPL2
LPCAT4
ST3GAL3
SNX29P2
NA
TM7SF2
EFHB
STK33
CDH11
SSPN
NA
NA
CPA5
NA
NA
NA
NA
FBXO3
EPG5
NA
NA
RS1
C10orf95
NA
NA
CUL7
PHLDB2
DST
FLJ12334
C1orf114
IFNAR1
GTF3C2
SCARA5
NA
SLFNL1-AS1
BCDIN3D-AS1
DOCK4
NA
SLC5A2
CLTC-IT1
TRIQK
SENP1
DDX11L2
ZNF630
GTPBP8
C1orf95
MT4
ITIH5
KLHDC7A
NA
KCNJ15
SYTL3
FGFR4
PRKCA
ZNF275
MKL2
NA
WDR73
IQCH-AS1
RPH3A
SYN2
NA
EDNRA
TPGS1
LOC153811
NPHP3
NA
NA
NA
DLGAP1-AS2
FAM185A
NA
UBE2QL1
NA
NA
NR2E3
SH3TC2
NA
LCK
PRO1483
ZNF157
FIBIN
ARHGEF7
CST2
NKAPL
SLC6A13
PDE6H
NA
NA
SERPINB6
NA
TCP11L2
NA
CCDC88C
C19orf69
HPGD
NA
LOC100505702
LOC400084
NA
PCDHGA1
EMP2
FAM133A
NA
NA
NAA15
NA
NA
NA
FLJ21408
SLC25A37
NA
NA
NA
PRDM16
NA
DPYS
NA
PDZK1IP1
IL23R
MAGEE1
TPSAB1
NA
SKIV2L2
SCAMPER
NA
LOC338817
CLIP1
APOH
TTTY15
APOBEC3F
GAL3ST2
ASXL3
NA
NA
PLCD3
NA
EGF
C1QTNF1
NA
DNAH1
GK2
NA
NA
TBX10
NA
XYLB
TGIF2LY
NA
NA
NA
PLEKHB2
SYNDIG1L
PDE4D
ENPP3
VGLL3
NA
NA
SPNS2
FAM85A
NA
COX4I1
NA
NA
NA
NA
ATP2B2
NA
NA
ZNF74
ZNF718
NA
NA
NA
ENTPD3-AS1
DTX3
KLHL9
NA
NA
NA
NA
SMIM12
ALOX5
PRMT2
TBC1D9B
CCDC71L
PKNOX2
NA
CTBP2
LOC100126784
MTOR
LOC286467
LOC100506282
NA
DNAJC27-AS1
MAPK8IP3
NA
NUP62CL
NA
NA
NA
TMEM182
NA
ARMCX4
ZSCAN12
TRIM2
NA
NA
NA
SAMD14
NA
NA
NA
NA
NCR3
PARD3B
C5orf22
STAB2
LOC100507507
ZNF277
PKN3
SLC25A27
SNRPA1
ZFYVE9
CYP2C9
LARP1
L3MBTL1
XKRX
NA
BBIP1
NA
NA
KLK8
CACTIN
HIP1
OR1Q1
SLC38A10
KIF26B
PAX3
FAM124A
NA
NA
LINC00471
FOSB
NA
NA
TRIM11
SAMD1
LMBRD1
SYMPK
ADAL
RPS27A
MAGEB2
PLEKHG1
C8orf74
PELO
KDM5C
LOC100132207
NA
PHC3
CAPS
IL17RC
TET3
DBIL5P
HSPA12B
DKFZP434C153
CWH43
NA
AHCTF1
FAM201A
CCR3
A4GALT
NSFL1C
OR13C4
FAM35A
ADM5
NA
BRD7
PDGFD
NA
PRKXP1
NA
MEGF10
LOC400927
TRMT61B
ACSM1
EMX1
PRKAR2A
NA
NA
NA
NR2F2
SYF2
CLEC4C
MAZ
SLC9B2
PCDHGB7
RNF168
NEFH
ST6GALNAC5
HECW1-IT1
CABP7
NA
NA
LOC100505639
FAF1
NA
NASP
NA
BCL6B
FUT6
C1orf114
FERMT1
RGPD5
PAK2
TRAPPC2L
HES2
CRISPLD2
LOC100130275
KATNAL2
C7orf53
NA
MASP1
DLGAP1
PCDHB18
NA
METRN
TYRO3
BUB1B
RORA
PAFAH1B1
LOC100507384
TMEM169
NA
GBX1
NA
ATG16L1
DLG5-AS1
TSPAN16
PLXNB2
ZFP42
NA
CDCA3
NA
ENOX2
TOM1L2
SP6
NA
NA
RRP12
WWC2-AS2
LIMK2
PCBP1-AS1
NA
PGS1
HOXD10
NA
RRBP1
NA
METTL6
NA
NA
NA
THRSP
PKP2
RNF114
SLFNL1
FLJ25917
OPRM1
RNF6
SALL3
NA
TTLL10
NA
PDCD4
AGTR1
HIST1H2AK
NA
ANGPT1
PCBP2
RHBDL1
NA
NAV3
ZSCAN30
HPR
KCNIP2
SLC1A3
NA
NA
IL6ST
LINC00856
NA
POC1A
NID1
NA
AKT3
GRM7
SSX2IP
ST14
NA
LOC100996613
NA
SYNPO
NA
PTPN9
NA
SYNJ2
NA
NA
SIX4
HOTTIP
LCA5
LRIG2
POU3F1
HOXA7
ASPDH
NA
NA
NA
C8orf46
AIG1
TRDV3
SLAIN2
MTRR
SP110
NA
USH1C
NA
ASMT
NA
NA
NA
FGF14
NA
NAT16
NA
NA
LOC100129195
NA
NA
NA
NA
TMEM139
NA
NA
ATN1
NA
BRICD5
SRR
ST3GAL3
TMEM106A
HOXA13
NA
GRIA4
PARL
SPRYD7
ARHGAP26-AS1
SRRM3
TMEM126B
RUNX1T1
WWC1
SLC7A2
ZFP41
NA
PKD1P1
OPRD1
FGG
SOX15
LOC729173
PPWD1
RNGTT
HMP19
PTGES
SFTPB
FNBP4
NA
ZNF681
NA
BDH1
EMID1
NA
GLS2
NA
PPARA
NA
TNPO2
NA
NA
NA
GPR88
FLJ41455
NA
CLEC2D
NA
NA
DBC1
NA
NA
NA
NOS1AP
MET
AXIN2
COL8A1
NA
NA
LOC151760
TWISTNB
JARID2
GRK1
APOBEC1
NA
FBXL21
NA
HDAC11
TMEM174
SCNN1G
SCAF4
NA
CACNA2D4
IPP
USP32
LETM2
KLF13
NA
INF2
NA
TIMM50
STAP2
S1PR5
C2orf54
NA
RPS11
PEX13
LOC553103
NA
NA
NCDN
NA
SPG20
NA
RFX3
ATCAY
SNX29
PARD3
PLEKHH2
NA
HPS6
VPS29
LOC100506451
RRBP1
NA
NA
DNAI2
NA
SIGLEC15
DPPA4
LOC100507634
RAPGEF3
NA
NA
SRSF12
CTNNA1
ARL5C
FBXO24
HJURP
AKAP7
ADAM19
TUBB4A
LTB4R
FEZF2
ARMCX4
PDE4D
KANSL3
NA
RBM45
MORC1
CLIC5
NA
NA
NA
LOC728690
TMEM25
NA
PRDX3
NA
CD2AP
LOC100288175
AFG3L1P
NA
NA
NA
NA
C7
KIAA1524
SNAI3-AS1
PAX8
GNRH2
LOC441179
NA
NHLH1
SMAD3
NA
NA
GPR114
BCL2
ZFP28
COASY
NA
FBXL6
IGHA1
SLC26A7
NA
PCED1B-AS1
LILRP2
NA
NA
NA
FBXL16
RHOBTB2
ZNF609
LOC729732
NA
NA
NA
C22orf32
PROZ
CASC4
TMEM259
WNK2
C3orf70
GUSBP4
ZNF19
CALR3
NA
NA
NA
NA
NA
NA
USP46
CFC1B
CCDC87
TCF7
CIZ1
NA
NA
NA
LOC652276
NA
LOC100272228
NA
NA
CLRN1
SH3D19
NA
AURKAIP1
NA
IGHD
NA
LOC91548
LOC340017
NA
DAOA
LOC100130741
PARVA
TUBA3FP
TTC23L
NA
NA
NA
ANKRD53
MYH16
WWC1
DLL3
LOC100996694
PRDM11
NA
H6PD
LARP6
SORCS2
NA
ADAMTS13
SF3B14
RANBP3
NA
NA
HERC2P7
LOC441461
NA
TNNI1
TCF7L2
NA
GTF2IRD2B
NA
CYP4F12
TMEM132B
PCED1A
LOC283045
SALL4
CDK5R2
C5orf45
HOXD9
EIF4G2
DTWD1
NA
LINC00424
CIITA
LOC100130429
NA
ALOX15B
LOC400965
CDK2
GGA1
RGS12
NRG2
NXNL2
IPO9
SCUBE1
CCDC74B-AS1
NA
PCDHA9
PRKCB
CXCL6
CCDC19
NA
C10orf128
GNG7
ZBTB10
FLJ20444
NA
NA
C11orf73
NA
NA
WDR26
LOC100131825
CBX2
NA
COL5A2
TAL1
SREBF1
EFCC1
NA
GID8
ADAMTSL1
TNFRSF10C
GJC1
PARD6A
DNASE1
ABLIM2
CPNE6
KIF27
GPR113
NA
ANK1
MYL2
TACC2
NA
CCDC28B
DLEC1
NA
NA
NA
KDELR1
NA
UNC5D
PAPPA
CASP10
MATN1
PLXNC1
NA
CCDC108
GNL3L
NA
MATN4
HTR5A
LOC100506413
SPTY2D1-AS1
FASN
NA
CDCA5
SULT1C2
NA
NA
FLJ31713
NA
SMC3
LINC00491
BAZ1B
NA
NA
NA
TDRD6
TCL1A
PFDN6
DRD3
DDX51
ARHGEF26
MGC32805
TNFRSF10C
NA
RASGRF2
GALNT3
NA
NA
ITIH6
ZNF385B
NA
NA
ZNF229
PDILT
PDE4A
MGC39545
ATP2B2
NA
GPR116
ERG
NA
NA
CASQ2
NA
NA
GPR173
ANGPTL7
TAF1C
HDAC10
NA
ADH6
CDC20B
GFRA1
PRO2852
SLC4A4
CNBD1
ZG16
FLYWCH1
NA
LOC100506271
ADCY9
NA
NEURL1B
PSMG4
APPBP2
BGN
NA
NA
CACNA1G
DBP
DHRS13
MLLT1
LRIG1
FEZ2
STXBP5-AS1
NA
SNORA43
NA
NA
GPX5
NA
NA
NA
TUBB1
NA
UBR4
FOXD1
NLRP14
RTBDN
NA
GPR18
CCDC176
ANKRD26
NA
TSPAN11
LOC100129406
KIR3DX1
NA
EHF
HNRNPM
MRPL4
TCTN3
NA
NGFR
HDC
LZTFL1
NA
ZCCHC12
NA
NA
NA
GJB4
CCBL1
C20orf112
NA
PRKD1
TIMM23
HOXB-AS1
NA
ROCK2
DNAH1
MYH11
NA
HNF4G
PFKFB2
IL36B
NA
NA
NA
NA
NA
LOC100133039
RBP2
C18orf54
TOP2A
EME1
NA
OTOP2
DNPEP
CD5
GATM
FAM162B
PET100
DLC1
NA
ZNRF1
FGFR2
BTLA
CD58
NA
ZNF493
MCAM
CACNG8
NA
NA
NCOA1
GPR4
RORC
TENM2
NA
CNGB3
DDX51
NA
FOXP2
DLGAP1
NA
NA
LOC150005
ZNF3
NA
DNAH1
DPYSL4
NA
E2F1
FAM154A
NA
C22orf15
RPL3L
NA
NA
KIRREL3
RNFT2
SIAH3
NA
NA
CREBBP
NA
DSERG1
TOR1A
BET3L
NA
SPRY3
NA
SIGLEC8
HSD17B3
NA
NA
FAM161A
SIX5
FLJ31958
ADCY8
NA
NA
LSM4
TNFRSF13B
SLC6A19
NA
ESCO2
GGTA1P
ADAMTSL3
ARHGEF7
LMTK3
CCNG2
DLEU2
PSCA
MARCH3
MORF4L2-AS1
LINC00654
NA
SLC35E4
LONRF1
WDR31
RND2
NA
AKT2
SMYD2
CHRNE
NA
SPIRE2
PPIL6
NA
CSNK1A1
TMEM87A
SLC10A2
NA
E2F4
NA
NAALAD2
ZNF317
ATRX
GAP43
LOC439951
NA
NA
ZNF826P
NA
ZC2HC1C
RALGPS1
NA
COX6A1
ELP2
TSPYL1
PHC3
HTR2A
SGSM1
CEACAM4
KIR2DS1
NA
ERICH1
MSRB3
NA
NFIA
NA
NA
SDHB
SIKE1
GTSE1
SGCB
ARMC8
LOC100506606
EHMT1
NA
CHST5
LOC100128176
GJA5
OR7E12P
ESR2
RAB26
SLC5A1
ALS2CL
NA
TMEM143
NFATC4
NA
KCNJ14
NA
NA
RPS14
NA
DPF1
NEB
ADRB3
NA
ATXN1
WT1
LOC81691
NA
NA
NA
NA
NA
NA
NA
HBM
ZDHHC11
CDR1
NA
NA
NA
CAND2
DNTT
UBE2Q1
NA
CCDC13
NA
GNL3LP1
ZFR2
NA
WIPF3
NA
SCARF2
LOC730961
ERBB3
DNAJC22
FZR1
ZNF451
CTHRC1
THEG
SFSWAP
PLXNC1
EFEMP2
KCNJ5
SPATA6
NA
NA
PPP1R1C
NA
NA
TGM2
TPM4
NA
PDE4D
CD3G
PCBP2
NA
NPTX2
CYP2D6
TONSL
DCLRE1B
GTF3C1
ADAM20
NA
SLC25A34
RFWD2
CELA1
GJC2
NA
RGS20
LOC401074
KYNU
SBNO2
HTATIP2
UBR3
NA
LOC101055625
NA
GNG4
MSI1
PTGER3
MACC1
EPHA4
NA
SPRY4
BOC
ZFP90
NA
ZFHX3
POLN
UGT8
KRBA2
FAM181B
C19orf55
MCC
NA
NA
OPA3
LGI4
NA
NA
SLC5A1
LOC286382
TNFRSF4
C7orf26
NCAPH2
LPHN3
ICA1
LNP1
CEP70
NA
LTB4R
ELF3
NA
SLC22A23
CDK15
SMG6
NA
NA
PDLIM4
ARHGAP1
NA
AFTPH
NA
TBX5-AS1
NA
CPS1-IT1
GRTP1
NA
NA
NA
NA
P4HA2
SMEK2
OR1J2
WIZ
ZNF652
SRSF7
SYN2
LOC645261
LOC731223
NPFF
GCC1
NA
NA
SEC14L2
MYH13
NA
ERVH-6
SIK1
CAV2
ZNF462
HIST1H2BO
PRKAA2
SLC38A10
SCGB3A1
FFAR1
NOL10
DSG2
FANCC
NA
NA
BCORL1
SLC35G1
RORB
NADSYN1
GIGYF1
NA
DAO
CHD2
MMP11
NA
NA
RGS4
NA
LOC254128
VGF
GLYR1
NA
STBD1
IL16
FXYD7
SEL1L3
C1orf115
MCM6
NA
FAM27A
LRP1
FCHO2
NA
CXCL5
TMEM61
NA
NA
ODF2L
BRD4
NA
SH3GLB1
PLA2R1
NA
C6orf165
LPAR3
CYB5R1
NA
MRPS7
SMO
RECQL4
KCNIP3
ALDH3A1
MYH14
DESI2
GDF15
CDK13
NA
NA
SPG11
C9orf50
MIR31HG
NA
C16orf59
GLT8D2
NA
NA
NA
L3MBTL4
ZNF90
ATPBD4
NA
MX1
RNF34
RUFY2
NPL
CARD11
PRAMEF11
ANKRD13B
NDST2
IGKC
NA
NA
NA
NA
KCNC1
KDM6A
NA
LOC100630923
KAZALD1
NA
C7orf61
NA
LPAR4
PADI2
NA
FUT7
NA
MORC4
NA
NA
NA
LFNG
NA
GREB1L
NOVA2
NA
NA
NA
IFITM10
RORA
NA
PPP1R9A
NLGN2
NA
BCORL1
TRA2A
FNDC3A
SCARA3
NA
CLDN5
SRPK1
PPP1R1A
NA
NA
ZNF789
DLEC1
NA
ADD2
NA
CCDC160
VIL1
RXRB
LOC100505786
SPEG
MROH6
NA
DLG5
RORA
AOC3
DCP2
NA
NA
NA
MMRN2
SLC35E3
ALDOB
EGFL7
NA
LOC100505797
PKP3
NA
AAK1
NA
CACUL1
CD7
NA
NA
MAGED2
CYP39A1
QTRTD1
MIER2
NA
FAM99B
LOC100507024
NA
TFB2M
NA
PKNOX2
MYCBPAP
LOC100505865
NA
NA
NA
TBKBP1
TTC28-AS1
NA
KCNIP3
RPS6KL1
NA
NA
VPRBP
NAT14
RNF130
PIK3C2B
NA
COX4I1
WNT11
NA
NA
TJP2
RGS1
CNOT3
NA
PRAMEF12
GPR45
SETD5
BDP1
ESAM
NA
LOC100505851
TMC8
WASIR2
NA
AHSP
LOC100507312
NA
ARHGEF12
G3BP1
CD58
ADARB1
NA
DRD2
KLK9
NA
EIF2AK3
NA
NA
NA
CCDC90B
ZNF311
FBXO3
SRD5A2
MTRF1L
CDK6
NA
MUC3B
NA
ANGPT2
PROCA1
NA
LOC100130468
NA
NA
NA
A2MP1
SIX4
NA
SLC30A3
C11orf84
NA
ZFP82
SAMD15
LOC730098
NA
ANK3
DIRC1
NA
NCAPG
NA
NA
RIMKLA
NA
LOC399884
L3MBTL1
NA
BCL2L15
NA
LPO
MTRF1L
NUDT10
INSM2
NA
NA
GHITM
NA
SRPR
MAP3K7
NA
NA
PHF20L1
LOC100505942
GTF3C3
HAUS5
KLF12
NPPA
KIAA1377
CLNS1A
NA
CDCA7
PKNOX2
MGC13053
FBN3
KLHL35
HBE1
MAPKBP1
GUCY1A2
TMEM134
NA
HIPK1
GDF2
DTNA
GPC1
SSH1
HEATR4
BHLHE23
NA
GM2A
ATP2A2
NA
ZBTB12
ZMYND8
NA
SYT8
IKZF4
SYCP2
KY
MTMR7
NA
ARHGAP42
NA
FKBP8
PRKAA1
HECTD2
PROSER2
SRGAP1
ZNF221
NA
NA
NA
ACTB
RGS14
NA
DNPH1
NA
NA
NA
ST5
FAM174B
NA
NA
MIB1
TAF3
OR2M4
SLMAP
NA
CHAF1A
CPD
ZNF365
VEPH1
YPEL1
NA
SEMA3B
FBXO38
LOC100131691
ALK
ZNF599
PKD1P1
HIST1H2BB
NA
NA
MLL2
THAP6
FAM212B
NA
ANKRD18A
TMEM27
NOP14-AS1
HUWE1
PTEN
NA
ARSD
GOSR1
NA
RALGPS2
NA
NA
NA
NXPE3
SLC43A2
NA
NA
NA
BTNL9
FOXP1
HIST1H1A
SH3GLB2
PRDM8
AQP2
NA
NA
MOCS1
PSMA7
CSE1L
LINC00661
NA
XRN2
ALPK1
REEP1
SPN
TULP2
NA
LINC00665
SPDEF
NA
NA
C1RL
NA
GGT7
LOC389641
KDELR3
TGIF1
FSIP1
IGHV3-48
SEPT4
MROH2A
SLIT3
NA
NA
RHEB
LOC100505964
NA
C9orf117
SAMD12
NA
ASCL1
SDC3
MLLT4
NA
NA
LRCH4
HLA-DPA1
NA
NA
NA
NA
APLN
ADAT2
NA
MRGPRX1
SCTR
NA
LINC00486
NA
KRT76
KIAA1107
LOC257152
LOC100505933
NA
DDR1-AS1
SLC7A1
SLC38A10
LHX4
NFIA
LINC00683
HS6ST2
CCDC8
ALDH4A1
NA
RPS19
PCNP
COG3
NA
NA
TSPEAR
NA
NA
SPPL3
NA
NA
NA
BACE1
STAMBP
NA
CCDC85B
NA
MTMR12
ALPK3
SLC1A2
ZNF625
DNAJC12
NA
NA
KIF25-AS1
NA
NA
FBXW2
NA
MAPK8IP3
NA
DNAJC24
NA
DIXDC1
UBE2C
DSC3
NA
TEF
NA
HSD11B1L
SAMD5
NSMF
POLR3G
NA
SIPA1L3
NIN
RAI1
NA
PNCK
KLK7
KCTD13
LOC644135
NA
NA
NA
DHDH
NA
KIAA1324L
NA
NA
C20orf166-AS1
EVA1C
PPT1
PAK2
CEP89
FIGN
FGFRL1
SLC39A8
NA
NA
NA
CSF3
FLJ25694
NA
C20orf166
WBP11
NA
ARX
CCDC64
CCDC157
NA
NA
RGS12
TMEM167A
GPR162
NA
SNX2
RASL11B
EOMES
LINC00598
HR
PCNX
NA
MTHFD2L
NA
NA
NA
BCAR1
NA
MAP4K2
ELSPBP1
ZNF653
PDSS1
KALRN
SIRPB1
NCS1
NA
TIE1
TSPO2
NA
NA
NA
KRTAP10-11
MYNN
GAPDHS
DOK4
C2orf80
NA
NA
NA
SPINK13
NA
NA
NA
NA
NA
NA
NA
NA
SERPINE1
NA
RPL32P3
C18orf21
SLC35F2
ELN
NA
ZNF496
MAGIX
PAX8
NA
SGOL1
CSNK1A1
NA
NA
DLG5
ST7L
NA
MYL4
PYHIN1
PRELP
SAMD14
C1RL-AS1
PTGDS
LRRN3
NA
NA
NA
FNTB
SLC39A9
EPG5
NA
CCDC33
GFRA2
NA
TTC37
SAMD14
TP53BP1
NA
ADPRHL1
NFASC
TBCD
NA
HAP1
HCG22
DACT3
NA
ANKRD9
LGALS1
LCP2
NA
UBE2D1
NA
NTRK3
RBBP9
SCN11A
CN5H6.4
PROX1
NLRP11
OCR1
NA
NA
DDX11
SOS2
LOC100130417
NA
NA
ROR1
SLC29A2
PPP2R2C
TMEM102
HERC4
MTUS2-AS1
MBD6
RBBP8NL
SLC6A4
NA
PDE4DIP
NA
NA
NA
NA
NA
PAPPA2
ZXDC
CLDN16
TTC39A
DYNC1LI2
EPB41L4B
METTL7A
ATP6V0D2
NA
NA
IRX1
FCN2
NA
NA
TRIM23
MAP1LC3A
TPPP
RDH10
SLC25A4
GRAMD1C
SEC16B
FCN2
LINC00032
ZXDC
TTC26
CARNS1
MRPL39
RBM33
SLC2A13
NA
NA
NA
ABCA9
TRBC1
NA
SHISA3
FAM110B
NA
STAT5B
NA
LOC100505619
HLA-DQB1
NA
ARAP2
IGSF9B
CBX3P2
COL7A1
FGF23
NA
HOXD13
YJEFN3
MURC
NA
TMOD3
ZNF883
NA
LYNX1
CAV1
MSANTD4
TCEA2
STXBP6
ZNF341
NA
TMC5
NA
KLHL11
NA
C20orf196
NLRP12
DENND5B
ICA1
JMJD1C-AS1
AMOTL1
NA
ZBTB37
KCNAB1
RGMB
EIF4EBP2
LOC284014
GUCY1A2
NA
DCAF6
DIO3
NA
CAV1
DDX50
NA
KCNK1
NA
HFE
NMT2
NA
ANKFY1
DNMBP
MRPL41
SLC7A6
NA
PCDHAC1
NA
NA
PRR5
CLTA
ERC1
GYPB
BMP8A
MCM4
NA
NA
NA
NA
MCHR1
CHST8
TCF3
LINC00115
LOC100506354
KIAA1755
TOX3
NA
CACNA1D
NA
NA
NA
LAYN
NA
NA
LINC00672
ZFHX2
GTDC1
CCL21
ADAMTS19
NA
NA
NA
NA
NA
NA
NA
SLX4IP
NA
NA
WDR63
TBC1D8B
TRIM66
NBAS
ZC3H13
HAPLN1
ADCY1
LOC339666
KCNAB2
GTF2A1
CLDN9
GBP4
TCL1B
NA
NA
HSPB2
NA
NAV2-AS4
LOC100506115
DOK5
NA
NA
SPATA6L
SLC6A13
INTS4
MPI
PPP1R17
NA
NA
GP2
RGS5
TBC1D8B
TUBB1
CEP41
NA
VNN3
GPHN
NA
NA
CPD
EPHB3
SLC1A2
PACS1
PDXDC1
MAGOH2
CCDC67
PFDN4
BCCIP
FASLG
NA
SMYD1
NRCAM
NA
LOC100128843
NA
ACTN2
SERP2
TRIM15
NA
SYNCRIP
TIAF1
KBTBD12
NA
SLITRK4
TIGD4
ISM1
MGC12916
MLPH
CBX4
CTNND2
NA
AKNA
FSTL4
CYP11B2
LOC642620
PLCZ1
NA
APBA2
LHX5
NA
TBATA
NF1
TOM1L1
HHLA3
NA
ANKAR
GALNT10
NA
NA
CATX-1
NA
NA
KIAA0485
PIK3C2A
NA
NA
HUWE1
UBE3B
KAZN
F7
C14orf183
LOC338963
PHKB
IFITM10
EFHD1
NA
EIF5B
ACAA2
APTX
NA
PCDHB12
DZANK1
NA
PRLR
NA
NA
NA
AZIN1
NA
CTU2
KCNC4
FAM9A
NANP
NA
TGM6
NA
TGDS
NGB
NA
ZC3H18
NA
RAB3B
MVB12B
SLC25A34
TMEM125
FGFR1OP2
LOC339316
NA
SLC39A12
NA
FOXN4
NA
NA
PHAX
ITGB8
CATSPERB
SH2D1A
NA
NA
CRYM
GNLY
STRA6
TMEM110
CAMK1D
CEP57L1
HUS1
CSN1S1
NA
NA
NA
YIF1B
NDUFA5
NDUFB7
MRPL2
NA
WSCD2
NA
DGKE
C17orf85
NA
CD22
PIAS2
NA
NA
DYNC1H1
SCN1A
RIMS2
NA
NA
FAIM3
RAPSN
NA
NA
NA
ZMYM2
PRPF40A
KLK15
LOC100507537
OCIAD1
SELM
AVPR2
SUGT1P1
ARTN
ZER1
HSPB9
POU2F3
WDR4
LOC283861
RRAD
NA
NA
IBSP
AGRN
NA
ST8SIA3
NA
FOXN3
LOC100132292
TNNI3
NA
LOC494150
NA
MIR146A
C7orf13
TULP4
FBXO32
PAPLN
NA
LOC100499489
KCNJ9
AKAP1
NA
TARSL2
MTA3
INSR
ALDH3B2
SHC2
MAGEB3
MYLK2
NA
KCNG4
SAMD3
NA
NT5DC4
NA
NA
LOC100505997
NA
NA
HOOK1
NA
CALN1
TMEM132A
H2BFXP
TRMT10B
WFDC10B
MGC34796
NA
NA
CRYBB2P1
FZD8
SPOCK2
FAM211A
NA
NA
MYEOV
DPYSL2
MAS1
NA
SCML4
KDM8
LYPD6
TRIM62
NA
NA
ARHGAP15
LCA5L
NA
NSUN6
NA
SSTR3
C1QTNF3
GRIA1
NA
NA
NA
TRIM2
RBM14
NA
NA
NA
CHD5
CA12
NA
NA
FAM129C
LSMD1
HABP2
NA
ABHD16A
MORC2-AS1
NA
C20orf112
SPTA1
ERF
KLK3
PTEN
NA
FGFBP3
SYCP3
NA
CMTM4
UGT2B15
NA
PEX26
NA
HSPD1
NA
EHD3
LIMCH1
ACVR2B
ODF2
PTPRN2
NA
TNFSF15
NA
NA
CTSL1P8
LOC100996592
NA
POLRMT
NA
PQLC2
NA
NA
KIF19
PTN
NA
NA
ARHGAP33
SLC6A2
NF1
CCDC37
NMT2
LHX2
PIP5K1A
POLE2
KLC3
MALSU1
NA
NA
LOC100129603
ORMDL1
NA
BPTF
SLC25A29
NA
LHFPL3-AS1
SP100
NA
PDCD7
BCL2L11
CD8B
HEY1
RNPC3
WDR60
NA
NA
NA
FEZ1
FOXL1
LOC100506691
MYH11
DKFZP434A062
TLK1
MESP1
NAIF1
NA
PP13439
NA
PLD4
BCL2L14
HNRNPD
GPR25
NA
CXCL14
SPDEF
NA
NFATC3
THPO
NA
CAPNS2
NA
PRKCA
NA
UBE3B
NA
LOC285178
NA
PLIN5
LINC00851
PCBP1-AS1
DNAJC6
TTLL4
CEBPE
NA
IGSF22
ZNF646
EDN2
PFDN4
HS1BP3
NA
ABTB1
NA
NA
WDR96
CES1P1
NA
IGLV1-44
CD40LG
NA
LILRB1
NA
ITGB6
NA
VCX2
NA
RRAS2
NA
PSMG4
NA
NA
NA
VCL
ITGA7
NA
SARDH
RYR2
NA
NA
TPT1
NA
TEKT3
NA
TMEM17
LOC101060062
NA
RFPL2
NA
GPRASP1
NA
MYLK3
CDH11
NA
TMEM178B
NYAP1
IGKC
NA
NA
LOC100506860
NA
TROAP
USP6
TTC22
NA
NA
NA
NA
NA
LOC344595
NA
CACNB1
NA
NA
NA
DNHD1
ACVR1B
ARMC9
NA
NA
NA
PLCXD3
NA
PECAM1
AKAP12
ACTB
PCDH12
DDX31
GRIN2C
ZIC1
NA
NA
BCL9
NA
DDX19A
NA
NA
PCNXL2
BCL10
NA
PMS2P5
NA
NA
NA
PEX5
NA
SLC2A11
NA
ADAMTS2
LOC100130855
BCAN
ENAH
NA
HTR2B
PPP6R2
ATP6V1E1
MSRB2
RAD23B
NA
HBB
LGALSL
TNNT3
NA
INO80E
NA
NA
MEP1A
SNX24
DNAJC19
GUSBP1
ATAD3C
ZNF169
NA
GABBR2
ABCC11
NA
CLU
TMEM150B
CA12
SEZ6L2
PHF20
NA
NA
PANK2
LOC645212
MUC3A
PLCE1
NA
ICA1L
ZNF460
DNAJC9-AS1
CCDC40
DAB2IP
NDOR1
CEP57L1
NA
LOC100506790
GATA6
NA
CCDC163P
NA
HOXB9
MTHFSD
NA
PAPPA
TRIM2
NT5C3
NA
COX10
NA
PITPNC1
NA
RAPGEF3
TRMT10A
NA
MPP2
NA
NA
PRM1
NA
TMPRSS15
GGT7
BBS9
BEX2
ACSS1
NA
UBE2Z
PABPC1L
FN1
RBM4
OSMR
CP
LSAMP-AS3
FMR1
SRGN
ASF1B
PPP1R3F
NA
DKKL1
NA
NA
NA
ZNF826P
NA
FAM86A
LOC643201
NA
UNC5CL
NA
ANKS3
NA
ZNF814
NA
MBP
DKK2
NA
NA
NA
LOC90834
PRODH2
NA
ZNF224
POPDC2
NA
NA
MDC1
DLEU2
ANLN
OVOL2
CASR
DENND6B
PDPN
LOC283788
NA
FUT6
NA
C9orf66
ZNF248
AP4B1
VSIG10
NA
NA
PATZ1
ZNF770
LOC441204
PPP1R11
PWWP2B
DNAH3
ELK3
EFNA5
PTPN1
RPS6KB1
MYH11
NA
GATA4
ITGA8
KIAA1614
TMEM218
NA
EEF1A1
LOC541472
SLC6A2
TBX2
NEURL2
AWAT1
DLEU2
WDR34
CBX5
NA
PSG4
GDF11
NA
BACH2
NA
PRINS
ATP1A1
COL12A1
NA
DAB2IP
PTEN
TMEM30A
ITPA
NA
LOC692247
NA
MPDU1
NA
C8orf47
IL17RD
C19orf25
RPP30
AMMECR1
LOC100289509
RPS12
TSSK1B
NA
CDKN2D
NA
TTN
PLSCR1
GALNT5
NUMB
CCDC130
NA
TBX6
TYW5
HOXC8
OR1A2
COQ10A
LY6G6C
PDGFRB
NA
NA
NA
NA
ZDHHC23
ANO6
NA
LOC401320
NA
NA
NA
NA
ADAMTS6
EMX2OS
DHX9
LAMC3
LENG9
C5orf4
ATPAF2
SEMA6B
NA
HIC2
NA
GABRQ
FLT3
NA
GLDN
NOTCH3
GPATCH4
NA
NA
NA
TFF1
TTC40
NA
ALS2CR11
NA
NA
NA
CAPS2
WNT8B
BNC1
LLGL1
NA
FOXP2
IRX3
PLCB1
IGF1
FAM212B
KPNB1
SZT2
CYTH3
PARD3
IL18BP
CLDN19
MTHFR
UBE2Q1
HNRNPH1
SVOP
OR3A2
FGF22
NA
USF2
VASN
LOC554206
SIX5
PIGM
NQO2
GSK3A
SMIM17
FAM178A
TMEM132A
SPEG
MFI2-AS1
HHIP-AS1
CYBB
ADIG
NA
CLCC1
DZIP1
NA
ANXA6
NA
APCDD1L
TRAF4
NFRKB
NFKBIB
SIRT4
VMA21
NA
NA
NA
C8orf31
PDE8A
KCNT1
SEPT2
NA
NA
BCL10
NA
NA
LOC286083
NA
CIDECP
LOC401320
NA
NA
AZIN1
NA
NA
CCDC7
HOXD9
RGS17
NA
ZNF333
DOCK9
RNASE3
TMED4
EPB41
CACNA1C
GHITM
MFAP5
NA
NA
RORA
LCK
ZMAT3
GATM
NA
SMAD4
PRSS12
SPATA25
PIDD
ZNF417
C16orf70
LOC100134259
USP13
NVL
NA
ANO4
MYO10
NA
PTCHD2
NA
RPS6
NA
NA
KIF9
NA
SCAP
NA
LGI2
NSAP11
MEDAG
BMPR2
NA
RABL6
NA
NA
ERBB3
PXMP4
NA
DOM3Z
ZSCAN20
SLC12A9
NA
KLHL22
PLA2G12A
TBX2
GTPBP5
NA
CTRB2
FLJ12120
NA
NA
NA
NA
NA
NA
CYP1A2
SLC39A3
SRP72
MAPT-AS1
TSHZ2
LOC253039
DENND2C
C1QTNF1
ELOVL1
AKT3
NA
TMPRSS3
CLVS2
SEPT4
AGAP11
NA
DGKE
TBCD
FCHSD1
HCN2
NA
NA
NA
NA
NA
RRBP1
RUNX2
NA
TRIO
VPS13D
FAM83G
ND4
ALS2
RPL34
NA
NA
LINC00260
THRA
DHCR7
CLSTN2
GPRIN1
NA
FAM106A
SP3
MTUS1
C5orf63
PDLIM5
PDLIM7
NA
CPNE4
NA
PUS3
NA
NA
SIRT5
MIRLET7BHG
GPATCH11
NA
NA
GALNT14
GGT6
HTRA3
CCDC69
DNAJC21
PIGO
NA
PGA3
NA
TMEM144
GRK5
ADAMTS8
PFKFB1
FXYD3
MIR143HG
SLC35F6
GRIN2C
EIF2S3
AP2A1
VSIG2
TMEM59
CA8
TTLL2
IWS1
ADRA1A
IL22RA1
NA
NA
NA
C8orf47
IDS
NA
SNORD8
NA
NA
NA
DLG4
CX3CR1
MST1
RAP1A
SCD
NA
NA
TSPAN3
GSK3A
B4GALNT4
ZNF81
ITPR3
NA
FLJ45513
OAZ1
GAS6-AS1
METTL16
LINC00327
HMGB3P1
TACC1
TMIE
TPT1
SPATA31E1
PRMT2
DPH3P1
PSMD4
NA
BACH1
ANHX
TXNL1
MGC45800
ZNF44
CYTH2
ZNF608
MOCS1
FAM46A
NA
LINC00470
PLEKHG4
REM1
PPM1F
COL1A1
IHH
CASR
HIBADH
SLC16A1
ADRB3
CYP39A1
ALPL
NA
NA
TOB1-AS1
DDX1
NA
METTL21D
UBR4
ARHGAP12
LOC100996286
CADM3
NA
NFRKB
PRO1082
PAX8
ZNF333
LDB3
PRIM2
KNDC1
HTR1E
NA
NA
NA
NA
NA
LOC286114
WDR76
HSD17B7P2
TJAP1
NA
NA
TARP
NA
GLYAT
PCMT1
ATG4B
DPY19L1
NA
THAP6
NA
AVIL
DNAH5
SH3D21
QRICH1
AGGF1
PRSS33
PPFIBP2
IL22RA2
ALDH9A1
LOC647070
ARID1B
SLC24A1
EEF1A1
NA
ANTXR1
NA
EGLN1
KLHDC4
ZHX2
AKAP13
NA
NA
GPC1
NA
RRN3P2
PLB1
MAGIX
BTC
PAK2
AGER
CEP68
KLRB1
EXOG
HIATL1
NA
TUBA1B
NA
ZCRB1
LOC100506047
AMN
NA
NA
HIC2
LOC157503
FLJ16779
FUK
MAP4K3
ITGB4
HNMT
NA
NA
TXLNG2P
CXCR7
KCNMB2
NA
EDAR
NA
ATXN7L1
CCDC50
ZNF606
ABCA4
NA
NA
SBK1
MMP25
HIST1H2AM
FAM26E
NA
NA
NA
GGACT
LOC730139
LARP4
SMYD1
NA
NA
PPP1R37
FLYWCH1
NA
NA
ASB6
NA
LOC642533
NA
TAZ
NA
IPP
NCAPG2
GTDC1
LTBP2
SCYL2
CDK5RAP2
ZZEF1
LOC100128946
A1CF
PPARA
WDR90
PEG10
LYZL4
FGD5-AS1
ELP2
NA
EBAG9
NFE2L1
NA
PARP8
MEF2A
ADAMTS10
NA
C12orf5
RUFY1
CARD14
LMOD1
SPTBN1
FAM120C
NA
NA
NA
CHEK1
NLGN4X
NA
F7
EIF4A2
ZNF367
CACNA1C
HBS1L
AKT3
SYN1
NA
NA
VASH1
TULP1
NA
PLEKHG2
MLLT3
THAP9
MAPK9
RBBP9
DNAJC16
NA
TRAPPC11
NA
NA
RPS27
RPS19
GPR56
RPLP2
IDI2-AS1
CD47
NA
CUX2
NA
NA
CBX7
HCG18
GATA4
ADAL
NA
NA
DRD3
NA
SRA1
BMP6
LDHC
NA
GPR98
KIAA1609
ARSB
MGC39584
ADCK3
CLTA
SPERT
NA
COX17
AKAP17A
HNF1B
EVC
NFATC1
LINC00537
BMP1
NA
PPP3CA
CHSY3
C6orf48
MOG
NA
NKTR
NA
NA
NA
TTLL4
NA
F2R
COL4A4
TP63
NA
PCDP1
DOM3Z
NA
HRK
NA
DACT1
NA
SULT1C2
NA
NA
LIPJ
NA
CYP2W1
LOC642852
NA
NOTCH3
ARHGEF1
PDLIM5
NA
ST3GAL3
NA
NA
LEF1
CEP152
NA
CCL1
GBA2
REPS1
MYT1
HP07349
NIN
NA
NA
RERG
NA
NIPAL2
IGF1R
CCDC64
NA
SBF2
LIG3
ZNF280C
IGFBP3
NA
KCNA2
CEBPA-AS1
ZNF91
NA
ASNSD1
GEMIN5
NA
LOC100129858
REEP3
NA
NUP133
GPR64
SON
NA
HIST1H1D
RAB3GAP1
TNAP
NTRK2
NA
NA
MYL12A
NA
FAM117B
SKAP1
COX19
ZBED4
LOC440896
LOC283454
NA
PIH2
JRK
NA
LOC100133920
HIF1AN
FBXO11
MICALL2
PTMA
NA
REXO1
PRKCQ-AS1
SRGAP1
AK1
ACACB
NA
NA
MMP2
STS
CBLC
PROC
VAV2
LOC100506489
ZNF71
NA
NA
NA
DNAJC13
LOC645321
TRAM1L1
FEM1A
CISD2
LOC257358
TSKS
NA
CACTIN
CIRBP
GPIHBP1
TXNL1
PPP2R5E
NA
NA
NA
ZNF396
BTRC
SSX2IP
NA
TRMT44
CLSTN3
CREB1
NA
SPATA32
SNAI1
NA
NA
DDX3X
WNT9A
STMN3
FASTKD2
RPGRIP1L
CPSF3L
SNTA1
NA
NA
NA
FAM22A
NA
SULT1C2
CEP97
AAMDC
NA
PPIA
PCGF1
PHKG2
RBMX2
NA
DCLRE1A
DUSP4
AMZ1
CEP78
CCDC93
REEP6
ZCCHC4
PODXL2
KCNAB1
GJB3
NA
MUC1
MCM4
NA
TSSK3
TSTA3
C19orf47
NA
KIAA1958
ZBTB17
NA
LOC100128653
NCKIPSD
CLSPN
TNRC18
ZFP28
RASGRF1
CUZD1
PVR
NAV2
NA
MYO7B
NA
FANCD2
DHPS
SNAI3-AS1
NINL
PPM1H
JAG1
NA
SMIM14
CABYR
GRIK5
EMX2OS
LINC00665
CYR61
TPM1
EPOR
NA
NA
FAM98A
HECTD1
AUNIP
P2RX2
DTX1
HTR1F
NA
NA
NA
PER3
MKL1
N4BP2L1
FLJ11710
SLC16A3
SERBP1
NA
TARDBP
MOBP
NHP2L1
HGS
NA
NA
NA
ALG5
PDPN
KIAA1045
RPL39
NA
NA
TRO
VAMP1
TMEM151B
SNCG
MFN2
KIAA0368
NA
NA
PTCD2
RAB39B
FUCA1
ATAD5
NA
CD59
RGS12
NA
FOLR2
GCNT3
NA
NA
MAP6
GAS6-AS1
NA
SCNN1A
LOC100506365
TMEM14C
NA
RPH3AL
CYFIP2
CD58
GUSB
HELZ2
VILL
NA
MUC8
TAF9B
NRP1
FAM222A
AKT3
NA
RNF149
PKNOX1
MAN1A2
ING1
NA
NA
DNAJC9
NA
FUNDC2
BOLA2
FIZ1
CD70
MAST4
RCOR1
NA
FLJ13224
ZNF197
NA
DFNB31
CORT
EXOC7
LZTS1-AS1
NA
NA
NA
CLEC11A
ANK1
NA
NA
CEP128
SMIM1
C16orf93
NA
SDCBP2-AS1
NA
ZNF829
UBR2
LOC284260
LOC100505498
ARHGAP44
RPL23A
ZNF780B
OIP5
NA
NA
PCNXL2
POLR1E
PAPPA
TCEA2
NA
AHI1
NA
KIF9-AS1
EFR3A
NA
PHOX2A
PCIF1
POF1B
NA
SH3PXD2A
GTPBP10
LRRC73
RNFT1
LSS
SYNGAP1
CAPRIN1
NA
ZNF404
SH3BGR
FASLG
C7orf34
LOC399900
ADAD2
DMRTA2
GPR157
BCL2L1
NA
WFDC2
VARS
ARHGAP27
TCF20
NA
NSL1
NA
CLCA3P
NA
RNASEH1
CLINT1
ABCC5
TIMM17A
CPA6
NA
TMEM245
NA
NA
APP
ARHGEF7
NA
RSU1
NA
ARC
STK10
LOC285593
NA
NA
NA
MTRR
NA
HAND1
DCAF8
LOC338799
NA
FUBP3
BAALC
GAK
BRD4
SERPINE2
L2HGDH
ANO6
ZNF8
DPYD
LINC00328
ITSN1
NA
NA
TTC9B
SLAIN1
NA
NA
ARAP3
MIR4296
NA
ACVR1
GTSF1
SOCS6
DDX59
NA
KL
NA
RICTOR
NA
LINC00628
NA
NA
PRTG
SETDB2
ANKRD16
NA
NA
RSPH1
NA
NHP2L1
HERC4
TESPA1
NA
BCKDHB
R3HDM1
EPHA3
AFG3L2
RFPL3S
SYNE1
C6orf164
RTKN
PLXND1
MEIG1
NUCKS1
CDH11
NA
ELMSAN1
MEX3D
HFE
NA
NA
LMAN1
NA
NA
LOC81691
NA
FUT7
NA
PARPBP
HMOX2
ITCH
FAM199X
ITGB4
CNST
NA
NA
NA
BTF3
INTS6-AS1
ING3
NA
LOC100506472
NA
NA
LTBP4
SYDE1
TRAFD1
NA
NA
C5AR2
LRRC16B
JRK
LOC257358
TADA2A
MBD3
NA
FBRSL1
NA
NA
NA
KIAA1161
NR5A2
LINC00263
COPS4
MSI2
CAMK2G
NA
NA
RAD18
NA
PSMB7
ZNF280D
NA
AGTRAP
STK17B
FAM86B3P
NA
SPATA6
NA
PAPLN
NCBP1
MPV17
FGF6
NA
OMG
FARS2
C10orf67
SSBP2
FUT11
NA
NA
SLC30A2
LOC100630918
MTMR4
NA
NA
PPIA
LOC152225
RPS10
RPS12
CEACAM3
DCBLD2
ABO
TTC33
RSG1
DGKG
MRPL55
BRSK1
TYSND1
ARL3
CBX4
PAK2
NA
JAG2
TPT1
NA
PLAC8L1
FIBCD1
C16orf11
NA
NA
PP14571
NA
TMEM136
MYH6
CCDC85A
HECTD2
CPXCR1
HSD17B14
ATOH8
NA
GULP1
NA
TEP1
NA
UBE2F
LOC646329
NA
ERVK13-1
NA
TANC1
SPATS2L
ENTPD4
KIAA1919
ZFYVE28
CD36
ZFR2
PPM1A
CYSLTR2
GDPD3
CMAHP
SH3GLB1
SEMA4C
ACVR1B
RDH12
NA
KIF21A
ENTHD2
PGLYRP1
HOXB3
ZNF33B
CLUH
MAPKAPK2
SARNP
HNF4A
SLITRK2
SPATA5L1
PIGW
NA
NA
NA
NA
B3GAT3
PDE3B
NA
C12orf60
NA
BMPR2
GSTM5
CCDC40
WRAP53
AMIGO1
LRRC8E
GEMIN7
GSDMB
GSTCD
UNK
ZNF814
NA
PPP2R2D
LOC100996511
HPN
CCDC148
NA
NA
NA
NA
XPNPEP3
NA
RECQL5
HID1
TCF25
CDK16
PKIA
CPLX2
NA
NA
VTI1A
METTL16
EXOC3L2
DHODH
WNT6
GCDH
ACSF3
PCBP1-AS1
HSF2
GNB4
SIX3
FIBIN
NA
MEX3A
NA
GIP
MLN
CHRNA4
COL4A1
NA
NA
MYL4
ADARB1
NA
NUMB
SNRPB
STOM
POLR3A
BTN2A3P
NA
ZNF519
CFHR2
LOC340085
SAMD9L
NA
CTSL2
SPOCK3
GRIA1
FBXL20
NA
MEST
VSIG2
NA
XCL1
PPIA
MPHOSPH9
ZNF44
CENPO
FLJ37035
AKR1E2
ZNF493
RAB3A
DPH5
MRO
GAP43
ITK
NA
NA
NA
SLC24A1
RPF1
MTHFD2L
PWRN2
SPINT2
GNAS
MANSC1
NA
H1FNT
NA
UBAC2-AS1
RIF1
CBX5
LMBRD2
SLC25A2
GJA4
NA
TUFM
LOC400622
F8
NA
FLJ44342
GNB5
DAB2
IRAK3
PLK4
SEC14L5
FASTKD5
NA
TFAP2E
WRNIP1
SOCS4
WASL
FOXJ1
NFYB
NA
WDTC1
NA
WDHD1
NF1
NA
C9orf41
MAP1B
EPO
MYBBP1A
NA
PRSS36
SAR1B
LOC100499221
PLEKHG5
HARS
NRXN2
NA
MGAM
GAPVD1
LHFP
NA
GABRB2
NPAS2
NA
NA
FLG-AS1
EEF1A1
CORO6
LNPEP
VMA21
PHF17
NA
PEX11A
DMC1
TMEM180
ATXN2L
NA
IFT80
SKIDA1
COCH
XRCC3
NOMO3
NA
SOD3
DNASE1
NA
MCF2L
NA
IRX2
ZNF678
MYRF
NA
DTD1
AGAP4
NA
RIF1
RAD18
ZNF318
AURKB
EID3
ST7L
NA
NA
NA
SCN1B
NA
VSIG10
LOC113230
NBEAL2
NSMAF
GABRB3
LOC100289230
NA
GPR107
RMDN1
DPF1
HPCAL4
LRRC56
DAB2
ULK4
TOB2
NA
MAP6
NA
NA
ZNRD1
NA
CXXC1
MORC2-AS1
MBNL1-AS1
NA
POLR3E
ARHGEF11
PDXDC1
KIAA1109
PAPOLG
TRAPPC9
KCNK3
PERP
EXTL1
TRAF7
NA
NA
MAN2A2
LOC100131053
HLA-DQB1
RASGRP4
AQP2
CDHR5
CEP72
KCNJ10
NDUFB11
NA
PEX6
CHL1
NA
ZDHHC17
HIPK2
PALMD
MPHOSPH10
C1orf51
NA
NA
LOC100130581
SPATA24
NA
MRVI1
TNFRSF9
RBMY2FP
PTENP1
DLC1
TRAPPC11
TMLHE
BNC2
RIC3
NA
KPNA1
TSPY26P
WBSCR17
GRWD1
ACP5
TEX22
FBXO34
MAGI2-AS3
ASUN
NA
ADORA2A-AS1
NA
CAPRIN1
ZNF7
LINC00476
USP13
UGCG
PTPDC1
NA
GJD2
ALS2CR12
MARK4
NA
LOC283788
PLA2G12A
IDE
NA
NEIL2
CELF1
NA
C8orf76
NA
SUMO4
FBN1
ACTR2
PRKCE
FOXK1
TPT1-AS1
LOC644450
KRT79
PPM1F
NA
ANXA1
NFATC2
DNAJC13
RGS11
NA
NA
NA
PPHLN1
FAM215A
NA
PPP1R3F
NA
FMNL3
COL14A1
CCZ1
VANGL2
CENPM
USE1
NA
NA
GPHN
NAV3
SERBP1
NA
TRIML2
NA
C8G
RASGEF1A
GAS5
PXN-AS1
ZNF169
MCL1
LOC100506075
NA
EML2
ZNF518B
PCSK7
SDK1
MAPK12
LIMS1
PIANP
BEX5
ENGASE
NA
NA
RSRC1
CHML
KNDC1
FAM167A
NA
TSNARE1
TNFRSF10B
NA
LRP5
LOC100508120
C6orf58
NA
NA
ITFG1
LEF1
CDC6
ZNF396
ATP2B3
RBCK1
DOCK5
NA
BDH2
YOD1
GABBR1
NA
PICALM
ISL2
HPGDS
PPAPDC3
DGCR2
SRRM1
RTN4
LAIR2
IL11RA
SYT11
PLCB4
PSG1
NA
POLH
IL6ST
ATP5S
NA
TACC1
NA
NA
ANKRD30BP2
ANKRD20A12P
NA
NA
TSEN2
NA
FAM219B
RRAGA
CRTC1
TCIRG1
NUP160
LOC100507520
PSMB2
NUMBL
GP2
LOC728012
NA
WNK2
EIF1
NA
GLCCI1
CCDC88B
NA
KIAA0146
PIWIL2
TDRG1
MPZ
PDE3B
ZNF688
FLJ36116
DNAJB5
PRKCB
PHYHD1
TTBK2
AGO1
NA
NA
RUFY2
XBP1
TTC38
LRRC61
NA
RIMKLB
UBE3A
EGLN1
NA
TSPAN5
LOC100506907
MCM8
NA
NA
CDK13
CCDC141
ST6GALNAC1
DENND6A
NA
PERP
RASSF7
NA
NA
TENM1
NA
NA
HOXD-AS1
NA
SAA3P
ATP6V1G1
CYP3A4
LOC100506609
C17orf105
LOC100272216
NA
MAP3K7CL
FAM211B
UBA52
NA
ERVH-6
NA
KRCC1
TPCN2
FAM105A
ZNF333
ART5
GSPT1
FBXO10
NA
GANAB
CFDP1
NT5M
CUL5
NA
SEC14L4
LOC284551
LOC100288123
IREB2
NA
SRGN
RRN3P1
SLC18A2
CYP3A7-CYP3AP1
NA
ITSN1
LOC389906
NA
FIS1
DCHS1
NA
NA
C2orf88
ANKRD23
NA
UBE2H
N4BP1
NA
PEX6
FNIP1
NA
TSPAN31
TAOK2
NA
CEP97
WIPI2
NA
NA
AP1M1
TET2
DCAF6
NA
NA
MAGI3
SSBP2
C14orf182
LOC100506302
SHC3
NA
XDH
NA
NIM1
NA
CTC1
LTBP4
NA
DDX42
SYT12
NA
DMRT3
NA
NUDT11
NA
NA
NA
CAPN12
NPC2
KIAA0895L
KAT2B
KIAA0101
MKLN1
DPYSL5
NA
IL11RA
LOC100996551
ZNF341
CYP4F11
ARMCX5
HIST1H2BJ
NA
LY6K
NA
PIGQ
TACC1
CDKN2AIPNL
NOP14-AS1
EFCAB14
PHTF1
NA
CBFA2T2
MLLT4
NA
NA
SPAG5-AS1
ZNF663
NA
SIX5
NA
FNDC5
NA
EIF3B
RNF38
FAM83A
LOC389906
NA
NA
NA
LOC100506497
NA
HUS1B
NA
SMPD1
NA
ELAVL1
OXR1
SRSF4
APTX
NA
LRRFIP1
NA
EZH1
NA
NA
LOC286359
C16orf13
MBP
WIBG
NFATC1
NA
AP2A1
RNF125
ZNF827
CLIC6
GPR107
KANSL1L
LINC00642
OR52D1
CFTR
NA
PLIN2
KLK13
PEX14
AHDC1
TRIM14
ZFPM1
ACOX1
NA
ITGB3
NA
RUFY2
TTBK1
C9orf16
NA
C11orf58
STRBP
NA
NA
GRM5
XYLT2
NA
APOC1
SLC22A6
PSD2
CPD
H1FOO
ZBTB47
SSPO
APOA2
EPHA7
ACP1
C11orf83
NA
NA
GUSB
NA
GJA3
C2orf81
NA
NA
ANKRD13C
TANK
HTR6
NA
NA
DSTYK
PPP6C
NUDT4
NA
TMPO
NA
TUBA1B
NA
PPP2CA
LOC100499489
JPX
NA
CDHR5
C8orf58
NA
CRHR1-IT1
TCF15
NA
KCNMA1
UBE2D3
NA
NA
ZFYVE20
NA
NA
CDH5
NA
CC2D1B
SSR3
NA
AGFG2
WWP2
COCH
DAB2
SHISA4
LIMK1
FAM122A
MMP14
TBX1
RALGAPA2
CSTF2T
PIP4K2B
NA
ACP1
NA
NA
NA
IRAK1
NA
ANXA2
C16orf95
BPIFB2
RMND5A
LOC654342
RBM25
LMAN1
RUNX1T1
QKI
C1orf170
NA
NA
EML2
STAC
USP47
FTL
KAZN
NA
FAM66C
TECPR1
GTDC1
NA
ATXN7
NA
ENAH
SPDEF
FGF18
CD44
FOXN4
NA
MIR205HG
TTF2
GAREML
ATG4D
NA
NA
FLRT1
NA
SFTPB
ZNF547
LOC338651
PTGES
NA
SMIM4
NA
RUNX1T1
NA
BEAN1
NA
PLD6
PMS2P1
FAM86B1
NA
ITPR3
ACER1
CASP2
PFKFB4
NA
SHB
GLYR1
NA
NOL7
NA
NA
NA
TRNAU1AP
FAM102A
NA
FBLN5
MOG
RHEB
KCTD17
RANBP3
PTMA
CTTNBP2NL
LOC100996307
KCTD1
LINC00671
RARRES1
CCDC50
C9orf62
SUFU
P2RX6
GOSR2
NA
NA
PNPLA1
NA
NA
KIAA0317
LOH12CR1
LINC00528
PRRT3
CLEC7A
ENOX1
DHX30
CACTIN
NHSL1
CDC42
MAPK8IP2
VAV3
IFT57
NA
SLC38A1
NA
NA
NA
COQ4
NA
NA
ADAMTS8
WRAP53
NA
KLHDC4
BTBD9
NA
LATS2
HIC2
ZNF444
THRSP
RNA45S5
BPIFA2
MBNL2
WFDC8
TSSK4
WNT4
ABO
PATZ1
NA
BLVRA
FLJ42875
UNC93A
NA
FMO5
PRC1
TBC1D24
NA
PREB
MUL1
TMEM170A
NA
SUZ12P1
RAB40C
NA
SIRPA
NA
EFCAB11
NA
NA
NA
NA
ADPRH
MIR3685
RNPS1
GUCA1C
PROCA1
PYGB
ERICH1-AS1
NCS1
MRPS15
SLC9B1
CLTA
CCDC15
MUC6
NA
DLX4
TMEM206
NA
SENP5
ZNF777
ATRX
ZNF738
NA
NA
DKFZp434J0226
NA
RPL36
TRIM32
AFAP1-AS1
CCDC121
NA
ETV3
ASB1
SPRR3
NA
SBF1
WDR43
C3orf37
SLC25A17
NA
MEG3
NA
PLEKHA6
LRRC1
ARHGEF9
LDB3
ZNF788
NA
NA
LIG3
PPP2R5E
NA
NA
NA
PHF7
SEPT4
NA
NA
NA
THEM4
ULK2
NA
UFM1
TSPAN9
G3BP1
SPIN1
INTS1
NA
NA
GRPEL2
SUSD5
CANT1
BRD7P3
TNFAIP1
GAPDH
NFATC1
FAM84B
DAB2
NA
ZNF202
SELT
ZNF619
EFNA3
SRPK2
LOC729224
LINC00674
FLVCR2
NA
CARD14
GNAI3
RAB40A
NA
NA
LOC642852
NA
SLC35F3
STRA13
ZBTB38
DUSP19
CELF1
RALYL
NA
CIB2
NRARP
AP4S1
DLL4
RNASEH1
ODF4
NA
NA
ESCO1
TLE4
NA
LOC100288911
NA
LOC100507267
RABEP2
TSPAN2
C1orf56
CCDC125
BCAM
NA
FAIM2
NA
OTUB1
TRAK1
EPC1
NA
ARIH2OS
TIRAP
NA
SNHG10
GLYCTK
PIAS2
ZNF610
CACNG4
MSRA
FAR1
TFE3
LRCH4
NUP50
DOHH
LOC389332
ZMYND12
LOC284889
CHRND
CDK12
NA
NAA38
ZNF354C
NA
NA
ATP6V1H
SEC24B-AS1
LINC00545
NA
CHRNA5
NA
OSBPL6
WDTC1
PAAF1
NA
RIN3
NA
CDCA8
NA
BAIAP2-AS1
NA
VPS13A
BICD1
PGM5
TEX37
FAS
FRG1B
PRSS35
DYNLL2
ALDH18A1
ZCCHC14
NPRL3
PSMD6-AS2
WDR91
RBM18
SLC39A11
COL3A1
RGS10
PNO1
NA
NA
UPB1
ZNF517
PTBP1
GPSM2
HES1
COLQ
LOC155060
NA
NA
KIF1A
CEP55
PAX8
PEX14
KLHDC7B
RAD23B
NA
OGFOD2
NA
INPP5B
LRRC14
LOC255512
NA
SIK3
OTUD7B
NA
TNPO1
IFITM10
GNL3L
C22orf46
NA
NA
SRSF11
NA
LOC100128176
ADAMTS4
LOC100131096
APCDD1L-AS1
PHF20L1
MAP1LC3A
NA
NA
LATS1
NA
NA
KCNMB1
ANP32A-IT1
ITFG2
NA
ZNF800
MAN2B1
FBXO32
SDHC
KIAA1109
POU2AF1
DIRAS1
PCIF1
STK19
MORC2
MAPK8
NA
NA
ARID1B
RAD50
CEMP1
PHF14
NA
GLRX5
ACVR2B
CLEC1A
PLB1
RBM22
CNNM2
SLC9B1
LOC339260
PTGDS
DBF4B
ITGB1BP1
DPH5
LILRA5
BCKDHB
NA
CNDP2
ID1
JAZF1
NA
DAXX
NA
NA
LUZP2
ARPC5
SCFD1
LOC100288893
TSPAN5
AOX1
LOC100506373
BMP2K
CCDC124
NA
AGPAT4-IT1
SRSF5
TNFRSF25
NA
CDK5
IGKC
NA
TMEM255B
NA
RC3H1
NA
LINC00667
MDM2
GTPBP3
NA
KANK2
CC2D1B
NKX6-3
NA
NA
RXFP1
LOC100506229
C12orf66
NA
ATP2C1
RBM10
IQSEC1
LILRA1
NA
VAV2
UQCC
NA
NA
USP28
RNF151
SYNM
STOX2
BRCA1
KIAA0556
METTL17
NA
NA
GABPA
LINC00441
PCBD2
NFKBIL1
ZNF607
NA
IL36G
RNF14
H3F3A
PNN
NA
NA
METTL12
TFRC
NA
C10orf118
DYRK2
DPY19L4
NA
ANKRD13C
TBC1D9B
NA
FAM118A
NA
AKAP5
ANGPTL6
MPRIP
LOC147646
POLR1B
MAST2
CSN2
ABCG1
GSE1
TMPRSS2
UPF3A
NA
DRD2
AIM2
SLC11A1
GTPBP1
YME1L1
CPSF3L
NA
NA
NA
FAM83H
HFE
CLN6
CCDC134
NA
TMEM150C
ZFP64
SPATA5
NA
LOC100996419
HLA-DOA
NA
TPBG
ZNF641
NA
IQGAP3
POLE4
ODF3B
NA
NA
NA
ADPGK
NA
NA
HDDC3
ZNF528
GRK4
ACACB
BCLAF1
NA
NA
PRKAG1
KIAA1279
NA
LOC100506639
ANXA2
SLC2A8
NA
NA
RHBDL2
NA
SREK1IP1
CALCR
NA
PHACTR1
KCNJ5
TPT1
CLINT1
MGC57346
TGOLN2
NA
PSMD11
NA
ALS2CR8
PATZ1
GPATCH2
IL1RL2
GATAD2A
CLN8
BAALC
LOC100996570
CIAPIN1
RALGAPB
STXBP5
HPS1
LOC374443
LOC100505666
AGAP1
NA
NEK9
DEPDC4
ACBD4
STAT1
NA
NA
NA
ATP5J2
COX3
SMAD2
TUBG1
SLIT2
VAT1L
NA
CLCN3
MDM4
ESCO1
NA
NA
TNS4
NA
ARMCX4
NA
RBM39
EGR4
HSF1
NDNL2
KCNG1
VCX2
FBXO3
C11orf88
NA
UHRF1BP1
SEMA3A
ENOSF1
GPX2
RPS6KA2
B2M
KIAA1009
NA
NA
NA
LOC100128198
CTBP1
MPP2
LOC100505679
INE1
NA
SETD1A
NA
NA
SYN2
FOXK1
NDUFB4
GNL3L
IFT122
LOC100507389
B3GAT2
KIAA0391
CMYA5
NA
NA
NA
LOC100996310
LOH12CR2
BTG3
NA
ATP6V0C
ETFB
NA
EGLN1
PDZD4
PKP4
NA
BCL2L1
ORAOV1
TCAP
NA
CCDC60
GAL3ST4
ATP6V0A2
THEM4
NA
AGPAT3
KCTD9
GJA1
GDF3
TFR2
PRKAG2
NA
ZNF518B
UCP3
APOA1BP
C5orf55
MUC3A
NA
LAT2
LOC100507568
NA
MGC12488
NA
NA
RFXAP
C9orf40
NA
CFI
ZNF347
UBE2Z
ERN2
TPSB2
RIMKLB
HIF3A
NA
TIGD1
NA
SMCR7L
KLRG2
GDF5
NA
NA
TSPYL1
NA
SMAD2
NA
NA
RABL5
LIN7B
NA
TENM3
C5orf24
EXOSC2
NA
TSC22D3
RUNX2
PPHLN1
TLR6
COL20A1
WRAP73
MPP3
ZNF524
NXPH3
PSMB1
GPBP1L1
TM9SF1
FOXG1
MED17
NA
SPATC1
CUEDC2
MRPL55
HADH
FAM204A
ARNT
NA
USF2
RNF169
RPS19
NA
NA
NA
LOC388210
TRPM6
ZMYM6
RPS9
NA
ADRB1
FSCN1
THAP5
GGA2
VWF
EIF1B-AS1
CCDC149
BMP1
C21orf91-OT1
PEX16
YPEL2
KITLG
NA
ANKMY1
NA
MLL
PSORS1C1
NA
NA
TCTN2
NA
TMSB4X
ARHGEF25
DAPP1
LGR6
TBK1
MIB2
NA
CEACAM1
CYP3A5
LOC401320
EFHA1
CABP1
S100A7A
NA
ABHD8
PHIP
TMEM97
FLCN
ATP2C1
NA
BTBD1
MAPK1
PICK1
PDXK
PDGFRA
HERC5
TAGAP
PRPF6
NA
SRSF8
NA
HIST1H1T
NA
NA
TMEM167A
RBM4
SEMA3F
NRP2
RNF39
DNAH1
MICALL2
NA
YLPM1
ND4
ZHX1
TLK1
CASP9
DSCR3
MBOAT7
ROBO3
FARSA
NA
CA12
CRLS1
DNAAF1
NA
VIL1
BRMS1L
LOC100507634
HDAC10
SMG7-AS1
SYNGR1
KIAA2026
NA
NA
TM9SF3
NA
LOC101060510
NEURL
DNAJC4
KLF2
MED7
PSMC6
PKD1
NA
EPG5
NA
NA
TMEM151A
NA
ZNF672
ARHGAP26
CCHCR1
SSR2
TMEM170B
ASB3
ANXA2P2
TBC1D17
MSL1
GRB2
MTSS1
NA
TECPR2
NA
CEP85
EHD4
PDE4A
KPNA1
NA
LOC285889
NA
CR1
PAFAH2
NA
ARMC6
KARS
RHEB
CASP6
IBA57
NA
NA
NA
NA
NA
CACNG5
EIF2B4
FGD2
OXCT2
TFEC
SOCS3
ITPKB
HLA-DRB4
C12orf52
NA
NA
RHAG
CELSR3
SRPK3
COL27A1
KIF26B
RNF40
ANAPC2
PRKCH
WDFY2
KAL1
STAMBP
CCDC149
LRRC1
NA
TXNL4A
LOC100506305
NA
PBRM1
MAFK
KCNK7
NA
THRA
CCDC85C
FGF2
NPR3
RAB11B-AS1
DGKE
FLJ32255
DDRGK1
NA
PINLYP
OR4D1
IRS2
C2CD5
NA
FOXN3
ITGB8
ILKAP
C3orf62
ROCK1
LYRM2
POLDIP2
NA
KDM4B
ANXA2
MAPRE2
AVIL
CDK13
SOSTDC1
NEK9
TRIM24
NA
HPS4
LOC100506314
CD58
NA
NAPEPLD
NA
TAF5L
C15orf57
NA
HAUS3
TRPV6
RPS10
ZNF778
CCDC157
NA
PCIF1
EVI5
NA
TARDBP
CD86
NA
STARD13
SSU72
ZNF688
EFCAB14
NA
NA
DNAL1
NOTCH1
LRG1
SRC
MFAP3
ATOH1
ZFY-AS1
DDX17
NA
EPHX3
MED19
ZXDC
MUC4
HGF
PWWP2B
DARC
ZNF558
KIAA1217
SNRPB2
NA
NA
C20orf62
USP28
FGFR2
LYZL1
PXMP2
SDHC
ELF2
DPYSL3
PTP4A2
HLF
KATNB1
NA
NA
CEP170B
OGDH
MYOZ3
NA
TRAPPC9
KIAA0226
GRM4
MECOM
ANXA2P1
SYTL2
NA
CRMP1
LOC285181
NA
LYPD8
MED31
NA
DDR1-AS1
ZSCAN9
NA
GATA2
WEE1
NA
NA
FCRL5
NA
SMC2
ARMC10
NA
CAMKK1
ZFAND5
NA
NA
SFT2D1
UBE2T
ITPR1
SVIP
RWDD2B
MUC6
NT5DC2
NA
STYXL1
PPIA
NA
PRICKLE1
XRCC2
NA
HTR1B
MLLT10
HIP1R
LIMCH1
NA
NA
NA
SPATS2
NA
NA
NCS1
GCC1
ALDH1B1
PRRC2B
MRE11A
PHKG2
KRTAP5-9
TNFRSF11A
CTIF
NFATC3
MYCN
FAHD2CP
LOC100505738
NA
C17orf103
HLA-DQB1
FKSG2
ARL4C
NA
LOC387895
PDE2A
ZNF10
NA
MERTK
LOC200772
NA
HNRPLL
NA
NA
NENF
CYP2A6
SEPP1
HSP90AA1
ITIH5
NFASC
SLC11A1
SERPINB8
STX6
DCAF10
CYP3A5
CIAPIN1
NA
NA
KLHL17
NA
UFSP2
LSM12
ZNF292
HLA-DRA
SRCAP
NA
SMAD1
FSTL1
RNF185
RTFDC1
RAPGEF1
PTEN
LOC100506295
FGD6
FBXO45
NUP62
BRD2
HNRPDL
SLC11A2
NA
NA
NA
SMKR1
PPP1R27
FAM91A2
FIZ1
MSX1
NA
CAMTA2
SNX20
KIAA1609
SPTY2D1
TYW3
C9orf72
OSBPL7
NA
SLC23A3
SLC4A9
N4BP2L2
NA
NREP
UBE2D3
LARP4B
MVB12B
NA
TMEM132E
PGPEP1
NA
GORASP1
NA
SIKE1
NA
NA
RBM26
PIEZO1
LAGE3
LOC100129917
RPL12
MMAA
SOS2
LOC100289090
ALDH3B1
PIN1
TSHZ3
NA
UGGT2
WDR35
PATZ1
NA
NA
PDGFRA
TNRC6C
PLA2G2A
CISH
CRHR2
C16orf58
RAB12
ALG13
FER
RNMT
FAM214B
PPIA
EPHA1-AS1
SLC6A3
NA
NPHP1
FOXN3
CNGB1
HOXA1
NA
LOC100506421
LATS2
WDR77
TRIM23
AVIL
KDM4C
NA
TXLNG2P
MGC12916
DSCAML1
NA
DPY19L1
FLJ20464
SEZ6L2
ROBO4
XPNPEP1
C16orf89
CLIC3
JAK2
MASP2
IL34
MORN3
NA
GPR52
EIF3M
GABARAPL3
TXNDC12
NA
CAPG
PTK2
EED
INTS4
PRLR
TGOLN2
SVEP1
CACUL1
NA
NUP214
WDR41
ANKRD33B
NA
BTF3
COX6B1
C16orf46
B3GNTL1
NA
UBE2I
PEX19
HAPLN1
PIEZO2
NA
NA
GALNT10
TBX15
B3GAT3
BARX2
LZTFL1
LIN7A
RRP7A
TMEM201
KCNJ5
LOC728196
PHLDA2
THSD7A
NA
NA
CEP152
NA
NA
ARSD
TNKS1BP1
GINS4
NA
FAM172A
SFXN3
TRAPPC6B
MPZL1
CELF1
LOC100506476
NA
NRG2
NAB1
SHC1
ABCB1
LOC100289361
DLGAP4
SRGAP2B
ADAT2
VPS33A
MCL1
CD3EAP
TSLP
PYGO2
NA
UNC5A
ARF1
NA
NA
ASMTL-AS1
XPA
EIF3G
PRKAR1B
ACTB
TSPEAR
NA
NA
SCAMP1
MAGEH1
PTCHD2
C12orf29
S100B
HAGHL
ZNRF3
TLL2
NA
CC2D1A
CLIC4
MPP5
ZNF614
KLHL28
BRWD1
PSTK
HSF4
LOC100216545
RPL37
CEACAM1
C11orf24
BICD2
NA
NT5DC2
MIA3
NA
NA
NA
PARVG
LGALS8
CYTH4
ZFX
FOXJ3
FAM204A
NA
UBE2Z
ZFP36L1
NOP10
PPP1R16B
ICOSLG
PTK2B
EPS15L1
TRAM1
MARCH6
NA
C1orf173
SMARCC2
ASMTL
GPR1
KHDRBS1
LELP1
SAMD9L
ING3
RNF111
PAFAH1B3
WWP2
NA
GPR176
WDR27
NA
B3GNT8
TCEANC
KANSL1
NA
MEF2A
PRKCSH
CNBD2
NKAPL
PGK1
RSBN1L
ATP6V1H
PMS2P3
TFDP2
NA
SCN5A
POU2F2
NA
HLA-DRB4
TEKT2
NA
NGEF
PSEN1
B3GNT5
NA
LOC100507494
NA
DNMT1
JRK
ECE2
NA
ZNF426
WBP11
PFN2
RECQL
RAD52
SLC30A2
RNF216
NA
AGTR1
CLK2
IP6K3
TRA2A
DAP3
NA
NA
DKK3
TMCO1
CLASRP
NA
NA
NA
NUDT6
FOXP1-IT1
HAS2
PPA2
RNF123
LRFN1
TLR10
ATOH7
QTRTD1
TXNDC2
ZAP70
SLMO1
NA
PPIA
NA
C11orf57
NA
HCG18
G6PC3
MYBL1
KIF20B
DNAJB13
TUBG2
UBE2B
NA
ZFP82
CROCC
NA
CLEC11A
NA
LOC729121
ARHGAP1
NDFIP1
PDX1
NA
ZNF296
NA
MRPS33
C1D
NA
NA
KHK
FUZ
ZDHHC6
PTPRN2
KIAA1407
NA
ERV3-2
NA
WIPF2
DGKD
NA
VSTM1
LOC100505783
ZNF641
ZBTB11
MRPS16
TRPV2
SREBF2
NA
CXorf64
NA
NA
NA
MYOM3
DUSP10
USP37
MYO7B
CLRN1
GHDC
CHAF1B
STX3
SLC43A1
NA
SCCPDH
ZNF354B
SLC22A5
HADHB
LNPEP
NLGN4Y
NA
CBFA2T2
DACT3
CFLAR
NA
OR5AK4P
WDTC1
DTNA
NCOA3
LOC440288
LOC654342
TIPRL
NA
NA
SAP18
KLHL8
NA
LIFR
NA
METTL5
PEX7
LOC100507376
SLC13A2
GGNBP2
ANKRD26
MUC3B
NA
FLJ41350
SLC24A4
RHOT1
NA
SAT1
SLC35A2
NA
P2RY10
DUSP18
LOC729164
KIR3DL3
ADCY1
HGSNAT
DHX36
CHST10
PTPN6
RUNDC3A
COL27A1
STK32A
ZDHHC24
CAMSAP1
NA
ZNF74
ZFYVE21
GLRX3
SMARCD3
CDC42BPA
PCYT2
ZNF496
ERI1
NA
CXCL17
FAM76A
TMEM79
FLJ31813
CD84
KDM4C
C9orf37
SEMA3A
LAX1
POGK
NA
PRPF40A
LOC100288198
BGN
NID2
CPQ
NA
RHOG
MRPL23
HLCS
ZNF366
ANXA2
NA
COX16
YIF1B
SIRT3
NA
C11orf31
PGS1
NA
MEGF8
ARL3
ME3
NA
SOX4
DCPS
NA
CLTA
SHF
SRRD
ZFHX3
B3GALNT2
ZNF621
NA
HGC6.3
KYNU
CCNB1
EFHD2
PML
PHTF2
NA
C1orf233
NA
ANXA2P3
PRDX5
LOC100507507
CLIC4
KCNN1
ANKMY1
ALX1
MYLK3
NEDD4L
SRSF4
MTCH1
NA
GLE1
TFCP2L1
GTF2H2
PDLIM5
RBBP7
ESR1
UBE2I
PPHLN1
KLHL22
WWC1
CNIH4
CASKIN2
CSDC2
NA
IDE
HP
RBM47
PRSS21
EED
NA
FAM178B
ERLIN2
NA
COL6A1
DHFRL1
ETV3
INSR
NAP1L1
NA
FLJ10038
LSAMP-AS1
CORO1C
LYNX1
RANBP3
NA
UQCR10
RAD1
NA
ZNF430
NA
TRPV5
PGRMC2
AKAP8L
SNAPC4
NA
NA
NA
NA
NRAP
NMUR1
NA
DFNB31
NSUN4
NA
ZNF254
LOC401397
NA
HLA-DRA
NDFIP1
NA
TBL1X
RASAL2
USP47
NA
RANBP2
CPSF7
NA
SLC44A1
HTR7
RTFDC1
MTO1
NRIP1
RPL31
SNRPD3
NPL
UNQ6975
NEDD4
NAP1L1
MTMR9
NA
RPLP1
SORD
ACVRL1
NAIF1
MPDU1
CSGALNACT2
NA
ARL6
NA
EHD2
NA
NCOR1
EP400
NA
NA
TTC18
RPS28
ARID1B
NA
SOCS6
YY1
NBN
NA
NA
ARHGEF7
ZNRD1-AS1
CUL9
SOX13
CKM
RPS16
MFF
SORD
EHF
NA
FUT5
ICOS
EGR4
HNRNPM
SPTBN4
ERBB4
BAZ2A
NA
TNRC6A
NA
AHCYL1
NA
SERGEF
WDR61
LOC100294145
NA
NA
NA
EFHB
NA
GPR85
SRPRB
NA
ARMC9
CCDC61
ABLIM1
NA
ACTR5
UBE2I
TTLL11
NA
NA
LRR1
INHBA-AS1
LSM14B
TUB
NA
ICA1L
TIMM22
HELLS
KIDINS220
UBR5
LOC100507630
C6orf62
PRR5
NA
NA
ZNF77
ADCY2
NA
POU2F2
NA
NA
CENPH
CCL18
NA
SKI
CNOT1
NA
NA
ZKSCAN2
AICDA
C18orf8
GTPBP10
ABCB5
PMCHL1
LZTS1
MED30
NA
CDC14B
WFDC2
SHOX2
NA
ITPRIPL2
CCNT1
C2orf68
FLII
C4orf3
BEST1
TCEA2
AACSP1
NA
KLHL28
CYBB
MARCH9
HTR7
NA
LOC100505783
NA
NA
NA
MRPL54
C11orf31
TBC1D12
TREML3P
CD63
SLC2A5
NA
RXFP1
CXXC1
NUMB
NA
NA
ESYT2
NA
PEX1
SUPT7L
WTAP
NA
USP31
ZBTB40
MBOAT2
UBXN2B
XRCC5
PML
NA
ACTR1A
SFT2D1
MGC21881
PRKD2
SLC6A4
EPHX1
NA
SPG21
KARS
COMMD4
NA
WDR20
NA
NA
NA
IQCK
PPP2R3A
TMTC1
SSBP2
KANSL1-AS1
ACAD10
SPPL3
ECE1
NA
LOC221272
TMEM33
SVIL
RNF6
IDS
ZNF529
KPNA6
CKAP2
ORMDL2
GPR82
FAM199X
NA
NA
PDGFA
NA
RPL30
TF
NA
NA
NA
NA
NA
SAP30L
CPNE5
NA
TOLLIP
TCEAL8
NA
NA
NA
GTF2H1
NA
DNAJC5
CYP2A13
VPRBP
NA
NA
RIMS3
FBXO11
RNF187
IMPA1
HELQ
NA
GLG1
CCDC144A
TMEM33
NA
OSBPL10
NA
NA
HLA-DPB1
NPEPL1
PPDPF
BOD1L2
LINC00462
TIMM22
HDGFRP2
HLA-DRB6
ZBTB7A
NA
FAM108C1
CDS2
SLC44A2
SLC6A6
SLC1A2
LGR4
NA
VPS13A-AS1
BCAS1
FAM69A
IREB2
NA
C16orf86
ITSN1
NA
C3orf37
PDE11A
NA
NA
SHPRH
NA
ZNF483
CCDC13
NA
LOC100505564
RSBN1
USP9X
NPAS2
SRSF5
PLIN3
NA
FOXK2
NA
PSMD4
CDKAL1
DSCC1
TFE3
LIMCH1
NA
NA
NA
NA
MAGIX
SFXN5
NPSA
SPATA31C2
NA
LOC654433
NA
LUC7L2
FBXW4P1
RET
NA
RNF144B
FBXO3
ZNF677
TNRC18
DNAJC3-AS1
SLC6A8
OAZ1
NPDC1
TBCD
SURF1
ZDHHC21
C16orf70
LOC100506219
SUGT1
NA
LPCAT2
RUFY3
NA
DLG1
NA
GTPBP2
SNX19
PRDX2
AKAP13
MUC4
PPP6R2
NA
CHD4
NA
ANKRD53
UBASH3B
NA
HSF2BP
NA
RIN3
ZNF382
LEF1-AS1
AVEN
AK2
ZFY
NA
LILRB1
CD86
RHOT1
NA
ATMIN
THAP6
NA
COL7A1
NA
NA
HIP1R
LINS
UBQLN4
MAP7
LOC400756
NEBL
LHFPL2
ARL4C
FZR1
LRIG1
MAD2L1
THAP2
NA
NDUFB2
NEFH
POR
LRP2
TRPV6
BCLAF1
LY6D
DENND1B
TXN2
NA
SNTB2
NKIRAS1
NA
BCAR1
TMEM44
ANKRD28
NA
NOL9
VMP1
CORIN
MED4
HP1BP3
SP2
B3GNT9
SEC22A
ZNF582-AS1
STUB1
NA
NA
CRY2
NA
PKD1L2
NA
SIVA1
SMEK2
NA
ZMIZ1
ZKSCAN3
SCD
ZNF41
KIAA1919
ZNF678
NA
NA
C2orf69
NA
NA
MYPOP
TTC17
C1orf228
CPD
HFE
COX2
ZNF154
CSNK1E
SGMS1
NA
CD22
ARMC8
NA
LINC00663
OR1D2
NA
NA
GPR156
BAD
ZNF419
MPZL1
NA
NA
NA
SP110
LINC00689
LYRM2
KRAS
DLAT
PAGR1
DAZAP2
NA
HBEGF
XIRP1
ZBTB11
TRPM7
SH2D3A
INTS4
CCDC8
MARCKSL1
HRH4
KIAA1704
NDRG1
CGN
FMO5
NA
NA
NA
ESD
ANKEF1
CHI3L1
NA
NA
MCPH1
ZNF398
C11orf57
BARD1
NA
NA
ENSA
TNFRSF9
KIAA0368
LOC729013
PHF11
KCTD13
HR
NA
ILDR1
NFYB
NA
LRRC37A3
NA
NA
METRN
OCIAD1
PDLIM7
ACP1
NA
STK35
KLF10
BCAS4
DIP2A
KLHL35
NA
PSEN1
PTGER3
ZNF579
GET4
NA
PTBP2
NA
NHSL1
TXLNA
EPHA10
ZMYM5
SLC44A1
OASL
ANKRD13D
NA
LOC92249
FAR2
DCAKD
NA
WDHD1
SUMO2
TFRC
MINOS1
BTBD8
TALDO1
VPS41
EGLN1
GPR176
NA
BBIP1
NA
NA
LRRC8A
NA
TTC9
NA
DUSP12
ERLEC1
APOBEC3G
SCAMP4
NA
NA
SNX22
SFT2D1
SNIP1
PTCHD3P1
MFSD9
DDX19B
LOC338799
LRRC49
FLYWCH2
ZNF333
NA
LOC100505501
LPCAT2
TAOK3
GLTSCR2
WDR13
CBL
TMEM72
LOC100134822
PARP15
C8orf58
DMXL1
ATP6V0D2
RUFY1
NA
LAD1
CCDC150
LOC100288860
MXRA8
AFF4
NA
NA
NA
BRF1
TSR3
ZNF506
USP13
EMILIN2
SAR1A
ADAM15
C16orf13
CHD1L
NA
EPOR
CHEK1
USP35
CSF2RA
GPR56
STK36
MTERFD3
RAC1
MFSD1
CFB
PHPT1
NA
PEPD
NA
COL8A1
PSMD10
MCM4
PDCD1LG2
MRPL13
CREB3L2
ZFAND3
TBC1D19
ZNF23
LIMD1
ANKZF1
NA
FAM189B
DERL3
NA
HELLS
PTBP1
NA
DCBLD2
PDE7A
LOC283663
PNMA1
RPGR
NKX3-1
IKZF1
NA
ANO4
TSEN2
NA
NSFL1C
RPL13AP17
BTF3L4
PER1
CLEC12B
NA
ST3GAL1
IQCA1
SEC22B
RPS15
ACTN2
STAT1
NA
C17orf85
NA
PECR
TLCD1
AGRN
MAN2A1
CLEC7A
GALNS
TTLL1
AP1S3
SHMT1
MED9
BRAT1
TAC3
NA
RAB7L1
DIP2B
WIPF2
ADAM10
NA
NA
NA
PIGZ
FAM105B
MTA1
NA
ACADM
NA
ARHGAP23
NA
PRKCI
HECW1
PNISR
NCR1
GRAP
TAMM41
C11orf93
SPAG6
TBRG1
OGFOD1
NA
UTP23
ZNF599
COPE
NA
CRTAC1
PGF
BPNT1
ZBTB49
NFATC4
AASDH
IL6R
C15orf39
DNAH10
OS9
LOC100506459
ACLY
KHDRBS1
KYNU
NA
ETV3
TMEM181
NA
TCTE3
KY
ZNF148
YIPF4
MX2
SMAD1
PRKAR2A
MMP28
EEF1D
DUSP19
NA
NA
KIAA1217
PNRC2
GPS1
NA
TCF25
ZNF785
IL1RN
HS3ST3B1
NA
PGAM1
MRPS11
NA
PMS2P1
NA
NA
ELOVL1
FDXACB1
HOXC4
C6orf89
LOC100129858
UQCR10
NA
ING5
SMCR7
PLXND1
UBE2G1
GNG4
SERAC1
LOC100130232
TMEM44-AS1
POMT2
GRM8
ATP1A4
RPS15A
ZIK1
ZNF202
NA
TBXA2R
RPL36AL
IGSF10
APPL2
MIB1
DNAJC22
ABCA1
TIA1
C14orf1
CTXN1
TNPO3
ITPKB
VIPR2
LOC727924
DPYSL3
OOEP
TAMM41
NA
SAP130
TMEM231
NA
ALDH7A1
PLA2G12A
ZNF843
TPT1-AS1
CASP4
DYNLL1
FGD2
NA
RNF126
NA
TUT1
CYP7B1
NA
HIST1H2BM
PLCL1
STAB1
MAST2
SLC25A37
CSF2RA
ENOX2
DCUN1D4
SLC39A14
NA
TTC5
CPNE7
NA
ZNF154
NA
SP3
BABAM1
LOC100130370
NA
FAM212A
MGAT2
CD164
DAAM1
GABARAPL2
CBL
FBXO22
ENPP3
NA
DMXL2
ZNF677
MTHFD2L
ABHD13
EI24
NA
MTSS1
OAZ2
GPATCH1
SECISBP2
RER1
C1orf53
NA
YY1
CKLF
NA
XRCC5
APOA1
LINC00478
NA
NA
GFRA3
EPOR
ABCB6
XPNPEP1
GPR132
CEP250
NA
NA
SPATA8
NA
SSR4
LTA
HLA-DPA1
LOC339352
NA
HES7
HSPH1
NA
NA
NA
NA
GATSL3
MRPL18
NA
LOC440934
CAPZA1
TPP1
MRPS30
NA
NA
NA
MLL5
HELQ
DAPK1
NA
FRY
NA
CDV3
PGPEP1
NA
LSM12
KRIT1
CA5B
NA
NA
ANKRD1
PPIL2
NA
GSTT1
PRR4
B2M
NA
SUPT7L
LATS1
PLEKHB1
PTCH1
LINC00184
NA
HAUS5
FBXO28
XKR8
NMD3
HCLS1
NA
FAM20C
NA
PIK3C2A
NAPA-AS1
POLM
PTPN22
SLC25A45
NA
SRGAP2
DNLZ
XAGE-4
NA
NA
MGC70870
C12orf61
LDB3
NA
NA
NA
TOMM34
ZNF747
PNPLA4
PTBP1
METTL15
CSF2RA
MS4A5
CBL
TNFSF13B
SERP1
RNASEH2C
ZBED3-AS1
CD44
NA
MYLK3
DNAI1
SKAP2
THADA
MFSD6
SLC4A1AP
LOC441461
U2SURP
NA
SPTLC3
LOC100129884
EIF4A3
XPO6
TTC1
NA
RHOBTB1
SMARCE1
NA
MIAT
KIAA1919
TPP1
TMEM116
TMEM37
NA
BBS10
PILRB
TOM1L2
EXO5
NA
TCTEX1D1
ZC3H7A
C6orf106
RGS13
MYBBP1A
MATR3
WNT10B
PLCG1
CHEK1
NA
KAT6B
ZNF146
GRINA
UBAC2-AS1
FLJ43663
NA
MAD1L1
SFI1
MBD2
RPL15
SORBS2
OR8G2
PPP6R2
MAP3K2
RAB3IL1
PPDPF
PBRM1
TMC8
CBX1
FAM27E3
NA
BLOC1S2
UTP6
MBNL1
NA
SLC22A24
ADAMTS12
NA
MCTP2
EID1
CSF2
RDH10
VPS45
ADCK4
SLC7A2
RSPRY1
ACADVL
GAS8
C20orf196
TRPS1
ENTPD6
NA
AIDA
CACNA2D2
UBE3B
CSTF3
CCM2L
SPAG6
CCDC50
TRIM69
RASAL3
FKBP5
RGS10
MKNK1
B4GALT7
ADD2
DUX1
JRK
NA
TRUB2
NA
RPUSD4
TOM1
ASGR2
ENC1
NA
CTR9
JAM2
NA
FCER2
PPP3CC
ZCCHC6
ACPP
ITPR3
DIAPH1
SGCD
PDLIM7
ADAMTS9-AS2
NA
NA
WDR27
NA
NUP98
PAK1IP1
CABP4
PMS2P3
SETD5
NA
NA
FLJ43489
TTC33
SLC16A8
ATP6
SAT1
NA
MZT2B
TRIO
TECR
WDR36
PCMT1
DHX35
JTB
NA
NA
GSN
MRPL42
EIF4ENIF1
NA
RIC8B
GNL2
NA
RIMS3
HIPK3
ME2
SNX8
SMAD2
C21orf119
NA
NA
NA
SAMD10
SF3B4
DCAF15
RBM6
SERPINA1
SLC35E4
FKBP3
MEF2BNB
FLJ33630
MCM3AP
SLITRK4
FOXK2
ADNP
TCEB2
C10orf11
CUL3
NA
CLIP4
TMED4
FGF11
ZNF749
C16orf80
ITFG1
NA
C2orf44
NA
CSGALNACT2
CCDC34
DDX42
BTBD11
LEPR
PSD3
TM4SF20
RAC1
NA
SAR1B
CRYZL1
ZNF292
NA
ATPAF2
NA
IGF2BP3
SLC38A1
SLIT3
FBXO9
CDK5RAP3
C16orf13
UBE2K
ERO1L
ROR2
C1orf200
NA
ITM2C
RIOK1
NA
TRIT1
RXRB
CSE1L
NA
GLYAT
NA
THOC6
QKI
FOXN3
RHPN1-AS1
ERLIN2
NID1
TLK1
UBE4B
ZNF555
PLAA
HNRNPUL2
KDM5A
ANKLE2
SNRNP48
SLC6A6
EXOC7
FAM109B
RABGEF1
UPRT
NA
DMP1
MED7
GAD1
NA
IL36RN
UBL5
DIAPH1
PQBP1
SMC4
PYHIN1
EDF1
NA
NA
PHYHIP
GNA14
BTG1
MYBPC3
NA
CISD2
NA
PTBP1
SLC5A6
NA
NA
ANTXR1
SCAI
DTX4
NA
YME1L1
CEP104
EMC7
SKP1
GUSBP4
NA
PI4KB
POLG
PLEKHO2
RAD51D
DZIP3
EXT2
BAX
HOTAIRM1
ACOT9
VAV1
NA
NA
NA
EHBP1L1
PSMD11
FBXL14
TMPRSS3
OTUB1
CFLAR
CENPE
NA
PARP2
NA
D2HGDH
PIH1D1
NA
LAMP1
TTC28
PIN4
TRIM62
DNAJC4
TTN-AS1
MED13L
TMEM192
BMP2K
LINC00467
NA
NA
TNKS2
DPP7
MRPL33
TRIP10
RMI1
GGT1
NIT1
NA
MYO19
COX11
TGFBR2
PLA2G12A
L3MBTL2
ANKRD55
ZNF75D
SLC4A1AP
LOC100287525
ZDHHC17
GNA11
SLC17A5
PARP2
NA
NA
NA
SMPD3
CLN5
NA
GABBR2
NA
NBPF10
ECD
GORAB
FAM120A
SNTB2
ZC3H7B
ZMYM4
NA
NA
NA
NA
PTPRJ
ACRC
BMP1
NA
NA
NFYC
NA
LMF1
EXOC4
NA
ZNF850
C21orf2
PRB1
KLF8
EMC4
PPARA
KREMEN1
UBE2A
TTL
TGDS
NA
DBT
CEP89
KANK1
EEF2K
USP49
TRIO
PBX2
TRAM1
PSMD13
WNK1
NA
NA
NA
C1orf191
UCP3
LOC100505932
NA
SREBF2
DMAP1
TMBIM1
SSB
C11orf57
EDNRB
STUB1
NA
NA
SLC36A4
NA
NA
GAS2L3
TRIOBP
SEMA4C
NA
ZC3H15
VEGFC
TMEM53
C16orf72
CD1C
DENND4C
UACA
SLC12A4
RANBP10
UNG
CDK16
PIGL
FGFR1
AGMAT
HSDL2
CEP350
STK35
FOXN3-AS1
SCN11A
GPC2
NA
PQBP1
SPATS2L
SUGP2
NA
NA
NFIA
LOC285758
C6orf203
AP1G2
PPAT
CTBP1
NA
MAP2K5
SLC35A2
KLC4
SLC2A13
C4orf47
SGIP1
SLC35C1
DTX2
NA
USP6
NA
FAM213A
HNRNPH3
ACD
DCAF15
MYL10
NA
MED17
PCMTD1
RSPO3
CAMTA1
IKBKG
NA
NA
PCGF3
FRS2
ESR1
PHF19
MT1E
NA
CEP128
CDH22
LOC730091
INSR
WDR4
RNASE1
ARGLU1
USP48
CMC1
NA
CNKSR1
BAG6
ABCB9
NA
NA
IGF1R
PLSCR1
NA
ENO1
CES2
LOC285147
SLC25A42
MDGA1
NA
CPLX3
TBRG1
NA
FAM219B
TBL1X
PIDD
BRD2
LIPE
COX2
RASSF3
TRIP12
KLF12
NA
DBF4B
TGOLN2
BBX
LANCL2
NA
CAMK2B
ALMS1
GNB4
TMEM185A
NPAS1
NA
SPATA18
SNAPIN
ZNF117
MBNL1-AS1
POLL
SYNE3
LPHN1
PPP3CA
LOC100132874
NA
RPL7L1
STUB1
BZRAP1
NA
LOC283143
NA
LOC654780
KBTBD11
MRPL52
SCAMP1
ICOSLG
NA
ESR1
SRSF11
CD33
ASCL2
NA
ARL15
NA
NA
VPS26B
USP15
NA
LOC100131096
HIC1
NA
TAOK1
FBXO28
NA
RNF213
LOC440434
SLAIN2
ATP10B
NA
PRRC2C
C11orf96
ATP5E
PEX5L
ANKRD20A12P
ESD
BTBD9
ZNF397
PGM5-AS1
SMARCAL1
C10orf76
CCNF
RPL11
STYXL1
C17orf59
NA
RSPH3
KIAA0317
LIMS2
TFCP2
BBC3
C11orf16
RNLS
MCFD2
ZCCHC4
RSL24D1
NDRG3
ALPPL2
RIOK3
WDR85
XRCC1
FUT6
NA
KNG1
MAN2A2
MAFK
EVA1B
CARS2
TFEC
MOGS
SETD4
H2AFJ
SLC16A3
DDX49
STAU2
NA
ARIH1
RHOBTB3
R3HCC1
NA
NA
DNAJC5B
PML
NA
NA
BRPF1
CDK13
GDF15
ZNF254
CCBL2
NA
RAB3IP
NA
SPHK2
NA
CLN8
MRC2
INO80B
LMBR1
NUDT19
PIK3R2
NOP2
NA
TTC25
DENND5B
SLC25A44
VPS13D
FZR1
NA
CASC3
PANK4
ELP6
BREA2
CISD2
NA
YWHAQ
COX5B
CD79B
GRPEL1
NA
RBM22
HIATL1
NA
FBXL17
SPCS1
PDHX
IKZF1
TNPO3
RNMT
CALCOCO2
DNASE1L3
SF3A1
EXO5
TRAK1
SP110
KIAA2026
RPA3
NA
CXorf40B
ARMC5
CHMP2B
GNAQ
IFT140
SAMD13
NCAPH2
CSNK1A1
ZNF251
NA
EMG1
ZNF678
NA
GIN1
EIF3F
HADH
ACTR1A
DDX50
ZNF829
LYPLA2
MYSM1
KIF11
PPIE
DCAF6
TRAPPC1
NA
NA
PRIM2
HCFC1R1
LSM11
ECT2
OTUD4
NA
NA
TMEM255A
KIAA0141
GCNT7
RSU1
NA
WHSC1L1
MAPK1IP1L
NA
LOC728093
DTD2
LINC00342
RPAIN
TNKS
RNF167
PDE4DIP
SNRNP40
C1GALT1C1
SIRT5
PAPOLA
CXorf21
NA
RBM23
EXOC5
SLMAP
TIMM23
C1orf168
C5orf63
STOX1
ADRM1
RPL31
SDCCAG8
AFG3L2
SMAD1
NA
FBXW2
PPP1R3D
NA
NA
NA
LOC100996583
TNKS2
USP48
HERPUD1
BLOC1S3
GZMK
FAM76B
ZFP90
ZBTB20
BRD2
MRPL28
NA
DPEP3
NA
LOC100506472
NA
C16orf91
NA
PRKAA1
ZNF44
NA
FOSL2
NA
TUBGCP4
RFC5
TFDP2
HPS1
LEPROT
PLK4
RRM2B
MYO15B
NAP1L1
RSF1
FAM105B
PMPCB
COPS2
LRRC27
TECPR1
LOC728543
GPN1
NA
YOD1
CTNNA1
NDUFS4
AP2S1
ARMC7
HEATR3
NA
ENPP3
RC3H1
TMCC1
COG2
MSANTD4
SCARNA2
MRPS10
PTCD2
NSFL1C
SLC46A2
CCP110
RBL2
NA
TMEM107
OGFOD1
ZNF473
MCOLN2
NA
NUP37
ATP5S
ARL5B-AS1
ATP6V0E1
HNRNPUL1
GART
MNT
NPR1
MARCH9
NA
ACTL10
NA
RSG1
DNAJC1
PCNP
NCOR2
SCARB1
RPPH1
GLTSCR1
IL2RA
LOC653581
NA
MFSD3
C4orf36
RNF126
ADI1
BLOC1S3
LARP4
IGHMBP2
SLC5A11
RBM27
ERCC6L2
RALB
NA
ZNF436
TRIO
PVRIG
ZNF117
NA
KLF12
MGC45922
NSMAF
PDCD2
MTRF1
ZNF577
UBXN11
NA
NA
LOC100505727
OST4
LOC388692
NA
ACOT13
RET
PQLC3
HNRNPA0
SZT2
KIAA1704
FLOT1
NA
LOC100507291
LOC100506990
LOC100131096
HFE
ESCO2
NUCB1
NA
SUMO1
LIFR
UNC13B
NAA16
ZCCHC3
FBXO30
PRDM1
VWA8-AS1
LOC285692
NA
SMAD2
GPRIN2
YY1
SPEN
ASXL1
C9orf85
ST14
ZNF17
LINGO3
GTPBP8
NA
NA
PTOV1
UGGT1
BAIAP2-AS1
BANP
LOC643837
PIP
ZCCHC24
ABHD11
MED31
ACRBP
NA
AKAP1
PRKCD
NA
RPL18
HSD17B8
ZNF746
PRLR
E2F3
ADAM3A
BAG1
PFKFB2
RIOK3
RAB14
TMEM130
SRP9
SPN
APOL2
NA
TMEM160
CLN8
MFAP3
NA
MLL
OLFML2A
SLC5A10
NA
SLC15A4
FAM198B
RNF217
CHST12
FAM168B
SAR1B
RC3H2
NACAD
NA
NA
RNF130
NFX1
CLUAP1
ANXA5
CDC27
TTPAL
NA
LARP1B
WDR61
CLCF1
DLG1
NA
NA
NA
CASZ1
NA
NA
SEC23IP
SLC2A4RG
NA
NA
LOC389831
SPECC1L
SLC38A7
CSGALNACT2
RAD51B
ZNF382
TMTC1
C2
TPP1
INSL4
LUC7L
SERPINB13
HHAT
C6orf141
STAG2
NA
NA
NA
USP40
CASK
PLEKHA5
RASSF7
EIF3M
ANXA4
MVB12B
NA
ZNF480
CIDEB
LOC286052
WDR75
C16orf62
KPNA3
DCLRE1C
NA
AP2S1
SPRR1A
MARCH6
NA
NCOA3
NA
TMEM101
USP39
ABCC3
ZNF30
CMTM3
PDE4A
A2M
SERPINB1
MAP4
GDPD1
YME1L1
SNX3
AXIN1
ZBTB24
TMEM107
SCN9A
PROM2
PQLC2
DPM2
MAT2B
RHOA
ZNF567
SH3BP5-AS1
NA
STAT1
FNIP2
SH3BP2
NA
NFYC
ARHGAP25
CAB39
CD55
NA
NA
MUM1
TMEM259
NA
C20orf181
PRR14
SH3BGRL3
COL1A1
MTF2
NA
ARID5B
STIM2
NA
BCL7A
CHTOP
IQCB1
THOC7
ZBTB7B
GBAS
NA
NA
CACNA1F
NA
LYZ
NA
NA
CASP2
PSMA5
RASGEF1C
ENTHD2
ALK
SPATA7
NEDD9
NA
CCHCR1
PCBP2
IKBKB
ZNF132
NFIC
SRD5A3
GNA11
JPH4
CHDH
FBXO22
HCG11
XPNPEP3
BCR
GRHL1
WNK1
CHMP7
NRF1
LOC100289097
LEPR
ZNF684
C6orf62
CTDSPL
NA
PIK3C3
ZNF174
PITHD1
HIST1H3E
RPS14
SAMD10
PTK2B
NA
HEXIM1
PKD2L2
NA
COPS7A
CLEC11A
HDAC6
GPR180
NA
SMC1A
ADTRP
NA
ACAD10
FBXW12
NA
DPH5
RNF126P1
NA
WWP2
UPF1
SCLT1
NDUFS2
ICT1
NA
LOC100289333
ZNF512B
OGFR
NA
TSG101
RAD52
HIST2H2AA3
NA
NA
TAPT1-AS1
NA
ZNF839
ZADH2
NA
AP3S1
YEATS2
NKAIN4
DCN
NA
SEC14L1
COMMD2
MBD1
SHC3
NA
DPH5
ARHGDIG
CSF1R
ALKBH7
NA
LAPTM4A
ZNF639
DNASE1L3
ROCK1
PLAGL1
MARK4
GATAD2A
LOC100289098
MARS2
GOLGA2P5
CAPN10
SEC14L1
JTB
KLF12
FCRLA
NA
CCDC61
NA
LOC100130691
YBX1
AKAP13
SMEK2
ERCC6
NA
KCNE1L
NA
IRF3
AXIN2
KCNN3
SLC34A1
AK2
BTBD7
INTS7
LMNA
ZNF593
DICER1
KLK2
GIT2
LLGL1
FAM120AOS
ITGB2
GMEB1
INTS6-AS1
NA
NA
DYRK3
ANTXR2
RRP8
SAMHD1
CRYZL1
ZNF271
RFFL
NOL3
MID1
CCDC147
RPS27L
FAM216A
SLC16A1
NA
LRRC14
DENND1B
GAST
NR3C1
IFT74
PPP4R2
NA
IGLV1-44
NA
TM9SF2
MRPL50
RUNX2
NA
CALCOCO1
NA
TRPM7
NA
UBE4B
TFAM
NA
DENND5B
UGGT1
SNX3
TMEM47
BLNK
KDM4C
NA
VPS41
RNASEH2B
IFI44L
ZNF271
PPM1A
C12orf54
RC3H2
NA
LIFR
FOXK2
NA
MRPL50
PRRC2C
SSFA2
ZXDC
TP53I13
BRF1
NA
EHBP1L1
NA
NA
RRM1
APOM
MSH6
ZNF696
TRPC2
LMCD1
NA
HECTD1
NA
ZNF814
EXOG
MRPS12
NA
DPY30
NA
SORT1
APOPT1
RPL18
DENND5A
TMEM161B-AS1
FNBP1
NA
CCDC114
RIN3
DHX29
CRTC2
VDAC1
SNTB2
APEH
ZBTB8A
USP21
DYNC1I2
PLK2
C11orf30
PTBP3
CYSLTR1
SNORD89
SMCR8
PIGG
DICER1
PPARA
SOX13
CDC42SE1
IL13RA1
NA
NMD3
NA
NA
NA
NA
METTL21D
NA
NA
CTDSPL2
NA
CAMSAP1
REXO1
VWA5A
NA
SLC23A2
LOC100996537
LGALS8
POLG
MED24
CYP3A4
ADNP2
TMSB10
NA
RPS19BP1
NA
ZC3H18
SGCB
DGKE
LOC100996419
NA
NA
C17orf85
SFMBT1
STXBP6
SGCD
MDGA1
CTDSPL2
NA
TSPAN3
FMN2
ZNFX1
TPPP
ARPC3
GAPT
TRIM37
TUBGCP3
FEZ2
ACIN1
RNF34
INPP4A
BFAR
TRPM4
ZNF554
CAD
ATG2B
MARK3
MAGOH
CACUL1
NDUFB2
PTGR1
MED28
NA
PPAP2A
PLEKHM3
TRMT13
OPTN
MGAT4B
DTX2P1-UPK3BP1-PMS2P11
ZNF621
MESP1
ZNF652
PRDM11
FANCA
NPEPPS
EXOC3L4
RRN3P1
EFTUD1
PHF1
NA
NIPAL3
BICD2
DNASE1L1
TRMT2A
EPC1
NA
P2RY8
NA
FRA10AC1
PCYOX1
PEX10
FAM110A
MZF1
ND2
CDPF1
SLC8A1
ZNF485
IDH3G
PDE12
RARS2
CYP19A1
EXD2
NA
RB1CC1
SKA2
NA
BAIAP2-AS1
TRABD
NA
NA
TAF12
ALG10B
ADSL
ZNF501
MBTD1
C1R
CYTIP
TMEM51
VWA1
NA
HFE
LRRC34
COMMD9
RBM47
NA
DYRK4
SMPD1
NA
SIKE1
SLC37A4
NOL12
NA
COPZ2
NUDT2
NA
APAF1
TTBK1
COA6
TNFSF9
TBL1X
SUMF2
TRAPPC10
TIAL1
DENND6B
RLIM
CAPZA2
FAM204A
OS9
FDXR
PNN
NA
NA
ORC4
CLIP1
TMEM176A
FLOT1
TRIM21
NA
ATP13A4
NA
JRK
NA
C9orf16
HMCN2
ZBTB7A
ERI1
PRR14
MYBL2
FLII
TTLL3
PRDX5
FAM71A
PPAT
LRRC37A4P
NA
ADH5
TRIM62
PBX2
ARFIP1
NA
NAPB
BRD4
NA
MPHOSPH9
NA
MRPL36
MKLN1
SULT1A2
SAMHD1
IGHMBP2
NA
NA
POLR2J4
NA
ZKSCAN1
NKTR
ZSCAN22
HLA-A
NA
ZNF639
SLC35A2
PHC2
LOC286071
NA
ABCC4
NA
CCDC174
OFD1
CAPN2
IGF2BP2
ZC3H3
LRP1
NA
BTRC
CTSH
CPQ
APBB1IP
PSD3
FAM57A
YWHAZ
IGFBP2
VTI1A
NA
LOC100505474
FBXL19
MKLN1
HNRNPUL1
PHF8
DEF8
SLC39A8
FMR1
SPN
MGAT4A
LONRF3
CEP350
SCRN3
NA
PDS5B
FBXO15
ASB3
ITGB4
NA
NFATC2IP
ZMYM3
NA
NSL1
NA
MTMR1
DNAJC5B
NA
WRAP73
NA
KCNQ1
GON4L
MYLIP
PSMC1
NA
KIAA0355
ZNF740
HNRNPUL2
NA
NA
ULK2
NUP88
SREK1
UHMK1
CAPZB
PBXIP1
NA
CD24
MYLIP
PSMA2
CHST14
TLE6
C5orf56
SP8
NA
SGSM1
KAT6B
PUS7L
ADRBK2
TLCD2
ZNF250
JTB
FAM114A2
CSTF2
DET1
CYHR1
BBS1
RAB40B
FAM126A
KDM6A
NA
NA
STAT3
NEDD4L
C1orf85
ETV6
BCAP31
HCG18
RDX
ATP6V0E1
RNF139
NA
TATDN2
HIST1H3H
NAAA
PAFAH2
NF2
LILRA6
LOXL3
C11orf54
GUCY1A3
IRAK2
ANKRD65
CDKN2C
SET
TRAPPC13
TESC
KIAA1704
LAMP1
EIF3F
FAM63A
DPH5
LOC254028
LINC00675
FOXO3
MYLK
PIGT
TMEM144
POLA2
GON4L
DAGLB
AURKA
TPM2
PUS1
MAP3K7
NA
PRSS53
CNNM3
EMR2
NA
C10orf55
AIFM2
STYXL1
FAM122B
FOXRED2
NT5C2
NA
NDUFAF3
C5orf24
TMF1
PITPNM1
YY1
NA
UTY
NA
NOTUM
CD3D
DAB2IP
FRMD4A
C19orf55
NA
ZNF527
KIAA1609
ZBED3
DEPTOR
NA
NA
DHX16
NA
CNP
RHPN2
CST4
C4orf3
MAP4
FAM103A1
ABCF3
CHID1
NA
RCN3
SCRN1
STX17
XPO4
SLC6A6
NRG1
USP37
UPB1
RPAP3
NA
NA
PPARA
SFSWAP
CHRAC1
PIGF
PPM1B
MUTYH
CDK7
SPTLC2
NA
GPD2
GNPAT
UBAC1
PAXBP1-AS1
SAP30BP
KIF5C
SORL1
ADAMTS2
UAP1L1
DCUN1D5
SPRED1
KIAA1429
CRK
SERPINB9
MKRN2
NA
MLLT1
YME1L1
NA
DDX5
NA
SRSF4
EPSTI1
CDK12
NA
FCHO2
NA
DBT
EP400NL
NMNAT1
NA
RNF115
REV3L
CCDC152
EMP1
NA
WFIKKN1
UBE2E2
C11orf31
NA
EIF3M
NA
TMED4
GLCE
NA
AGRN
SLC35B3
PRCC
SYPL1
KISS1R
NA
FAM98B
LARP4
CAPRIN1
EXTL3
NA
C8orf59
PIAS4
WDR60
NA
UBXN1
BARHL1
SNAPC5
GTF3C2
SRPK2
ATF6
IDH3G
CCDC28B
ARL4C
USP34
SAE1
EXOC8
SEC62
NA
UBP1
LOC100287896
NA
NA
IL32
KRAS
BIVM
SIGLEC8
NA
NIN
SMG7
RBM26-AS1
IP6K2
NA
PFDN6
CXorf38
SZRD1
PLEKHA1
DUT
NA
PLAGL1
GOSR2
NA
FAM166A
ZNF891
NFYA
ACYP2
LRRFIP1
NPC1
FBXW9
RNF40
NA
TMEM68
VRK3
NRL
RBM26
SLC2A5
WHSC1L1
UBE4B
ZXDC
ATL3
PHF21A
USP46
ENGASE
ZFAS1
IQCD
POLR2D
LOC100292680
STX16
KDM1A
RBM4
NA
MPPE1
CCDC127
NA
CRCP
RPL38
IMPACT
LOC645513
SEC23A
BMP2K
LILRB4
NSUN5P2
NUBP2
AKAP13
PEF1
LOC100507486
FAM122C
ZNF710
KXD1
MAP3K5
UBLCP1
CD24
SETX
MEF2BNB
GLRX
PON2
IL12RB1
ALDH16A1
FLJ32255
NA
MCPH1
KLF3
RAB11A
NARG2
LAS1L
NA
REPS2
SLC38A7
PADI4
RTF1
VTI1A
NA
ZNF547
PARP4
TNFSF13B
NA
HDHD3
EPM2AIP1
AGBL5
BCL11A
PPFIA1
NA
LOC100996455
EHBP1L1
ERCC3
ATP6V0D1
NA
GTF2F1
ZNF518B
CDK19
EXOSC3
FRMD4A
NLRP1
NSF
BPTF
MRPS10
BTN2A2
ZNF616
NA
C22orf34
PIK3CD
NA
NA
CAND1
WAS
HNRNPA2B1
RANGRF
KDM5C
LOC79015
GTPBP1
DDX6
BSG
PLCB3
HENMT1
NA
NA
PARP12
LOC283484
LINC00657
NA
KPNA6
THG1L
TAF15
ISY1
NA
NA
ELP6
ZNF117
VAMP2
ANXA7
FAM169B
DUSP10
C15orf57
NA
KATNB1
NA
ST7L
SNX9
ASRGL1
ENTPD6
BMPR1A
LOC100507316
NPTN
PHTF2
MRPL22
NA
ZNF460
NF1
RPL15
KIAA0947
FOXN3
NA
PPP1R12A
PDK3
NA
RAB35
NA
EIF3A
RAP2B
ACTC1
WDR26
ARHGAP25
URM1
MFAP1
KAT8
TCEB3
NAA60
PDK2
NA
SNAPC2
KANK2
NA
PHTF1
FAS
PQLC1
NA
C10orf32
METTL17
FAM49B
ZNF230
PHIP
TM9SF4
NA
GEMIN6
NDUFB1
ACTN4
MRPL35
LAT
CSF2RA
MTO1
NDUFB3
C14orf159
NA
BUB3
KCTD6
CAMSAP1
NA
NUP210
ACSL5
PAFAH1B1
NA
NUP155
AMFR
PSMD7
HSBP1
POLR1B
NA
FZD3
ATG12
PLXNA4
NA
TUFT1
FHIT
TYMP
ZZZ3
C7orf26
FZD9
POGZ
NEU3
SPRYD3
MBD6
ZNF787
CUTC
DUSP7
MED31
CXCL2
MUM1
NA
ANAPC16
HADHA
NA
CYP19A1
NA
NA
TMEM209
ZFAND4
ZBTB46
TAPBP
LOC100505727
ANXA4
NGDN
LOC202181
RBMS2
KIAA1432
LATS2
XPNPEP1
NA
C2orf43
C4orf48
HNRNPR
NA
BCL2L11
GLRX2
REG3A
NA
LGI3
CXXC5
NA
SLC35D1
CUL4A
CAPZA2
ACSL5
GNAS
ECHDC2
KDM2A
BOD1L1
RTTN
FAM83C
NA
NA
COA4
CBLN3
LRP10
NA
ZNF250
PPP1R12A
POLH
MAP2K5
DPM3
ZNF84
NA
GOLGA1
LOC100507250
SHISA5
MPRIP
NA
NFIX
S100A4
RSL1D1
RFX1
NA
NA
NAA25
LACC1
NTPCR
EBLN2
B3GNT4
ADAMTSL2
NA
PPIG
NTHL1
MOB1A
TOLLIP
ADAMTSL4
SPEF2
CST3
AKAP17A
PSIP1
CARD10
DOPEY2
TAGLN2
ATIC
SS18
NA
RNF13
TBC1D5
TPRKB
USP46-AS1
DYRK1A
LYPLAL1
NA
TPM3
USP36
TPD52
DNAJB14
SON
LIN7B
C9orf64
EXOSC1
NA
HDAC8
NA
CRIP1
SLC2A9
NA
TRIM73
NSUN6
GRB2
MXD3
AFTPH
PRKD3
IKZF1
LZTS2
BRD7
CCDC71
MEF2A
DMPK
NEK4
LRSAM1
PSMG2
FUBP1
PTPRC
MSRB1
ZNF587
AGPS
CTSS
PDPK1
FLJ35390
IL6R
TNPO2
C16orf72
R3HCC1
TMEM258
OGT
POLR2J
TSPAN17
MBD4
KDM5A
ZBTB41
SYNRG
BAZ2A
MERTK
PCMTD1
CHFR
FAM221A
FNBP4
NA
DZIP1L
ZNF790-AS1
BCL2L13
APC
LMO4
RBMY3AP
SPTLC1
UBR2
NA
MTHFSD
SORL1
NA
MMD2
RAB40B
AIDA
UTRN
HSPB11
NA
UBE2O
JMJD4
NA
TPRN
KLHL22
CTBS
VPS52
NA
HSCB
ATP6V0E1
DTX3L
CLSTN1
CLN5
CTNNB1
PDE7A
EBPL
NA
MPHOSPH9
NPRL2
NA
C3orf55
CD82
ALG6
MON1B
NA
SAMD4A
RNF145
TFDP1
SMARCC1
MRPS18A
NA
NA
NA
RPL28
CCDC25
ARHGAP27
RAD51
CARD8
TJP2
NA
ARPC5
NDUFB4
LOC100652772
BRIX1
RSU1
GOLGA7
NA
PRDX3
FAM60A
PDE4A
FEZ1
VPS13C
SEMA4D
EBAG9
ZFP30
SEZ6L
SLC41A3
FOXP1
RAB14
NA
MPZL2
PRDX6
DDT
FLJ33630
NA
ERC1
ATPIF1
MORF4L1
PAFAH1B2
TPD52L2
LSM4
PGAP3
NA
MIER3
TXNRD2
XPO6
ZNF502
ING1
MYO9B
MRPL44
NA
TP53
RASEF
NA
SH3BP5L
CDK12
NA
FCER1A
CTDSPL
RAB11FIP4
MAGI2-AS3
TTBK2
RUFY2
SMCR7L
MAP4
TRIQK
NA
MSN
NA
NUFIP1
PDCD6IP
PIK3C3
ZFAS1
NA
RASSF8
SCG3
IFFO2
NA
CSNK1A1
ERMP1
BAHCC1
MORF4L1
NA
FAM120A
NA
CD59
TCEAL1
NA
USP37
MEF2D
NIP7
UTP18
GIGYF1
TAF1
PRNP
SRPK2
TRIM59
SNRNP200
H6PD
ULK4
CCDC25
LARP1
PRPS2
SPATA21
SMAD6
ZBTB37
CHD1L
SRGAP2
NA
WDR11
MUM1
CNST
FXR1
G3BP1
RIOK2
NA
TRMT10A
LAMTOR1
AGA
LAMP2
CHMP2B
ERBB2IP
ARPC1B
ITGA11
SURF2
PIAS1
ST8SIA4
NA
RFC4
TXNDC17
NA
NA
ZCCHC8
RPL12
PPP4R1L
NA
CXorf40A
LOC389831
LOC100286925
TSFM
ISY1
PRELID1
SFMBT1
APOBR
CRYGS
PLCB1
DCAF17
CYTH2
GLB1L
RNF10
RMND5B
PROSER1
HOMEZ
SPRTN
ZNF665
STS
AEN
INTS5
ERLIN2
RBM15
NA
VPRBP
MAP3K7
WDR61
NFE2
TIMP2
UNC45A
PABPN1
SPRED3
TCERG1
NA
PGLS
CHTOP
CCT6B
MFF
DCAF8
IGF2R
FAHD2A
DGKZ
NFIA
NA
NA
BAAT
CHMP6
GNG5
CES3
JMJD1C
SLC45A4
PCCB
LUC7L2
AATF
CD24
SLC29A4
RAB2A
IGHM
TBC1D10A
CISH
TFE3
CDK5RAP1
NA
PROCR
DICER1
DCP2
NA
NUDT1
ZNF207
SLC12A9
NA
MYL12B
MR1
TRPA1
WIZ
NA
HDAC9
ZNF185
SLC46A1
FAM120A
QSER1
TIGD7
NA
ERMAP
C7orf26
DHPS
WIBG
NA
KCTD21
NA
IQCB1
TIA1
SYNGR3
GM2A
IRAK3
ADIRF
ZMYND10
RASGRF1
NONO
ELL2
BROX
FZD1
EHBP1L1
RFC2
BMP2
MIEN1
CEP85L
POLA2
SF3B14
SPP1
COLGALT1
C21orf2
ZNF439
STX17
PARP16
TOM1L2
NSFL1C
PRR14
NA
RRP36
ATRX
CDKL1
LOC100287166
SOS2
ETV6
LOC285033
NA
MCTS1
ALOX15B
RPL39L
PPM1J
NA
SLC25A14
SMEK1
KRTCAP2
CREB1
KCNMB3
ZNF546
NA
RAD17
HERPUD2
NA
ASNA1
THAP10
CEACAM1
NF2
NA
IL17RC
NA
NA
NA
APH1B
ZNF574
NRBF2
RSRC1
PFKL
SRSF5
ITGB1
NA
NA
PRPF38B
CD8B
GTPBP10
NA
ZFP28
WDR26
CDC16
NA
NDUFB1
GPR161
IDS
C1orf86
NA
CIRH1A
NSMAF
NA
LBX2-AS1
EXOC3L1
ZNF274
NA
PPP1CA
NA
ZNF37BP
TSN
SLC24A4
OTOP2
RAF1
NA
RFWD2
NRSN2
WAPAL
MAX
STAMBPL1
SHC1
NA
MID1IP1
NA
PATL1
TPCN1
DNAJC1
VPS36
NA
UTP14A
RBMS2
ALG13
SH2B3
PGLS
SZRD1
C6orf57
WDR46
BAIAP2-AS1
POMP
NA
UTP18
RHOT1
NA
NOP14
TAP2
ATP5S
TRAPPC3
ZFYVE21
NA
NA
RUNDC1
NA
EVI5L
NA
ZNF571
NA
RBM12B
NA
ZBTB38
NISCH
ANKRD13A
DLGAP4
ARHGEF17
LANCL2
POLE
NA
YAE1D1
UTP23
SOGA1
WAS
NUPL2
SIKE1
NA
PRR5L
SNX3
NEURL4
NA
APLF
BUB3
SPATC1L
MLL
CDK19
KCTD18
PDK3
YIPF2
RASEF
SAP18
NDUFA11
NA
TRIM27
ACAP3
PSMD4
CAMTA1
GPCPD1
LOC100527964
TMEM254
GTF3C2
SLC39A7
NA
ING1
NA
PRAME
NA
NA
MR1
TOB2
NPHP4
MFNG
MED17
STRADA
NA
C21orf59
NA
RNASEL
ACAT1
XRRA1
TLX2
LEPREL1
ZNF614
NA
USP53
NA
ZNF416
BRCA1
SULT1A2
NA
C15orf59
ITPR1
NA
NA
ANKHD1
ZNF764
NA
CTBP1
BMP7
LYRM2
CLEC2D
CNOT6L
ZNF260
NPHP3
GNAI3
COA1
NKTR
NA
NUDT13
GSKIP
BANK1
NA
SAP30L
BRCA2
RUFY1
NLRP1
NA
MKL1
UFC1
NA
ST8SIA2
LGALSL
SEC62
CCDC57
RXRA
NA
FUS
IPO9
NUP43
GSPT1
CC2D1A
RAB31
SNX6
SAMSN1
SART3
PRKCE
PRR12
CCNT2
LYPLA2
HDAC11
FOXP1
KLF6
BUB3
SLC44A2
SESN3
C20orf27
NA
PAN3-AS1
YTHDF3
BRPF3
NA
LAMA5
PAK2
NA
CTPS2
RP9
FNBP4
CGNL1
SAMSN1
NA
NA
HN1
HYMAI
ACOT8
APBB1IP
DERL1
NA
DIRC3
TOR1B
LUZP1
NA
PHF20L1
RWDD2A
DNAJC16
GPATCH2L
RPL35A
NT5C
CSDE1
NA
ELMOD2
PRR3
SETD9
SMIM8
DSN1
MBD1
STX8
FANCM
INTS9
MRPL41
ATP2A2
HRH2
CD97
RAE1
LOC642852
CES2
DDOST
BMPR2
SH3BGRL
NA
ELOVL3
TFAM
MS4A6A
C2CD3
THAP6
ATXN2
NA
PDK2
NA
MED23
ELK2AP
NA
SCRN2
S100PBP
RFK
FDFT1
MITF
WIPI2
ATXN3
HCST
FAM13A
FAM120A
ATP8B4
IZUMO4
TRPT1
S100A10
BAX
MS4A6A
MRPL38
CYB561
DLST
GEMIN2
CALML3
AZI2
BOD1L1
NA
NA
NA
LDLRAD4
FONG
RUFY3
GLIPR2
COX1
CHMP1A
L1CAM
TIRAP
RASGRP2
C1orf21
NA
CHIC2
NA
TNRC6B
REEP3
ENTHD1
GNAQ
NT5DC1
C16orf72
PPIG
KIN
SKP1
LNPEP
KANSL1L
NA
NA
PAFAH1B2
NA
TXLNB
STAT2
CYB5D2
FAM96A
LOC100129195
PTBP3
MTR
ATG10
LOC399753
CORO1B
DCBLD1
C14orf101
NA
NA
SMIM12
AMFR
HMGB1
CBR4
NA
NME3
LOC645984
NAV1
NA
PRRC2B
F2RL2
EPG5
DCLRE1C
SMIM7
PIGT
POSTN
NA
TEX264
NA
VPS29
SLC35E1
ACE
GTF3C4
C12orf66
ZMIZ2
SPG11
GBAP1
SAMD8
NA
IRF9
FAM20B
MED16
NA
NA
CMTM3
SWAP70
SLFN13
LCORL
WDR3
NA
TNK2
PNKD
HAUS7
COL16A1
SRP14
BHLHE41
RABGAP1
KRIT1
IGLL3P
ATXN3
PARVA
TMEM106B
TMF1
DCTD
CTNNA1
PTGES3
NA
SFXN3
ARF3
OXSM
ADAR
ZSCAN18
TTYH2
PTPN9
ZNHIT2
NA
MYO19
NA
KCTD2
VAMP2
IL17RC
ZNF710
SLC29A3
CASP6
NA
USP8
PRKCB
SIGMAR1
NA
NA
DLEU2
NA
SLFN5
NA
MAX
IGF2-AS
GSTM1
R3HCC1L
LRRN3
SLC19A1
ERVW-1
ZYG11B
NA
MRPL46
CIR1
FAM149B1
ZNF276
TIAL1
TMEM52B
TMEM86A
TMC8
TBP
EXOC3
VTI1A
PTBP2
PARVB
MS4A6A
PPP2R5E
FBXO27
CYSTM1
NA
NA
NA
WRAP73
DIAPH2
ARFGEF1
CD24
LRRC46
MAP4
PRDM11
ZFX
NA
NA
LRP10
SGSM2
TPST2
SKA2
MAP2K4
MLLT3
EPS15
ZNF609
ZNF805
YIPF5
MRPL41
NA
RSBN1
CTBP1
OGFOD1
PKN2
HSPB1
NA
DCAF15
PAK4
ERC1
NA
EPSTI1
CTSZ
PRPF4
MLL2
DCAF8
DAPP1
MT1H
PGLS
MAP3K5
NA
UBC
BMP2K
LOC145783
UBOX5
GOLPH3
PHKB
CENPL
CLIC2
DYNC1LI1
PGGT1B
AHCTF1
NA
ZFAND1
APPBP2
NA
NA
LSMD1
RARA
EP300
FGL2
DHRS7
LOC284865
XAF1
DGAT2
FAM192A
LILRA5
ASMTL
PDCD6
NA
NA
PPP1R26
AKAP13
GM2A
CDC16
NIPAL4
ZCCHC6
FNDC3A
NA
SF3B2
IMP4
KIFAP3
BMP2K
PTGER3
COPS6
RAB3GAP1
CD209
FRYL
NA
WDR83
FNTA
SCIN
SQRDL
CREG1
MITF
MYCBP2
NA
ST6GAL1
ENOX2
SPON1
SRGAP1
DNAH1
INTS8
ENOX2
GNL3L
ADCY7
ZNF570
CD24
TOR4A
UBALD1
N4BP2L2
ARHGDIB
PRDM11
NA
CPSF4
CD177
MAP3K2
C1orf74
EPS8L1
GNLY
DDX60
NA
GPATCH2
C16orf52
GRSF1
CPT1A
STAG2
ZNF75A
SPAG8
SSNA1
USP25
LAMP1
GGNBP2
NA
PIN4
FCHSD2
PI4K2A
NMRK1
NAF1
OSBPL5
MGST2
NKTR
ZNF345
TACO1
NA
NA
ZNF24
NA
FCGR1B
EFCAB7
SPHK2
AKR7A2
ZNF575
CCDC106
MTMR1
CHD7
NA
FLJ37798
NA
SLC2A4RG
MAGED2
RNF165
PDE7A
DRG1
CBX3
RERE
CROT
IL17RA
CRYZL1
TRIM4
BYSL
SORBS3
RNF145
WDR61
PCNP
RCHY1
BAZ1B
CNOT7
MCAM
ANKRD40
TAGLN2
CARD14
TSR1
ZDHHC21
FCGRT
C6orf211
SIN3A
FAM222B
C2
TWF2
S100A11
ZNF134
CHCHD4
PCBP1
NA
FLII
OAZ2
AHNAK
UFL1
CORO1B
PISD
RBMS2
UBE2B
ZNF41
B9D2
SPINK1
APLP2
ZCCHC17
LOC100128751
NA
NAGA
CCDC15
CD44
TMTC3
AAR2
MTO1
GTPBP2
DCAF10
ATP1A1OS
RAB11A
FAM73A
PML
WASF2
FBXO31
MECP2
GPX1
NA
SYDE1
ZNF584
TPGS2
GFM2
USP24
APOL6
NA
DRAP1
AIF1
TRIM7
UBE2E1
MARCH7
SDF2
NA
NAGA
ARHGAP27
ST8SIA4
NA
JHDM1D
SULT1A1
MUC3
GEMIN2
TMED1
C1QB
FSCN1
NIPBL
TERF2
ATXN7L3
CYB5R3
SLC25A46
NA
NA
DYNC1LI1
NA
CEP95
HFE
KIAA0226L
TRAF4
SRSF1
RANBP3
GRPEL1
SLC27A1
ZHX1-C8ORF76
CLPP
CYB561
CMBL
NA
PRPF4B
SIL1
TOR1AIP1
CTSK
RARRES1
GNPTG
MBNL3
GABPA
RFK
METTL9
CALCOCO2
AHSA1
PDHB
FAM108A1
HCG11
NRP2
NA
RECQL4
CFL1
DLL1
C9orf16
NA
ZNF70
YTHDC1
PEX14
LIMD2
B3GALT6
RPH3AL
PRB4
GNAS
FKBP7
DAB2
PRKAR1A
AZI2
NA
BZRAP1-AS1
SYMPK
PTBP3
NA
MAPK1IP1L
SLC41A3
USP21
CDC5L
WAPAL
DDX56
NFE2L1
MYLIP
LOC401320
ZFAS1
LOC645513
C1orf35
COMMD6
PSPN
ZNF330
SRI
SEMA3F
PRMT7
EI24
GEMIN2
NA
VAMP4
ZBTB1
NA
N4BP2L1
C2orf27A
IP6K2
DAPP1
LRRIQ3
HDHD2
ZEB2
EIF1AD
TMEM70
ERAP1
ZNF346
EIF4E2
THUMPD1
KDM5A
WDR74
FAM122C
EXOSC10
GMEB1
MRGPRX4
TWSG1
CTBP2
XRCC4
C22orf28
CHDH
AP3M2
OR1C1
CDC25B
ZNF316
RBM6
TCTN1
ZNF710
NAV1
MYO9B
FBXW7
NRP2
MRPL43
BCLAF1
HERPUD2
ZNF548
CDK8
OPRL1
ELMO1
NA
KIAA1430
NA
FXYD2
LSM1
SESTD1
TYSND1
CUL9
NA
SAR1A
UIMC1
NFYC
CCS
PLCB4
IFNAR2
HMBOX1
ESRRA
PGBD1
UVSSA
DNAJC4
ZNF576
ITSN1
MARCH8
HEXB
DND1
NA
TXNIP
NA
TRMT61A
RCL1
NA
NA
INO80
THRB
PIK3R5
SPN
ALDH6A1
H1FX
LACC1
BCL9L
LRRFIP2
NA
CREBBP
CMAHP
ZNF329
ZNF320
TFPI
ZNF200
INTS5
ZBTB38
PMS2P1
EDF1
DYNLT1
CDK18
JOSD2
TMEM128
SESN3
KBTBD6
TLE4
NA
C1orf27
NDUFA10
MYOF
CNOT11
FOLR1
PBRM1
ZNF638
CIRH1A
EIF5A2
SYS1
ANAPC4
COQ6
NA
TMOD2
NA
NA
NA
APOE
RRBP1
AHNAK
GM2A
DNAJC19
C2CD3
ATP11A
STAT3
CRKL
ZCCHC14
SOS2
RANBP2
MEF2D
TACC3
NA
BLCAP
CEP350
COMMD10
CAMKK2
OGFR
PPIL4
SUV39H1
DCTN1
LOC550643
WAPAL
ANKIB1
LCP2
SCAF8
LOC100292680
NEDD8
NA
KDM1B
PDE4B
NA
SNAPC3
UTP23
NA
NA
CD164
NA
NA
KANSL1L
FXR1
FAM193A
AGXT2L2
SUOX
RBMS2
CDC27
TMED3
C4orf33
RALGAPB
SMC1A
RAB11B
PI4KB
ZNF410
H2AFV
TAF9
TMEM106A
MED14
IFT52
NA
UBE2L3
NSUN5P1
ARNT
SLC35C2
NA
ZSCAN32
PPP2R1B
TMX1
NA
NA
NA
TTI2
NA
DIRC2
EWSR1
PAF1
BCL2
NKAPP1
ZNF496
MAPKAP1
FAHD1
ABL1
AMBRA1
ANKRD39
MRM1
NA
MYOF
MED6
OGG1
ERGIC1
NA
TECPR1
MT1G
TRIM5
PSMC2
PPDPF
TRIM14
POLR2K
MLL2
MGC12916
MGAT1
CHD9
PHKA2
VPS26B
FBXO16
HCFC1R1
LDLRAD3
LOC100289341
NANS
BMP8B
CAPS
PA2G4
CELF2
NA
BMP2K
ARHGEF11
EFCAB4B
IL1RL1
LAP3
AKT2
MRP63
NA
MCU
CCM2
NBL1
TMEM165
TCP11L1
NSD1
RGS16
KATNBL1
CARD8
USP19
DUS3L
FAM76A
CD52
RIN3
GATSL3
SUPT5H
RMDN2
POP7
ADH4
CPNE2
NA
NUSAP1
TUBGCP3
UEVLD
NA
NA
NA
NA
KAT5
TLK1
SNX5
METTL3
PRMT2
KCNRG
MDM2
TAF3
CDK12
ISY1
DCUN1D4
DDX41
NA
SFXN3
NA
YBEY
ZSCAN2
NIN
CAMKK2
NEK8
NFATC3
ZNF101
ZMIZ2
RMDN1
VEZT
BCAS2
PANX2
L3MBTL3
MAP4
FAM108B1
NA
MT1X
LRP11
BTF3L4
NA
KCNH6
NA
ZNF641
YARS
C19orf66
KPNA3
CDC34
OCIAD2
KAT5
PAPD4
LCORL
NA
FBXL18
TBC1D15
NA
ZNF212
LMAN2
ARHGAP30
CFH
TMEM18
SCP2
NR2F6
GTF2H3
LINC00608
NA
CDC42SE1
LOC100506470
NA
WHSC1L1
RPA2
NA
NONO
GNB1
CUL4A
TRIQK
DAG1
NDUFA2
ADCK2
PPP2R5C
NA
MTO1
GPN3
ATP6V0E1
TTC38
NAA40
MRPS11
LOC283357
CHERP
KLHL24
YWHAB
LACTB2
CRADD
GNAS
CYB5RL
SNX3
CEACAM21
LOC440896
MAP3K12
TPR
COMMD4
CMC4
C19orf40
NA
SET
RARS2
ERLIN1
NRBF2
KRT78
NXPE3
PSMD4
SLC39A1
LUZP1
SERINC1
ABCF1
PGAP2
NDN
NXPE3
C9orf114
PIGH
SUMO1
HS3ST3B1
EMP1
NDUFB10
ABHD6
SYNGR1
MPHOSPH8
KLHL5
SOGA1
RBBP4
EXT1
TCP11L1
SUPT3H
VPS13A
XAF1
STK11
NA
NA
NA
AP1M1
KATNA1
NUCB1
NA
NA
NA
CA4
CCDC50
CTSS
NA
ZFYVE16
NA
FAM208A
KIF16B
GTF2H5
PANK1
ARL3
SMG5
CCDC112
DTWD1
TMED8
PRKY
ADSL
NA
PLEKHG6
TRIM14
NA
ALDH6A1
THBS1
NA
TMEM104
ZWILCH
NA
NCKAP5L
PCED1B
CAPN5
PLEKHA2
NA
NA
CPD
NA
NA
APH1A
USF2
C11orf30
RGS12
RAB2B
MBD2
GNAS
DHFR
ITPR3
NA
RNASEH2C
CYP20A1
ZRANB1
CLDN7
ZMYND8
NA
KIAA1033
AFF4
FOSL2
SEPT7P2
WIPF2
INPP5K
UBE2R2
GAA
MT1F
PRIM2
C4orf3
RAB11B
PFKFB2
MRPS34
NA
KIAA1109
NA
HLA-DMA
HADHA
SIAE
FZR1
USP15
LOC100216546
ASH1L
MLF1IP
NA
EPS8L1
SYNPO
GNAS
FLCN
MTF2
NA
NA
NA
PSPC1
RAB1B
NA
NA
NA
LAPTM5
DNAJB1
C9orf69
DIP2A
PCSK7
NA
HLA-B
GUCD1
NA
CD82
RNF146
ZNF184
ZNF195
KIAA1033
GFI1
NA
NA
NA
SYNPO2
MVP
DRG2
CHCHD1
CFDP1
TAF1
TPR
GART
RAB35
KCNK5
PHRF1
IFI6
MCCC1
NAA25
NA
GNAS
DSTYK
RTN3
CNDP2
HAUS2
PHKA2
FTSJ1
CNTRL
UMPS
CD84
NA
TRIM33
TMEM106A
HMGB1
CCDC174
NUDT21
NA
LOC389831
UBE2E3
LRRC43
NA
HADHA
ZNF275
CXorf56
MSH3
KNSTRN
MLL2
NA
UTY
NA
C1orf43
DCLRE1C
CPT1A
RERE
RPL23A
CD99
SOD1
PSMB2
TMBIM4
ERBB2IP
NA
ITSN1
NA
NA
TM7SF3
FAM103A1
FLT4
WNK1
DMXL2
MRPL50
SNX19
RERE
GTF2H1
SEPN1
ZNF93
ANP32A
ZMYM4
MBD4
PSD4
IFI30
CD52
OARD1
H2AFX
PFDN1
VPS16
IQGAP1
LINC00467
SMARCA2
PTPRM
ZC3H10
RAB24
MZF1
PAQR7
AIF1
C1orf114
DCAF7
FAM13A-AS1
SLC25A26
NA
NA
DHRS7
SLC35A1
PAXIP1
NA
RABGAP1L
TMEM9
DRG2
ARGLU1
POLRMT
SETD5
C7orf73
OGT
NA
NUDT14
PRB1
TERF1
NA
CASC5
XPO1
OGFOD1
SNX14
MUC1
NA
DNTTIP2
TRAPPC8
NDUFAF7
SYNGR1
NA
NA
RNA45S5
EFNA4
KDM2A
NA
NA
CPPED1
GDAP1
TMF1
FAM26F
ZBTB47
PHF11
TACC1
CYBRD1
AIMP1
MKL1
KIF23
PUS10
MEG3
C2orf49
VPS28
FGD4
C17orf104
AKR7A3
NMI
NA
ZNF281
EIF2B4
LOC100128108
RUFY3
TRABD
SNED1
NA
AVL9
ZBTB1
NECAP1
AFG3L1P
KANK1
ZNF567
NCR3
NA
CLUAP1
HEMK1
CMTM7
XPO5
NA
NKRF
PDPK1
PTPRA
NA
RBM33
NA
USP8
ARFGEF1
CCNG1
AKAP1
SLC25A1
TGOLN2
TMEM57
NA
CD163
CYHR1
GHITM
TMEM259
DDX27
ARID1B
KLHDC1
C6orf89
GTF3C5
NA
FAS
WDR53
XRCC4
STAT5B
CEP89
C12orf73
GAS7
KPNA1
HMGN5
NA
MON1A
C2orf47
PGAP2
POLR2D
NA
PPP2R5C
C22orf26
GIGYF2
ATP13A2
ELOF1
SAFB2
RPRD1B
LOC100287015
HSP90AB1
PRKX
TIMP2
PATL1
HLA-DOA
TMEM11
THRAP3
KCTD11
LOC100506990
ZNF260
CFI
IRF5
SEPT2
HIGD2A
SERPINB1
NA
TESK1
SERPINB1
CTSZ
HNRNPU
NIN
DYNLRB1
STAG2
NA
NA
UMPS
GCNT1
CLCN7
NA
MAPK1IP1L
RIT1
ANKRD50
JRKL
KDSR
NA
SMEK1
CD2BP2
NA
ING3
ARMC10
KIAA0141
PIP4K2A
NUP50
NA
NA
LOC283588
CTSC
NA
MAGED1
TRAPPC3
SOS1
NUBP1
HNRNPC
NA
PPP1R3B
VPS13C
NA
CPNE8
RHNO1
LOC100129502
NDUFAF7
NRP2
ITGA4
ZNF148
ZFHX3
ERP44
SIPA1L2
NFATC3
ELP2
GRSF1
MCMBP
SP100
NA
MT2A
NA
CHD6
CDC123
LIN9
KPNA6
NA
NA
PTPN22
ZMYM1
KLHL20
CTBP2
VAMP3
MKRN1
GYG2
NA
AFAP1
PHAX
CCR1
NA
FAM127B
C2orf49
SURF1
MT1E
SUMO2
C3orf14
DUSP4
NMD3
YARS2
BTNL3
STK17B
SMAD5
MACROD1
CTC1
TRUB1
SEPT6
NA
AFF1
FUT11
LOC727916
IFI27L2
KDM5D
IMPAD1
KCTD5
AIF1
LACC1
HIST1H2AB
MORC2
WDR26
C10orf76
NA
ZBTB25
NA
SLC24A1
BTRC
SYS1
NUDC
NFYA
PRCP
ZC3H15
NMNAT1
HCFC1
NA
LOC150381
NA
NA
LRCH3
CPAMD8
NA
GOSR2
TMEM242
TMEM126B
MARK3
CCNK
ACP1
ZNF709
PDHB
ANKRD17
AHR
NA
FBXL8
CMKLR1
UBFD1
PIWIL4
KIAA1109
TMEM115
PTPRO
TRMT11
SMAD5
SENP8
ELP3
PIKFYVE
CBL
NA
FBXO46
DCTD
C14orf28
TFIP11
CD151
ZNRD1
FAM120A
SLC35A3
BLVRA
TRIM65
NA
SETD5-AS1
ARHGEF40
LOC100506651
PTEN
ENTPD5
NA
NA
NA
HTRA2
NA
NA
NA
APEX2
SPG7
NA
ATP10D
LUC7L2
ACTB
INPP5D
NUP214
COL11A2
KIAA1143
MEP1B
PFKL
NA
MRPS31
NA
BTF3L4
DCAF4
CDC42
UBE2W
CIC
CD59
COL26A1
NA
NA
ATG2B
DLEU2
RAB2A
WDR37
THNSL2
C19orf43
NOLC1
TRADD
CDK10
PATL1
DNAJC1
NUP153
NA
C6orf120
RRN3P3
NAV3
FAM35A
HLA-C
FMNL1
FBXO7
NA
TTC39C
SEZ6L
SAMHD1
NA
PACRGL
NA
C18orf8
THAP8
MDM4
PRRC2C
SLC35F6
AP2B1
FHL3
KIF22
NA
PERP
NA
TIPARP
PPFIA1
UCK1
NDUFV3
ZNF408
COL4A3BP
ARID2
C14orf142
ATG16L1
PDE4C
RARA
C19orf66
HCG26
C4orf29
LOC728190
CDCA7L
CHMP2B
NA
YTHDC1
ZKSCAN1
CTSF
NA
BDH2
MEF2C
SLC8A1
KDM2A
CLEC7A
SCO2
G2E3
CAT
BRD4
FAM98B
NA
ZMAT2
DNAJC5
TMEM69
SMA4
SEC22B
ZNF701
RFXANK
ATG10
NA
PPP6R3
CEP152
CDKN2A
NA
RRN3
TTC9C
GLS
UBAP2L
TBL1X
KRAS
NIN
AASDHPPT
KCTD6
WDR24
MPST
CHMP2A
ADAM17
NA
CCNL2
S100A6
NIPSNAP1
SSR3
NA
SMNDC1
HHEX
TOB1
NCOA6
FAM220A
RANBP10
NAPEPLD
DBT
VWA9
TRAPPC10
HNRNPAB
CLMN
ORAI2
EWSR1
LCP2
AGAP9
STRN
ASXL2
NA
NA
DNAJB12
TTC19
TXLNG
RAB31
STXBP2
DYNLRB1
MARCH7
CAB39L
PLD2
MTERFD1
NA
SAYSD1
SETD5
SULT1A1
TGM3
ELL
MS4A4A
ADRB2
VKORC1
LNPEP
SLC25A13
TERF2
NA
SCN3A
ENSA
UBAC2
KAT7
HNMT
DDX27
NAGK
TTC17
GLUL
SLC25A38
CARKD
ZC3HC1
SDCCAG3
MTERFD2
DECR2
MZF1
NA
GBA2
CCHCR1
ZFP106
NA
MYL12A
NA
NA
GLYR1
TGIF1
NA
VAMP4
CCDC153
SNTB1
RAPGEF2
PCBD2
CCDC132
NA
NA
NA
HAVCR2
DDX54
NCBP2
ZNF234
BLOC1S1
SLC25A36
ZNF213
ELOVL5
SMCHD1
UBE2A
NF2
TOX4
TSPAN3
PKNOX1
FOSL2
PHF2
SLC35B3
CD163
LIG1
NA
NUDT15
NA
TMED4
SNX27
VKORC1L1
SNX1
LMF1
RPAP2
FUNDC2
STARD9
KCNF1
RNF43
CSNK1D
NA
SRSF8
GPR113
NA
TLE4
GNAS
MAP3K2
ANKRD50
TSPAN13
PIAS2
PDCL
NA
ANKIB1
TGFBRAP1
SNCA
SAMD9
ABCC10
MCM4
UTY
SYPL1
SNRK
ACLY
INF2
SEC11A
LOC100505616
FAHD1
SLA
NA
NA
NA
UQCR11
STXBP5
NA
SSBP2
NA
TAX1BP1
EIF3M
COL1A1
RYK
ZNF609
HLA-A
VPRBP
NF2
SUZ12
TCEB3
UBE2J2
NA
NA
FBXO6
PRDX6
STAT1
NA
PLD3
C20orf194
NAMPT
ARAF
SNX33
ACAP1
VTI1B
ZMYM6
NRIP1
GOLGA5
TBC1D23
NA
LOC100996866
ZFP90
REV1
IRF5
TOPBP1
NFYC
MDM2
PLIN4
HMGB1
PRB1
SUPT4H1
BRCC3
LIX1L
VRK3
LOC100505876
C20orf194
NA
BRCC3
MED7
LOC388796
E2F2
NA
RAC1
CCDC23
DNAJB12
DR1
NA
ZRANB1
NA
HMGN3
RBM22
YY1AP1
PHF20
SUN1
LRPAP1
PSD3
CDAN1
TMEM87A
NA
TCOF1
FAHD2A
IFT80
CES2
RGL2
ERGIC3
INPP4A
UBAP2L
ACTR8
KPNA6
ADD1
ZNF232
LOC100132046
KLHL24
C12orf73
CASP8
ARSA
SNORD104
WDR67
PPIC
NA
RIN3
NR3C1
FAM126B
LOC644656
NA
KAT5
ZBTB22
FBXL4
FRMD4A
SFI1
NA
SCAMP1
SUGT1
NA
NA
NA
NRP2
DNAJB14
IGLL5
MARCKS
FIBP
GATAD2B
ANKRD17
ZNF568
FZD4
CBR4
CEP164
ORC5
ELMOD3
MTFR1L
SRR
GPR161
ANAPC16
TMEM70
RIOK3
U2AF1
USP10
MET
OTUD3
NA
CREBZF
ZBTB1
NA
BCL6
PNMA2
C4orf29
ZNF148
ACLY
NA
C1QC
ADAT1
TTLL3
CMC4
RGS10
FOXP1
DHFR
NA
RIC8A
ZNF276
ACAP2
MRPS21
UBE2Q1
DNAJC5
RAD1
NA
GALNT6
NA
ZNF611
C6orf62
TMED8
SUOX
BBS4
FAN1
TIA1
TMEM184C
FAM192A
FER
FLT3LG
COX18
LILRA5
LRRC57
CD84
MTAP
UBAP2
SH3BP2
GON4L
CSNK1G2
C11orf58
NA
STK11IP
CWC22
GFRA2
NA
NA
DENND1B
INPP5D
DEAF1
ACAP1
NA
SUMO3
MED12
ZNF721
RPAIN
ZBED3
NA
EIF2AK1
ICA1
LAMTOR4
NUDCD3
PREX1
PTGER3
AIMP2
ENTHD1
AURKA
ARIH1
SNX17
TRNAU1AP
NCBP2
NFKBIB
RAB9A
WDR82
PDS5B
SMU1
SUPT4H1
SEC23IP
MGLL
OAS2
THEMIS2
YTHDF3
STX16
METTL9
ZFPM1
ISYNA1
EPM2A
RELL2
CRAT
NA
C1orf50
PIK3IP1
BRCA2
UBC
RUNDC1
CD300C
CTBP2
MT1P2
C6orf1
AKAP8
LAMA3
MTAP
NA
FBXL4
SATB2
CSTF3
NA
TRIM22
LPIN1
TSPO
CNOT4
ZNF75D
NARG2
STRADA
PRR11
TBC1D22A
CPED1
KIAA0141
CCER1
THUMPD1
NA
NA
PPP2R2C
C3orf17
TMUB1
NA
PTPMT1
NA
SRSF4
SCLT1
RBM41
HYAL2
UBAP1
DDX55
ADPRH
ADCK2
SPPL3
MRPL30
MRPS23
NA
NA
CEP104
UBB
ND6
DUSP16
CD47
SSR1
HFE
CHFR
NA
MAP3K14-AS1
DCXR
PIM1
MTA2
ZNF444
NA
SLAIN2
VRK2
MEAF6
COIL
MED23
CSAD
DHFR
QKI
IFNGR1
CD2BP2
PPP2R2C
TTLL5
POLR1B
DNAJC14
PATL2
DNPEP
G2E3
NA
GIT2
C12orf52
SF3A1
BRAP
FCN1
RBL1
ADCK1
NA
CYBA
SUMO3
SMUG1
ISCU
MDM4
CAPRIN1
CD55
RFX7
KAT6A
NA
LMF2
COA3
ADD2
ZNRD1
SLC35A5
NA
CDKN2AIPNL
ORMDL3
KIAA0753
NA
ENPP4
NA
CPT1A
SNX21
RC3H2
C16orf88
NA
PAPD4
ABHD14B
LOC100505915
SRA1
TRNT1
NA
FBXO41
AHCYL2
ELAC1
OCIAD1
CELF2
SCAMP1
NA
MLX
TAGLN
NAA25
RBM5
NICN1
DNMBP
SLC48A1
ATRN
IL6R
ZDHHC21
DDX60L
DHFRL1
TFIP11
NA
MS4A6A
NA
ANKMY2
KIAA1731
TRIM14
FCER1G
NSD1
PBDC1
IDS
UBLCP1
ZNF763
LZTFL1
C19orf66
ACTR6
COQ5
IRF2BP2
PLEKHO1
ASB8
MED1
BMP2
NA
POT1
NA
NA
ZNF624
ZNF542
G2E3
HPS6
RNF115
MBD4
NA
WDR83OS
CEP44
PRKAR1A
PRDX1
BCL2L1
STK4
OSBPL2
TEFM
FEM1B
SCP2
DYNC2LI1
ATP6V0C
ATXN7L1
WWOX
NA
TCOF1
WASH3P
NPHP1
MT1X
CMAHP
CDS1
NA
USP36
WDR55
ACTR8
TSR2
ZSCAN25
NA
DEK
EPS15
SIK3
NA
ZNF347
NA
NA
SLFN13
ZNF830
NA
AASDH
YWHAB
PPRC1
NA
SLC6A6
R3HDM4
ZSCAN12
RSPRY1
GDI2
GPR161
GSTM2
CCDC142
SP100
CLEC7A
TTPAL
ZNF346
NR3C1
SMARCD2
TMEM127
FAN1
HFE
DDHD1
NA
LMBR1
SMAD4
MALAT1
KIAA1704
G3BP1
SON
APLP2
NA
ANAPC4
LOC100996416
ING3
ACP2
USP33
MLL4
STX6
ITGB4
NA
ANKRD10
SUV420H2
PNRC2
TMED2
TMIGD2
TMEM62
PQLC2
CECR6
G6PC3
G3BP2
CTBP2
NA
ARF6
NA
WNK1
NA
TGOLN2
PTTG1IP
NA
TERF2
COMT
CLK1
DBNL
LYRM2
UBE2D4
ATF1
ZNF468
SELRC1
GNS
NUMA1
SIK3
ARSB
EIF2B2
ASTE1
IQGAP1
MTFR2
NA
MMADHC
TUBGCP5
CAHM
MOB3A
SYNRG
LSM4
CCNT1
ZDHHC24
PATL1
ADAM15
TMEM87A
NA
NA
NA
OGT
USP9X
AGA
CKS2
FAM8A1
AHSA2
NA
URI1
SLC26A6
NA
MED26
AZI2
PARS2
FXR1
FAM192A
SAFB2
BLVRA
C6orf89
SPRED1
TMEM191A
ZNF747
NA
GEN1
ALDH3A2
MRE11A
MED26
TPGS1
SETDB2
CREBZF
RAB33B
MTF2
PDRG1
ATP6V0E1
GLE1
ITSN1
MTIF2
RNPS1
EIF5A2
DCTN1
ZNF160
CCDC90B
RABGAP1L
ADD1
DAPK1-IT1
DNAJA2
MYLK
TOX4
CEBPG
NIPAL2
PPIG
NAA16
PRLR
THUMPD3
NA
FBXL3
CYTH1
MED25
TMEM245
ATG5
PRKAB1
NA
SAP30L
C9orf123
RIC8B
ZMYM2
LOC146880
PFDN6
LRPAP1
RAB31
USP1
NA
EIF4E2
ARID3B
RSPRY1
EPHB4
WDSUB1
SENP7
NA
ENY2
FUS
SUSD1
TNRC6A
GET4
PPM1A
UBXN7
ERICH1
ZNF337
NA
HSP90AA1
NA
YWHAZ
NA
NA
COG8
C1GALT1C1
MLL3
JAK2
NA
TOLLIP
EIF2AK2
SLC6A8
NUFIP2
RFC1
SRSF8
NA
IGFBP7
COMTD1
NA
WIPF1
TRIP6
ZNF100
GAK
SHQ1
LOC100131564
PNN
ZNF708
H2AFY
TMCC1
NA
MDM2
TUBD1
KLF6
NA
PDCD6
IFI16
NA
FAM118A
TNFRSF1A
NA
TMEM9B
CAMLG
MFSD8
NA
GATC
ZXDA
NA
NA
CD68
ZFYVE20
TCHP
ZSCAN9
VPS33B
TSPAN31
APOE
RNFT1
FIGNL1
DR1
UBE2Q2
NOP16
DBR1
OAS1
PPP1CC
RBM41
ARHGEF2
GEMIN4
HAUS6
LZTS2
MACF1
ERMP1
NA
GLIPR1
NA
NTAN1
RAD18
MSL1
DSCR3
TMEM127
NAP1L4
MICU1
NA
FRYL
C9orf72
ASXL1
MS4A4A
MGLL
VANGL1
AKR1C1
LAD1
ABCC10
NANOS1
SLFN12
MIER3
NA
NA
RFWD3
CROT
VTA1
JUP
STAM2
PGM1
DDX26B
MARCH7
SYNGR2
RAB32
HKDC1
BRD4
METTL17
TAPBP
NA
MRP63
HLA-C
VARS2
FLJ38717
NA
RASSF5
FLJ37453
WDR37
ATG12
DZIP3
ZNF160
MLH3
PPTC7
FOXJ3
MIIP
ZBTB10
CRK
NTN1
NFYB
CTLA4
MAD2L1BP
SLC35C2
NFX1
ZBTB21
TRAPPC11
P2RY14
NXT2
TMF1
ITSN2
KPNA1
ZNF24
NA
MITD1
ST8SIA4
SFI1
ZDHHC3
ZDHHC8
SBK1
MTERFD3
MOB1A
TMEM63A
PRUNE
TERT
WAC
DAK
BUB1
IFNA6
NA
RPAP2
ZC3H4
MARK2
ZNF41
LOC100507217
NAAA
TGIF2
YEATS2
HLA-E
CNPY3
NA
SERPINB6
DNAJC15
OXCT1
TNFSF13
SCAF4
MDM1
GRAP
SMARCC2
NR2F6
ZFPL1
MRPL30
AP3B1
USP48
RNF146
KLF11
ITFG1
NUMB
JMJD1C
KHNYN
NA
NA
TERF1
CHMP4B
ATF7IP
YIPF4
PEX10
ZDHHC2
C22orf29
CAPN7
PRIM2
CTAGE5
NA
SENP1
RIOK3
ZNF284
DCAF10
FMO4
NA
NA
FLOT2
FPR3
LNPEP
PEX7
SEC11A
NA
TAX1BP1
POLR3A
SUGT1
ORAI2
CMAS
JAG1
POM121L8P
C7orf50
KLF6
STX6
CSTF2T
MED26
C11orf74
NA
CEP44
STK35
THBS1
SPTY2D1
TMEM139
NPIPL2
GART
CWF19L1
UTP3
NA
NA
WDR20
ATP5S
PPP1R8
NA
NA
LST1
KIAA0319L
HLA-E
CLK3
LRRC28
EIF4E2
NNT
NA
NA
SCARB2
EP300
ZNF502
SUGP1
TARBP1
SNRNP48
SHQ1
GTF2F1
LAMP3
MXD1
METTL23
APOE
C11orf30
ZNF148
ZNF598
SMIM15
CCNT2
CD1E
DEGS1
GTPBP5
GZMA
FEZ2
RGS13
POLR2E
PARN
RNF4
PAOX
CPSF6
KLK1
NOL3
HN1L
RRAGB
FOS
MOB1A
GOLGA8I
FIP1L1
NA
SMG5
NA
IL13RA1
IGBP1
AGA
ALDH3A2
SUPT16H
MAPKAPK5-AS1
TPK1
ZNF775
TM9SF4
FZD1
MRPL49
PROSC
APLP2
BCR
NA
GPKOW
BNIP3L
IWS1
NFIC
ZBTB14
SF3A2
HIST3H2A
SOWAHC
KDM3A
CDCP1
C21orf33
ACAP2
OTOF
TRIM27
ZFAND5
HEATR5B
FKBP11
NFATC1
NA
TRNT1
VPS72
NA
TMEM176B
TBPL1
ZBTB6
CNTLN
ATP5S
ARHGAP35
CTNNA1
SYS1
NA
ABT1
NA
ZCCHC8
DHFR
TMEM70
ZNF236
NMB
NCOA1
CCR6
CEP85
RAB11FIP2
RBM26
IFI16
CDKN3
OGG1
FBXO9
KHNYN
ALDH6A1
LYRM9
MIS18A
ZEB2
PGP
LOC100287590
DCLK2
TMPO
NA
NA
MDFIC
TOX4
LOC284023
CREBZF
ATP6V0E2
DOK1
TMX4
HFE
EFCAB11
QKI
NA
SMIM3
NA
PPFIA1
NA
MKI67IP
ZNF384
NA
SIPA1L2
NA
SPIN3
NA
CBX3
SLC35C1
WDR44
BROX
IER5
BTN2A2
NA
ANKRD12
TM2D2
RUFY3
SUPT20H
ADA
NCOA3
SFXN4
MALAT1
ITGB1
ZNF77
NA
NA
RNF20
SZRD1
NA
DCAF7
NOB1
TNS1
C11orf58
MTMR1
LANCL1
NA
TCF7
FLJ45340
FUCA2
CCDC126
NA
PDE6B
EID2
CACUL1
VAMP8
NA
ZC3H14
SPATS2L
IST1
CPSF2
XPO7
POLR2L
NA
NSUN5P1
TAF11
NPL
ILK
PSMB8
NA
ALDH7A1
TLR6
AHCYL2
NA
TMTC4
LOC153684
CUL4A
SAMD4B
UBN1
BCAS3
NDUFA12
WAC
STK38
NA
THEMIS2
NA
NAP1L4
U2SURP
JAK1
LEPROT
FAM120B
RBMS2
UBXN4
TEX10
NA
DDX23
HARS2
TP73-AS1
TMEM223
FOXN3
SETD1B
KLHL9
ATF7IP
LOC100129250
MRPS31
SEPT10
GLYCTK
HES1
APEX1
CDKN2B
NA
TUBAL3
ALDH1B1
ZNF143
MAPK1IP1L
NNT
RPS6KB1
ATL3
FBXO7
GDPD1
LST1
TOX4
ARL6IP5
UBN1
KLHL20
SMARCC1
ZNF160
NA
LRCH3
NA
SLC22A8
ELMOD2
OXA1L
FGD2
SIX1
ZNF124
BNIP2
TIGD5
CD2AP
CYTH4
VPS33B
NA
NA
BAG2
TARS2
AP2S1
HSDL2
COPS5
SCAF11
CANT1
RFX5
PAX8
DENND1B
FAM98A
NA
FBXW5
AKR7A2
ZNF573
TNK2
TMEM57
BACH1
LARP4
C8orf40
CCR7
NXT2
RILPL2
NUB1
TFB1M
ZNF180
WDR5
SRRM2
IQGAP1
TMEM106B
LGMN
OCRL
NA
GPBP1L1
ZNF432
NA
STAT6
STX10
TMEM230
NA
GATAD2B
UTP15
TRMT10B
HNMT
CCDC53
RBM5
PURB
FAM32A
AKTIP
IFNE
CTNNB1
NIPSNAP1
SMUG1
ZNF410
GTF3C5
PANK2
PAPOLG
NA
ZNF846
PYCR2
HNRNPA2B1
MYO10
AP3M1
RBBP4
NF1
TFDP2
SGPP2
DOK3
LOC339803
CRAMP1L
UBA3
OAS2
TRMT112
NA
SP1
C7orf73
NR3C1
SON
PHF20
MAT2B
STARD7
FUOM
SNX1
TFPI
CNNM4
USP34
CEP120
OSBPL11
LYRM5
WDR59
CCR1
NA
SMCR8
PPIH
MKL1
URI1
LOC100505876
CLK4
CDK13
CHD4
ZNF24
PKN2
SAT1
POLDIP3
ATP8B1
CLN5
SETD2
PHF21A
C14orf1
NA
NA
SUPT20H
TTBK2
FAM161B
TUSC1
KIAA1430
SLC5A9
HSPA4
PET117
PRLR
NA
LOC153682
GCHFR
RUFY3
MTAP
XRN2
EID1
LDB1
TRIM69
KANSL1-AS1
GABPB1-AS1
PRKCB
NA
SLC38A10
IKZF4
TYMP
NA
BRD1
NA
ZNF548
ESD
LMBRD1
GOLGB1
ABI1
P4HB
C6orf120
ELP3
NA
ZNF518A
PPP1R2P9
NA
ATP8B3
CPSF2
FAM20B
NA
RAB3GAP1
BAG1
PPP2R5D
NA
SETD7
HDDC2
TMEM123
TSC22D4
SLC25A51
PAX8
NA
MFSD4
RABIF
DCAF5
NA
PARP10
NOL8
NA
NA
ZBTB7B
MED4
CLCN2
RBM12
NA
ZSWIM1
GGACT
OSTF1
FAM206A
TBXAS1
PSEN2
ERCC4
OARD1
CD24
PHC3
RXRA
EDEM2
TRADD
TMX4
ZIK1
ARID2
HLA-C
C2CD2
MRPS18C
ZCCHC2
KEAP1
NA
ST14
SLAIN2
SSH3
NA
GGA3
DAPK3
LSM10
AASDHPPT
SEC14L1
SLA
PGAP3
MKLN1
NA
UPB1
CYP27A1
IFNAR1
NA
LST1
JMJD8
ARV1
NA
STK4
ENDOG
NA
COX14
HLA-B
PTRHD1
WBSCR22
RSF1
TSSC4
RAD17
KIF13A
NA
NA
PHF5A
IL13RA1
NDE1
C6orf89
NUP50
G3BP2
NA
ST7-AS1
LST1
NECAP2
G3BP2
SZRD1
DPH2
ATF2
GMFG
NA
FLJ43489
MBD4
ARHGEF3
NA
NA
SPOPL
ZRSR2
KANSL3
LUM
DCTN4
HNMT
SLC25A36
BRWD1
N4BP2L1
NA
NUP43
MTFMT
FNIP1
FIGLA
DICER1
STAT5B
PDZD8
STK4
MGAT4A
GOLGA7
HS1BP3
BCL6
AACS
STK11
LOC283788
NA
RNASE6
NAT9
TNFRSF10C
PPIC
ELP5
RB1
APOOL
NUB1
NA
MCTP2
SNAP29
NA
SOS1
RPUSD3
FNIP1
TRIM27
DDX54
NA
MCM9
RBM26
STIM2
ANKRD44
PDCD7
NA
LYSMD3
NRD1
ZNF281
KLF11
OGFOD3
PAX8
NA
RSBN1
RNF130
COMMD8
TP53TG1
NA
CLIC4
HMGA2
MED10
PSEN1
NA
MPP1
NUCB2
CTRC
PROSER1
PTRH1
KDM5A
UNC5C
ORC2
LOC440288
OTUD5
SLC8A1
DENND2D
RUFY3
POLR1D
ARL16
NA
NSMCE4A
TAX1BP1
RHBDD3
CTSS
TMEM19
CNBD2
RPUSD3
RNF219
NA
POU2F1
DCAF8
NA
C5orf34
NA
ZNF148
CREB3L4
NA
DUT
ZNF506
WIPF2
PAPD4
CDYL
ZNF24
DAPK3
GALK2
APLP2
MPZL1
TAOK3
NA
FLOT2
ORC4
RGS19
RBMS2
ZKSCAN5
GART
NA
TRAPPC10
IDS
ARNT
ZNF777
NA
ITPK1-AS1
BTK
TSTD1
RPUSD3
USP45
ISG20L2
COX4I1
PRKAR1A
TDP2
DEDD
MAPK14
CHD2
ATOX1
CEP350
CD74
TCEB3
PHF15
GANC
B4GALT7
TAF7
MYO1F
C1orf85
HAVCR2
NA
C11orf21
DNAJC17
NA
MCAT
CEP135
CDK13
NA
YLPM1
COX15
CTSA
NA
HDAC8
RAB8A
U2SURP
OTUD5
SPG7
ZNF623
NA
LOC644090
GLUD1
FBXL12
MTERF
ZFX
EXOSC3
ARHGAP19
LPP
PARP9
PAQR8
SPRED1
NMT1
CAND1
NA
UACA
MYCBP2
GAK
UBE2J2
MYLIP
ICMT
CHMP4A
ARHGAP24
DCAF5
ZCRB1
WDR77
PEX5
WDR91
ZRSR2
SS18L2
MARCKS
CBX3
ACOT11
ZNF684
NA
HTATSF1
GLTSCR1L
NA
RECK
ZNF710
PRDX4
MUC1
ALKBH8
NA
NA
PRPF40A
LDB1
TRIM52
ZNF75A
NA
PGD
NA
TRIM4
STK16
NA
FCGR2C
KAT6B
FBXO22
NSL1
RDH13
GPATCH2
F11R
SH2D3C
AP5M1
RBM5
CASP2
ISG20L2
RPP40
STK4
PTPRA
MPND
ARHGAP17
KDM2B
SIK2
ZNF37A
SERINC3
SLC7A6OS
LGALS9
SGOL2
NA
IDS
GIT1
ZNF236
EXTL3
CCSAP
ZNF436
ADO
SYCP1
OGFOD3
RCBTB1
LST1
RAB12
NA
NA
NA
LCORL
NA
SDAD1
CDK8
TNIP3
UNKL
ZGPAT
KYNU
COMMD3
ASB8
NCKAP1L
NA
RNH1
WWOX
DUSP3
SIK3
PLEKHG2
AHRR
HECTD3
FCER1G
ZMYM5
NAALADL1
APLP2
CCDC174
MRPL16
SYMPK
MKLN1
S1PR1
GPATCH8
WASF2
RBX1
NA
NA
ARHGAP27
ESD
UPF3A
IER5L
LMF2
DENND6B
ZNF101
NA
IL16
USP21
HLA-G
KIF13B
NA
ARRB1
HEXA
PPP2R3C
NA
RABIF
KAT6A
MAVS
HELZ
OAS1
CAMK1G
LY96
HERPUD2
RNF170
CD46
ACADS
TYROBP
ARFGAP2
G2E3
TIPRL
TMOD3
SOS2
TRIO
ZFAND2B
SORBS3
MYCBP2
OTUB1
ADO
MRPS2
INTS4
SPOPL
CCDC84
RSF1
FCGR2B
AGGF1
XRCC4
EXOC7
AP4M1
HHEX
C1orf85
ELK1
OASL
C11orf48
TSPYL5
NA
NA
GSTA1
NA
PHACTR2
EHF
INPP4A
AKR1C3
STXBP3
ADD1
RAB11FIP1
CLEC4F
ARHGEF10L
GPR160
HAUS6
CAPN1
KLHL20
LIMD1
PCGF5
ZNF552
BAG5
UBQLN2
CLK4
ZNF451
CDC16
INTS10
SDHC
PDLIM1
SMIM7
POLD4
NAA38
AGPAT2
MLL
CCSAP
PRSS33
NUDT22
CPNE3
GM2A
NA
NA
DNAJB14
SP110
OTOF
DDO
WNK1
NA
OGFR
UEVLD
UBTF
C1orf53
EIF5A2
NA
MRPS18A
ELK4
LOC644090
GPSM3
USP53
DNAJC28
LEMD2
RC3H2
FCGR2C
TMEM8A
YTHDF2
UBE2L3
MAN2C1
NQO2
RAB5C
GDPD5
SPPL2A
ZNF451
NA
SDS
NA
VTA1
ENTPD4
ABHD6
ANGEL2
SESTD1
ASAH1
PARP9
NEK3
STAU2
ANKRD12
KIAA2018
TMEM219
CTAGE5
CYP2S1
NA
ATG5
MFSD6
DCAF10
PPP4C
ATF5
PIK3AP1
PSMA4
RASSF3
IGFBP7
NA
ING5
ZNF45
IVD
C1orf123
PEBP1
UBAP2
PSME2
ANKRD12
SAR1A
MEN1
HERC3
NA
C1orf112
NA
IVD
FKBP1A
GRSF1
ZFP1
GSTP1
BOD1
ATG16L2
TRIAP1
RALBP1
NA
DRAM2
TLR4
HDHD1
NA
NA
HIST2H2BE
AGFG1
CACTIN
ATP6V0E1
ERICH1
SUCNR1
NTMT1
ARPC4
SAMD4A
E2F6
GEMIN2
MGMT
NA
STX7
IREB2
NA
RPP30
NA
RAB8B
CABLES1
RPP14
FAM63A
PHTF2
APLP2
EPHB2
MAP3K4
ZNF655
LYST
QRICH1
CR1
LYPLAL1
SIGMAR1
LOC439911
SIVA1
PTPN4
LOC100506974
COG4
TMBIM4
RAB11FIP2
PRDM2
ITGB2-AS1
ARFRP1
CYB5A
HPS4
YTHDF1
NA
ZMYM5
GCFC2
NA
EIF4EBP2
MALAT1
IFNAR1
RAD17
CRTC3
NA
GTPBP1
CYP3A4
PPP4R2
DYRK2
IER3
MON2
KIAA0319L
GSE1
NA
SRR
POT1
ARHGEF2
FAM168A
SIGIRR
ATF1
CYB5A
FN3KRP
NA
MEAF6
TTC30B
YWHAE
DYRK2
DIP2B
NFIX
ZMYM3
SMIM13
R3HCC1L
TRIM33
SPG7
NA
CHAF1A
CBLL1
ZFP36L2
MON1B
S1PR2
DHRS7B
NLN
XRCC4
FOXO4
FCHSD2
NA
RELT
GPR180
BIN2
THOC5
FPR1
TMPO
CTSC
NA
CANT1
ASXL2
NA
BAG1
B4GALT6
PTBP3
HSP90AB1
RPP30
NA
ZBTB21
NA
RNF216
PLCG2
SMARCAD1
IGF2R
MBD1
AP5M1
NCOA1
ARHGAP23
FAM188A
NUP85
BBIP1
SNX27
NFRKB
TNFRSF10B
SYNRG
C17orf75
PKIG
DOCK5
BAZ1B
PGRMC1
NA
STAT1
SLC15A4
YIPF2
CD84
NA
MRPL27
NA
PHACTR1
NA
NA
NA
SPAST
ITM2B
NA
EIF5A
CRISPLD2
GANC
PUM1
HESX1
ASB7
CYB5A
MAL
ZNF780A
FOLR2
CTNNBIP1
DOCK4
ZNF785
WDR91
PPIF
TMCC1
NA
HLA-B
CBX5
C8orf59
AGPAT3
CCDC101
CELF2
OSBPL11
ALAD
NA
APPBP2
LIMK2
GGPS1
RRNAD1
SMURF1
FAM120AOS
NA
SAP30L
CCPG1
FECH
RAP2B
SH3BP2
TMOD1
C6orf136
TMCC3
LARP1
FAM219B
GPR157
VPS4B
CBFB
ANKRD44
LST1
LOC100507557
GAS7
NA
UPF3A
NA
NA
PRDM10
NA
ZNF792
CNPY4
PHF17
SMIM7
NA
C1orf131
HSPA4
RRM1
FXYD6
NIPBL
ZNF470
GPATCH2L
LACTB2
ANXA1
NMT1
APH1A
TOR4A
TPD52
KCNMB1
TK1
PANK2
MAN2B2
NA
EIF1B
NA
GTF2H1
NA
POLR3E
PRKRA
C2orf42
RBM33
SURF6
ZNF569
TMEM30A
RFFL
ATP13A1
ADPGK
MAP2K5
SLC39A13
RPS6KC1
ZMYM4
CPSF6
NA
VPS11
NA
OAS2
NA
MLL3
DR1
KIAA2013
SS18
SHMT1
PEX26
RECK
FAM126B
NUFIP2
CRLF3
UPF3A
PRDM15
CHRNB1
MS4A4A
GLT8D1
MR1
NA
BOD1L1
POLDIP3
PAOX
SBF2
SLC39A13
URI1
TRIM11
PUS10
MBOAT1
NA
PTAR1
MGAT4A
PLEKHG3
PDCD6
TBCK
GPCPD1
NA
CCDC132
ZBTB45
NA
ZNF438
SAFB
PEX16
NA
MPZL1
ARL15
TAF4B
DNAJC7
NA
MSL2
NA
C16orf52
ARRB1
MBNL2
IQCE
NA
NA
CIRBP
PCGF5
IFNGR2
F11R
ZNF34
SCAF11
PHAX
NA
ZMYM3
C9orf156
BRAP
YEATS4
KIAA1967
KDM5A
C6orf136
PPP1R3D
RAD21
PCGF5
NA
TMEM87A
HFE
NDUFB10
NA
ALG10B
OSBPL2
TMBIM4
OPA3
U2SURP
ERICH1
YLPM1
TIMP2
SYNRG
FPGT
MED8
ZBTB26
PDP1
TRAPPC10
DDX23
CPT2
FAM118B
AMDHD1
PIN4
TBCEL
MAP3K4
FNBP1
NA
MED28
CCNL2
ABI1
HLA-DMB
NA
NTAN1
RCHY1
GSE1
ASXL1
MRPS30
REV1
UBE2D4
LOC727924
GALNT6
QSER1
FLJ31306
NA
NA
THUMPD2
RALY
KSR1
RXFP1
SP3
PRDM2
HEIH
RANBP3L
KIF3B
PDCD2
ZMYM2
NR2C1
MGA
ZNHIT6
DENND1B
CTDP1
CASP1
CACNA1I
AGPAT3
TMEM243
CBLL1
ADAMTSL4
LINC00493
NA
ALDH3A2
TLE4
PRR11
FAM175A
PKD2L1
VSIG10L
NA
PNO1
SNAP23
NA
NA
NXT1
MED6
NSMAF
FGD2
NA
REEP4
EWSR1
CAPN1
NIPBL
FAR2
PUM1
KLHL8
FOXP1
TMEM175
PTPN23
BST2
EOGT
SNAP23
HRSP12
PSD4
NME7
TBC1D14
RBM45
UNC50
LUZP1
KCNQ1
EXOC6
KLHL42
SAMD9L
USP9Y
ABCD4
NA
MBD1
TBC1D22A
RNF170
NA
GPR171
BUB3
SERINC3
NA
TRIM33
C1orf174
LOR
GALNT2
LARP7
ARNT
WASF2
LIMS1
CEBPZ
TIGD6
CCDC115
PLCL1
HLA-G
TRMT10C
ZC2HC1A
ZNF776
NOA1
SP100
BAMBI
GINM1
LOC100129250
ORC6
KIF13A
PITPNA-AS1
C9orf123
TNPO2
TSPAN32
PLD1
C17orf80
FCGR2C
TRPS1
SCAMP2
NA
NA
URB2
LCMT2
NOP9
ZNF155
U2AF1
ASAH1
PARP11
AKAP9
RREB1
HINFP
SELPLG
BUD13
NA
FEN1
ZNF22
NA
RALGDS
LAMP2
FTSJ3
KRI1
GPR161
NA
SMCHD1
FGD2
C17orf97
ITFG3
TFAM
TK2
NMRK1
CORO7
NCOA1
CNOT7
BAIAP2
PRUNE
KDSR
ARHGEF9
AKR1A1
DR1
PIK3R1
ZNF76
ZNF441
SETD2
ZNF669
MKNK2
NA
ORC2
TBCB
NA
GMIP
TBC1D9
NA
VPS13A
NA
PECR
ZNF830
DBR1
USP38
PBDC1
ZNF586
RACGAP1
PLP2
C11orf54
STK38L
HDAC3
RHOC
SPATA7
DCAF11
FOXF1
THAP7
HMMR
NA
FLJ35390
C1orf216
ARPP19
MTR
NA
TMBIM6
NA
RNF121
NA
DBT
ACSL4
TNRC6A
KLF3
SMYD4
RBM15B
SLC16A6
CNP
RSF1
ATG12
PDIK1L
PLEKHJ1
NA
LOC728613
MYC
NA
SSR1
OSR2
TCF20
ZNF592
NA
WAC
CENPB
HSPA4
YAF2
ZMAT5
SEPT6
MBD5
ARHGDIA
SUGP1
IDS
CAST
ZNF585A
WRNIP1
SSH3
PCED1A
GIN1
LOC100129361
MID1
NA
UBL7
PRKAB2
STRADB
TRIOBP
DCLRE1B
VPS35
SLC2A13
FOSL2
NA
TMEM129
RTP4
NA
SDR39U1
BMPR1A
CENPL
BECN1
NA
SRPK1
ANP32A
CAND1
NA
HLA-G
SNX1
MTPAP
LRP10
PYCR2
NA
SEMA4F
CLNS1A
DCAF5
PRPS2
ZNF397
STAG3L4
NA
ZNF862
PTGIR
RC3H2
FAM161B
CENPQ
SCPEP1
LOC100310756
NFATC2IP
NA
USP38
PLCE1
DHRS7
NA
S100A12
RCHY1
TINF2
HELQ
APOC1
COL1A2
PALB2
SLC25A45
HLA-J
GRK5
DOK1
C14orf169
OGFOD2
HNRNPL
NA
INSR
DUSP3
POLE3
TOP3A
GABARAP
COL4A3BP
GVINP1
MRPS14
TMEM39B
SMIM8
IFI44
TSPAN32
DHRSX
NA
MR1
NA
RSF1
FTX
CCDC97
GPCPD1
TEFM
CPPED1
PCBP2
NA
TMEM237
NA
NFATC2IP
NA
NA
NA
TMEM60
TRERF1
SNW1
EPHB3
ASCC1
NA
NDUFAF7
ANKRD49
ING2
BET1L
TMEM107
BECN1
NA
ABHD12
SYS1
NA
NA
ELP5
ALDH2
RANBP6
ZFP62
USF1
GNPDA2
USP24
MPZL3
NA
ARHGAP4
PPARA
UBN2
NA
USP36
TPK1
HPS5
CBY1
STON2
NA
MAPK8IP3
SERINC3
ODF2L
SYNRG
TST
NA
C10orf137
PPM1D
CAT
ADH5
NDOR1
ARHGAP20
NA
MGAT4A
PUM1
PIK3R1
SH3PXD2A
NA
SEMA4D
NA
CARHSP1
PEX2
NA
CLCN7
NUFIP2
CTBS
C4orf52
GAS2L1
CACNA1A
THUMPD3
PPP3R1
SUV420H1
CDC37L1
PCMTD1
CXorf23
GCNT1
NA
GPS2
SWAP70
NCSTN
NSMCE4A
TFCP2
MGC16275
CCDC107
LOC100131067
OAS3
SAMHD1
SNX7
RAC1
TFB1M
ORAI1
MNDA
TRA2A
ADCY7
NA
BRCC3
MATN1-AS1
GOLGA1
SMAP1
NA
STX16
PIK3C2A
MPHOSPH9
ZNF747
EXOSC3
CHD2
SSBP2
STXBP5
CNTLN
TMEM19
ZNF85
NBR1
TRAPPC13
SMC2
HMGN2
STAT2
ZNF562
KLF7
ANKRD12
NFATC3
SH3BGRL
QTRTD1
MRPS12
CREBRF
CCDC66
SLC10A3
LOC285835
ITM2B
TATDN3
TMC4
DHRS9
LOC646014
PTPRA
SMC6
NA
MAPK14
BCKDHA
NME6
TACC1
ARSG
NGLY1
ARHGEF40
PPM1A
ZNF818P
ZFPM2
HOXB2
CACUL1
NUFIP2
JAKMIP2
COMMD5
NA
TMEM129
KIAA2026
PIK3CG
NA
CPVL
DCAF5
NA
NA
LOC440434
NA
IL13RA1
DSPP
CCDC94
DCUN1D1
CKS1B
USP3
PHF15
CXCR2
ZNF469
MKRN1
BRAP
ANKRD44
CBR1
DUSP11
NA
NA
TXLNG2P
PSEN2
MSL3
CUTA
NA
PHF21A
DCAF11
IGF1R
NA
CASP9
ASCC1
ARSB
RSF1
TMCC1
REV1
NA
NAA60
TMEM106B
LOC100508120
HLA-G
MRP63
N4BP2L1
NA
EDNRB
MSH6
RALBP1
FKRP
RALBP1
KLHL9
NA
NA
YAF2
TMEM254
MDM4
PAK1
TMEM248
BST1
GATAD1
SEPSECS
EHF
TEX264
SWAP70
KANSL2
MYO9A
DTWD1
HNRNPA1
ZNF561
AKAP8L
CACNA1A
CR1
PUS7L
SAYSD1
WBSCR27
SAFB
NLRC4
PAQR8
SIMC1
TRAPPC5
NA
ZNF217
TFPI2
RPL13P5
HGF
STX4
NA
NFE2L1
GCC1
PURA
AGGF1
NA
NA
NA
BSDC1
AZI2
ZNF649
NA
ST8SIA4
PGGT1B
BCL9L
PPARA
ACSS1
SCAMP2
NA
WDR55
RBBP5
KLHDC7B
GLUD1
VPS18
NA
NA
SVIL
NTMT1
PLEKHA4
LOC100288911
DNAJC30
GLT8D1
MBP
ACTR2
LINC00657
NCF2
KLHL36
DHTKD1
NA
FAM129A
GPN2
ZNF45
NA
NA
NA
MRPS18B
NA
CPNE8
NA
CLEC7A
ARL2
DEDD
BTC
C6orf48
COX19
RAD50
FUNDC1
OLFML3
NA
DUT
PPM1B
SOCS6
PRCP
GTPBP1
NA
CYTH4
PTPRC
LAMTOR2
NA
RNF5
FAM53C
ATF1
RAB6A
CAST
AGAP3
IFI35
NA
RDX
GOPC
ZNF79
NA
MRPL43
TBCB
EPB41L4A-AS1
MOB1A
EIF4E2
MMP14
RB1
NFATC1
FAM104A
PLTP
MR1
ACAA1
KIAA1468
RFXAP
ICAM2
GAS7
HARBI1
COL1A2
CAPNS1
PSMG1
ZFAND5
ATRAID
BAG4
OGFOD2
BRD1
LOC253039
PCBP1-AS1
EXOSC3
ZNF765
PARP11
SUFU
CNKSR3
SUPV3L1
RPL37A
NFS1
ACOT4
NA
GEMIN7
SYNPO2
C20orf196
FOXP1
COPG2
ADAM10
NAV2
LRPAP1
SAC3D1
CLEC2B
ZNF18
BCL2L2
DUXAP10
PPIF
CMKLR1
LIX1L
NA
PEBP1
NA
PARP10
ZNF273
CTDSPL
ZCCHC6
HLA-F
HPS3
NA
TRPC4AP
MVB12B
POLR1D
FEN1
TIA1
TM2D3
ORC3
XAF1
TAF11
DSC2
TM2D3
NFATC2IP
ATPIF1
ALDH6A1
YIPF3
TNFRSF14
SUPT20H
SCOC
DCAF7
ZBTB32
SIAH1
WDR70
AP5B1
APLP2
COL4A3BP
NMNAT1
CCDC77
MMP14
NA
POLR1D
SAMD8
GATAD1
KLHDC8B
NDRG3
GTPBP3
SECISBP2L
NA
TMEM164
CNOT2
SBF2
MTIF3
CYB561
ZNF146
LOC100131015
ECI2
ETAA1
MARCKS
PLA2G15
STAP1
TEAD4
SRD5A1
SEPT2
NA
PAQR3
GPR137C
TRIM69
ARRB2
NA
TMEM59
FGFR1OP2
YTHDF2
GLTSCR2
C16orf88
TMLHE
MTHFSD
PCGF6
PSMF1
C7orf55
NAPA
NA
C5orf24
NA
RAB5C
PHACTR2
THUMPD3
CALCRL
C18orf49
PCMTD1
NASP
TRAM1
DFFA
FLAD1
SDAD1
REXO4
NA
SERINC3
CTDSP1
MKNK2
TMEM50A
ADPRH
FAM65A
NA
EPC2
MIIP
LOC730102
GLUL
CDC14A
ABHD11
MAVS
TUBD1
SYTL3
FBXO8
SLC35D2
TMEM187
POU2F1
NA
SLU7
SPI1
TBCB
TMEM107
MAF1
PNN
ASAH1
NARG2
ELAC2
NA
SIK3
RNF7
LOC100506098
C5orf28
RASSF1
FDFT1
ADCK2
SNAI3
WDFY1
UPF2
RNMTL1
LOC100144603
NA
MAN1B1
ZFAND6
ZNF784
SFI1
FMN1
TNFRSF11A
PCTP
BEST1
GOLIM4
CAMK1G
STAMBP
TNRC6B
C2orf43
LAMA3
NA
TFPI2
LOC100996344
AGXT2L2
NA
NA
RAD51B
KIR2DL4
ACRBP
PSMB9
NA
CTPS2
SMIM7
TERF2
VAMP3
APPBP2
NA
EIF2B1
CECR1
NA
ZC3H7A
CDK2AP1
LOC100506776
LOC148413
FAM198B
ANKIB1
ZBED1
RPAP3
ACCS
SPTLC2
GOLGA4
RNF7
ZFP106
OSGEPL1
TSPAN4
IRAK4
PTPN18
UNC93B1
LSM14A
GORASP1
COQ2
CDKN3
KLHL42
C15orf40
HEXIM1
ZNF592
ZNF585B
RHCG
NSUN5
TTC23
ECH1
ICAM4
PAPOLG
KDM1B
C7orf41
ZBTB38
ZNRF2
NA
TLR4
FRMD4A
DHTKD1
FAM200A
MAU2
SLC35D2
MAU2
HGF
GATAD1
RNFT1
PTBP1
NA
ZMYM6
SRSF4
SPATA2
C1orf21
MTRF1
NA
HOTAIRM1
NA
ASXL2
H2AFJ
SPATA5
CENPBD1
LOC440993
TBL1X
SMCR7L
FKBP15
CEPT1
WWP2
MAGEF1
TET3
BET1L
PDPR
WIPF1
TMCO4
MILR1
IRF5
MBNL3
SMARCC2
ZNF687
SLC36A1
ARPP19
FAM192A
UBR7
AGPAT3
IGFLR1
RABGGTA
AKR1B1
GLTPD1
NIPBL
NA
SIGLEC5
RNPEPL1
CPOX
LOC100505573
PEBP1
ABHD10
DALRD3
PWP2
ZNF12
COG5
MRPS26
ZBTB14
NA
SMIM7
LEPR
TNFRSF1B
AKAP9
NFRKB
SYT17
EIF4G3
FAM50B
FCGR3B
CCNG2
PRSS23
CWF19L1
DHX33
ABHD6
IFNAR1
ZKSCAN3
NIPAL3
DOCK8
C6orf47
NA
ZNF555
ADAM28
NA
COX15
NA
ZNF765
TP53
NA
DNAJB12
LRRC8C
NA
CWF19L2
TXLNG2P
MTF2
GSR
PPP2R4
CALCRL
CELF2
ZNF7
PEX12
TPP1
EXOC1
FTSJD1
C20orf112
C9orf72
GTPBP8
RGS3
NAT8B
CHURC1
FAM73B
CPT2
RPP25L
MED23
SMCR7L
TADA2B
ARHGAP30
EPB41
SMCHD1
TFCP2
SMC3
HECA
YIPF1
NA
NA
THBS1
METTL13
NA
RANBP9
MIRLET7D
NA
DHRSX
ZDHHC13
FAM120B
HMMR
NA
METTL13
RNF216
NA
NA
VAV3
LOC100505812
PLD1
LIN52
RAB3D
NA
GID4
TLK1
SPAST
TRAPPC6A
ZNF330
AMBRA1
FLJ38717
CROCC
TMEM185A
ACE
NA
NA
NUFIP1
PARP3
NA
DPEP2
LPP-AS2
REST
PSMD6-AS2
TSC22D1
C12orf65
GTF2E1
IFT20
ZNF626
GNB5
NA
FAM108B1
CASP8AP2
METTL13
GSTZ1
ZDHHC12
FAM134B
COTL1
LOC100996402
BLZF1
TMEM230
PUM2
NA
MTMR3
CARD6
PSEN2
GIMAP8
CLYBL
SYNE1
ZNF226
SIPA1
BAG4
ECHS1
POLR1C
CPNE1
BAG5
TMEM109
SPG7
GPATCH11
PCF11
HERC6
ARHGEF2
MUC8
UBIAD1
MAPK14
DHX8
SPG11
ARPC5
SAMD9
DFFB
ARF3
HINT2
HSPA14
SCAF11
ZNF268
PRDM4
NA
P2RY13
TMEM110
SELO
LENG1
ZNF337
WDR5
STK11
ARRB1
MLLT10
NA
NUP50
NA
TRMT1L
ASH2L
SETBP1
QKI
NA
CSTF1
ZNF138
CNOT2
NA
RFPL1S
GANC
EXT2
SNAPC3
DCAF7
MKL2
NA
SYT17
FAM168A
SMAD7
SETDB2
RCHY1
RDX
TPGS2
NGRN
NA
HSPB11
SUV420H1
NA
NA
TTC7A
SPAG9
OSBPL5
PBX2
TMEM66
FAM129A
GUCY1B3
TMEM167B
PAX5
SEPW1
NT5DC1
ENPP4
CCDC111
NA
ZNF2
ATXN7L1
ZNRF2
NA
NA
SLC35D2
TXNIP
C5orf24
NA
CALHM2
INIP
SNX14
PEAK1
CELF2
NPAT
NCAPD2
LOC401320
SNAP29
ARMCX5
NRDE2
IFITM3
LRRC8C
SLC38A9
RNF25
NA
C19orf48
CXCL12
SUV420H1
SPRYD4
ZFYVE27
WRNIP1
PRR11
BLMH
PLEKHA8P1
DLEU2
ACAP1
C5orf56
ZNF43
AGPAT5
EPM2A
NA
TRIOBP
SP3
LOC285074
IDH1
LOC388796
COMT
RPAIN
ARHGEF10L
PIAS3
VANGL1
SMCR8
FKRP
C8orf82
RPP14
NA
CXXC5
CHRDL1
RPRD2
DIDO1
IFI27L1
FAHD2A
PRPSAP1
TOR1A
MYL6
AKAP8
ALDH3B1
PPIG
NA
MAPK14
NA
DNAJC4
PILRB
DEGS1
MOCS3
LOC100506714
TBC1D2B
SNIP1
TTC39C
CHAMP1
GOPC
USP22
SESN1
BIN3
RUFY3
SRPK2
LEPROTL1
KIAA1143
NA
CFD
SRD5A1
CXXC5
MPV17L2
CTSW
ARID3A
SOLH
AGPAT5
NA
EWSR1
GSN
CLEC10A
CEP97
RBM14
CD14
TOR1A
SNAPC5
NA
NCOA1
LEPRE1
ZFAT
PBX3
CDKN1B
ZNHIT3
MGC39372
NA
KLF6
ZYG11B
NOL12
CMTM7
CCDC12
IKBKB
LRIG2
JAK1
C17orf85
PRRG4
RNPEP
CLEC4E
NA
FAM111A
SQSTM1
MRP63
ATM
CDC42EP4
DIAPH2
SOCS4
ZBTB3
DOCK8
DCUN1D1
NECAB2
NA
E4F1
TMEM45A
RCOR3
NIF3L1
PRR13
TOP3A
TNFSF15
MAX
GNS
AKTIP
ZNF490
IQCE
CHPT1
HFE
AP5M1
SPPL3
NA
TGFBR1
FAM73A
RCC2
FBXO8
NA
TRIM41
DCAF7
CDC37L1
SPIN1
ERAP1
COA5
STAG3
PROSC
EHMT2
SMAD5
HMG20A
MED8
SERPINB7
SIRT3
NA
LOC100996255
STK4
NA
MSL3
BCL11A
FLT1
NA
IFI16
TAOK2
PPP2R4
DLGAP1-AS1
POLK
ZNF282
VCPIP1
PHF13
PPCDC
C1orf162
TMOD1
TMSB4Y
BRI3
CWF19L2
AIP
CCDC137
HNRNPU
MR1
PHACTR2
IKBKB
ZNF304
BCL6
PNISR
SERPINH1
CSPP1
RNF7
PAXBP1
ITGB2-AS1
POLR2E
ZNF207
MDH1
AEBP2
NA
C9orf114
ADAM10
FAM188A
GYG1
RBM15
TRIM38
UPF3B
LRRC37A3
ENTPD5
SETD5-AS1
GNAS
TRIM47
TMLHE
FNBP1
MLLT10
CAV2
TNRC6A
USP38
RBM48
MAPKAP1
ZNF585A
VSIG4
ERI2
NAAA
CYB5R4
PPAT
CARD14
HIATL2
MPG
AKAP11
FKBP15
TBC1D5
PIP4K2C
NA
C19orf25
HNRNPA2B1
NA
TFDP2
HSPB11
DNPEP
ARHGEF1
NIPSNAP3A
FMNL2
IFNW1
ZKSCAN1
MAP3K2
CCNG2
TXLNG2P
MTERFD2
ALG1
PRDM15
MCM2
DOLK
APH1B
FKBP1A
LOC643072
CTDSP2
NA
NADKD1
ACAA1
TGFB1
TMEM164
SPPL3
SLC6A12
MLL5
MBP
MAML1
KHDRBS1
UBE2R2
SIGIRR
ZNF133
LYSMD2
NA
DBF4
DOCK10
ZNF561
CLN8
TRAF3IP1
ASB16-AS1
RSBN1
ZNF514
PELI1
ZNF622
AGPS
TMEM251
NA
IST1
NA
EEPD1
TAGLN
NA
SLC7A7
EXOSC3
CD99L2
FKBP15
NA
MS4A14
F11R
HLA-F
THRAP3
CCDC126
SS18
SFT2D3
NA
DCTN4
TTC28-AS1
SLC24A6
BUB3
MTAP
NA
RIMKLB
TRIM6
EID1
PHKA2
NA
PHF14
HLA-C
MALAT1
LOC339803
SUCLG2
CLEC4D
RB1CC1
TINF2
IL17RA
S100A6
TAF1D
PRKAA1
TLR4
QKI
HNRNPF
NA
ABRACL
NSUN5
SUPT20H
FAM65A
TLE4
NEDD9
SELENBP1
DPF2
PPARGC1B
IDO2
NA
SCIN
CCDC97
CD46
PEX2
NDRG3
CLCN7
ADSS
HSPA14
NA
MED28
TOR1AIP1
NA
SP100
FBXO33
CDAN1
NA
RBM33
FOXN2
CLEC4D
ATG7
RANGAP1
MCPH1
RAD21
ZNF416
HMGB1
ARID5B
LRRC47
WDFY1
MRPL10
NA
CTSC
GPX4
FTSJD2
SNX29P2
CD164
MTPAP
H2AFJ
C5orf56
PURA
TMEM55B
EXOC6
ZNF813
SART3
NA
PLXNB2
IL17RA
SLC25A20
TMUB2
P2RY12
NDE1
USP5
NA
WIPF1
ARAP1
AKIP1
AIFM2
APOL1
XPC
NA
FUT8
CDYL
SEPT6
PAN3
CARD8
HBP1
ZNF223
TMEM203
DNAJB2
CDC42EP4
QDPR
ABHD5
METTL7A
BLVRA
CELF2
SNW1
ZBTB24
GALM
RORA
ZNF224
NELFB
PTPN9
NA
ZNF37BP
NA
LAMP5
NA
CD99L2
ICA1
NA
MEF2D
RIMKLB
NFAM1
DCTD
MED28
RNF8
ITGB8
ABTB1
FBXL17
NA
SMG8
NFIL3
SLC23A2
RAB40C
MCM5
ASH1L
AKAP13
MTPAP
NA
CA11
CHKB
TAF8
C1QA
OTUD5
ZNF550
TBC1D22A
ECHDC1
RMND1
SUCLG2
TRIM44
GZF1
DOCK9
ZBTB18
HLX
OSCAR
TINF2
NA
ADRBK1
MCPH1
ZZZ3
PAPOLA
EPM2AIP1
TAPBP
IL18
SYK
C18orf21
SFPQ
NA
NA
OSBPL9
NA
AP1AR
C4orf29
CXCL13
CTSD
ARSD
NA
FKBP11
RSBN1
NA
LPAR2
PHKG2
MRPL40
TXLNA
YBEY
U2AF1L4
ZNF675
LOC100507632
SMIM7
IL17RA
SCARB2
PRDM1
MN1
C9orf78
STX6
PDK3
KLHL12
NA
C9orf85
OTUD1
CPT1A
ZNF615
TGIF1
TUSC2
MRPL44
SLC22A18
ZNF22
CAPN3
FAM210B
ARFRP1
MDM4
GTF3A
ZNF768
PURA
ERF
AP5S1
SELO
ZNF341
MS4A6A
RRAS
NA
GSTK1
PRKD2
NA
NA
CUL4B
MDFIC
PDCL
FXR1
SIRT1
PSMF1
SCOC
LAPTM5
ERVK13-1
NOSIP
KCNK6
C11orf68
LAMP2
VRK3
MRI1
C5orf22
LOC595101
WIPI2
NRM
XRCC6BP1
ANAPC13
CYBASC3
MCEE
STAT5A
CLPX
CWF19L1
TMEM14A
TRIOBP
NA
NA
PPARGC1B
TBC1D5
ZNF141
LIN52
PDDC1
TMEM50A
LOC100505573
FOXP1
NA
KDM3B
NA
NA
MPHOSPH8
NFIC
INPP5K
SNN
SNAPC3
ARID1A
SMAD3
MED28
WHSC1L1
IL16
HAUS1
GLE1
KDM3B
ZNF148
POLR2A
NA
SUCLG2
EXT1
ZNHIT2
AES
ZBTB33
MICAL1
FANCI
TET3
NA
CASP1
GAB1
ARID4A
USP34
C17orf80
ORC5
CTSC
C19orf52
UPF1
NA
NA
FLAD1
TNFRSF9
NUDT18
PPP2R5A
MSANTD4
NA
NA
LETMD1
FLVCR2
ANKFY1
SFR1
BAIAP2
SH3KBP1
LOC729683
GPATCH2L
SLC20A1
ZNF326
MAX
RABGAP1L
LARP7
NFATC2IP
NFIC
C10orf2
ZNF473
NA
NA
PSME1
TMEM63A
CHD6
LRRK1
ARGLU1
LRRC8D
SDSL
NA
SELPLG
NA
ZKSCAN5
USP20
NA
RPUSD2
TRMT5
MRPS18B
NA
NA
TTF1
KANSL1
ANP32A
TOR1AIP1
SAP30L
PHF3
CNOT4
SLC25A19
LPCAT4
TSPAN4
LRRC28
ZNF273
WDR1
NA
AMICA1
LOC202181
MFSD8
NA
BCL2L11
MED6
SP1
KIAA1432
METTL25
TBC1D13
XAB2
ZBTB7A
IKZF4
ZBTB2
AZI2
SOWAHC
ABHD10
NA
BAG5
DVL2
ZMYM2
NA
VPS39
ZNF526
PLD1
NA
ESCO1
ACAD8
LSM11
ZNF605
TBC1D4
PSMF1
CTCF
NA
RNPC3
LOC100507463
ALS2
ZNF786
GLTSCR1L
TSPYL1
ZNF268
TANGO2
CRCP
EXOSC2
TOE1
RUFY2
MBP
COMT
NA
LOC100507117
RPP38
ZNF592
GAS6
PRKD2
TNFAIP8L2
XPO1
GUCY1A3
FZD4
GLUD2
ZNF230
C14orf80
LARP1
ZNF451
SYNPO2
CARHSP1
NDE1
ZNF174
PHLPP1
ZMYM2
QSER1
TRIM32
DUSP28
ZBTB34
NAPRT1
SLC35E3
PLEKHA2
FBXO4
AMIGO2
CAST
DECR1
LAIR1
ZNF629
TSPAN33
F11R
NAPA
NA
FIP1L1
ABHD12
ZNF148
ARHGEF2
THAP9-AS1
TLL2
CNOT7
ZSCAN16
CSTF1
SLC16A6
DOPEY1
TMEM138
SH2B1
TTF1
RHOA
SNRNP35
RIN1
HSDL2
NA
TAF15
LINC00339
ALOX5
NA
CNPPD1
SIN3A
NA
SYK
BBS4
TAOK1
PDPK1
TBCEL
NA
CBFA2T2
NA
CTC1
TEP1
ZNF302
ZNF627
TBCC
COL1A1
C5orf54
ELP4
LTB
CSF3R
FANCL
GRN
ZYG11B
SERPINI1
SCAF4
HERC4
MANEA
SASS6
ANO5
NA
CABP4
PTBP3
LOC387723
LOC100134229
CYP4V2
MARCH2
ARRB1
NA
ZNF440
CASP1
CMKLR1
ZMYND8
NA
CD99
MPLKIP
FLVCR2
WNT5B
LRRC8C
MAVS
MED25
NA
COMMD5
DDX20
FLJ10038
PPCS
NA
ANKRD27
CEP68
GLG1
RBCK1
CTNNA1
PELI1
ARID4A
TMEM154
GAS7
ARL14EP
RFX5
SLC2A8
TMEM9B
NA
MKLN1
IKZF4
IK
FBXO33
SEZ6L
MTCP1
COA5
CYHR1
CD99P1
SMEK1
COMMD5
SDHAF2
AGPAT2
FAM126B
TPRA1
DEDD
TTC7A
SLBP
PLD1
CFL2
GLTSCR2
NA
CCDC51
BSDC1
NUSAP1
GPR183
TMTC4
KPNA5
AP1S1
ZNF43
SCAND1
GNS
RAP2B
GMPR2
TK2
RREB1
NR2C1
MTMR10
DCAF17
COG5
TRMT5
ARID5B
NSMAF
PIAS1
NA
NA
NSMCE4A
NA
NA
CASP1
TBC1D4
NA
ATP2B1
MAP3K14
PARP1
TMEM63A
AKIP1
ZNF879
RFC1
NA
POLR1C
ALOX5
CEP68
FAM134A
PIGB
SSH3
RHEBL1
PGGT1B
GABBR1
RNF220
ZFYVE26
PTGIR
PRDM4
DHRS9
ATM
ZNF93
TP53RK
SS18
PWWP2A
VCPIP1
SLC26A2
MARCO
ZNF79
GLB1
RNPC3
CEP76
MLKL
CPSF2
GOPC
NA
BLVRA
SLC8A1
NA
MAP3K6
KCTD3
BCL2L13
GRN
CALCRL
LNX2
REV3L
POLR3E
SMC3
ZNF589
SRBD1
ZNF142
SEL1L3
SLC17A5
PNISR
IL2RA
NA
MRPL42
ERAP2
EMC10
UBTF
HEBP2
QKI
SIAH1
S100PBP
PLEKHM1
MED28
GAS2L1
ZNF234
EXOC3
THAP9
ALKBH4
NA
MAEA
LOC100507054
NA
RENBP
PAAF1
GYG1
PHF20
ZNF516
WWP1
NA
RHOB
QKI
MLL
NA
TLR4
FGD5-AS1
NA
TMEM159
RASSF4
SNX20
UCK1
RNASEH2A
ZNF75A
KIAA1468
AGXT2L2
NA
IER5L
DHRS4-AS1
KLF3
SDC3
GOLPH3L
NIT2
PLEKHA3
NA
BCL11A
ZSWIM7
BRF2
NAGLU
NA
ORMDL1
TFEB
EEPD1
ZNF780A
MTMR3
MSL3
ATG4C
ABHD12
LOC153546
RMDN1
METTL3
P2RY6
ZNF222
EIF2AK4
TTC7A
GIMAP2
SLC7A6OS
RREB1
CHTF8
NA
KIAA1586
NA
ARID1A
SYNPO2
GUCY1B3
ZNF33A
L3MBTL4
EPC1
RFX7
FAM134A
RBM17
NA
NR1H2
ZNF137P
POLR3C
CDC40
NA
MKI67IP
ZFYVE26
SZT2
EID2B
PRKCDBP
LOC100129104
SIRT5
ADNP
NA
OSBPL10
HUS1
FOXP1
PAXBP1
AVPI1
PXMP4
SETDB1
NA
TIRAP
NA
IL12A
NA
EPC1
SMC3
RBM15
ZNF442
PGRMC1
NA
NA
THTPA
NA
NA
SOCS2
CDK9
CENPBD1
PDP1
NA
FOXP4
PSEN1
SLC9A3R1
ZNF691
NCK1
MCM7
ZNF32
CREB3L2
REPS2
SNX11
LANCL1
NA
HNRNPA1
PRMT2
ATPIF1
HNMT
CCNG2
CAPN3
SPTLC2
VIPAS39
NA
ATXN3
PUM2
POGK
CDIPT
FLJ20021
FAM134B
TMOD2
NA
NA
IDNK
SIDT2
ZNF611
TSC22D1
OGT
COX15
NA
GPATCH2
RANBP9
FKBP11
CNBP
CHMP4B
CEP250
ATXN7L3B
CAPN7
NA
NA
MAN1B1
PHF16
SYK
TMEM19
HPS3
NA
CYB561D1
ATG13
GRASP
CSNK1G2
PIK3R5
NA
ZFP69
DDX20
GAB1
HCRP1
NA
DTNBP1
FRYL
MRFAP1L1
ZRANB2
CCDC85B
NA
CCAR1
GRN
EHD4
TMEM179B
RRN3P1
RAP2A
SSH1
RWDD3
SEPW1
C5orf24
ISCA2
ZBED1
CCR5
LOC284242
SH3KBP1
ATP8A1
MAP2K7
LOC100653149
ERAP2
NA
HNRNPA1
NA
ZNF559
CAPRIN1
GLG1
CCDC50
BRAP
TRAK1
GALM
PAIP2
KIAA1467
TPGS2
DIEXF
CLP1
MCRS1
EPHB2
POGK
UBTF
TPRG1L
LYZ
ARHGDIA
RGAG1
SYNPO2
METTL21A
NA
TNRC18
ZNF207
METTL14
PHTF1
CSNK1G3
METTL3
FLJ35390
NA
ZNF529
MED11
ARID1A
NA
ZNF394
MSL1
CRBN
RFC5
CSF3R
ELP6
NMRAL1
H2AFY2
ATXN3
ZNF44
AGO4
ZNF500
GNAI2
DNTTIP1
NA
CSNK1G3
NA
TP53I3
FLJ44896
PRKAR1A
FAM175A
UTP23
MLYCD
ZNF133
MYO1F
OXR1
STX17
NA
FN1
STAP1
PDCD2L
RBM12B
UBE2G1
ZNF467
N4BP2L2
NEK3
BBX
UBE2L6
NGRN
EIF4E3
LUC7L3
NA
SEPT6
RNF34
MLLT10
NA
NA
PRKAA1
DHX40
ECT2
ANKRD44
APOBEC3F
TRBC1
RANGAP1
ARAP1
MOAP1
CTLA4
ZEB2
DDX28
ZNF767
ZNF174
DYRK2
ZNF616
JAG1
PAIP2
FAM134A
DTNBP1
NA
FAM134A
NCOA4
MBP
LYL1
INTS7
RAD9B
ZNF253
TTC31
CNPPD1
STK4
GRIN3A
LINC00158
OPA3
METTL9
NA
TNRC6B
DUSP3
MDK
EIF4E3
CCDC146
PNISR
U2AF1
NA
KRI1
PIPOX
GGA2
SIDT2
GSPT2
TMEM87B
BNIP3L
FLI1-AS1
AHSA2
ISG20
NHLRC2
CALHM2
DUSP18
LIAS
RBM43
C22orf39
DHX58
ZDHHC7
NA
WWOX
HAVCR2
ARAP1
IL10RB
GCC2
RASA3
TRIM38
ZNF322
RBM33
RBM48
NA
ZNF581
BOLA1
KIAA2018
ATG14
ZFYVE1
ABCA7
ANGEL2
DHX33
TNRC6A
TRIM44
VAV3
FAM24B
PPP1R21
KBTBD4
PPP2R4
CDK8
VHL
STAT6
TMEM66
ZNF449
DDHD1
FBXL15
COG5
ZBTB47
NA
PER3
ZNF738
ZC3H7B
CASP8
NA
CEACAM21
RPS6KA5
NA
NA
NA
GLG1
PTRH2
MAP2K7
MAP3K3
JAG1
SYF2
LOC202781
ARHGAP19
NA
ACTA2
SELRC1
TNFSF8
STX16
LRRFIP1
GSTM4
SMCHD1
NA
NFX1
NHLRC3
TMEM87B
ACSF2
MED29
DHRS9
DTD2
DNAJC14
ZNF701
ROBO1
NA
LOC554206
SPTLC2
TMEM80
RNASEH2B
ADAP1
CCDC101
ZCCHC17
CYB561D2
FBXW4
NA
PLEK2
B3GNT1
ZNF644
GZF1
ZNF419
TPD52
ARID1B
LPCAT4
AIP
ZNF420
PGBD3
GGA2
NA
PAN2
LOC728392
GPR82
NA
HTATIP2
NA
PRLR
ZNF696
NA
CTLA4
ZMYM6
UBXN7
PUSL1
RGS2
EVA1B
STOM
ECHDC1
RHEB
NA
PHF3
NBR1
ZFYVE1
MADD
WDR5B
NA
WAC-AS1
POLD3
FAM178A
PES1
NA
NA
LOC100507540
ARID1B
DOK2
NA
TCHP
ATG5
NA
SEC14L1P1
NA
NA
LOC93622
PRUNE2
NUMA1
ZNF567
UNC93B1
NA
PRRC2B
ZBTB26
VCPIP1
ATXN7L1
CRYZL1
NA
CR1L
GPATCH3
RBM14
ZNF763
BTD
GPRIN3
LOC100507303
GALT
CRAT
CYP4V2
SH3TC1
RTN1
PAK1
NEXN
HKR1
XPO7
HTATSF1P2
TIMELESS
ZFX
BASP1
CMAS
C7orf55
LPAR5
NA
ZNF224
ZNF764
C1orf109
PEX11B
DAZAP2
AAMDC
MADD
WIPF1
CHD2
NA
DDHD1
GIMAP7
NA
CHD9
ZNF600
TFB2M
NOTCH2NL
NA
NA
NA
ADAP2
CCL19
HELQ
SMC6
GDE1
HSD17B11
PPARGC1B
IFNL2
LRRC69
PHF15
BCL2L13
DKFZP586I1420
POGZ
SETD5-AS1
ACYP1
ZNF398
CPNE3
SGK223
C14orf93
FUT10
GPR82
SNX30
FBXO5
NA
DHX8
DGKQ
ALKBH8
NA
RUSC1
CLEC7A
SLC35F6
C2orf68
TNRC6B
GOLM1
ZNF354A
YDJC
IMP3
ASGR1
HOTAIRM1
NA
NA
LOC654433
ZNF3
SRD5A1
C15orf61
TMEM164
SECTM1
CNPY3
TRIM35
ZFYVE19
CNBP
DERA
SNUPN
C19orf68
AFF4
AZI2
KLHDC3
GAB1
NA
RWDD2B
TAF5
TUBD1
NA
NA
ZNF224
TUG1
MFSD5
AP4B1
FANCF
NA
ARL4D
AAMDC
MAST3
NA
NCK1
NOTCH2
SCAND1
PCNT
NA
NA
SDHA
CCDC132
EHF
LOC100506922
ALOX5
EHHADH
ARRB1
GALNT2
SETDB1
FECH
CCDC14
CTLA4
RPP25
THRAP3
RNF166
ZNF512
SPSB3
SOCS2
SIGLEC1
WIPI2
POLR3C
NA
GART
C14orf119
ANKRD44
MGC16275
FAM179B
CGNL1
NA
TMEM19
PIAS1
NA
HBP1
CD37
SNN
CLECL1
ZSCAN29
ASH1L-AS1
ZNF343
NA
NA
OXR1
DOCK8
NIPBL
ZNF383
ZNF253
NA
ARHGEF18
ZNF12
HTATIP2
MON1B
BAG4
HMGCL
LINC00537
ASAH1
POLR3GL
ISG20
MAFB
OCEL1
CAPRIN1
NA
CD2
ASPSCR1
JPX
BBX
SDHAF1
RNASET2
MED8
ATF6B
LY6E
IQSEC2
FAM122C
ULK2
ATG13
KAT6B
CNOT10
JAK1
KIAA1009
NRP2
PRKAB2
NCOA2
SETDB2
ZNF555
AKAP10
IVD
TSPYL4
FUT8
LEPROTL1
DHX40
NA
TFEB
PLBD1
DHRS1
TTBK2
MRPL34
NA
C5orf56
NA
HPS3
ERAP2
DNAJC9
WLS
CASP1
PCMTD1
CPNE8
ITGB7
LOC100507535
SEPP1
SCRN2
DGCR2
C9orf156
PHF23
VCPIP1
DCUN1D1
CAMK2D
PTPRJ
NA
ZNF226
ASF1A
VANGL1
SERPINF1
TNFSF4
FECH
NA
CTDSP2
POLR1B
C12orf65
NA
LOC253039
ZBTB7A
ANG
WDR48
ZNF587B
PRRG4
EVA1B
ATP2B1
POLR3K
ZNF441
AGO4
SP140
TMEM219
ATG13
ZSWIM3
FRMD8
HYLS1
FBXO3
TATDN3
NA
PHACTR2
SIN3A
LRBA
STAC3
ATG7
FAM76B
KLF3
TTC32
SPOP
HMGN4
PCCA
STX7
C4orf27
GLCCI1
ANAPC5
PTMS
LRRC43
HRH1
NA
ARSD
ZNF16
WAC
ZNF182
DIEXF
NA
GAS6
BRWD1
KLHDC3
ITPR1
MED21
STX17
OBFC1
NA
PIGB
LOC100505549
LPXN
WSB1
CKAP2
UTRN
GGA1
SPOP
CRIPT
VIPAS39
ANKRD13D
ZNF12
PGM2L1
AOAH
PWWP2B
FLOT1
MMP14
BHLHE41
RXRB
MED20
NA
NA
LPIN1
NACA
PSMG4
CRIPT
NA
C5orf30
SNX11
KCNE3
KIAA1598
NA
NA
HFE
ZFC3H1
PRKAG2
C11orf71
SPG11
NA
NPHP3
TOX4
NA
CEP120
PYCARD
PNISR
SSH2
CRBN
RARA
STAM
PPP2R5D
NA
IRF2BP2
MGME1
NA
BRCC3
SCIN
LOC285972
ZNF791
NA
TBC1D13
SEPHS2
ULK1
CUL4B
NA
PHF12
NA
SQSTM1
USP1
HSD17B1
OGFOD3
H1F0
TP53TG1
RIPK3
IL12RB1
NA
NBPF1
SLCO5A1
MCM5
ECHDC1
FAM45A
NA
FYCO1
KNTC1
NA
JAG1
ELF2
MALAT1
ZNF397
RTN1
MNT
MCM3
GGPS1
MBLAC2
NA
HEATR3
SLC8A1
CDCP1
FBXO25
ABCD1
EVI2A
THAP11
GTF2IRD2
ATG7
GUCY1A3
SCAND1
PEX16
N4BP2L2
GTPBP10
ZNF718
PHC3
LMBR1L
DDB2
STX7
CSNK1D
ZNF175
C8orf37
CAMK2G
NA
HEATR6
KLF7
TP53TG1
PRUNE2
LMBR1
KCTD12
COL4A3BP
OTUD1
NA
BTD
LAIR1
CD46
PBX2
KIAA2013
RASSF3
CAMK2D
C20orf111
KIF23
GNB5
GPANK1
LOC101060147
PTK2
UBA7
ZNF671
YPEL5
ZNF652
PQLC3
N4BP2L1
ZSCAN21
PSPC1
SRSF7
NA
FAM178A
METTL14
CDYL
CAMK2D
SCAMP1
KCNMA1
UBE2G1
MAPRE2
NA
NA
SIGLEC1
NA
NADKD1
ZFAND6
NA
RAF1
GART
ACSM5
ELL
RNF113A
NA
CRIPT
C1orf63
N4BP2L1
POLK
CBFA2T3
MRPS25
NA
TUG1
GSPT1
MAT2A
ECHDC1
SNAPC5
C11orf45
PLA2G4C
STK3
NA
ABCA1
GLMN
STS
CASD1
GCLC
C20orf111
NIPAL3
ZNF606
PIGV
ZNF791
BAHD1
PILRA
DCAF16
NA
C3AR1
HECA
EPDR1
HEBP1
ZNF83
ADAP2
TMEM80
NAPEPLD
NUPR1
IFNAR2
TADA2B
FAM118B
NA
NA
PLEKHH1
ERCC6
CCNDBP1
KLF16
USP4
TBC1D15
GALNT10
HAUS8
CD200R1
PSMF1
NADK
RAP2A
SMARCA2
METTL8
DSP
ZG16B
TPBGL
OSGEPL1
MAP3K3
PSMB10
BBX
UBA7
TAF8
SEL1L3
TRIM38
DCAF12
NADK
MPPE1
ZNF445
OXR1
KCTD12
MARCH1
ATG9A
SLC7A8
GRIN3A
CROCCP2
RNASET2
GNG11
NA
PATZ1
ZNF211
BTN3A1
PRUNE
MOV10
HLA-E
IFNA5
PHF3
NA
NA
PPP1R3B
PRAM1
GPATCH8
UBN2
NDE1
SLC40A1
BBS2
ERCC5
CD163
LOC642361
VWA5A
CD200R1
TOR3A
GAS7
IQGAP2
PTAFR
BTN3A1
DDX24
RNF130
NA
NA
TMEM186
LIN37
ZSCAN26
TMEM42
NA
PTER
GALNT2
TNRC6B
ODF3B
GDAP1
SNX20
KRBOX4
NA
MS4A7
C10orf54
ATG2A
RNF103
SETDB2
ARHGEF40
FTSJ2
CEP63
DIEXF
GGA2
DIDO1
FAM210B
HSH2D
LOC100505812
TK2
MEX3B
HIRIP3
FGD3
FBXL20
RREB1
NA
KDSR
IRS2
DNAAF2
CAMK2D
RCCD1
ZBED5
GMPR
CXorf24
NA
NA
CASP2
EIF4E3
ARRB1
GIT2
C10orf54
NADK
PROSC
ZBTB3
RAD51AP1
RPL32P3
HTATIP2
MAF
HNRNPD
IFNAR2
CREBZF
TMF1
ZNF862
DOPEY1
FBXO9
C12orf76
PHF3
LOC440149
RNASET2
EPHB2
ZRANB2
NA
NA
ZKSCAN4
IL17RD
PLEKHM3
PBLD
BBX
ASRGL1
WDR45
NA
CDC40
ALG10
RNASEL
ZC2HC1A
TMCO6
MED21
C14orf159
TTC21A
RNF135
ACSM5
GMNN
CNOT8
USP4
PGPEP1
NA
NA
KDM5B
KLF5
NA
PTK2
FLI1
NA
NADKD1
EPHB2
POLB
MOV10
NA
ZNF557
AGO4
PILRA
VOPP1
KIAA0907
MGA
DNAJC7
PIGV
ITGAL
ZNF14
GRAMD1B
ITIH4
CSRP2BP
WWP1
NA
KLHL18
BTN3A3
FPR3
DEFB1
TUG1
TAF8
AKAP10
OXLD1
ANKRA2
NFS1
ADD3
ZNF576
CCDC28A
SCARB2
ZNF565
IFNA17
ZDHHC2
FTSJ2
SMARCA2
ATP5C1
PTPN18
NA
IKZF5
DDX24
RAB13
PHF17
CACNA1A
AHSA2
NID1
GCLC
HMGN4
PHTF1
ZNF266
KDM5B
AKNA
TRIM23
GLT1D1
NA
KLF13
INPP4A
PRKAB1
C2orf68
TRAC
NOTCH2
ATM
NR1H3
CCDC170
HRASLS2
CSPP1
CFB
NA
GIMAP1
BBIP1
CNOT4
RCSD1
ELF2
NA
NA
ZNF589
HMHA1
IFNL1
MSRB2
MRPS18C
LSM14B
FAM53A
N6AMT1
IKZF2
PECAM1
GSDMD
TNFSF8
GAB3
ERP29
DCP1B
PPP2R5C
ZNF670
YPEL5
PAM
MAFB
CD300A
C2orf68
GIMAP1
ZC3H12D
HS3ST1
NFAM1
NA
TNFSF13
CYP2U1
GLUL
NA
NPAT
NA
GINS3
NA
POLG2
ARRB1
USP30-AS1
CEP76
AKAP10
CLPX
TAPBPL
BACE2
WBP1L
RCBTB2
ELK3
KIAA1704
SLC22A16
ZNF746
NA
PHF3
RMND1
LOC284926
RNF135
ATG16L2
TSEN34
ZNF500
LINC00304
NA
GIMAP1
CHEK2
NCF4
NFATC2IP
ZFP36L2
NA
NA
UVRAG
ASCL2
ARRDC1
NA
ZBTB48
MPPE1
IFNA7
GALK1
CARD16
MLXIP
SETD6
ZNF823
DIS3L
CYB561
RBM43
NA
C1orf132
C14orf1
RCOR3
BRD8
CAPN3
REPIN1
PTER
AKAP7
LRBA
NADK
CEBPA
SERPING1
PPM1A
CHMP1B
CCDC132
TNNI3K
NMRAL1
FBN2
LEPR
IKZF5
VMP1
ZNF398
SCAPER
ZNF638
CCNG2
SPOP
NA
PAPOLG
NA
TPD52
HOTAIRM1
TRIM31
NA
ZDHHC4
IRF2BP2
TRMT12
CLEC2D
DCAF16
PRSS23
ZNF638
TIGD7
MPHOSPH8
MEGF9
CITED2
PHF23
MAF
NA
SLC8A1
C7orf31
RPS6KA4
ARMC7
MANEA
LY86
SIRT7
IFI27
RASSF4
IGFBP6
CLDN23
PCNA
LOC100505549
ABCA1
WLS
MOB2
HACL1
NA
ZNF319
WDR45
BMF
MAPKAPK5-AS1
SLU7
UHRF2
FKBPL
NA
ZNF235
MAF
BBX
IFITM2
NHLRC3
C19orf54
MS4A6A
MAP3K2
NEXN
NA
ZNF641
CEP63
TMEM173
ZNF385A
DSC2
ADORA2A
NA
KBTBD4
IFNA2
PPP2R5C
SMAD5
ANKRD10
CDC42SE1
SLC12A9
ZNF420
GDE1
BTN3A3
BBX
CCDC109B
FLVCR1-AS1
OMA1
IFNB1
EMILIN2
ATG7
STAT1
NA
RPS6KA5
NA
SYK
CASP2
RPP25
ARSD
WIPI1
KLF13
ADAP1
HSF2
NA
PHF17
IFNA4
CFL2
ODF2L
SEPSECS
RANBP9
POLI
MARCH8
C17orf80
GABARAPL1
HMGN4
NA
NCF4
NBR1
NA
PSIP1
ANKRD32
MAPKAPK5-AS1
ZNF75D
NOTCH2
IDH2
ETV7
GGA2
NA
HEXDC
INPP4A
PRPF38B
FANCF
IFNA21
MALAT1
CYBRD1
TRIM38
ATP2B1
PRMT10
TAPBPL
TUG1
C14orf28
DCAF7
SKP2
TTC39C
GPBP1L1
RANGRF
KLRF1
NA
ZNF564
NA
DOCK10
NA
NA
TTC14
NBR2
PHACTR2
NHLRC3
RAB11FIP1
HIST1H2AJ
MS4A7
SOX12
SDHAF1
NA
RBM4B
PIK3AP1
HIST1H2BK
ADD3
CNPY3
NA
C5orf4
TAP2
APAF1
HIST1H1C
NA
CLEC2D
CFL2
TXNIP
NA
NA
BRF2
FGD4
TRPM2
LRRK2
PCMTD2
ZNF688
DOCK8
IFITM1
PLEKHA2
HAUS6
STOM
FFAR4
NA
TLR5
ZNF740
GATC
CUL4B
TLR3
SNTB1
B3GALT4
SFR1
LRRCC1
TXNDC16
AKIRIN2
OXLD1
PCGF5
WLS
NA
MFNG
CLDN23
GABARAPL1
FES
UBR5
NA
NA
ZNF362
MGEA5
LOC100288637
MTPAP
IDH2
SLC23A2
GLCCI1
ZNF680
TBC1D2
CEP152
SWSAP1
FLJ31306
DNASE2
ZNF512
THYN1
IFNA10
C11orf71
MANBA
NA
METTL18
FAM134C
ZNF142
ATF7IP
SETBP1
TMEM173
NA
MARCH1
LOC100996870
PTAFR
NA
NADK
YPEL4
C1orf63
KIF13A
TXLNG
ADCK3
RMND5A
MT1M
SRGAP2
FAM105A
NA
WAC
ADD3
NA
SGSH
CNOT8
STAT2
RGAG4
MARCH1
ZBTB44
ITGAL
NA
TADA1
KLHDC2
TBRG1
TRIM68
IFNA8
KDM5B
MAP3K1
CIITA
ZNF569
SP1
IFNA16
SNTB1
C17orf100
ZNF280D
CNST
NA
IFNA14
CENPC1
ZBTB4
BLOC1S4
NA
GALNT10
KIAA0922
ZNF302
NA
ENTHD2
NA
PRKAG2-AS1
ZBTB44
NTNG2
PAQR4
NA
GIMAP4
EAPP
TRIM8
DAGLB
PPP1R21
FRMD4A
PBXIP1
CYB561
CHMP1B
DAGLB
TLR1
GPR65
NR2C2
FGD4
RAB38
NA
MPEG1
BBS12
PSIP1
RNASEH2B
MAT2A
ZBTB4
ZNF493
NA
NA
NA
DHRS12
DIDO1
GINS3
BTD
MIF4GD
CEP192
SGSH
FAM53B
CEP19
RAB32
NAIP
CDKN2AIP
SLC16A5
CUL4B
KIAA1522
NA
YPEL1
ZNF700
FBXO5
IFNGR1
PAM
CXCL16
ZNF443
ZCCHC7
LFNG
CITED2
LRRC4
IRF2BP2
CNOT8
FLJ31306
SPSB2
DENND1B
SAMD4A
NA
BORA
AGTRAP
GLUL
LOC400099
AGTRAP
CYSLTR1
SPTLC2
ZNF503
ZDHHC2
WIPI1
DEPDC7
CD300A
N4BP2L2
TMEM229B
NA
NA
LOC152217
RPRD2
TRIM52
PLK1S1
ARHGAP15
RPS24
TMPO
NA
NA
MGEA5
PECAM1
PARP15
SCAF11
PTAFR
MEGF9
CDKL1
NA
NA
TIRAP
C17orf103
OSBPL1A
LXN
ZNF438
NA
PAM
PLD1
GMDS
HRH1
ZNF317
MARCKS
THYN1
ZFP64
LOC100190986
TTC14
TRIM8
PIGS
TMEM144
ZNF785
MLXIP
FBXO32
TP53INP1
ZNF655
TMEM216
FRMD3
FAM13A
STON2
IL10
FOXJ2
ZNF256
TOR3A
NA
PPP2R3C
HNRNPU-AS1
TREX1
SLC39A10
YPEL2
NA
MIF4GD
SEPSECS
SMARCA2
RBM48
NA
JMY
JMJD1C
ARSD
MAP3K1
ARSD
NUP214
NA
TGFBR2
C15orf38
RMND5A
MPEG1
NA
NA
PRKAA1
NR2C2
VAMP1
FAM217B
LMBR1
CEP19
CTSO
LOC100049716
EIF3B
HTR7P1
TRIM31
FAM78A
PRKAG2-AS1
CIRBP
GPR161
PLK1S1
MKRN2
AP1S1
CD38
ATP5SL
SP1
CD72
FRMD3
GID4
NA
NA
NOTCH2NL
NA
IFFO1
NA
FKBP1B
CYSLTR1
TNFSF8
MGEA5
NA
IDH1-AS1
ZBTB44
SLC8A1
ORAI3
NA
LOC374443
MARVELD1
ZNF350
MS4A7
BRIP1
RAP1GAP2
KBTBD7
GTF3C4
CTDSPL2
FRMD3
SNAP23
NA
METTL7A
METTL8
CEP68
RAB11B-AS1
NA
VAMP5
NA
SOX4
ZFP36L2
ZADH2
RAB11FIP1
SLC22A15
NA
UTRN
PGM2L1
LINC00847
SNRPA1
CNPY3
ARRDC2
UBXN1
TIGD2
RELL1
NA
C17orf59
AP1S1
SCAMP1
ADA
GGA2
ZEB2
VMO1
MED18
RASSF4
OSBPL1A
NUDT6
DAGLB
NA
PLXNC1
STK38
KIAA1958
ZNF689
CREBRF
WDR48
ZMAT1
NIPAL3
NA
TREX1
BRD3
EVI2B
FAM105A
IFNA1
RCOR3
SMA4
NA
LOC100507376
GUCY1A3
RABAC1
STON2
TMEM37
ZNF227
SPSB3
KALRN
MED18
LOC100129502
KIAA0430
ZNF652
TMTC4
NA
WNT5B
RUNX1-IT1
POC5
ZNF283
ASF1A
NA
DSTYK
NA
MYCL1
PGBD2
INPP5F
DEDD2
NA
EZH1
MTG1
NA
NA
NA
C6orf226
KBTBD7
GIMAP6
NA
SLC8A1
LOC284837
TNRC6B
CREBRF
NFIA
EPAG
UBTF
FAM214A
NA
PECAM1
RAD51B
NA
LENG8
LOC338758
PECAM1
NA
FGD3
SLC46A3
NA
FLI1
APOD
NA
ARHGEF19
RARRES3
PIGM
NA
NA
FKBP15
LIPT1
CYHR1
SFRP4
EIF4E3
SNAP23
GMDS
TAP2
NA
NA
ZADH2
KIAA0513
ZNF207
ZNF702P
ZNF638
MAF
FAM117A
IRF2BP2
TTC30B
DDX28
NA
SMIM14
INPP5F
ZNF689
FYB
LOC100128822
RNASE4
NCOA2
YPEL3
ZNF227
WDR81
FOXO3
SMYD2
PPP1R3E
TCN2
ZNF551
NA
SAMD4A
RMI2
DMD
FKBP9
MIS18BP1
MCM7
C16orf54
ZNF818P
NA
FAM65B
BRIP1
NA
FYB
RHEBL1
HSPA6
KLHL12
ADD3
DOPEY1
SEPSECS
NA
SOX4
CDKN2C
GPANK1
NOTCH2
ZBTB20
AKAP10
IFFO1
TMEM86A
NA
MSR1
ARFIP1
HIST1H2BD
APOBEC3C
KIAA1211L
RGS18
SMARCA2
TAF5
PRIM1
PBXIP1
LGALS3BP
ZADH2
RNF44
FYB
LOC374443
ILF3-AS1
LAG3
TNFAIP8L1
C17orf67
ING4
BLM
ZBTB20
BTN3A2
NA
CREBRF
FBXL20
TNRC6B
UNC5C
NA
PPP1R9B
ZADH2
IFNGR1
NA
ZNF766
STK38
RAB42
NME8
DYSF
NA
IGFBP4
HIST1H2BC
INPP5F
FOXO1
NUDT7
NFXL1
LRRC25
NA
NA
NA
HDAC5
CD1D
RNF168
CIRBP
LOC728769
LPAR6
ZBTB44
OLR1
EZH1
ZADH2
HSPA6
MAF
TGM1
HMOX1
GIMAP6
NA
PIGM
CLEC12A
FLI1
EXOSC6
ABHD14A
KBTBD7
BTN3A2
RNF125
NA
DSTYK
KIR2DL4
NA
FANCA
MSR1
ZNF12
ARL11
SLC18B1
NA
ELMSAN1
SCAPER
ABCG1
ABHD15
ACSM5
ZNF688
NREP
CASP2
LOC254128
PRLR
NA
ZNF207
NA
ALDH1A1
NA
HIST1H2BH
PRMT6
ADORA3
NA
ZNF302
MTFR2
NA
KLF4
LRMP
DNASE2
H1FX
AXL
HEATR6
FAM13A
C5
ZNF331
AXL
SELL
HMGB2
TRANK1
NA
FYB
SNX18
NDC80
MAML3
NA
ADAMDEC1
CREBRF
ZNF207
PDK3
GPBAR1
KIAA1551
NA
PDK3
FAM65B
PELI2
MBD5
NA
HPSE
NA
ELL3
NA
ANKRD13D
KLHL21
YPEL1
MSR1
NA
NR1D2
CDKN1C
LRMP
SMPDL3A
HCP5
PPAPDC2
BRD3
FOXO3
BACE2
ELL3
HSPBAP1
LOC100996870
NA
MIS18BP1
NA
FOXO1
HIST1H2BD
KCNE3
NA
NA
SLC46A1
LGALS2
KIF20B
NAPSB
TEF
LRP5L
HPSE
NA
ING4
ZNF57
ZNF331
TMEM86A
BANK1
TIMD4
NA
CLEC12A
NAPSB
TLR8
SIRPB2
NA
MGA
FBXL20
CCR2
SLC38A5
FOXO3
ZMYND15
DDX17
NA
NR1D2
TSHZ1
CLEC12B
KBTBD6
PTPLAD2
ID3
MSR1
LOC100506388
CRHBP
NA
GPR34
HIST1H2AC
TLR7
FYB
ZNF844
LOC100134937
IMPA2
LINC00324
PLA2G16
NA
VMO1
KLHL24
KLHL24
KIAA1551
KLF4
TSHZ1
GRK5
DOK3
CYP2U1
TLR7
CRTAM
NA
CDKN1C
CCR2
JMY
TMEM37
CDKN1C
CDKN1C
KLHL24
DBP
NA
FAM117B
ZBP1
NPL
SLC46A1
MS4A6A
PLAC8
CD300LF
KCNE3
FRAT2
ZBP1
GDPD1
CXCL12
TMEM37
CDKN1C
ABCG1
FRAT1
YPEL2
TLR8
FAM117B
PDK4
