# Supplementary material for: Combinatorial Cytokine Code Generates Anti-Viral State in Dendritic Cells
Source: Front Immunol. 2014 Feb 26;5:73. doi: 10.3389/fimmu.2014.00073 (PMC3935347; doi:10.3389/fimmu.2014.00073)
Supplement: Supplementary file 3 [file 71252_Sealfon_DataSheet3.ZIP › PC2list.txt]

IFIT2
CXCL11
CCDC88A
NEXN
MALAT1
TNFSF10
P2RY12
SAMD9L
SMCHD1
NEXN
IFITM1
IFI27
ISG20
RSAD2
RSAD2
CXCL11
IFI44L
MALAT1
ISG20
HESX1
SMC3
NA
IFI16
DOCK8
ARHGAP18
FOXQ1
TNFSF10
STAP1
TNFSF10
XAF1
USP18
HSP90AB1
GMPR
TLR3
P2RY12
CXCL10
TOP1
MX1
ATRX
IFIT3
NA
ZBP1
STAP1
SMC3
OASL
CYSLTR1
IFIT1
WASF2
MAF
GPR155
IQGAP1
GPR155
GCNT1
KIF13A
CD200R1
KIAA1033
HPSE
OASL
SLC18B1
FPR2
SP110
IFIT2
FLT1
CCR2
STAT1
MS4A6A
SLFN5
SAMD4A
IFITM3
SAMD4A
KALRN
CYSLTR1
OR52K3P
EIF4E3
TRIM31
IL7
IFI44
KIAA1551
BATF2
DDX58
SON
SLC30A4
STAMBPL1
AXL
PTPRC
ANKRD22
DDX58
MX2
HERC5
CD1D
PDGFRL
HINT3
PLEKHA2
RNF213
MSR1
RNF213
ETV7
GBP4
SP140
ISG15
NAPSB
FRMD3
CMPK2
OAS3
FLI1
THRAP3
IL17RD
GALNT18
RABGAP1L
NA
RIF1
LPP
SLFN5
FPR2
NA
FRMD3
TRIM31
NA
BRIP1
CLIP1
GCH1
IFIT3
GCNT1
HERC6
ITGA4
APOBEC3A
NA
GAREM
C5orf56
B3GALNT1
NLRC5
TNFSF18
SF3B1
NA
IFI6
ANKRD12
SERPING1
ERC1
FCGR1B
PHACTR2
DEFB1
SLC22A16
IFITM2
DDX58
NAPSB
HSH2D
GAREM
SRGAP2C
TET2
NUPR1
PPM1K
AKAP13
CLEC4F
EPSTI1
ZBP1
NCAPH
C10orf54
NA
GBP4
DDX60L
OAS2
P2RY13
NA
CD69
BICD2
CARS
IFI44
HAVCR2
ATP10A
OAS2
KIAA1033
LOC100506388
CEP57
NA
MAP2K6
NDC80
GPR155
WASL
CCL7
GSN
FLT1
MARCKS
TPR
PRKCA
GBP1
USP16
NHSL1
SPRED1
ITGA4
MAML2
ETV7
MLKL
EIF4G1
NT5C3
FAM26F
DHRS2
USP1
MS4A6A
OAS3
NA
CD300A
ANKRD11
SF3B1
NA
STAMBPL1
OAS1
TRERF1
GIMAP6
PPM1K
STON2
STAT2
TNFRSF11A
EPS8
BRIP1
AKIRIN2
LIMA1
GIMAP6
PDLIM2
VCAN
SP110
PNPT1
PRUNE2
GBP1
NA
TMEM229B
SLFN5
DSP
B3GALNT1
OAS1
HPSE
CD300A
FAM122C
CKLF
NA
PALLD
SMAD3
CDS1
SP110
SP110
DHRS2
NA
TNFRSF11A
TRIL
PLA2G16
CISH
RTP4
ANKH
EZR
CNTRL
ZCCHC2
CKLF
ZNF618
NUDT16
HIPK2
NA
NA
RASSF5
AQP3
APOL6
CD53
RIN2
PALLD
GTF2F1
XAF1
TXNIP
SP110
LOC100132707
NA
NA
EPHB2
HELZ2
NCOA3
PRICKLE1
NA
PTK2
FRMD3
CLEC7A
FBXO45
RABGAP1L
FAM175A
IPCEF1
TPM1
SLC25A48
ITPRIPL2
SAMD9
USP30-AS1
APLP2
APPL1
DHRS9
ITGA4
IL15RA
LOC100131541
NA
SLFN5
SLC46A3
B2M
NA
HSP90B1
DDX60
P2RY14
CBR1
NA
CISH
LYST
NA
HRH1
CISH
PRUNE2
FPR1
GNB4
PDGFC
EXOC6
BBX
APOL6
ATF3
FAM26F
NREP
PRICKLE1
FYB
GRIN3A
MS4A6E
LY6E
IFI35
RNF213
TLR7
PSPC1
MAML2
TPM1
LIMA1
FFAR2
CD40
KIF23
ANXA2R
NA
KIAA1804
SCAMP1
DHRS9
SLA
LIMS1
LINC00537
MSR1
EIF4E3
MAF
AMOTL2
ERC1
MSR1
ACAP1
TMEM37
SAMHD1
APOBEC3G
RUNX1-IT1
ANKFY1
FAM26F
FLT1
UBE2L6
YTHDC2
LILRA5
CTLA4
LAG3
NA
EIF2AK2
RAB12
BLZF1
NA
ANKH
SOBP
TIMP3
IGF2BP3
NA
NA
XAF1
AQP3
GAREM
USO1
NRG1
LILRA5
CCL8
IRF7
EPHB2
CAB39
RABGAP1L
NAIP
VCAN
EPSTI1
ZNF618
SMAD3
RNF213
FXR1
STIP1
EEA1
NA
APOL6
HEG1
NA
PHF11
SAMD9
SPAG9
EPHB2
TPM1
PML
CSNK1G1
HHEX
GBP1
NA
NRIP1
NA
LRRC8C
RAB11FIP4
LSG1
SELL
GPBAR1
SAMD9L
PTK2
RNF213
NA
BAK1
NA
AIM2
ITPRIPL1
ASGR2
TK2
NA
PRKCE
CAMK1
NA
MOB3B
DENND1B
NEK3
STAC
SPN
TMEM37
CD163
NA
C19orf66
FLI1
FBN2
DDO
RPAP3
BMPR2
PALLD
ENDOD1
FABP4
SCAMP1
ARHGAP18
CD180
ZNF618
ADORA3
DENND1B
IL15
CDC27
GPR180
CHRNB1
SQLE
EIF2AK2
CLDN23
NA
NAA15
SGIP1
PLSCR1
CACNA1A
ACBD5
C10orf54
VAMP5
FAM120A
SAMD9L
DHRS9
METTL7A
FYB
DEF6
IFIH1
FLOT1
APOL1
SP100
CDCP1
NA
MARCH1
TBC1D1
NA
CYB561
CCDC85B
SNCA
RAB40B
NPR1
CLDN23
ITSN1
SPTLC2
NA
TRAM2
NA
PICALM
MOB3B
PNRC2
RRBP1
LRRFIP1
LRRC8C
PML
GFRA2
IL15
SCARB2
MOB3B
XXYLT1
PML
PYCARD
SIGLEC1
UBN1
HEG1
NA
CASP8
ZSWIM7
TOR1B
CRH
HHEX
FAM26F
THBD
PARP9
NDRG3
NA
NA
RAP1GAP2
NIPBL
PARP14
SGK494
LOC100506710
PAPD4
TATDN3
BARD1
CTLA4
CYB561
RNF213
SECTM1
RAD21
RASA2
THBD
SSR1
NA
APOL6
HES4
FGD4
STAT1
ERI1
SLC27A3
SYNJ2
CASP1
NCOA3
GPR180
ELL3
NME7
C5orf22
C19orf66
STAT1
CTLA4
NLK
NA
RASA2
CENPN
HADHA
MAF
LGALS3BP
NA
NA
SEC63
ACOT7
MAN1C1
LPCAT4
BRWD3
MS4A6A
CHN2
SP100
XRN1
VCAN
DYNC1H1
TMEM19
KCTD12
C19orf66
NA
CH25H
TUBE1
NA
TMEM110
TRIL
CTLA4
PARP10
PTPLAD1
MS4A4A
NLRP3
NA
LPAR1
C11orf21
NA
BARD1
SH3RF3
P2RY6
CPEB4
RALB
NAIP
RERE
NA
CCL2
PPP1R14A
SIPA1L2
GIMAP1
SKI
ARHGAP9
SMARCC1
ALOX5
CASP1
ARHGAP27
LMO2
STK17B
LRMP
PLSCR1
MB21D1
SREK1
GBP5
NA
SRGAP2
MAP3K6
TACSTD2
MAF
CD200R1
LPAR1
ELAVL4
SPTLC2
NA
TRIM14
ARHGAP9
GNB4
ANKRD22
MCL1
NA
CD2AP
GFOD1
PARP9
SLC22A16
SYNJ2
MEF2C
PPFIBP1
EML4
CCSAP
NA
ZNF438
PKIB
SCAMP1
GBP1P1
RBM43
WDFY1
LOC158402
IFIH1
CLEC4A
NA
GBP5
BAX
MGAT4A
IL1RN
NCOA7
LYST
MS4A4A
EIF4E3
ELAVL4
PML
PAQR8
STYX
SUCNR1
OSBPL5
EIF5A
NA
C6orf62
EIF4G3
TMEM140
CXorf21
SCRN1
AKAP12
SEPT6
MS4A6A
MGAT4A
FRMD4A
GFOD1
GFRA2
FGD4
EIF2AK2
TRIM5
FAM26F
EIF4E3
PAQR8
GIMAP4
ZNF654
SMCHD1
FLI1-AS1
TMEM2
FRMD4A
OAS2
VDR
ARFIP1
TBC1D1
NPR1
EMP1
PIP4K2A
C1GALT1
LPL
NUDT16
NA
TNRC6B
CDK17
FAM126B
VCAN
FYB
NA
HSPA4
CD38
MYOF
GPD1L
SEMA4D
LUZP1
CRHBP
DCAF7
LPAR1
PLCB1
EGR3
MAF
VCAN
ARHGAP26
SDHC
HAVCR2
NTNG2
HMMR
EPHB2
NA
LY9
LILRB4
CASP1
NA
KIAA0040
NA
MAP4K1
PPARG
MS4A6A
TRIM25
VSTM1
KIAA0226
FGD2
HSPA6
ALOX15
OSBPL1A
RAD51B
ANKH
WDR67
SPTLC2
SNX24
LOC100507535
RNF213
TMEM170B
AKAP13
FRMD4B
HDX
ZC3HAV1L
PARVG
ERI1
PRPF40A
PRKCA
PML
PRPF4
ANKRD12
PANX1
C9orf91
NA
SIGLEC1
CD14
LINC00657
CDH2
ARHGAP27
PLAC8
EVL
DHX58
NUDT16P1
MAP4K1
MEF2C
RSF1
CYP2U1
TRIM21
ARHGAP18
ST3GAL5
NA
DDX24
NA
GIMAP8
NA
KIAA0040
ITPRIPL2
AMICA1
CASP1
FAM126B
FAM122C
ELF1
NA
TTC9
LGALS9
PECAM1
LAT2
SSB
INTS3
GPR180
GIMAP7
TIA1
NA
SPOCD1
SGOL2
NA
SRGAP2
LOC730102
NA
PHF3
LIMD1
XRN1
LRRC8C
HNRNPH1
ALOX5
SRGAP2
RERE
OLFML3
CDKN1C
NA
NADK
NA
TMTC4
LINC00273
SLC25A28
SP140L
STK17B
SSRP1
PSMB9
PHACTR4
KRAS
CASP1
SIPA1L2
FAM129A
TDRD7
CFI
PHACTR2
NA
MS4A4A
CLEC4A
CD1E
NA
TUBGCP3
FANCA
NAMPT
ASCL2
DUOX1
NA
RCAN1
SCAMP1
CALML4
ZBTB42
ACSM5
CXCL9
CALML4
LRMP
ATP8B4
SP100
MAN2A1
BCLAF1
EIF2S3
NA
IFIH1
BARD1
CR1
AKAP7
SPTLC2
STAT2
TAGAP
TCF7L2
ZCCHC6
EBPL
ITSN1
CDCP1
OSBPL1A
CTSC
UBA7
TRANK1
SZRD1
IL1RN
MFSD6
KIDINS220
PTPLA
SCLT1
PPP1R3B
BAG1
CCDC109B
MYOF
LMNB1
NA
NUPL1
DDO
MAK
ETNK1
PRDM2
SLC25A48
ANKRD11
MYD88
UHMK1
AKAP12
ALDH1A2
PPP2R2B
FAM46A
TMEM110
CLEC1A
BLZF1
STAG3
ANKRD37
SMCHD1
HMMR
HIVEP2
FCGR2C
NA
FZD2
ISOC2
SMCHD1
CAMK2D
NA
TNFSF13
MASTL
ZNF22
RAB8B
GGTA1P
CENPN
NA
LYSMD2
C1GALT1
CNP
KLHL6
MYADM
GPD2
DHRS11
DDX60L
BAZ1A
VANGL1
AQP3
PIK3CG
ACSM5
ITPR2
CHST12
FARP1
FAM46A
BLZF1
NA
TGM1
SQLE
JUP
RAPH1
KLRF1
ITSN1
FTSJD2
XRN1
VCL
NUCKS1
MED1
ELL3
ANO5
PIK3CD
PECAM1
SORT1
CCND2
SSR1
IL6
PAG1
TTC7A
MGAT4A
PCGF5
ELK4
RBM22
LNPEP
PSMB8
GPR161
RRM1
FYB
NA
CCDC71L
IL10
NA
C2CD2L
NA
BBX
BACE2
DYNC1LI2
KIF20B
FAS
RAPGEF2
PAPD5
TIMD4
NA
LY9
BRCC3
NADK
ERC1
STOML1
OLFML2B
WARS
ZC3H7A
ARHGDIA
AKAP5
CDKN1C
C1orf53
NA
NA
CHD9
DIP2C
ZNF702P
NFE2L2
FAM46C
EREG
SHB
SNAP23
HSPA6
VMP1
DHRS3
NA
NA
VPS35
CHCHD7
SLC8A1
TRIM56
RFXAP
TMEM65
TTC38
SOCS1
NA
FCRLB
DNMT1
IFIT5
HEXDC
EIF4G3
MAX
EZR
NRIP3
MBOAT1
TK2
PTPN11
CD84
PNPLA6
FYTTD1
NA
ENPP2
KLF6
KIAA0100
ZBTB44
GAL
THOC2
STAT1
BST2
ZFP69
CHSY1
BIN2
NA
MARCO
CCND2
PPTC7
B3GALNT1
FAM117B
STX17
NA
NA
MAPKAPK3
FCGR2C
KIAA1211L
NA
APOL4
YWHAH
ACOT7
TMEM173
GIMAP1
PRRG1
MGAT4A
NA
TOX4
KIAA1958
LOC100505549
PAG1
CD163
STX17
UBA7
NA
NA
PRPS1
CUEDC1
BCL6
TAGAP
MSR1
FRMD4A
NCOA3
TMEM154
NA
SLFN12
CD163
EMB
RGAG4
BBX
NUDT16
VDR
ZNF124
RGS18
NA
TOX4
PSD3
NA
SPATS2L
CENPN
IL17RB
FPR3
CXorf38
RAC2
SLC7A6
MSH6
NA
TRPV2
CDS1
CHCHD7
ADM
MRPS5
BAX
PPIG
MOB1A
INPP5A
SLC26A2
KCTD6
ID3
PPM1K
NA
FLT1
PAG1
PARM1
FAS
MAGT1
SMARCA2
CHN2
GIMAP1
HELZ2
TDRKH
USP34
FAM210B
ARPC4
SPRED1
OPTN
NASP
UBE2S
TXLNA
STX17
TRIM22
NA
NCF4
STOML1
STARD4
TCEB3
SCAF11
FAM175A
C22orf28
BBX
NCF4
CCNJ
ITPR2
FLJ32255
MINA
USP25
SSB
NA
NA
RAPH1
GLCE
LPP
VAV3
PEX26
MAN2A1
TCF4
NFATC2
SRRM2
CDKN1C
PRPF40A
FCGR2B
TATDN3
FGF13
RABAC1
RHBDF2
NA
WDR1
SCAF11
FAR2
ILF3
NA
TNFRSF10A
MALAT1
APOBEC3B
PXK
ARRB1
NA
FH
C1GALT1
TMEM65
MOV10
ACTA2
SCARB2
JAK2
TMX1
NA
BAIAP2-AS1
GBP3
MBP
GRK5
NA
PAPD4
ERV3-2
SGK223
NA
TNKS2
LONRF3
DCSTAMP
SCAF11
BATF3
SMAD3
SRSF4
PHF15
DENND1B
ANKFY1
POLE4
HSPD1
TRIM14
COQ2
NA
PARVG
CUX1
PPP1R3B
EXOC6
AP1S1
ABCG2
RPS6KA5
ARHGDIA
NA
APOBEC3F
SETBP1
NA
PLEK
NMI
RRBP1
APOL3
CCT2
EXOC3L1
NDST1
MGMT
NA
SP100
MYADM
FAM132B
TRIM14
LOC100505549
PML
KBTBD2
TK2
DOCK8
CD47
LOC100996870
C11orf82
RAPH1
HDAC4
RSRC1
ARHGAP9
DAB2
CD300C
GIMAP2
NA
NA
ZNF469
AXL
LY86
AIDA
OPTN
TNFRSF10A
KCNE3
PHF11
SSR1
DAPP1
RERE
ERCC1
TPCN1
FAM76B
KAT2B
DDAH2
CARD9
DDAH2
FONG
KCTD5
SLC25A28
CLEC10A
TOR1AIP1
NA
FABP4
TAP1
MAVS
TAP2
METRNL
YPEL1
PHF19
TMEM19
RAPH1
MCOLN2
CD209
PTPN22
TMC6
SETX
IFIT5
SLC38A5
ERCC1
ZBTB43
FLJ32255
NA
GPD2
SAMD4A
NA
MAP4K1
CBL
C11orf45
TMEM19
HOMER2
GALK1
NA
AMFR
PTK6
NA
USP25
RAB24
CEP112
KCNK13
PKIB
NKTR
NA
NA
PPM1L
ATXN1
MALT1
C12orf45
NA
APOBR
NA
NA
GART
OGFR
DYSF
CCNJ
STK17B
MAPKAPK3
G2E3
EPRS
JUN
SNAI3
MALT1
NA
FAM117B
PCGF5
GMDS
CPPED1
MALT1
MBNL1
ICMT
LOC285812
NA
ACAP1
ARHGEF3
ABTB2
NA
LPL
KIF16B
STX17
SPOCD1
SP1
AUH
AP1S1
NFATC2IP
EML4
CCSER2
TAF1B
NA
CD97
SLC2A3
BMPR2
SCO2
PPP1R10
FAM111A
CMTM7
CKAP4
EMILIN2
DOCK8
TMEM62
COIL
NKTR
RNF217
FLI1
IDO1
CD36
NA
TRAM2
DDAH2
ZNF107
NA
COLGALT1
ARHGAP26
MFN1
LPIN1
APOD
RRP1B
BBX
GLUL
C10orf11
NA
DTX3L
ACSM5
TIMP3
PPM1L
C4orf33
RASSF4
NA
AKAP13
ANXA1
CCDC132
NFATC2
PDSS2
ERCC8
NA
RPRD1A
RGS3
TMEM217
C1orf174
RABEP1
SNX24
THUMPD3
NA
RABEP1
PECAM1
PARP11
FUT4
TM7SF3
OSGEP
LOC286052
NA
SYT17
TGFB1
PCGF5
TMEM19
NA
GPR171
TRAFD1
TAP2
ERGIC1
CEP57L1
NAMPT
ELK4
PIGX
UNC93B1
NA
TRAFD1
C6orf62
PARP12
CEBPD
FUT4
PTPLAD2
PGM2L1
PACRGL
FECH
INO80D
KIAA0226
C1orf162
AGFG1
PLEKHO1
NA
MAX
NA
MRPS18C
NA
PSENEN
ALOX5
CD93
RPS6KA5
SP100
MARCH1
NFYB
FAS
PHACTR4
ADORA3
RBCK1
QSER1
LOC100132707
FZD2
CSRNP1
RNASE4
ARHGAP6
BRCA2
MARCH1
SCLT1
SPATS2L
EARS2
CEP104
ASS1
GSPT1
RFK
COL8A2
DCAF12
MIF4GD
HINT3
ALDH5A1
INO80D
MICAL2
GK
MAN2A1
C14orf159
DIAPH1
NA
MAP4
STAT1
AKAP12
NA
ZNF207
CUL4B
C6orf57
NFYB
XIAP
TIA1
SPATA13
DCAF7
TAGLN
TNIK
LYN
TLR4
TFAM
BCL2L11
ENPP2
FAM120A
AAGAB
IFI16
ADPRH
NAA25
GAS6
ATIC
FAM53A
PSEN1
CRYZ
PAK1
ERAP2
NA
SAMHD1
FBXO45
EMP1
SMYD2
ANKDD1A
STOM
EGR1
PEMT
LPIN1
TNFRSF10A
NA
ETV6
LOC158402
RASSF3
SRGAP2
GK3P
PDAP1
SYT17
PHF19
NA
RALB
LRRC28
NA
TRAK2
TRAFD1
STARD5
PPFIBP1
NA
ZMAT3
CASP10
EGLN3
RSRC1
FN1
ACER3
PGM2L1
C5orf56
GPC4
NA
NRIP1
CNRIP1
LPCAT2
GAS6
DYNC1LI2
NA
MTMR1
CCDC26
GANAB
APPL1
C5orf56
STOM
KLF6
PWWP2A
ALDOC
PDE8A
PMVK
NA
EMB
MMP12
CDKN1C
DYNLT1
NAA25
MYCBP2
NA
RIN1
MRPL40
BICD2
PLEKHA2
PRIM1
AGPAT3
APOL2
AUTS2
PDLIM4
OSBPL8
ADPRHL2
APBB1IP
GART
STX10
ALDH1A1
SASH1
CASP4
DDX26B
DCUN1D3
CARS2
YTHDC2
OAZ3
NA
NA
APC
ABHD2
NA
FLVCR2
LOC100509635
SNX5
TTC30B
GK
MIR210HG
CDCP1
GVINP1
SDHC
C14orf1
NA
UFL1
NA
BBS7
NA
PTPLAD1
SDHC
RBMS1
DPCD
NA
CR1
VASP
NA
CARD8
PARP11
SFRP4
PACSIN2
ARIH1
WAC
TTC7A
NA
NA
GPATCH4
ALG8
PARM1
WIPF1
PON2
MARCKS
LSM2
MS4A6A
MOV10
EPB41L2
GFM2
FCGR3B
SLC15A4
HOMER1
AIG1
SLFN11
NA
NA
WDR77
ATP8A1
FAM20B
FAM76A
MYOF
NUB1
CENPK
SPEN
NA
SEPT8
CHST11
RPRD1A
DMD
IFI16
RAB35
SP1
C2orf27A
BAG1
BACE2
SPSB1
PTPRA
CHTOP
NA
RBM43
NFXL1
SPATS2
ADAM9
GNB1
GALT
WARS
IRF1
PRMT2
TSPAN4
NA
SYNCRIP
TMEM173
UBA6
SP100
CD1E
KIAA1467
NA
GLUL
FAM8A1
NA
MRPL17
KPNA1
BZRAP1-AS1
RBMS2
INPP5F
ZNF800
APOBEC3C
RAB3GAP1
TIAM1
APEX1
AP2A2
SIGIRR
SORT1
NA
CHD4
ARHGAP5
DDX46
KIAA1671
RPRD1A
NA
BCL2L11
SOS1
DOCK7
SIDT2
EMR2
NA
DHCR24
CHMP4B
SEPT9
NUP160
SNX5
FYCO1
TMED2
PIGY
MEF2A
SLC1A4
SLCO4A1
EPDR1
INPP5F
RAB39A
TAGLN
PDCD1LG2
OSBPL11
SEPT6
GLUD2
CCDC90A
STX17
NFATC3
PGM2
MNF1
NDRG1
DOCK8
TUFT1
MICAL2
C2CD5
APC
CTSC
EZR
VAV3
CREB1
CARD8
IFT74
MBP
FECH
S100A13
CPPED1
RAB5A
IL17RA
CYP4V2
PHTF2
HOMER2
LOC100996870
C4orf3
MYL12A
NA
VSIG10L
ARHGAP23
NA
SGPP1
GNB4
NRBP2
TPMT
SDC3
MS4A7
NA
ARL6IP6
OGFOD3
CARD16
TTC39C
ATP13A3
MTM1
NUB1
ATP11A
GTPBP1
RNF138
NA
KIAA0146
SCARB2
NA
RAB38
DUSP23
TYMP
CCDC112
HSPH1
MVB12B
DCBLD1
OXR1
LAP3
HSP90B1
GLUL
LRRC33
TMEM43
NA
EIF2AK4
SRGN
NUDCD1
BLVRA
AKIP1
CD93
NSL1
PTMS
PPP2R2A
PIK3AP1
DCLRE1C
ISCA1
NUB1
SOAT1
OSBPL5
ZMYM5
TIMP3
DRAP1
DCP1A
NME4
NDRG2
STX11
UNC93B1
CCL24
KBTBD2
NA
LOC100505812
MESDC2
ERCC8
SLC7A8
MT1M
ETV5
DESI2
CYB5B
HOMER1
CCDC111
BPGM
ZC3H15
SLC39A6
CCNYL1
RPUSD3
AP3B1
CXCR2
BACE1
NA
BCL2L13
TPM3
BAG1
NADK
NA
CWC27
NOD1
RIN2
KIAA0922
ASCL2
CKAP4
CCDC132
FCER2
USPL1
MRPL48
TOR3A
FAM92A1
NA
FNBP1
NA
GLIPR2
PYGL
PIGB
NUDCD1
TANK
PICALM
AP2A2
PAPD7
TRAK1
RAB14
SYTL3
CHD9
ANGPTL4
ITPR2
NASP
ABHD10
NA
TPM4
TMEM106B
TCAIM
EGLN3
FAS
BMPR2
MNDA
RSF1
ACTR2
NA
TTC17
BAZ2B
RBM48
CBL
PDP1
GMDS
NA
FMR1
CCR1
PML
FBXO6
UBASH3B
ZNF395
DNAJC7
TNS1
CD48
ENSA
FGD6
ADRB2
ITPRIPL2
NA
AGGF1
TIPIN
SEPT6
GLDN
NA
NA
SRGAP2C
PGAP1
KCTD12
RRS1
NA
JAK2
RNF138
SASH1
HAUS7
HCFC2
CD47
AKIP1
LOC284837
ELK4
SLC8A1
SECISBP2L
MSL3
NAGK
TAOK1
NA
SPRED1
FXN
SLC1A4
ERAP2
HEATR3
MPHOSPH8
NDRG3
NA
STYX
WSB1
SLAMF7
CACUL1
BBS7
RHOU
TINF2
RAD9A
HIVEP2
GALNT1
VAMP3
ZMYM3
GTF2B
PRPF31
HERPUD2
FRYL
SRSF6
SOAT1
NA
ADD2
NA
SLC7A8
BDH2
RBMS2
NA
NA
NA
CBLB
HADH
PHLDA2
ITPRIPL2
NA
NA
NA
NA
IGSF6
TAF9B
EVL
NA
POLE4
FKBP9
NAAA
ZNF326
PIWIL4
ACACA
NA
DENND1A
STEAP1B
RBM25
SPATA5
SFT2D2
TMEM70
FARS2
MVB12B
C12orf76
SLCO2B1
FN3KRP
SKAP2
MLX
CHST12
LRRCC1
NA
TRIM25
SPATS2
BMPR2
MIS18BP1
SAV1
EXOC5
KDM1B
GGA2
C17orf67
TAPT1
HERC4
AP2A2
SNRPE
NA
ETNK1
AIDA
PTPN11
HEMK1
LUC7L3
SNAP23
SAT2
ELK4
CDK19
FOXN3-AS1
LOC388692
GBP2
NA
FUT8
MIF4GD
SOCS6
GATC
AAK1
CAMSAP2
KPNB1
NA
HEMK1
YLPM1
FKBP15
FUS
MTM1
PAK1
SHISA5
HDAC4
NLK
FAM60A
CYP2U1
CASP4
PATL1
PPP3R1
NAMPT
ZKSCAN4
HADH
NFIX
CBLB
SSBP4
DENND2D
LIMD1
NA
NA
USP42
HEATR3
GLG1
SMARCC1
ARHGAP26
FES
ADAP2
PPFIBP1
DAB2
MALAT1
LYPLA1
KCNMB1
CISD3
CFI
PER3
HINT2
NA
CCSAP
SLC44A1
SYNJ2BP
TMC6
ZNF593
NLRP3
TYMP
ITGB3BP
ZNF117
CEP68
SSR1
WSB1
EPAG
HIRA
TRIP4
TNS1
GPN3
VDR
NA
FGD2
CCND3
PSTPIP1
PACSIN2
ANKS1A
MAX
KIAA0930
LEPROTL1
FMNL2
CLEC2B
NLK
NAA15
MRPS10
NA
NA
UBE2W
NA
EHD4
SIGIRR
TRAK1
INPP5D
NUP205
IL4I1
PPP2R5C
SLC37A2
FHL1
PPP2R2A
RARRES3
ZBED1
ARHGAP17
SSBP4
ZNFX1
VKORC1L1
NA
USP28
OGFR
NA
LCP2
ARL6IP6
MEX3D
FNDC3A
ARHGAP4
ANP32A
SRR
FGD6
PLSCR4
RRBP1
EPT1
RBCK1
MCOLN2
RIPK1
DEDD
ESYT1
PIGX
SECISBP2
AP1S1
TLR4
SRSF1
FFAR4
DYNC1LI2
PPM1A
SNX5
PTGFRN
CD37
SELO
IWS1
CUL4B
ACER3
PGAP3
CDKL1
SULF2
NA
CCS
INO80D
DENND3
EXOC4
TCF7L2
ETNK1
NUCKS1
PANK2
WDYHV1
EEA1
DCPS
GSPT1
METTL4
CD226
SRSF4
MCL1
CMC2
GGT5
SHB
TMEM109
UBE2F
PAPD4
MTPN
SPOPL
ESD
PLAA
ATF5
CUL5
HSP90AA1
SCFD2
NA
NFYB
DROSHA
NA
NTPCR
DUSP5
ADAM17
PRADC1
ZCCHC24
ZNF146
DCBLD1
CTDSPL2
DOK2
WNK1
KIAA1432
SLC1A4
FCGR2A
PPP2R2A
STK3
SIDT2
PECAM1
HELB
PRKAG2
NA
RIMKLB
JMJD1C
SLC31A2
LOC100506274
TRRAP
LGALS2
ALPK1
PLCL2
ARF6
NA
ZNF789
NA
NA
THBD
DENND1B
LPP
PHB
STIM2
SLAMF7
STAT1
XRN2
EML4
NA
UHMK1
ZC3H7B
SLC2A3
CPEB4
CBFB
BCL2L11
SLC7A8
HIBADH
NA
ICAM2
ANG
EID1
SART3
MESDC1
NA
HMGB1
TRAK1
LYN
GAB1
UTRN
NA
DERL1
GSDMD
WBP4
FMNL2
NUP160
MED25
LOC100506328
NA
FAIM2
LOC100190986
RBMS2
PWP1
FCN1
C6orf106
NAPA
FBXW7
UBASH3B
NA
BACE1
PLEKHA3
SMG7
NADK
RBMS2
DCP1A
PRNP
BAZ1B
NA
NA
MGME1
NA
SRGAP2B
SRR
DENND3
CHURC1
NA
TLK2
LOC154761
GALNT12
ADAM23
NA
NAMPT
PTPN22
FMR1
AGPAT3
PLEK2
NA
SCIN
TINF2
MSRB2
SLA
AKAP10
NSL1
PTPN2
TAPT1
FAM78A
HDGFRP3
ADAP2
CD80
ARHGAP15
CTPS1
TMEM107
RFK
VGLL4
ITGA9
NA
SMA4
RBM26
NA
FOXN3
DRAM2
PIPOX
ENTPD5
BLVRA
GMFG
HECTD1
BRCA2
MTHFD1
NA
ANXA11
EMP1
DHRSX
NA
CRYL1
CDC73
PPM1D
ALDH1L2
ARMC10
DMXL1
MESDC2
LOC100507540
KIAA1551
HSP90AA1
NIPSNAP3A
WDR18
DHRS1
PRKAG2
USP15
CD86
APC
CHD4
TMEM50B
BCL2L1
SLC17A5
CHN2
PTP4A2
NA
NA
MAGOH
ATG10
PLEKHB2
SFI1
CDC73
NA
ANKIB1
ISCA1
MRPS6
KIAA0930
SLC2A3
KARS
NA
ST6GAL1
STON2
NAA10
NA
RNF146
BLOC1S6
GART
TMEM50B
PON2
LILRA2
CPPED1
DENND4C
SREK1IP1
CENPH
SIAH2
ZHX1
ITGB1
PPP2R5C
PRR11
FLVCR1
S1PR2
C1GALT1C1
CCAR1
RNF13
CNPY3
RPRD1A
CPSF6
CAMK2D
MS4A6A
ACLY
CMIP
RHEB
PPP2R5C
SASH1
LEPROTL1
THOC2
CUL4B
ERP29
AMD1
USP47
ECHDC3
C3orf18
NSUN6
TNFAIP8L2
FGD2
GNA13
NA
NA
NCOA2
PIGK
AP1S2
TRIM38
NA
PGAP1
ABHD2
CDC42SE1
HCFC2
PRPF4B
ITGB7
TLK2
TMEM219
PSME2
TPM3
VEZF1
KIAA1432
NA
CCNH
TAF1B
TMEM223
SPTLC1
TCF4
TIA1
CASP7
IRF1
ROGDI
SLCO2B1
SMARCA2
POLA2
USF1
SLC47A1
PGM2
NA
TMEM66
TUBA1A
HK2
ZBTB1
SYNJ2BP
GART
NA
TTC39B
NA
VAMP8
TCF7L2
TTC7A
TMEM14A
NA
UBE2F
TRIT1
DENND1B
NA
RMDN2
TBC1D1
CASP8
DDX17
NA
MFSD12
NA
HEBP2
NA
NA
PICALM
MVB12B
ZCCHC2
NA
TTC17
DCAF5
PPA1
SNORD89
NIP7
C3orf58
MAGED2
PEX3
B3GALTL
RAD51AP1
ITPR1
UTP6
HUS1
ACOT9
MAP3K3
THAP6
PSMA4
ZBTB43
NA
TPR
RGS19
LAMTOR2
DUSP3
C21orf33
CYP4V2
LSM4
NCOA1
ETNK1
NA
RPRD1A
RBM17
BRD4
NA
BAZ1A
CMTM7
NA
GGA2
SHCBP1
TLE4
EMC7
NA
TLR1
MSH2
NA
ATXN7
CHD1
TTLL1
C4orf32
LMF1
CD86
ZDHHC21
CAT
NA
CCL26
NA
NA
C3orf38
CEP170
CDK5
ZNF200
SLC8A1
TRIM6
APH1A
LPCAT2
APBB1IP
NA
KTN1
DEF6
NA
ADAM10
RBMS2
PPM1D
FAM76B
CCDC90A
EXOSC9
LRRFIP1
HNRNPA3
SPOP
XPNPEP3
ALAD
SOCS2
SPIN1
PIP4K2A
CMAHP
NA
PACS2
MYCBP2
MTAP
YPEL2
PCYT1A
DOCK7
CD84
MRC1
CCNYL1
STK4
CCNI
SOAT1
FKBP1B
FAM92A1
PHF15
PTBP1
VHL
METTL4
ASAH2B
STX16
SKAP2
PAOX
ECI2
CREB3L2
MTMR1
NAGA
XIAP
NA
PANK2
RAP2A
DDX42
TTC39B
CRK
ATP2B4
FOXP1-IT1
LOC100132167
SDCCAG8
NUDT1
CTNNBL1
NA
MTDH
AASDH
RNF149
FGD2
TSSC1
PIGK
GNAQ
PDSS2
CD1C
IL17RB
DAB2
LCLAT1
LPIN1
NA
HNRNPD
NCOA1
VEZF1
NA
SLC38A6
CSF1
RBPJ
LOC100288637
TOR1AIP1
TJP1
EIF5B
MINA
XIAP
INPP5F
RNF217
KLF6
DENND4C
YWHAZ
RASSF4
GZMB
SMA4
ANXA6
SCAPER
MR1
LOC100653149
SETD8
PICALM
BCAP29
OSM
PTPLAD1
RGS14
HAPLN3
NFS1
LOC100505555
ICK
CDC5L
AKR7A2
ORC4
SLC39A11
HERPUD2
CLN3
PDCD2L
SEPT1
NA
AKIRIN2
NA
RRP15
LAIR1
NAGS
TRIM23
NA
CCDC86
SKI
KIAA1432
DPY19L1
TOMM22
REEP5
BRD2
SLC22A18
KIFC3
NA
TWSG1
TRIB2
NR2C2AP
C17orf80
KRR1
TIMMDC1
TRAM1
NFAT5
NA
PDLIM4
C1orf216
CDC73
RGCC
LPP
RUVBL2
MED23
NA
DNAJC28
NA
RAB3GAP1
TTC21A
STX12
ERAP2
SLC25A19
THEMIS2
RFX7
USP15
RNF166
ARPC5
PAPOLG
LMBRD2
NA
RNPC3
NA
FUS
MRPL43
PDE4B
STAC3
MYO1E
PAN2
CD86
WWOX
CYB5B
STAM2
RIPK3
TRA2A
NA
SELO
RAB13
WWOX
MFNG
NA
NA
KIAA1737
PBXIP1
NA
C1QA
NAB1
RABEP1
NA
IAH1
MRPS10
LARP4B
MYCBP2
GALNT7
SMU1
ADAMTSL4
OXR1
WSB1
INPP5D
SLC15A4
NA
LOC149401
BLOC1S6
BOLA2
NA
TMEM107
CLEC7A
HIST2H2BE
EFR3A
CALHM2
EDEM3
PHTF2
PDGFC
STAT3
ECHS1
APOA1BP
C18orf61
GNB5
DNAJA4
DRAM2
SRSF4
RICTOR
XRN1
AZI2
RBMS1
MTFMT
SLC7A6OS
CORO1A
SLC28A3
CEP68
NA
IPO5
SAMHD1
YWHAE
ARPC4
NA
ARMC10
GGA2
GK
SEPHS1
FAM219B
NA
TAF1B
NAA15
HIBCH
SENP6
ACER3
SNX2
QSER1
SDAD1
DAB2
CD47
TMEM63A
PLEKHF2
SLC41A3
OGFR
CEP85L
YIF1B
PSEN1
C7orf57
JAK2
LOC728093
MESDC2
H2AFY
RAC2
NA
FBXO5
NA
ALPK1
VRK2
EXOC6B
QSER1
PLEKHA8
LSM10
SEPT9
GPR160
PAK1
TNFSF13B
SLC35B4
UBE2Z
TMEM9B
NA
SOS1
PFKP
KIAA1033
MAP3K3
CBX3
RTN4IP1
NA
ANGPTL4
RSPH3
TSPAN15
NAA20
WDR7
UEVLD
NA
C18orf49
NUDT5
MRPL12
GLIPR1
ABCB10
NFATC2IP
TEP1
ZNF710
TCF7L2
NA
ADAM10
LILRB1
CTSC
PRIM2
NARS2
RABGGTA
RTN4IP1
RSBN1L
TAP2
XPO6
TRIB3
RMI2
ASPHD2
KRR1
EIF2B3
TBC1D5
AKAP13
IL1RN
ASRGL1
NCOA1
NA
NUDT16P1
FBP1
SAMHD1
LAS1L
NA
FOXC1
NFYB
CYTH4
LOC440434
UBE2F
MEF2A
BBX
ZCCHC7
MATK
MRPL24
CETN2
BCLAF1
TBC1D5
LILRA1
TIMP3
KPNA1
NA
HNRNPUL2
FIP1L1
LAMP1
IRF2BPL
SPOPL
NA
MAP3K2
TRIM38
C3orf38
CD47
NA
CDC42BPA
SFXN4
GCA
FAM65B
MFN1
THEMIS2
THRB
ERGIC1
NA
JAZF1
C17orf100
NA
CPNE8
DIS3L2
NA
NHLRC3
ADAR
CHD1
NA
ISCA1
CASK
EIF2S1
C19orf60
DERL1
CTNNAL1
TMEM30A
ME2
PPFIA1
NA
ITFG1
NDRG3
AGPAT5
NA
C3orf38
WDFY3
CYLD
C1orf123
LYST
AKIRIN2
DNAJA1
NA
IDH1
UBFD1
VANGL1
MELK
TMEM44
TRIM69
SLAIN2
H3F3A
BRCC3
ARHGAP12
SAMHD1
ZFP106
NA
EEA1
ARID4B
NA
LOC154092
NAAA
KLF6
PCMTD1
NOD2
PLEKHH1
BCAT2
PTPRO
PSEN2
CEPT1
MRPL1
ZFP90
LILRB4
TPRG1
NNT
SOCS1
TSPAN32
IRF9
COMT
PGM2
CEBPD
PPIL1
PSMB10
NAGA
PATL1
UBE2D1
WIPF1
SLC25A43
PAIP1
GZF1
NA
TXNIP
LAIR1
ZBED1
MAP1S
MAX
CHID1
NA
RBM27
CRTAP
RSBN1L-AS1
ACVR1B
HK1
GTF2F1
CD47
BCAP29
TXN
PANK2
ZFR
BRD7
TRA2B
PLAU
RSBN1L
MYC
ARHGEF19
ATXN3
PAPD5
CD80
FAM108A1
RAB8B
SH3BP2
TNRC6B
KDELC2
CACUL1
QDPR
LYAR
TRAK1
LYL1
WDR61
LILRA2
DUSP28
ELMO2
CRAT
RANGAP1
IRF2BP2
MYO5A
MLEC
CDKN1C
HCST
PATL1
OGFR
RBMS1
TMEM255A
SETD4
NEDD1
CARS
HCCS
DNAJB12
ZCCHC24
EHD4
CTTNBP2
RNASEH2A
SLAMF7
TNFRSF21
POLD1
LRCH3
USP15
SIN3B
TRAP1
HNRPLL
NA
AKAP10
NCKAP1L
RNF114
NA
LOC100131262
NA
SYK
SRSF4
CMTM3
SETX
NCOA3
RFX3
TNS1
LNPEP
NDUFA9
GOLIM4
TP53TG1
ACE
PCYT1A
PGM2L1
C3AR1
EML4
N4BP1
DECR1
HRAS
CXorf38
TPMT
SLC46A1
AAK1
TLK2
ERAP1
COX5A
CLEC12A
ABHD10
USP33
ANXA4
RGCC
CRLF3
SMIM14
ITPRIPL2
TM7SF3
PATL1
HELQ
ADPRM
C3orf38
FUBP1
PIGN
ACAP2
UBA6
LILRB5
TM6SF1
AGPAT3
NHSL1
NUCKS1
ATP1B1
AFF1
RUVBL1
DLG1
SMARCA4
WDFY2
EXOC7
OSGEPL1
ACAT2
CLYBL
NIPA2
NA
FAM76A
NA
NUB1
HELQ
ABRACL
NA
NA
MARCKS
TIMP2
SULF2
KIAA1109
JAK1
KLHDC10
PQLC3
FAM228B
SYPL1
GGA2
SDCCAG8
EWSR1
ARMCX1
MAX
MOB3C
SMU1
LRRFIP1
SAT1
KIAA1432
NA
LOC100507672
SH3GLB1
EPT1
NA
UTRN
CAMKK2
NA
CMTM3
WDR77
RNF125
NA
FAM175B
CMTM6
MSH6
NOM1
SLC26A6
SNTB1
SNX10
NFKBIZ
ARSG
NA
PTK2B
POLR3D
DCTD
ADD3
FAM168A
HMOX2
TSR1
IL1RN
TMEM50B
SSRP1
TUBD1
ZNF655
MICB
HDDC3
CD276
OPA1
HCAR3
RICTOR
FYB
RAB33A
FAM20A
EGLN1
CST3
TRAPPC5
CDK5RAP3
NA
SMARCA2
NPAT
NA
NA
BNIP3
RECQL
MBD5
BUB1
EPAS1
NA
TINF2
SH3GLB1
TSPAN4
AK2
PLEKHA2
NA
WIPF1
NCOA2
DBT
TGFBR2
RALBP1
PGPEP1
ATF3
DNAJC5
AKR7A2
NA
ADD1
CLC
VANGL1
DBF4B
PIGB
RSRC2
MAGED2
DDX10
INTS7
DAB2
DCLRE1C
SH3BP5L
MIA3
RNASET2
COPS8
LMBR1L
TBX1
NA
ELF1
MPDU1
HSD17B10
CHST15
SMC2
SMARCA5
LMTK2
AES
NA
TXNDC17
DEXI
USP42
STK40
NA
GPR82
CARD8
TBL1XR1
RHOA
PSPH
NA
DENND1A
PFKFB4
LEO1
BLOC1S3
MLEC
SLC25A25
NA
WDR4
HPS5
P4HA2
MFHAS1
ACTB
ZNF555
LILRA6
PRPF40A
XIAP
C1orf63
DOCK5
AGO3
CCDC107
PGAP1
UBE2F
CMTM1
C16orf13
NXF1
AIF1
CD46
PAFAH1B1
GLRX
ATR
SLC4A8
PACS2
STK24
SMAD4
NA
DNAJB12
HPCAL1
CALHM2
NA
RAD9B
GNA11
NA
PNPLA8
ROCK1
MCL1
NA
NSL1
NA
NA
NA
FARSB
PPP2R4
TPM4
C19orf68
CNPY3
CYB5B
RBM47
TAPBPL
PTPLAD1
SLC5A3
CTSO
RNF141
CUL4B
SFMBT1
IGF2BP3
GALNT10
NA
HERPUD2
SKAP2
NA
PAPOLA
MVD
CUEDC1
SH3GLB1
CALCOCO2
EIF2S1
SMARCA5
NHLRC3
CEP104
BCL2L11
UCHL5
ZMYM6
RAD23A
UVRAG
B3GALTL
CD164
LOC643072
NA
TAPBPL
CISD1
NADK
NA
AKAP13
POLB
HOMER3
PTP4A1
ATP2B4
ATP5D
COG5
MAN1A1
ARL2
ARPC5L
PTGR2
UBE2B
DNAJA1
NA
NDUFV1
PAFAH1B2
SLC16A10
FKBP1A
MRPS28
AP1AR
WDR70
FAM108B1
NA
COMMD10
GGA2
C15orf38
ARHGAP25
CLN3
PHACTR2
STK3
TTC30B
DNAJC1
VAMP3
IL1R2
ZNF277
SYT11
NA
RIPK1
DSC2
NA
IPO5
QRSL1
ZNF207
ZSWIM6
SLC37A3
NA
RNASET2
ZFYVE28
ABHD3
NCOA1
ACVRL1
NAPA
MAT2A
ADCK2
TFAM
C9orf72
PPIH
TMED4
ENPP4
NA
AGPAT5
LOC728392
LOC153684
RNASEL
NA
SLC30A7
NBN
ARHGAP25
GZMA
TMEFF2
TRIO
HM13
REEP5
LILRB1
TCF4
PREX1
BAZ2A
TRIM38
FIS1
SGPP1
MARCH2
NA
RAP2A
RBBP6
AIF1
SPATS2
IFT74
DNLZ
EFR3A
RRAS
RABEP1
CCR1
CHD1L
PSMG4
IKZF2
CD36
TTC7B
PTGS1
LBR
NFATC2IP
IPO5
PRKAB1
SLC31A1
ZHX1
DIS3L
IDH1
TUBB2A
NA
CD33
UPF1
ZGLP1
ABHD2
RNF170
LPIN2
BAIAP2-AS1
SNX5
FLVCR1-AS1
DCLRE1C
FKBP1A
NA
NA
NA
NUP205
NA
C6orf47
AURKAIP1
ANKRD17
FBXO45
SELPLG
PKD2
GAB1
SMG7
MORN2
PTPRA
SIGLEC10
CEP41
TSPAN17
NA
NA
DNAJB14
JHDM1D
NA
TECR
LCP2
NNT
ITPR1
FDX1L
BCAP29
SNX14
ANP32A
C5orf56
FAM177A1
SRFBP1
NUPL1
CLEC12A
BCL2L11
RNF114
GBP2
RBMS1
ENO1
LILRA2
RBPJ
GRHPR
PEX3
MED25
KLF3
THOC2
BLZF1
CYTH1
ANXA11
IL17RB
MMAB
NA
NF2
RBM41
FAM126A
KBTBD2
CCNA2
HSDL2
UBE2H
GRHPR
NA
SYK
CACNA2D4
VDAC1
CBX6
SNX20
TNIK
RXRA
GLE1
FAM20A
LSMD1
SPOP
DCTN4
MAP4
NA
FAF2
FNBP1
FANCF
NA
PRKRA
C14orf1
NA
COG5
RBMS2
SERBP1
SFXN4
LOC100506990
TCEANC2
GLIPR2
ZCCHC6
EPS15L1
STIP1
ADCK2
CAT
C1orf86
NA
PRSS21
FAM20B
UBE2D1
SCD
LEPR
STYX
TNS1
ATF1
TMEM64
SLC35F5
PHACTR2
CYP20A1
RBMS1
PKN2
ELL
SAP18
NA
FUCA2
TMEM256
LCP2
STAT3
TIPRL
NF2
SRPRB
UCHL5
B3GNT2
HNRPLL
NA
TIMP2
BLVRB
RNF141
ETNK1
HNRNPC
RNASE6
HK2
DNAJC21
SRSF2
FNBP1L
CAB39
ATF5
NA
LPCAT2
CCP110
ZNF644
OPA1
RFC5
PIGM
CDK2AP1
XPO6
ASPHD2
KLHL6
PIK3R1
CYTH4
MRPL42
AP1S2
NA
LIG3
FUOM
JKAMP
NTPCR
PROSC
CEP128
MAK16
NA
ZMYM6
AGPAT2
TIPRL
KDM4A
NA
ADD3
IKBIP
DCXR
GK
NA
ARHGAP10
ARHGAP30
CECR6
SIGMAR1
PANK2
NDUFS1
ZBTB20
TMLHE
SASH3
RPUSD3
C9orf72
NFIX
MVP
DHRSX
INTS12
NA
GPATCH4
MSL3
NA
CALCOCO2
PLCL2
UBP1
NDST1
NA
CD36
CKS1B
FBXO7
NDE1
CLIC1
CSF1R
GDI2
HS3ST2
NA
RB1
LNPEP
TARBP1
DNAJC1
CREB1
COG5
NA
SSR3
ZNF25
NDUFB10
NA
FBXW2
UCP2
MTMR1
WLS
CAPN2
RUFY2
PFDN6
N4BP1
N4BP1
MRPS18C
BCL6
EXOSC3
SMARCA2
FAM210B
HAVCR2
NA
HLX
SMCR8
JUND
NA
SYNJ1
PAX5
GANAB
C18orf25
ADCY7
RUVBL2
FBXL5
NA
SH3YL1
PELP1
RIMKLB
CDC37
ROCK2
NA
DDHD1
SLCO2B1
CAPRIN2
FADS2
IRF2BP2
PDCD11
AZI2
C10orf128
TAL1
TRIM13
CTNS
ACTR2
TRMT1
MYO1D
FCER2
SLC31A1
FAM69A
GTF2E2
CEACAM21
NDUFB7
ST14
KLHL7
ATR
STX8
LUC7L
EPB41L2
CDV3
NA
RBBP6
ABCD3
TMEM50A
RECQL
BNIP3
MTMR6
NA
STIM2
STX7
AIF1
ATP2B1
TMEM219
SSFA2
IPO11
KPNA1
WDFY4
NRF1
TMEM187
LSM4
MAFB
NA
CCR2
RHOU
POP5
DHX15
NA
NA
PPP2R5C
SYT1
NAE1
LRRC8D
MCOLN1
SEPT7
GBP1
CUTA
TET3
PIGN
KIAA0141
GGCX
PFDN6
TWF2
LPAR6
NRIP3
CDK17
NA
ACTR3
MTMR6
TAF2
FRMD4A
HSPA5
MBP
DHPS
RAD51C
QKI
NA
TRA2A
ZNF148
EBNA1BP2
KIAA0020
TMEM60
MPPE1
ALYREF
DOPEY2
TAF5L
NA
MAPK9
UGGT1
SPATS2L
RARA
ANAPC7
DENR
SCOC
IRF5
TIA1
GFM1
ANKIB1
PTP4A1
GTPBP2
EZR
PHTF2
NOL12
FYTTD1
MRPS35
KPNA5
LTBR
NDUFAF2
NA
POLK
GMFB
AP1S2
KPNA5
CASP6
TTC37
THAP3
NA
EBAG9
STIM2
GART
ACER3
ATP1B1
NFE2L3
NA
KIAA1731
IPO5
GSPT1
HLA-E
LRRC43
FAM69A
C11orf49
RRP7A
NA
HUS1
CYB561
AZI2
BTK
ARFGEF2
NA
SEPT9
FAM210A
MBNL1
DHX9
BPHL
MLX
MLXIP
STAU2
RTN2
DHPS
MIER1
CCDC93
NA
SNX8
PARP1
IER2
SEC23A
DERL1
WNT5B
KLF13
SLC8A1
MRPL3
TBRG1
NUP160
NA
ZNF276
RHBDD2
ATXN7
TIPRL
GABBR1
CNTRL
STYX
TCF7L2
RIOK1
FOXN3
CRYBG3
PRKAB2
C9orf66
CDK19
RAB31
STIM1
ZBTB38
GTF3A
TMCC3
TTC27
NA
SIN3B
NA
FGD2
USP6NL
CHTOP
WIPF1
HFE
SEPT2
UBASH3B
RNASE1
ACSL4
NA
SLC44A1
NA
ARFGEF1
HOOK3
HSD3B7
MRTO4
LSMD1
NA
RPAP3
TIPARP
SMC5
PRKDC
ANKH
CDC27
ITIH4
LOC100505702
SRBD1
TIA1
COMMD2
CLEC4G
FAM168A
EIF4G3
CD1A
ATG3
DLGAP4
SREK1IP1
SDAD1
C19orf60
C19orf10
UBFD1
KARS
NA
KPNB1
GLUD1
NA
PRKAR1A
KLHL6
NA
ECH1
S100A6
ADRBK1
LILRA2
VAMP5
BRD2
STX12
ARHGDIB
TREX1
NA
ZBTB34
LOC399753
GLG1
NA
PIK3C2A
HEBP1
ZBTB7A
ANXA4
FARS2
FBXO15
ZDHHC4
FAM208A
UBE2G2
FAM20A
BRE
WBSCR22
TPK1
NA
STK24
NA
COX20
EIF2S1
ARMC8
LMO4
NA
LINC00324
CLN6
GNB5
TMCO6
NAGA
LCP2
RGS10
ESD
RANBP2
LRIG2
DOCK4
TLE4
CWC27
DCAF7
COX5B
FAR1
SERGEF
ETV6
LOC100310756
SNAPIN
SEPT6
RRP1B
ADCK2
UBXN2A
SATB1
NA
GGPS1
PPP3CB
RCCD1
SAV1
ZNF224
CCDC101
LOC654433
FAM208A
PRKAR1A
PCMTD1
RNASEH2B
LTB
NA
FAR2
CUEDC2
SLC25A30
UCKL1
CHD1L
DNAJA4
NA
FIG4
NA
CCDC132
TBCB
UBE2D3
PRELID1
SIK3
SETBP1
DNAJC15
ZNF467
MLXIP
DNAJB14
NA
SLC44A1
JARID2
BECN1
BRI3BP
HERC3
MRPL23
CR1
METTL5
ANKRD20A5P
KDELR1
PPA2
DPY30
CCDC88A
NA
ENPP4
TNKS2
PBX2
KIF13A
LMO4
PRMT1
PPP2R4
TRIM26
LPCAT4
AGPS
GPANK1
PRKD3
USP25
ZCCHC10
TGOLN2
CPEB3
NA
IREB2
FAM210A
ZNF320
GALNT3
MCPH1
ALDH7A1
NA
SGMS1
DHPS
HEATR2
VPS45
TBCD
ATPAF1
CD46
NA
FLVCR2
GRHPR
ACAT1
IFT57
YME1L1
BTAF1
NA
STK39
HIATL2
NA
PIK3CG
SNX1
C17orf62
ARL5B
EIF3A
TRAK1
IQSEC2
RB1
NA
IRF2BP2
PAIP1
MARCKS
TRIQK
SLC2A12
ABCB4
MOSPD2
UBASH3B
ACBD3
GJA3
CPEB2
SCAF11
VPS13B
HK3
ABHD2
ATF5
GYG1
TMOD2
ZNF37A
SRSF10
STK38
DAAM1
GSTZ1
DIP2C
EARS2
SLC25A36
HSDL2
TFG
DENR
RBBP4
SLC25A36
SRR
TGFA
SCAPER
TP53I3
FAM173A
ME2
GSS
PSEN2
TBX19
LMLN
TNFRSF21
ULBP2
THOC2
AKT2
APOOL
TLE1
SLC46A1
PTPRE
TRAPPC2L
ADPGK
PTGS1
LLGL1
C19orf70
NA
NHP2
GALNT12
PDIA3
LSM12
XIAP
NA
FUS
MR1
SNTB1
TRAPPC1
ZFYVE21
TMEM245
NBR1
DNMT3A
ACADM
COX5B
PIP4K2A
NA
TPM4
GSS
AAMDC
ND6
NT5C2
RAP1GDS1
CASK
HIBCH
P4HB
NA
GORASP1
MAFK
LSM7
MOSPD1
PLEKHA5
TBXAS1
NCOA3
VAMP4
RASA2
ADD2
FAM122C
ITGA9
PTPLB
NA
IFT52
SPINT2
MAP4
COMT
EFCAB2
RIMKLB
TLR4
NMD3
TRIM36
TSTD1
NA
LATS1
C6orf89
MCM6
DDB2
NA
CREB1
MIPEP
NA
UBE2W
ZMYM2
SUPT4H1
TRMT1L
PDE8A
LRRFIP1
TBC1D1
AKIRIN1
WDR61
ALKBH5
GTF2F1
RECQL
TIPRL
CLN6
FAM76B
RNFT1
RABEPK
MKNK1
MYO19
PRKD2
DCAF5
TMBIM1
ELOVL1
NA
SEC31A
NA
TRAPPC6A
CISD2
RERE
TCOF1
TLR4
RUFY3
SPG7
LRRC3DN
SENP6
NAPG
SLC5A3
HMGB1
UTP18
LOC100509635
ZNF25
PMS2P3
GSTK1
NA
TPK1
KRR1
TMED8
LNX2
MAGOHB
NA
EIF3H
ITGB5
CAPRIN1
BCCIP
STX2
SLC7A6
ARL6IP4
SLAIN2
NHLRC3
GAS2L3
AK2
SLC7A6
AMD1
NAPRT1
IDNK
HINT3
BEAN1
YLPM1
STX11
TPGS1
BMPR2
KCNJ2
C9orf123
IRF2BP2
LOC100129502
PRKD2
OSTF1
SLC30A5
TLE4
NA
GGPS1
VEZF1
TAF8
TMCC3
FUBP1
BRE
RNASEL
NA
PBRM1
SNX9
NA
NA
CENPW
NA
PRKAG2
ODF3B
RAB14
PRELID1
PVALB
ORC5
ZFR
NFATC2IP
DRAM1
TMLHE
PIK3AP1
SLC28A3
TBCB
LMBR1
ARHGEF40
FGD3
KPNB1
PFAS
INTS2
VMO1
NA
PNISR
TMED2
ZNF438
PREX1
RBM25
COASY
SYNGR2
CMIP
COQ4
FLJ45340
NELFCD
ARF5
SEC14L1
CSRNP2
TDRD9
STX7
FN1
NA
KIAA1430
SEPHS1
SETD2
NA
GPR180
PRPS1
STX4
CMAHP
RBM25
MED1
TRIB1
NABP1
MBTPS2
ARID5B
POLK
PRKX
MRPS9
KRCC1
TBCB
TMEM170A
HNRNPF
TRIQK
FNIP1
NDRG2
NA
LY9
TLR7
EBP
EXTL3
NA
KIAA1598
SCRN3
ITGB2
KLHL6
ALDH6A1
ST8SIA4
BOLA3
ADD2
TNFSF13B
SOS1
VMA21
CKAP5
NA
FBXO7
PRKACB
FTX
NA
MTX3
PLAU
EARS2
DENR
CORO1C
CCDC23
ENY2
NUPL1
NA
VPS13D
RBM39
TIMELESS
ERP44
PTGS1
ALG13
SNAPC3
PARP8
ERGIC1
FLT1
SNX6
SEZ6L
NA
CPQ
NOP9
NIPA2
MMP1
ZNF264
RUFY1
CAST
LZIC
GPR65
SAFB
NGLY1
ATXN7L1
GTPBP5
GGACT
DUOXA1
INO80D
BAG5
SMARCA4
ATP13A1
DOHH
LOC100509635
GNL3L
KCTD17
SKAP2
WDFY3
PACS2
TBCE
XRN2
RANGAP1
RSRC1
NPC1
ARRB2
PCCB
ARL4C
HSD17B8
PAOX
WDR83OS
RASGEF1B
FCGR2C
ZCCHC2
COQ7
LRP10
GAS2L3
TSTA3
UBL7
MYO9A
SSR3
SAE1
AGPS
TMTC4
FAM76B
ZMYM2
NA
CCDC50
NA
PILRA
NA
IL17RC
AGRN
MYL12A
ARAP1
LGMN
NA
NA
MAFB
TCAIM
SEC22C
NA
ATXN1
NA
MKL2
UBA6
TCN2
TNRC6B
NFE2L3
NA
NABP1
NA
LOC554206
GALK2
KLF5
WSB1
FAM105A
INTS4
DYNC1H1
XPO7
GUCA1A
CFLAR
ACAA1
PIK3CA
ARSD
ABCA7
CTSL1P8
TMEM68
SHOX2
PRKACB
PHF23
C11orf24
NA
KIAA0368
ZNF200
ARNTL
MBOAT7
DNAJC4
NRP2
SFMBT2
KCNK6
CEP170
CD1B
CAPN3
TM9SF3
EHD4
GSK3B
PRPF38B
PIAS1
GLO1
SENP6
ZNF277
NA
SRSF5
PHB
SERBP1
ATG3
ZMAT5
PCGF5
WWP1
HIP1
KLHL15
NA
CCDC69
TGOLN2
SERPINI1
YRDC
L3HYPDH
NA
VTI1B
RANBP1
SNX29
BLVRA
PPP1R16A
PPID
FOXN3
GART
CTSB
ATP5F1
FAM208B
AMIGO2
NA
GPAT2
NA
PES1
BRD2
MED18
GNE
WDR41
MRPL16
IDH2
ADSS
GLRX3
NA
NME1
STAT3
LOC153577
NMT1
TBCE
NEK6
DENND1B
KANSL1-AS1
ITPA
SEC23IP
OGFOD3
NA
ATP6AP2
CLEC7A
TRABD
SYNCRIP
NA
LARS2
SCAF11
CSNK1A1
NA
ZBTB4
HFE
NA
ATXN3
DCAF16
RXRA
MAP3K1
JHDM1D
MBD1
SQRDL
TCF4
NDUFS7
LRRFIP1
BLVRA
LOC100507477
RHOH
CSNK1A1
EHD4
ADPRM
IDH3A
SREK1IP1
C6orf106
TRIM23
ACSL4
NA
TUBB2B
WWP1
CBR3
FAM105A
CTNNA1
NA
FKSG49
UBE2W
LCMT1
PDK3
NA
ATL3
LRRFIP1
PPARGC1B
OSBPL11
PGRMC1
PTP4A1
KLHL7
COMMD4
HNRPLL
UCP2
PSMA3
CPEB2
ST8SIA4
CSNK1G2
ALYREF
KIF1B
MRGBP
PPIE
ERAP1
GALC
SMG7
FAM105B
C21orf91
FAM189B
NA
NA
ALOX5AP
WDR44
HSPB11
MIIP
SLC39A3
PTPRC
RHOT1
SLC9A6
SYNGR1
USP33
AGAP9
TMEM179B
SNAP29
CNEP1R1
ST3GAL1
PGAP3
MYO5A
KLC1
YIPF5
TLN2
ZBTB3
CFLAR
CHMP5
SLC31A1
F11R
MRPS14
ARHGEF6
DNPH1
ALDH6A1
NA
DDX3X
SEPHS1
NBR1
YY1
DOCK10
TOR1A
CTSW
MCL1
GALNT6
SCO1
CDC23
CDC40
COX5B
GLIPR1
SDF2L1
TBCCD1
NA
ATG12
TRAPPC8
SORD
ABI2
STXBP1
NA
NA
UROS
STAU1
DUSP12
HRH1
RRM1
MAP4K5
SLC25A14
EFCAB11
LOC401312
YIPF1
NA
TAF1A
MALSU1
TMEM134
NA
ZNF217
RBMS1
WDR61
SLAMF1
ZNF420
LTBP3
PRKCB
C6orf89
HELZ
ARHGEF1
TSTA3
RET
ZMYM6
GDAP1
MRPL42
PISD
SPTSSA
NA
NA
TUBGCP5
NA
CAB39L
AK2
LINC00847
SNX2
LDLR
PIGF
C17orf80
CD59
BRE
NA
RHOT1
SLC44A1
DNAJC15
NA
MARVELD1
NA
PXN
NA
CDK13
TMEM141
NA
SAP18
DPY19L4
CTNS
USP34
GPR161
AGPAT3
RILP
CAMK2D
DGUOK
TIA1
FUT8
SNRNP25
MTMR2
TREX1
CARD6
KLHL7
CIRBP
TLE4
ESD
FN1
SYK
RECK
STARD8
TRPV2
ESF1
SEMA4D
TBC1D5
MRPS25
MED13
BTN3A3
NAP1L4
DSTN
DDX3X
ZBED4
NRF1
CD59
CR1
CRLS1
COX11
TMEM50A
GMFB
ATPBD4
NA
MAP4
MYL12A
STAT6
ANP32E
CDK12
NA
MTRF1
RAB20
NA
GTF2H5
MED25
C3orf37
RIOK2
MLF1IP
NA
PTMA
KPNA1
MOB1B
NA
ST14
SHC1
PSMB2
PILRA
STAU1
KPNA5
SRSF2
NELFCD
NA
FKRP
MBNL3
B9D2
IDH2
BTD
PSME3
UBE2N
MALAT1
STX16
SIL1
AAED1
MAN1B1
SPATA13
CTNNB1
CSNK2B
TET3
MED14
TPP2
NA
NA
NPEPPS
GPATCH2L
GADD45GIP1
RREB1
NDUFAF3
ZDHHC14
STEAP4
NA
PPP1R7
PKN2
JKAMP
NA
TCF4
DOCK4
MFN1
DCAF5
ARL6IP4
NA
ZBTB7A
NA
PEA15
SMARCA5
NMRK1
NA
APEX2
KPNA1
ARL6IP5
FAM49B
IGF2BP2
NLRP1
ENTPD6
CFLAR
FAM73A
NA
S100PBP
GNAI3
C16orf13
ATG10
TMEM259
LYRM1
NA
HNRNPA3
PCTP
CCT6B
STRN3
ME2
CD99P1
FLOT1
SUOX
TIMM50
NA
CCNL1
CAMTA1
OSBPL8
SSR1
PTTG1IP
DDIT3
NA
IL1R2
BLOC1S6
ZNF740
TMPO
PPFIA1
MARK2
NECAB2
NSD1
ARMC8
TSC22D4
PPM1A
USP28
PLXDC2
BTD
TMED5
ICAM4
CAPRIN1
CERS6
MBNL1
SLC41A2
TBCEL
GTF3A
COPS6
NA
CORO1C
PPP3R1
BTBD3
SRM
PEX10
NEK7
DCAF7
PICALM
SNTB2
ANKRD40
ZNF567
BCL2L13
NA
GRB2
YTHDC2
DIDO1
ZRSR2
TRPM2
ABHD2
LAMB2
MIA3
ZCCHC10
NA
GNL3L
PRPS2
PTPN7
TMED9
NA
TTL
CCR5
IL6R
CLEC7A
PARP15
LARS
CSTB
QPRT
TMEM9B
UBE2W
NA
SFI1
CAPN3
LACTB2
FZD3
AGRN
ZNF37A
ABCC10
APTX
BCL2L13
TPP2
SMARCD2
NA
CYLD
LOC100133130
JAK1
PIN1
SNX17
TRABD2A
MRPS7
RTF1
NOTCH2
NA
TMEM55A
CSNK1G2
NA
ALG3
GM2A
AP2S1
URI1
IQGAP1
NA
NA
MR1
TRIM44
CDS1
LIMS1
WDR74
ARMC8
ARPC1B
TM7SF3
KPNA3
MFNG
CHN1
ANKIB1
CITED2
SMIM15
N4BP1
NA
RPS6KA4
MTMR4
CBL
LOC440434
FANCF
FKBP15
NA
PLEKHA8P1
HPCAL1
SLAIN2
FUT11
ACTR2
PDHB
PPP2R1B
VCPIP1
STAU1
MAP3K1
TRIOBP
NA
GSPT1
YME1L1
SLC39A10
STAT2
MT1X
XIAP
DTX2P1-UPK3BP1-PMS2P11
TMC4
FAR1
NA
NA
DTYMK
HTT
WHSC1L1
TMEM254
TMEM160
CCL13
SIKE1
ETV5
TIMM23
CRYZL1
GPR161
NA
C20orf196
ARSB
MTX3
ABHD5
FUS
RECQL
IFT80
RCBTB2
LOC285835
C6orf1
SMARCAL1
LGALS8
HPS3
RAD51C
POMP
CRLS1
AGPAT3
TGFBR2
TMEM147
TLN2
DUSP6
SLC7A7
PRDM10
COMMD10
FUBP1
OTUD5
SUCLG2
RAB31
COPS6
DNAJC5
FAM105B
GLRX
HSD17B14
LRRFIP1
FAM129A
RBM25
C12orf4
PSME1
ZNF638
CCDC93
ATG12
NA
KIR2DL4
TP73-AS1
NA
WBP4
EGLN1
CISD2
AZI2
SBF2
SETD1B
ORC4
CAST
POC5
ZNF148
NA
HTATSF1
TMEM177
MIIP
NA
MIOS
CD59
UBE2L3
TMEM30A
NEDD8
TMEM126B
C18orf8
ECSIT
SLC35A4
C11orf31
HNRNPD
GABPB2
C6orf62
ZNF511
EFHD2
PDE8A
NFYC
DUSP8
ACTR3
CACYBP
HN1
TMEM37
GXYLT1
MED13L
TIMM44
GOLM1
MPV17
PI4KA
NIPBL
STAU1
SNX4
DIRC2
PTPN2
HDLBP
PRMT6
ZFYVE26
FBXW11
SELPLG
IRF4
IL17RA
PPA2
HIPK2
SRA1
EMC1
KIDINS220
PRICKLE1
ATM
NARF
PCBP1-AS1
GDAP1
NA
NOD1
MST4
TSEN15
NA
DNAJC22
GDE1
EXOC2
SEH1L
MSH3
ZFYVE26
ITPKB
TOR3A
TKT
FAM96B
FABP5
ZNF823
B4GALT4
HSP90AB1
CBL
IRF2
TRIM72
MYO7A
NA
TSPAN32
HIPK2
CFLAR
ACAA2
TRIQK
HBEGF
IL16
RUFY1
UBE2G2
GALC
NFATC2IP
NDFIP2
MAP3K5
MTMR9
TM9SF2
DEDD
TXN2
KIAA0930
GTF2H2
TPD52L2
YEATS2
CRNDE
ZDHHC2
HMGB1
MLX
FAM49B
ELP4
ZNHIT1
APH1A
WBP4
RNF135
RAB8A
TMEM106A
TBC1D4
ASB7
NA
CHTOP
KCTD6
TNPO2
FAF1
NSUN3
IQSEC1
RNF114
NIN
RNF130
AZI2
PNP
MRPS30
GPS1
FUT11
PRKAG2
AKAP11
AGPAT9
FAM178A
KIAA1009
ADPRH
PHC1
CDS2
LOC648987
PHF19
DHX15
PXK
NA
MPC1
CLDND1
OXR1
SELENBP1
TMEM230
CCDC88A
NA
TMEM175
TMEM181
LEPROT
ATP5G1
BTN3A3
QPRT
SLAMF9
NA
TOR1AIP2
MFSD9
TMEM218
CHD9
COMMD6
MIA3
NA
ATP5H
ZNF236
PPM1L
PRR24
NA
C4orf29
QKI
C5orf22
MRPL11
ANKRD13D
HCCS
DCP2
INSIG1
HNRPDL
C12orf5
KCNQ1
NFATC3
AHNAK
CAPN3
TARBP2
BST1
ATP6V1D
ZCCHC6
C11orf31
DESI1
FKTN
RAB30
C16orf72
GOPC
IDI1
NA
FAM149B1
SERBP1
GANC
SNX14
RBBP6
FIBP
TIAM1
NRM
SNED1
DEDD
FEZ2
NEK6
SNX1
PSMA2
COQ7
UROD
SUB1
CISD3
SRD5A3
FKBPL
CLIC4
GMEB1
LST1
CFB
RRP7A
BICD2
SPN
LINC00304
RMND1
PCCA
PCYOX1
STS
ZMYM4
SMU1
NA
LENG1
C9orf85
APRT
CFLAR
FAM122C
FOXN3
PSMF1
NA
C14orf93
LDLR
AP2S1
AVL9
ABL2
TMEM144
PPIA
SPN
DR1
C1orf54
SYPL1
CD164
NA
FAM207A
ECI1
LANCL1
RCAN3
CFLAR
MTF2
NA
DNAJA4
EVI2A
ETFB
NARG2
DHX36
PHC3
ATG4C
PCMTD1
NA
SNUPN
NR4A3
PAK2
EIF3K
CARS
ANKRD12
C6orf89
ZNF559
INTS4
HEATR1
TAF15
IFT43
MRPL35
BICD2
PSMA5
WDR36
ARHGAP31
CCSER2
UBE2A
GGA2
NA
PPP2R4
FGFR1OP2
CFH
MOB1A
FPR3
NRF1
SEH1L
SUB1
PSMA5
LST1
SERBP1
RAB31
ACSF2
POLR1A
SCAF11
NA
NA
ARSK
KANSL1L
CTSZ
TWF1
AP4E1
ADAM15
C1orf198
SDE2
SFT2D1
VCPIP1
SPG20
IL6ST
RYK
AGPAT3
SPI1
DSC2
AAMDC
TP53TG1
MOSPD2
SMEK1
XRCC4
LOC145783
MRPS18B
AK2
PTGFRN
ARSD
EFHD2
CCDC126
ILF3
GM2A
SNX6
ESYT2
RNASET2
ATP5SL
NA
GJB1
SNAP29
TMEM91
AP1S2
CREM
EIF3K
MRPL44
YME1L1
DNAJC13
C1QC
RNF135
TTC37
AGO4
FLOT1
ATAD3B
ADNP2
DESI1
GCNT2
NA
RGL1
AHNAK
LOC100507632
MAPK14
ATXN3
MARCKS
ACAA1
RBBP6
ACYP2
NA
COLGALT1
COMT
NA
NA
XPNPEP3
MOB3C
STAT5B
IDH3B
NA
TEX264
SYNJ2
SMAD4
IDI1
CDS2
PCBD2
MCL1
CASK
CNDP2
MBTD1
IFT52
UFSP2
NA
DDX5
NA
NA
ZNF654
HRSP12
ARHGEF40
HGF
PWWP2A
RAB9A
NA
KNTC1
PSEN2
RPS27
NA
SMAD4
NA
NA
HBEGF
KDM1B
TNFRSF11B
MOCS2
C12orf43
SEPT10
NA
HAUS1
GRIN3A
SEPT2
FAM117A
LMF2
ZMYM1
PANK2
MRPL19
GAB1
TFB1M
TNFRSF1A
AGTRAP
NA
IKZF1
COL1A1
NA
NA
ACRBP
LYN
API5
GOLGA7B
NABP1
PGLS
NA
SNRPA
PHACTR2
RAD51B
DUSP3
CD109
TANK
DDHD2
USP28
TMEM159
CYB5R3
CGGBP1
TM9SF4
ZNF22
DOK1
VTI1A
KCNC3
TRAM1
LDLRAD4
NA
PCYT1A
UBE3A
SRF
REEP3
SLC7A1
TNFRSF11B
VPS16
NA
GSK3B
NA
ITGAL
GLIPR1
OGFOD3
NDUFA7
AHCY
USP31
TOMM22
NUDT5
PLAA
KIF1B
ZNF160
SART1
POLA1
ELOVL1
KCNQ1
YPEL1
ARHGEF40
AP3M1
LEPR
FGL2
NRP1
DNAJB1
BCAS3
LOC401320
FAM120A
ATXN7L1
GLYR1
PRDX3
CYLD
HEATR1
CRK
HAVCR2
PSAT1
TPCN1
BCL7C
KPNA2
RIF1
YME1L1
ATPIF1
COMMD4
SIRT5
ARGLU1
GTPBP6
SRSF10
AKNA
NPEPL1
PAX8
FNTA
CAMKK2
NA
GRSF1
GOLGA2
ACP1
NAT8B
MRPS15
ENOPH1
ARIH1
PWP1
MARCH8
MED11
NA
DAZAP2
NA
CMKLR1
NA
TMEM64
DPYD
ACN9
NA
NA
AHSA1
HSPB1
SAP18
CRBN
KDSR
NA
KLHL18
NA
SEC22C
FAM126A
RAB6A
SETD8
PAM
NA
SMC1A
PLAA
SCARB2
GNAI3
PGAP1
HPS1
PCNP
MLX
MS4A7
TTL
PER2
CEP85
PSMA2
GPBP1
VTI1A
GSTCD
RPL22
BTN3A1
NA
GSPT1
UBXN2A
TRMT10A
PGGT1B
RASA1
CSRP2
LOC100506748
ZNF692
MAPK14
ALG6
CGRRF1
SLC41A3
NLN
AP1AR
FOXN3
KHDRBS1
STUB1
PEX7
NEK9
ETS1
HNMT
CD209
NA
HERPUD1
EEF1E1
DUXAP10
AGPS
MAPKAP1
ERCC4
C4orf52
PTCHD3P1
NA
RBM3
NA
PHLDA2
NA
PTP4A1
HGF
NNT
CROCC
AKT1S1
DCTD
NA
SLC35A5
GAB2
CHMP5
PCMT1
GAS7
S1PR3
DTNBP1
TRAPPC9
BNIP2
LOC100505573
NSDHL
DUSP7
NA
NA
SUSD1
LAMTOR4
SELT
OIP5-AS1
HLA-F
NDUFB2
IQCE
RAB3GAP1
ABHD5
PAM16
RPS6KC1
CBFB
MAP4
LSM5
ZNF207
VKORC1
KATNA1
GSPT1
NA
NA
FBXW7
DHRS4-AS1
SNAPC3
CCND2
RHBDD1
ZKSCAN3
HNRPDL
SLC11A2
NACA2
ATL3
NA
HELQ
STK19
PARP8
GTF2H1
TRIOBP
MAPK13
CCDC69
XRCC4
MAPRE1
MDK
RALGDS
ITGB1
DNAJC24
NA
C16orf70
FASN
SSR3
FAF1
LOC729013
RAC1
NA
MCMBP
GTF2IRD2
PMFBP1
FBXO9
GYG1
DHRS7
GOLGA2
OIP5-AS1
NA
NDUFA12
RAB35
LMF1
ELF4
RMND1
IPO4
NA
C11orf31
GPN1
HIPK3
RIF1
HBB
MTPAP
UTP23
ATP6V1A
MAVS
TMEM9
MED18
LARP7
IVD
NOP16
NA
ZNF195
NA
LRPPRC
LINC00116
SNN
JUN
HCG18
ATXN10
CCL17
TIA1
PAIP1
FBXL14
NA
C1QBP
ACSS2
SLC11A1
MECR
NA
ITPK1
TMEM53
SZRD1
BUB3
KIAA0368
GLUL
NA
SUCLG2
TMOD3
ANXA1
MYLIP
RAB8B
CCT5
HUS1
UBE2H
MDH2
ARHGAP26
NA
SDHC
CSGALNACT2
MAPK1
NARG2
NA
NA
LOC283788
FAM35A
ADIPOR2
RNF139
USP6
NSMCE4A
PCBP2
LST1
REEP3
NHP2L1
SYK
COX20
RNF19A
C1orf27
DUT
SELRC1
PDIA6
PAK2
NA
TOMM40L
CCDC58
TMX1
NDN
CSPP1
SLC4A2
DSC2
DIMT1
NA
STUB1
GNA13
DTWD1
TMF1
FNDC3B
FAM126A
RHOB
DDX54
C3orf14
KCTD5
YWHAZ
UTP14C
CUL2
NXPE3
EXOG
NA
CYSTM1
NUP50
LANCL1
PIK3C2A
MMAA
ACCS
METAP1
NA
OGT
GFM1
MATN1-AS1
ACTN1
SLC39A14
VGLL4
LST1
NA
NA
NFATC3
ZNF561
ICMT
TM2D1
NA
YIPF2
DAAM1
NA
LOC646014
NA
CD52
SNF8
PITHD1
IDH3G
ACTG1
CDK10
RPS9
NA
NUS1P3
ATRAID
MKRN2
OXNAD1
PAIP1
CTBS
KIF13B
CCDC149
TNKS2
ZNF148
HEATR2
NA
SLAMF8
GSTT1
MLLT10
SRD5A3
CAST
CEP57L1
SNRNP200
ALG1
NA
JAG1
SUCLG2
ACLY
ALKBH8
B4GALT4
C18orf25
DHX37
HSPD1
CXorf40A
NA
SGSM2
KANSL1L
STON2
NA
TFB1M
SRSF7
BANF1
QRSL1
DTNA
EIF3K
MCCC1
NA
CXorf23
NA
F3
SMAD5
SCAMP2
NPL
TFDP1
SLC12A7
DARS2
TMEM50B
HSPE1
ABHD14B
SLC41A2
DNAJB12
IL21R
CNOT8
UBA6
RUSC1-AS1
ABI2
NIPA1
IPMK
TRIP12
MRPL27
CTDSPL2
HMGCS1
SNX29
C5orf24
PLCE1
SLC1A4
LOC100507463
CAPZB
GRK5
CD207
MIER1
LGALS8
BPNT1
ARHGAP19
GRAMD4
NELFCD
SEMA4F
SLC9A5
STOML2
ITGB5
FOXP1
ING5
KCNE1
HDHD1
LPIN2
POLG
GPBP1
PAM
DOCK11
NA
MAD2L2
ZMPSTE24
LAPTM5
ATF7
NA
NA
NDUFA10
NA
ATP5SL
NA
TGOLN2
DIAPH1
CSNK1G1
TOB2
RPS6
CTSL2
NA
UQCRQ
RABGEF1
VTI1B
MID1
KIAA1522
CORO1B
C1orf43
BET1
UBA5
KCNE3
ZBTB43
HLA-DMB
DLST
IMMP1L
FRMD4A
CCDC93
CTSC
NA
NA
C22orf32
TLE3
RPL38
LARP1B
BCL2L1
TROVE2
PAFAH1B2
TROVE2
WDR47
LAPTM4B
UTP23
RABL3
TTLL5
MKNK1
NA
NA
C16orf13
NA
RBM11
CPVL
NA
BOD1L1
BZRAP1-AS1
COPZ2
BRD3
DDX59
IQCE
IREB2
RRN3P1
UBAP2
ACTR2
KLK3
RBM5
NA
NFATC3
B3GALNT2
SDR39U1
MTERFD1
AFF3
MTO1
VPS29
NA
N4BP2L2
NA
TTC17
MILR1
ZNF575
RNLS
NA
CD151
OSM
UCHL3
SH3BP1
COMMD9
SRSF3
NA
SRSF2
C1orf174
ZCRB1
PNPO
FTSJ2
DDX41
NRGN
PPIL3
LOC100505812
ITGAX
SOX12
SLC44A1
OSTM1
TRERF1
KDM5A
KDSR
NA
CDC27
IL6R
GLIPR1
NA
ZAK
PPP1R7
CRYZL1
NA
SNX8
ZNF101
NA
MAPK7
LINC00674
PHF2
GEMIN5
CDC42BPA
TGIF2
CARHSP1
SAP30
TRIM38
NA
DIAPH2
RNH1
FLJ38717
UBE2G2
DAPP1
C19orf10
GALNT10
MRAS
STX16
MCPH1
TKT
ATP2A2
MALAT1
SPRYD7
C7orf31
LOC595101
NA
ERC2
RAP1GDS1
ACSL1
RRN3P3
AKAP13
COMTD1
GABPB1
PTPRC
KPNA1
EHD4
PIBF1
PAFAH1B1
SFT2D1
TMCO3
SCD
HIATL1
ACAD9
HGSNAT
UBE2N
ADPRH
NA
PDLIM5
RASGRP2
VPS13C
TRIOBP
UGGT1
PEBP1
CAST
HGSNAT
ZNF720
NA
YIPF6
PCBP2
GOPC
AP2S1
NA
ATXN3
NA
VPS53
ATP10D
KCNE3
TOP1
MYOM2
FAM96A
PIP4K2B
RPL18A
PARP11
CARM1
ZNF638
SUCLA2
PRRC2C
PBDC1
BTC
ANKRD37
BCLAF1
C10orf88
SLC25A24
C10orf76
DR1
NCLN
NA
SFPQ
TXNRD2
ITGB1BP1
NEFH
EPM2A
NA
HMGB1
NDUFAB1
HIBADH
CD84
ZNF710
ERO1LB
C1QB
FOXP1
COMMD2
TRMT11
CNOT4
SMAD4
CDC27
COX5A
RFC2
PPP1CA
ZNF347
DDX52
NCOA5
NA
TPM3
EMC8
USE1
GREM1
FAM129B
SFXN1
ANKRD44
CAPN1
SMC6
NA
NA
TMEM87A
UPP1
ASTE1
MAD2L1BP
SAR1B
UBA6
RHEB
NA
SLC4A7
ACP5
ITGAL
NCOR1
TM2D1
C12orf4
NA
SLC25A6
LYRM5
HAX1
NTMT1
ATP5G3
NUP43
NA
CCT2
BRPF1
ZMYND11
ITGAM
ARPC5L
GFPT1
SERPINB9
GLS
AMFR
PSMG3
PPP4R1
ALDH6A1
PAK2
ERP44
RBX1
SLC17A9
CYB561
NA
NOSIP
NA
TCEA2
LOC100506714
SLC25A14
CSF1
FLT3LG
C11orf74
AKAP9
NIN
TMEM237
CIB1
FKBP3
NA
MICA
NA
PSD4
PUS10
AGPAT2
CCDC77
NA
DNAJC10
NA
RBM45
ACTG1
RAB14
XRCC4
PLAC4
RPL23A
TAF13
RYR1
ATP5O
CD99
RAPGEF2
EBAG9
THG1L
RAMP1
KHDRBS1
CCDC57
SLC35B4
QKI
SNX15
NA
LARP4B
VARS
CSF2
TK1
NA
NA
USP32
CXorf40B
ZNF700
METTL6
KIF13A
NPL
MBD5
KDM5A
SRRD
ACSL1
DCK
DDX21
NFIC
SAT1
KPNA6
C8orf40
MAP4
TCEB1
CD164
FBXL17
GNL1
ZDHHC17
APRT
TRIP6
SPP1
TMEM165
MRPL43
SLC2A4RG
UTP23
C1orf200
WDFY1
NA
MYO9A
ATF4
ANKRD55
C10orf76
PAK2
PCMT1
NA
METTL15
ARIH1
C16orf62
LOC441461
NDUFC1
MRPS18A
HLA-DOA
MYO1C
ZNF512
NA
CACYBP
PNKD
NFYC
DNPH1
PPP2R5C
PRMT2
CRIPAK
C10orf88
NA
SSFA2
NMT1
SUOX
LOC642236
DPP8
C12orf23
SSU72
UBE2D3
N4BP2L1
NA
SETD3
CLTA
MED24
PRKAG1
NA
NA
ADAM10
CCND1
NA
TOP3A
TNPO3
ARHGDIB
NCKIPSD
NA
MALSU1
PDCD6
IL21R
NA
NA
SUB1
MDH2
NA
SNRK
DLEU2
TMEM123
HOMER3
NA
CEACAM21
GMCL1
ACAD10
LACTB2
ACTR1A
PPIC
DNAJC5
TMEM242
NA
MBNL1
TM9SF1
NDUFS1
PLEKHF2
THAP9
MBNL1
NA
ZC3H12D
POLR1B
HIF1A
RFC2
NDUFAF7
BNIP2
NAP1L4
ORMDL2
NA
NF2
RBBP7
ERICH1
ZNF185
SAP30L
GNPNAT1
ACTG1
N4BP2L1
ARF6
PFKFB2
NA
MUC8
MRPL30
NSMCE4A
ATP5C1
TACC1
AURKAIP1
FCGRT
NOTUM
PPP3CC
C15orf39
RPS7
NA
RBM41
SDHC
ZNF292
SNAP29
MTF2
RRAGB
ATAD3B
SFXN4
AKT1
GLIPR1
SBF2
TUBA1B
LSM14B
NA
MMAA
FKBP1A
CDC16
CPD
IDH3B
CLUAP1
NA
NA
ACER3
TMEM201
AP5M1
SMARCA4
MLLT10
CRYZL1
KBTBD8
GNB2
ZNF428
NLRP1
MEX3C
CAPNS2
CREB5
STYXL1
PCBD1
FAM210A
DAPP1
LRCH3
ZNF407
KIF5B
NA
VCPIP1
TMEM234
LYAR
PAK2
TRPC4AP
RUSC1
SPSB1
NA
CAMTA1
CCL23
LIG4
FKBP15
NUDT2
RSU1
HNRNPR
H2AFY
LONRF3
ZNF24
ZFP64
CPEB3
PNO1
INPP4A
ABT1
SLC41A2
OCIAD1
FAM212A
HOMER3
MRPS30
IKBKAP
RPL10A
SNRPC
FRS2
ARL13B
RNASEH2C
NA
TMEM176B
KBTBD4
NA
BAIAP2L2
NTAN1
CAPZA2
NA
OTOF
NA
NA
CDK18
SLC12A6
APOL4
TMED3
FAM221A
MCM3
MRPL4
HBP1
AIMP2
WSB1
NA
DDX59
NA
NA
EXOC5
RBM47
MAPK1
NT5C2
NA
NOL7
NA
SLAMF8
HS1BP3
KIAA1704
GOLGA7
NDUFS6
JARID2
HKDC1
MTMR4
MRPL22
SOCS2
LOXL3
TTC13
CHCHD10
NUDT16L1
TBX21
TMX4
DGAT1
ATP5F1
CTSB
DCTN6
FBXO5
CFLAR
ARFGEF2
NFATC3
NA
URI1
MOB1A
WDR4
PBRM1
TOR1AIP1
NTAN1
NA
LOC100130950
EIF5B
PTCD3
MB21D1
ARMC8
NA
HCFC1
CDKAL1
VRK3
SURF1
SMARCA4
SLC35A2
C12orf29
DEF8
NDUFA5
CSAD
MARCH8
FAM229B
TFEC
DYNLRB1
PSME3
UROD
PIGF
NA
KDM5A
NF1
TMPO
IMPDH1
ATP11A
FER
ETV6
RNASEH1
RDX
TRIM7
CYLD
NA
NTMT1
ATP6V1D
ZMYM2
CDK13
IFT43
SFXN4
LOC100996455
AIFM1
NA
RPL8
NA
NA
LARP4B
KRR1
NUDT15
TRMT10A
PTBP3
RAB6A
DUSP6
VSIG4
NA
PPP1R36
MAPKAP1
PPP1R14B
TUBA1B
LRP1
NOL6
ZNF496
RAB7L1
ARFRP1
KATNBL1
CTBP1-AS1
MACF1
NRF1
MMAA
NA
ABHD11
GRWD1
TGFBI
RNF170
LRCH1
CCDC104
SEPP1
KIF13A
CDIP1
COX17
ADARB1
NA
CARD14
HTATSF1
KIAA1704
HSD17B11
BBS4
NOC3L
PRMT5
E2F5
C12orf73
LIPA
UCKL1
CMPK1
CTSZ
TXNL4B
SPTBN4
LST1
PDE4B
LOC100506974
PSD4
DCP2
PUM1
KIF2A
ACLY
GNL1
CDC42EP3
TYROBP
LST1
BRCC3
DR1
CHCHD5
NA
RER1
NA
NA
EME1
LOC100130000
C20orf27
F11R
IARS2
RNF34
MORC3
CSPP1
UNC13B
KDM1A
THAP1
EIF5A2
PDZD8
AUP1
CNBD2
ADAM12
NA
CNPY3
VTI1A
SNTB2
MTA2
LGALS8
CIRH1A
USP15
ANKRD13C
PFDN4
YY1
PWWP2A
LDLR
CCDC43
PDPK1
UBE2J1
NA
MAGED1
CUL1
ARID2
NA
ODF2
PEX10
ZNF449
SEC14L1
NA
ELMO1
LOC100506190
ZNF101
RPS4Y1
NAPG
TMX3
NA
CEP68
CCDC6
SERBP1
TRAPPC13
TBK1
NA
TUFM
PBXIP1
POGZ
MTO1
TAF11
MAN2C1
CSPP1
YTHDC1
SMIM7
PAIP1
SGSM3
DCAF7
NA
NUP50
NA
MYO9A
APEH
LONP2
ZNF75D
PCBP2
RCBTB1
WWP2
BHLHE40
SPG7
ZNF710
KIAA0100
MCTP2
METTL10
STK4
RABGAP1L
NA
RPL35
MTDH
LIG3
LARS
NA
ZNF330
EXT2
LIMD1
PFDN1
SMURF1
CFLAR
TRA2B
MALSU1
MSRA
CIAO1
VPS9D1
IL6R
RANGRF
PCNXL4
EXT2
NKIRAS1
PLBD1
TNK2
PIEZO1
FAM95B1
ACTG1
SLC25A51
NMD3
NA
NA
AIP
MPPE1
TFCP2
HNMT
ABHD12
IL3RA
TMEM150A
EGLN1
NA
NA
PITRM1
N4BP2
REEP4
BCL6
EFHA1
MKI67IP
PRPF4B
LOC727916
NA
PQLC3
RPL14
PDE7B
ZNF600
NA
ALKBH8
MTO1
LOC100506651
GNAI3
SIPA1L1
IDH3B
NA
SNX27
NA
NA
PIK3C2A
LRRC25
PRMT7
GDPD5
PRKAR2A
PTPN2
DCTD
MPRIP
TMED5
FLJ38717
NA
ERP44
CNOT4
SMOX
WDR41
C18orf25
NA
PTCHD3P1
TNPO1
NA
GFPT1
NA
WHAMM
COL16A1
NA
HDDC2
CSF3R
ACTG1
DPCD
NA
SNX1
CHD9
ASNA1
FLOT2
ACACA
ATAD1
TM2D1
LOC728769
NA
MAPKBP1
MAOA
NDUFB10
ATP5B
TUBA1B
DIP2C
TNIK
DNAJC10
NA
ENPP3
HNRNPA3
TUBA1C
NDUFV2
TXNDC17
LIX1L
TRIM44
RPL6
NA
FAM102B
NA
PEX13
NA
VKORC1L1
RPL22
MFSD4
SHARPIN
ITPR1
MFF
HSPBP1
PLS1
PARP4
LIX1L
TMED5
FBXO7
TBC1D22B
NA
CLOCK
GOLGA8A
DNAJC8
CAMK2D
NA
NA
ARF6
NA
LOC646214
MALAT1
SAYSD1
NA
ACD
GALNT6
FKBP15
MARCH5
IDH3A
HOOK3
PGK1
GNA13
MCMBP
SFPQ
TMPO
ANXA2
SH3BGRL
NAA50
RPF2
MMGT1
HGSNAT
NA
EIF5B
TMEM87B
ABCC10
LPCAT2
HOTAIRM1
CPM
NA
KATNAL1
TIMP2
NA
ADD1
PRELID2
DHX37
MPHOSPH8
RHBDD3
SIK3
ARPC3
CTAG2
ZWINT
NA
PBXIP1
NA
CREM
MKRN1
NA
ETNK1
MED10
C20orf196
HFE
TIFA
COPRS
TCF25
RFC5
HSPB11
DNASE1L1
CNPY2
SIRPB1
ARL6IP6
LARS
NA
FBL
NA
ZCCHC3
LOC150381
VIPAS39
HMOX2
GABPB1-AS1
SLC22A8
PURA
NA
SERPINB6
PPP2R2C
MAPK14
ATXN10
ELP3
DUS1L
NA
PRLR
WRNIP1
ACBD5
NA
STRA13
CSK
GGNBP2
LOC100190986
PTPMT1
MED26
SSH1
RAF1
PTBP3
KIF1B
NA
NA
TRADD
MTCH2
ACE
ABHD14A
ARL5B
TUBA1B
FLJ35390
AGPAT1
KIAA2026
PTPN18
AEN
NA
SIRPB2
NUP214
NUFIP2
DEK
RECK
RPL35A
FCF1
KHDRBS1
STUB1
BTN2A1
RUNDC3A
FAM91A2
KCMF1
RAPGEF2
RAB28
NIPA1
TRAFD1
FHL3
ALDH7A1
BLOC1S3
CREBRF
NELFCD
EIF4EBP2
ARMC8
DENR
TBC1D9B
NA
SRSF3
CSRNP2
NA
RAB5C
YY1
TATDN2
PIM1
COQ9
ZNF654
ATP8B3
MRPS16
ACTL6A
SMIM13
CLCN3
NA
LOH12CR1
TMEM63A
POGZ
C17orf89
CDIP1
MRPS14
NF1
NA
SORBS3
SCAMP4
PRRC2C
DNASE1L3
NA
RFT1
UBE2V2
RAB1A
KLF6
RPL15
MRI1
NA
PTRHD1
NA
LOC285033
TRIO
EMC1
NA
SEPT6
NA
USP7
NA
TUBA1C
FXYD5
NA
STX7
ZC3H6
UBL3
PRPF19
NOL7
C21orf91
EIF1AY
NA
TMEM5
SEPT11
FXYD5
CCDC88A
POLR3GL
ERAP1
PNKP
BRCC3
NA
NA
PPIE
RPS27L
DNAJC7
ZCCHC6
YWHAB
M6PR
EMC4
RPL11
AMBRA1
DENND1C
IFI27L2
WNK1
NA
MEX3B
PCYOX1
AP4S1
JDP2
DPH3
AP2B1
OTOF
SRSF7
NA
NOL9
SPINT1
NA
FAM120C
NA
TOR1A
PPID
PITRM1-AS1
CD300LB
ROBO4
RNFT1
NA
CD52
TARS
PHLDA1
SEC11C
TRMT112
TRADD
DDX3X
FCER1A
NA
MTDH
NUPL2
C16orf98
ZRSR2
MCM9
DCAF5
ACTG1
SIGMAR1
DBR1
EEF1D
NA
MYO1C
ATF7IP
RPL10A
UBL3
SDSL
LARP4
HDAC8
ALDH3A2
RPS6
KIF5B
GAB3
FRY
CDK12
DHX33
CYBA
NA
SNX13
NA
ZYX
ATP5C1
TCEB1
NA
PLA2G5
NA
CAPRIN1
NA
PTS
GOSR2
NA
BCL2L11
THNSL2
LSG1
NA
IGF2R
DLG1
ERRFI1
ZBTB7A
MRPL32
UBALD2
CD274
ZC3H7B
NA
OIP5-AS1
LOC339803
PURB
UBAC2
PIK3CA
DNAJC14
HGSNAT
INE1
MLL5
G6PC3
DIS3L2
HDAC4
ESRP2
GUK1
ATE1
GLUD1
NA
NCAPG2
KIAA1147
STRN
CNPY2
NA
PLOD3
RASEF
TLN2
BRD9
ERF
MAPK1IP1L
CCL23
BCOR
TIMM13
NCSTN
TRMT1L
C1orf52
NA
ARSD
IGFBP4
EIF2D
DDX3Y
THOC7
VTA1
GPC4
PMP22
C11orf1
CLCN5
CALU
SNX3
TNS1
KLK1
IDH3G
MAN1B1
DPAGT1
ITGB2-AS1
CTSB
KIF2A
NA
ZCCHC10
FHL1
SFT2D1
NA
PIK3CD
ARHGEF2
NA
TRIP13
ATXN1L
NA
NA
SCP2
BRI3BP
NA
MTIF3
FDFT1
UBE2N
ACTR2
LOC100506100
AKAP8L
TRNAU1AP
KDM2A
SUCLG1
C10orf12
RHBDD1
APOOL
STRN
MLL2
PGLS
EXOG
LINGO1
UMPS
SNRPD2
CLASRP
ELP5
GOLGA2
FBXO3
NA
NA
NA
ZBTB44
ADK
ELL2
TSEN15
TP53BP2
SNX30
ARSD
GNL2
ADSL
HFE
NA
HELZ2
CKAP5
CYLD
VPS28
GNG5
SNRPD1
ACOT8
TSR2
ZMYM4
IL21R
CEP57
NSUN2
SLC12A9
KLF2
BCLAF1
ATXN7
NES
TERT
KLF13
LOC645984
RPL29
TMEM66
CSDE1
ZNF567
NA
NA
ZNF502
ZFAND5
CDC42
MAOA
LOC100507501
NAA40
NA
STAM2
NA
B3GNT7
PWP2
TWSG1
BAG5
NA
USP4
STYXL1
WWC3
NUBP1
MED6
COQ7
NINJ2
AGA
DECR2
NA
RNF19B
ATP5G2
NA
CTU2
RCSD1
KIAA1841
KPNA4
CCNA1
RPS9
SYAP1
SYNCRIP
STAB1
ZNF880
EML4
XPNPEP2
DENND4C
TRMT10B
S1PR1
STAT5B
SLC11A1
NCAPG
NA
KTN1
C11orf57
PTK6
EHD2
PAPOLA
CHPT1
BZW2
ANKRD9
TIMM23
ACTC1
NA
USP32
CYFIP1
CGGBP1
AMDHD1
DMAP1
ANP32A
NCOR1
LRCH3
RAB30
SMAD5
NA
RTF1
MT1E
NA
RHBDD1
NA
LDB1
TNPO1
TMEM259
NA
MANEA
JUND
SNRPB
VEGFA
PGK1
ACSL5
TROVE2
ANGEL2
NA
ARPC2
NA
ZSWIM8
NA
RAB35
NA
CNN2
NA
CROT
ASH2L
UNC13D
YWHAZ
FKSG49
STRN
NDUFA3
PDLIM5
CREM
SMIM4
PRMT2
PPP2R5E
PAM
C4orf48
FAM122B
RNF19A
RPL3
BSG
ZDHHC21
ABL2
CTRC
MPI
SEC63
PIGU
MIOS
QSOX1
HERC4
ERMAP
GNA15
NA
DCTN3
NA
METTL9
GPATCH2L
RPS15
SYNCRIP
IMMP2L
C1orf53
ADD1
NUMA1
MRPS18A
NXPE3
ZWILCH
RPLP0
NA
GTF2F2
HOOK3
ZMYND11
DZIP3
SNX3
ZSCAN12
MICALL2
VWA8
RPL31
PPM1G
MED26
CCDC91
PRMT5
LOC100996416
RSU1
SH3BGRL3
ATF7IP
POLR3K
ETV5
TREM2
CALML4
WIBG
ATM
FN1
SMAD7
IMPAD1
TAOK1
DYNLRB1
NA
IL17RC
NA
ZCCHC6
NA
NA
MAP3K7
RPS10
CD80
BMP8B
AIMP2
CLTA
FDFT1
RPLP0
MTO1
AK3
CITED2
NFYA
PPP2R5E
NA
GNS
ACTG1
LONP2
CHKA
YIPF2
TGS1
KPNA2
GINS1
GLRX3
NA
ACTG1
GPATCH2L
SNRNP35
SBK1
ZEB2
CAP1
HLA-E
MED19
BNIP1
EXOSC10
MRPL19
SFXN3
CLIP2
TSR1
INTS10
ITGB2
SPN
NA
NA
CCNB1IP1
FNTA
NDUFA11
SEZ6L
DOCK10
DBP
NA
TAF3
NA
FAM120A
ENSA
ELF4
CTPS2
B3GAT2
FZD5
FGD4
SULT1C2
ADAM12
TET2
HTT
NA
HNRPDL
DOCK2
PLP2
LTC4S
KBTBD7
NA
CCSER2
NEK1
POM121L8P
PPP2R2C
AGXT2L2
SNX3
PARP2
C7orf55
SOX15
TRIB3
TK1
MSMO1
RPS6
PROSC
FGFR1OP2
VCPIP1
ZBTB11
NA
TDRD3
NDUFS5
CERS6
CCDC6
DOCK5
ZNF273
CYP19A1
S100A6
BTD
RABL6
UBALD2
TUSC2
EEF1D
ARHGEF2
PPA2
SAV1
SPAG9
COPS8
CENPO
NA
SNRPB
DENND4B
PROS1
CALR
SLC25A5
ELAC1
NA
FNIP2
HARBI1
NA
EMC8
MYLK
CPED1
C9orf16
GPSM1
NA
ZNF24
HNRNPL
NA
RABL3
MZT1
MPND
CRCP
ALG14
CCER1
CCDC101
RNF38
SMARCA2
NA
PHF14
CDKAL1
ATP11A
FDPS
ZMYM2
HN1
GBAS
MAP2K5
LACTB
STEAP1
NA
NMD3
TLE1
LYPLA1
NA
ETFA
NA
NA
NA
XPR1
TTC9C
NA
BTG2
PRB1
NSUN3
TSPAN14
LUZP1
NR3C1
BIRC2
C22orf29
ADAM12
RPS5
NFYC
NDUFB2
PTPLB
REL
NA
TMX4
MTX1
ASXL2
CENPQ
ACTG1
RWDD1
ROCK1
RBMY3AP
COMMD1
STK19
DIP2B
USP10
VAMP4
CHD9
MTFR2
LILRA4
BBS2
CRYBB2P1
ALG13
AZI2
PPM1M
NA
NA
MKLN1
RANGAP1
DTD1
CCDC71L
CHST15
MFSD7
MRRF
SLC17A5
UBE3C
TTLL3
RPLP0
SPATA5L1
NA
FASTK
CPSF2
ATP6AP2
XPO5
MPHOSPH6
ATP11B
FLJ39632
GNAS
ENY2
CFLAR
EMC1
APEX2
PHLDA1
MTMR2
NA
UBAP1L
VPS13B
ZKSCAN5
KIAA0391
MEF2D
TMF1
TGOLN2
SNRNP27
FAM104B
MRPS12
SCD
NA
NA
NA
CCDC15
PCK2
BACH1
KDM4C
HEMK1
GPR82
NA
AGPS
DUSP1
NACA
RAB40B
NDUFB5
ARIH2
NA
NA
ZMYM4
LOC728190
FUNDC1
ATP5C1
RNMT
CAPRIN1
LOC146880
NUDC
SFMBT1
IAH1
MFSD10
TNRC6B
SAPCD2
AP3S1
TMEM87A
CCSAP
NA
UBE2K
ZNF470
CDAN1
ARL2BP
SLC12A6
RTCA
SNX4
FGD6
SEC63
WDR48
PLEC
NA
SCAMP1
PBX3
ENSA
TIAL1
PHF21A
ASAP1
NA
EXOC2
NA
UBN1
SDC2
MAN1A2
SLC12A6
APPBP2
FAM118B
MBNL3
ATF7
MAP3K2
NA
DRG2
KDM2B
NA
KIF13A
ADAM17
DIP2B
LOC153682
ZFR
IKBKE
CBX3
FMN1
MGST2
TMEM178B
CERS5
SPRYD4
PSMB3
RAB11FIP4
PSMD10
COL26A1
OR4C1P
TMEM245
SLFN13
TAGAP
TAOK1
NA
LOC646214
ZNF316
RASGRP3
MAP2K5
NA
TMEM33
MPHOSPH10
NPHP1
NAGLU
POLR2L
DHRS7B
RPL28
SNRNP27
EIF3M
NA
CASP6
NAP1L5
SMOX
SPECC1L
NA
GPR113
SNRPF
NA
MYOM3
LTBP3
C14orf159
NA
NDUFAF4
NA
NA
NA
PDLIM5
NA
TMCO3
ACSM2A
NA
PRNP
PAX8
ITGB1BP1
ATP5G3
TRAF4
MUC5AC
GAMT
EIF1AX
NDUFS4
MAPK1
DUT
RAI14
FAM109B
NA
SON
NA
SPG11
PAICS
TERF2IP
NA
TTC39C
NA
TPM2
ELK1
TTC39C
CCDC57
NA
CNTLN
HEATR5B
IL17RA
CEP135
ATP2A3
STARD9
MYO5A
PTPRA
RAPGEF2
WNK1
MRPS21
GLYR1
LPP-AS2
NA
CBS
WRNIP1
FGFR4
IMPA2
DPH3
NA
OFD1
ST8SIA2
GRIPAP1
FAM204A
SYNCRIP
ATF5
NA
WDFY3
UBXN6
QRSL1
NA
NUP210
GEMIN2
ARSB
SETDB2
NA
TRNT1
NA
NA
DDOST
NA
SYT12
KDM5A
FAR1
CLDND1
NA
SKA2
ARFIP1
LOC340340
WDR67
TMEM63A
RPL19
AP1B1
KLHDC10
CMPK1
SLC29A4
MTF2
TCF4
CLN6
NA
GEMIN2
RPLP0
ARFGEF1
FANCL
HECTD1
DOT1L
WWC3
TTC5
C2orf47
CDK2
LOC100507507
ATP5D
ARMCX6
PVRL2
GIN1
NA
CBX3
MAGOH
S100A4
CAPN5
LSM5
CCL19
GLMN
SETD5
NA
CHM
CTBS
WDR36
MCTS1
NOTCH4
SNRNP48
RBM3
PDS5B
NA
SHOC2
ATP7A
SAP30L
NA
C15orf26
LOC729177
NUCKS1
RNPEP
SVEP1
ATP2A2
DPY19L4
CACUL1
NA
DET1
MYO1F
GFM1
FITM1
CPOX
NA
NKTR
CFL1
NA
PSMD8
RPL29
TMEM184A
COPZ1
PRIM2
UNC45A
ACTN1
RAB11B
FKSG49
NA
EHMT2
EIF4E
CYTIP
NA
LINC00662
NA
HSPA5
TPSAB1
URI1
NA
ATP5A1
CTNNA1
NA
ELMOD2
NA
NA
LMBRD1
GEMIN2
FNIP1
C19orf43
RPLP0
RBM8A
EHBP1
UTP18
APH1A
LOC727924
VMO1
ZEB2
TSPAN31
NA
NDUFB6
NA
ERVW-1
NF2
DNAJC2
SUN2
NA
ATP5SL
RARA
SEL1L
SLIT2
YTHDC2
NA
ENOSF1
MSL3
PFDN4
ALPK1
NA
KIAA0319L
VPS26A
ARHGAP1
INPP4A
SLC35D1
PPP3CC
PECR
NA
NA
ERVK3-1
NA
MYBL2
FBXO4
AGTRAP
FAM189B
NA
PEX7
CCDC174
MICAL2
MTFR2
TGM3
PRKAR1A
NA
PTPRM
UQCRFS1
C11orf58
U2AF2
CHIC2
HADH
NA
RUNX3
MPO
LOC400657
MR1
PLA2G5
NRD1
NA
CD59
DCAF11
POLDIP3
F13A1
TBC1D16
CRNKL1
FADS3
BTRC
CAPS
WAPAL
RASGRP2
NA
PCMT1
IL17RA
KLHL20
SMEK2
BMS1
SDAD1
MAPK9
CRLS1
KIAA0895L
FLJ31306
MAN2A2
CCDC61
MED14
NA
RLIM
DERA
STK32C
CD47
DFFB
FAM160B1
CDK10
TMEM33
FGFR1OP2
CABLES1
LOC100505835
MEF2BNB
C1QBP
NA
MYLIP
ZDHHC2
NENF
DDX19A
DAD1
LIMS1
SH2B2
MAPK13
ITSN2
ZNF827
CAB39L
CCNF
HAAO
GABPA
C21orf2
RECK
FBXL5
NCR2
WWOX
NA
DPP8
SLC24A1
THRAP3
RREB1
IFT57
THRAP3
DOK3
MS4A14
FOXP1
JMJD6
NUDT22
LGALS8
SNTB1
DHRS12
IKZF1
LUC7L3
CCNL1
MRPL9
TMCC1
DLEU2
TMCO1
NA
NA
NA
KANSL3
NPTN
DAG1
SDHB
GRAMD2
BATF
CAP1
MTMR9
ZDHHC21
NCR3
NIN
FN1
KIAA0196
GTF3C6
KIF14
TRIM69
C6orf15
RBM12
NA
NA
CEP89
RASA3
NA
NA
WDR74
ADAT1
NA
NAIP
RAB7L1
GNA11
FN1
NA
SNX13
NEK3
IKBIP
MLF2
YIF1A
RASSF3
TMEM254
FTO
PSMF1
LARS2
NA
RP2
TREML2
GCFC2
BCAP31
C16orf87
NA
NA
KANSL1L
NA
CASC5
NA
FAM46C
GRSF1
ZNF573
PDCD5
TROVE2
KIF23
C10orf118
MED17
TMEM99
FBXW9
FOXP1
GOT2
NA
PPA2
JMJD6
ERC1
TRIM4
METAP1D
MRPL13
NDUFA10
ECHDC1
CAMSAP2
NA
G6PC3
PDCD10
NA
FRYL
SLC35F5
NRP1
FKBP1A
MBP
NA
NA
SPOP
RNGTT
BRWD3
RHPN1-AS1
NA
ACTB
ERO1LB
SH3BP2
HSD17B7
ACSS1
NA
NA
POP1
CLUH
SEC62
NA
ZFAND2B
ZNF791
AKAP13
NA
DDX39A
SEPW1
NA
SMAD6
SREBF1
NDUFB8
POU6F1
NF1
COG7
NA
CTBP1
AP2M1
ITSN1
LARP4B
ACAP2
DDX27
EMC7
NA
RPL7
C5
KLHDC4
CACYBP
TMEM128
ELAC2
MRPS36
EXTL3
SRA1
NA
METTL14
SEMA3F
NA
PHC1
CDC42
HADHB
ETV2
NA
DSTYK
SOGA1
NA
NA
USP34
NA
ADAMTSL4
KIAA0146
ABHD6
PPM1A
CPAMD8
STK38L
GGCX
NA
NA
DMTF1
VCAM1
MCL1
NA
CASP5
HMOX1
FNTA
NA
CERS6
ETS1
EPS8L1
CLSTN1
PPP1R21
NA
PPP4R2
MRO
ERO1L
EFCAB14
TTC23
ITSN2
TUBB3
YTHDC1
TM2D1
PPIG
GIN1
KRTCAP2
ADRBK2
NA
NA
PDZD11
DOK3
NA
PPP2R3C
RIPK4
CNST
MLL3
NA
RGS10
NA
NA
USP4
CLDN7
NA
SEP15
DNMT3A
NA
ZBTB47
ARL3
NA
NA
PLGRKT
NA
NA
PGK1
PREP
SLC7A1
ENTHD2
PIK3CA
SUPT4H1
NA
TRIOBP
METTL17
CFDP1
NA
NA
C22orf26
NA
LPHN1
NA
MPHOSPH9
C22orf39
HPS1
FAM129B
NA
UMPS
PANK3
SKA2
DTYMK
GOLT1B
SNRPD1
NA
NA
NA
PGK1
NA
NPRL2
GDI2
MLLT10
IMP4
NA
NMRAL1
MRPL41
NA
UBE3C
PTPRE
SMAD1
EXOC5
EIF4E2
PVRL2
NA
GANC
ECM1
NA
DCP2
NUDC
PLEKHM1
DSCR3
CEP290
HSD17B12
NA
ARHGEF16
LINC00608
RIOK2
NA
NR2F6
ELAVL1
NR4A1
SMIM2
STAG3L4
NOP16
NA
MCAT
RPS14
SCD5
NUP85
TCF4
FAM161B
CDADC1
KLRD1
WDFY3
SNX7
LIAS
HAUS6
ACTN4
MAN2B2
DTD2
BTBD1
YARS
AFF4
FPGT
PTPDC1
HCG4
KIAA0368
RUFY1
NA
KPNA4
GRPEL1
NA
ZNF143
PARVB
SLC23A2
NA
NUDCD2
TCTN3
SMARCA4
RBPJ
DGUOK
NA
ITCH
ARPP19
NA
CCDC97
ELL
NA
LOC283588
DAZAP1
NICN1
DOCK5
RNF41
NA
WNK1
TMEM18
GOSR2
RAB2A
ICAM3
DNM2
CAMK1D
PITPNC1
COMMD7
RASEF
NA
HMGA2
IL1RL1
NUP93
PTRF
POLR2K
IKZF1
MTRF1
KIAA1704
NA
ERO1L
SLC44A1
NDUFS3
LINC00202-1
NA
SAT1
PAX8
NAB2
GPATCH2
EPRS
ADAMTS9-AS2
RPS4X
LEPROT
NA
NRP1
DNA2
STAM2
SACM1L
TMEM87A
XPO7
PPARD
MBIP
NA
ENY2
NA
ZNF641
NA
CASC4
NA
NA
RNF187
RNF10
SQLE
NA
HOOK3
VEZT
NR1D2
HNRNPL
NA
VPS25
PNRC2
MTHFD1L
PRCP
AMBRA1
ACADS
NA
NA
QKI
NA
NA
LOC100289097
SRGN
NA
NA
VAPB
RRAGA
DTNBP1
GGCX
TMEM70
DFFA
CLCN2
XRCC4
IDS
NA
PIK3CB
PHPT1
G3BP1
NUDT4
MRS2
MRPS31
ZBTB38
ACTA1
ADH4
C15orf61
RHCE
RADIL
NCOR2
LOC100009676
NA
ZNF224
GCSH
SSR3
DIRC2
MEF2A
MTCP1
RPL18
MT1F
MRPL18
WFDC12
SEC14L1
TNFRSF1B
PPIC
IKBIP
TMEM33
LSM12
TXN2
ASXL2
DDRGK1
TMEM176A
DIDO1
KLHDC7B
QKI
NA
PRRX2
U2AF1
TRIM15
ABCB7
BMPR1A
TMEM33
H1FX
BDP1
MRPS23
NA
C2orf69
NA
PABPC1
ITM2B
INVS
NA
UBE2NL
PPP1R12B
RAP1GAP
RPS4X
MRPS15
AKAP10
VAMP7
SERINC3
SLC45A4
TXLNG2P
CUL9
OR1C1
ANKRD40
CTSL1
TRIM32
TRAPPC10
LOC654433
SERPINB1
NA
NA
CIZ1
LRRIQ3
VEGFA
MRGPRX4
NA
ATP1B3
PPM1E
NA
PPP2R3C
RHBDD1
TRNAU1AP
LY75
MAPK1
NA
COPS4
TIMM9
NA
MRPL37
NA
COQ10B
SEC24D
OTOP2
NA
FN1
ZNF264
NA
DTYMK
NA
TLE1
MEG3
MTSS1L
CNOT8
ITPK1-AS1
ALKBH3
BAZ2A
MTDH
NA
NA
PRCP
CENPL
C15orf48
TPM3
TNRC18
BNIP3L
NA
CALML3
KPTN
PCMTD1
NA
PRKD3
BNIP3L
SFXN3
NA
NA
UCK1
SLC30A7
TAF6
NA
RTCA
RPH3AL
CREM
SIK3
FRYL
RBM8A
RSPH3
NA
FOXP4
CLOCK
PDS5A
MTR
ERVK3-1
C1orf114
SEC22C
NA
NA
TOP3B
NA
DUSP3
TAF8
NA
SERBP1
PWP1
NA
SPAG5
SLC25A16
HADHA
NA
DDX47
RPL27
PRB4
PMPCA
NA
STK38
KCNK7
NA
DOCK1
FECH
ZNF641
ZDHHC3
MYO1C
BEND2
ZNF92
UQCRC1
NA
NA
SYDE1
DHRS7
WASF2
SYNE1
IL1RN
SET
PSKH1
NA
FHIT
STAT5B
LRCH3
NA
SLC50A1
PVRL2
NA
UBE3A
DDX3X
DHX9
ZNF41
HPS6
CCDC171
PAPSS1
AHNAK
KATNBL1
SPON1
TCAIM
POLR2J4
NUP153
NA
MMEL1
COQ5
NA
WDR61
EIF3D
SGSM2
TST
SLC2A1
BCL10
NA
COPS8
NA
ARHGEF12
GSDMC
CALU
RAB15
MAP3K5
CSNK1A1
OSBPL8
SPEN
NA
EPS8L1
AFF4
MARK3
MAN1A2
CELF1
CD177
NA
RAP1A
SYS1
NA
TAZ
CD40
GGA3
ATP6V0E1
NA
SLC30A1
RPL12
SUN5
DR1
SOS1
FAM149B1
ZSWIM3
COL4A3BP
ATP6V0D1
ZNF236
NSMCE1
DNAJB11
PFDN2
NFIL3
MAP3K12
NA
ARHGAP27
RPS28
TIMM17A
C18orf54
PEAK1
CCDC53
RNF165
TPRKB
C15orf59
SH3RF1
NOL10
NA
MOB1A
NA
NA
C11orf1
RNF207
ST8SIA4
NA
ACTR3
GUCA1A
NA
MKL1
RIPK2
NKAPP1
MAP3K13
CYB5RL
ADSL
CAMK1D
SLC35C1
DNAJC10
HCG18
MRPS26
NA
FAM63B
UBE2D2
VPS37C
LRRC40
YIPF5
TMF1
PDCD2
API5
NA
PARG
PIK3R4
ASRGL1
ESPNL
NACA
ZNF207
TRIM13
NA
SCP2
ZNF710
CEP290
NA
MOB3A
FAM200A
LARP1B
C19orf12
NA
CACNA2D2
CD320
CNOT4
ATF7IP2
FBXO27
TICAM1
PTBP2
CCDC159
UQCRC2
TANGO6
NA
ESR1
NA
AKR1E2
PSPC1
NA
GRAP
NA
SWAP70
R3HCC1L
SDCCAG8
IGF2-AS
SLX4
PTPN9
PHYH
NA
RFXANK
NEDD1
YY1
PRRC1
RAB37
UTP15
NA
TAGLN
TRMT1L
NA
BZW1
SRSF7
XPA
OGFOD2
LSG1
NA
ALDH3B1
NUDT19
PCGF3
KRCC1
TNK2
NA
CCT7
C17orf104
HABP4
NA
RPA3
NEK8
BTN3A1
KRCC1
TRMT10A
SLC22A7
PEX14
ELOF1
NA
MED23
U2AF1L4
EWSR1
ACTG2
LMAN2
POSTN
RELA
OXSR1
KLHL9
RNF144B
VPRBP
NA
NA
MUS81
S100A3
BABAM1
TMTC3
PRR11
SNX19
SMURF1
NA
KIAA1109
ITGB2-AS1
G2E3
SERBP1
XPNPEP2
PRKDC
GABRR2
PHF3
NA
SGSM2
G2E3
NA
RELN
FAM122A
NA
RPS18
NA
FBXW2
NDFIP1
NA
TAF1
SRP9
MRPL55
PPP2CB
CCDC90B
PDZD8
DNAJC21
UFC1
ICAM1
NA
NA
CYB561
NA
NUDT14
NA
MED21
RTN2
SERTAD3
LINC00341
PPP3CB
NA
WIPF3
SPTSSA
FBXO31
EIF4A3
SLC35D1
ODF3B
GPATCH2L
SYNGR1
CCDC94
MUC13
NA
NA
TCP11L1
NA
UBE2A
LOC100129104
RPL23A
NUP98
TP53TG1
RARB
ZMYND10
NA
NA
KDM4A
RNF13
TBX1
ZCCHC11
FANCM
KLC1
FANCA
PQBP1
CD84
NA
TSPO
NA
JOSD2
TMCO1
CDV3
TUBGCP3
IGFBP2
BUB3
BLOC1S1
FOXP1
PTPN12
TRAF7
TSPAN14
RAP2B
LOC728190
FBXW4
TGM2
MAPK3
ATXN1L
ATP6V1G1
UHRF1BP1
SSSCA1
NA
SNCA
MTMR12
DHX38
SMAD5
ATM
NUP43
PLIN4
MAN1A1
GTF2H4
KCNRG
NA
LMBR1
APTX
ZFAND3
NA
NEU3
KCTD1
NA
TOR1AIP2
BMP7
HDDC2
BTN2A1
TEX2
CD27
EHD2
NA
MRPS5
FAM219B
PHLDA1
CEP350
HSPA9
SS18
CAMKK2
SEC23IP
GPR107
HDAC6
MAT2A
NA
NA
CLIC4
NA
LRRC43
PHF3
MGAT2
NA
NA
PLEKHO2
LACE1
LDLRAD4
CTBP2
DCTN5
POLA2
AHSA2
ZEB1
USP8
RNF169
NDUFB9
NA
NA
HIPK2
CNPPD1
LOC100505727
RPUSD3
FAM120A
MRPL54
RPS16
UROS
STX16
EIF2A
NA
SLC16A10
NA
C11orf58
UEVLD
RALY
CHD2
RTEL1
CTSB
TNFSF13
F11R
BRK1
NDUFS2
LYRM2
NRSN2
GPR161
RAB11FIP1
PAPSS2
NFATC2IP
OSTM1
NA
DUOX1
HERC4
GALNT18
UQCR11
NA
C8orf59
NA
NA
FAM178A
NSMAF
SDC2
TMX3
CD48
NDEL1
NA
RPS23
NA
MT1X
PCNP
LOC157860
ZFP28
SCRN2
COL8A2
MNAT1
HNRNPH3
KHDRBS3
C10orf76
RALGAPA1
TANK
NA
SLC22A18AS
MYOZ3
GPR34
TCHP
NA
IL17RC
NA
NA
DIMT1
NA
USP6NL-IT1
ZNF252P
SURF1
CD40
TOMM5
MCM5
NA
ARNT
ITPK1
RCAN1
NA
CSF1
RAB22A
GTF2I
NA
CDKL1
FLJ35390
ERMP1
COTL1
CELF1
ZFYVE28
NA
PRMT2
RAB22A
DOCK3
NA
TASP1
WDR4
NDUFV3
NA
SERPINC1
NA
GNB1
SLC9A1
MT2A
ASPH
MTX2
ZNF449
RASSF1
NA
BRD3
TFF3
EPHB4
EIF3A
TBCA
C2CD3
NA
NRAS
ACADSB
C19orf77
ZNF441
TFPT
ZNF276
RPL14
BPI
NA
MAPT
DCLK2
IMPACT
CRYZL1
ASAP1
SRP19
ASUN
ZNF503-AS2
LINC00607
HLA-DMA
NA
KIAA0556
MOBP
LOC100507918
TMEM33
MYL12A
DCAF7
NA
YWHAQ
HAUS6
UBXN8
SCFD1
TM2D2
MRM1
BRD4
NA
LOC100506684
ITGA2B
TLE3
EPC1
SOCS1
PABPC3
NA
LRPAP1
OPA1
WNK2
SLC46A1
NA
NAB1
PRDX5
DNAJA3
DHRS7
RECQL4
STS
TMEM106A
HDAC3
FCER1A
C18orf25
NA
ITFG1
CTSE
NA
C11orf73
LRCH4
RPF1
NA
NR0B1
EPHX4
NA
ALPK1
CLIC3
NA
IGF1
LOC284669
NA
MEDAG
NA
CHST14
NA
SCRIB
LMF1
SDF4
CNP
AGA
USP6
C4orf29
RPL7
SCYL3
SF3B14
LIMD2
IL20RB
NA
CPSF3
MARCH7
VPS53
NA
CERS2
PLEKHA3
SRC
HRK
PDAP1
RCAN3
GINS4
RASGRF1
NA
NR4A3
ECHDC1
LRSAM1
NA
CUL2
FOXP1
HMGN5
TAF1
GAPVD1
C9orf16
SLC35A2
PKP2
MPZL2
QKI
TMOD2
LOC100508120
BOP1
KIAA1147
KDM2A
ANGEL2
PRKACB
MED30
PI4KB
PHF15
HRH2
NA
CCDC12
CHPT1
SMC6
STAM2
MXRA7
NA
CPN1
RTF1
IREB2
VAMP3
NA
NA
C3orf55
CLIP1
COX6B1
TRIO
PDE4A
NA
GTF2H2B
KREMEN1
SNRK
DCAF5
NA
KIAA0825
NA
NEMF
UBE2K
ACTR10
PFDN5
CCL28
ZDHHC3
DGKD
RBM7
NA
EIF3B
NA
NNAT
MTR
NA
NA
NA
ULK4
TAOK1
PDXK
FAHD1
C9orf114
ALG13
EHHADH
NA
HNRNPM
PDCD6
PRX
NA
ATP5I
HOTAIRM1
C4orf3
ATP6V0A1
FLT4
CPNE3
GEMIN6
HMGB4
NA
NA
TCERG1
RNF19B
PRSS50
NA
ZYX
CEACAM19
AP3M1
APOBEC3G
LILRB2
NA
RAB18
DMPK
NA
ZNF75A
MLLT10
NFAT5
NA
APAF1
PLIN3
LOC400043
NA
NA
NA
ATP2A2
LZIC
PTPN1
DMWD
NA
CACNA1S
ADAMTSL2
NA
AKAP10
SLC35D1
FAM167A
NA
VIMP
CYP2D6
NUS1
NA
SAMM50
PRR14
UNK
CAMK2B
FAM91A1
RARA
GAL3ST4
PREP
CYTH3
NA
NA
NA
NA
OXCT2
NA
CDK13
EMC4
ARIH1
CSNK1G1
C16orf88
NA
NA
NA
TRAPPC9
C11orf58
LGI3
TARDBP
GAP43
TCEB2
ACP1
LOC340085
HIPK2
ERAP2
NECAB3
NA
STRN
CASD1
TIGD7
ATPIF1
FZD9
MLLT10
NA
ST8SIA4
LOC100996866
HERC1
NA
RPL36
PPM1J
NA
NA
U2AF1
SLC12A2
NA
RPL7
SEC24B
PCYT1B
TMEM165
REG3A
WNT7B
NA
GPR137C
LSM6
PTRF
HMCN2
C4orf29
NA
DHX29
CLYBL
MDH1
ATPAF1
GALM
MIA3
NA
CLTA
NA
LOC100507250
HIVEP3
SMCR8
UBE2Z
GOLPH3
ZNF516
GPATCH2L
NA
NA
NA
PDIA6
MRPL46
NA
PRKCD
TJP3
MAPK14
EFCAB14
ZNF460
TNFRSF10D
DDX21
MON2
LOC100505573
NA
F11R
FANCI
ZC2HC1A
EIF1AY
EMILIN2
METTL17
NPC1
YWHAZ
NA
BMPR1A
FADD
NA
NA
ZNF706
WDR1
LOC100505915
UBC
APIP
CCBP2
STRADB
RUFY2
TAF15
ATP5E
LOC79015
EXOC5
SPTLC2
FGL2
ZFP36
UBE3A
NA
NA
SNX13
NA
BRD7
PFDN5
DEGS1
ADH5
YWHAZ
ICA1
XPNPEP1
C22orf34
METTL5
BOD1L1
RBM4
NA
NA
NUP155
MRS2
NA
CASP10
ANKMY1
NA
FAM91A1
NA
HPRT1
FAM83C
GHITM
NA
KRT83
NA
TLX2
DCUN1D5
STMN3
STYXL1
MIER2
MFSD8
NA
SPCS1
SACS
HIVEP3
NBEA
NA
UHMK1
RPS7
RABIF
NA
IL12RB1
SLAMF9
UBL5
SSBP2
ECHDC1
LOC202181
NA
ITPR3
NA
LARS
SRSF1
NRL
NA
SGSM1
NOP10
NA
HFE
IGFLR1
FAM166A
NA
TBL1X
NA
FAM204A
PRR26
SYNCRIP
NA
CLEC7A
NA
NA
GGT7
KLHDC10
NA
DNAJC1
NA
TSC22D3
HIGD2A
SMEK1
NA
FNDC3B
BTBD9
RGS12
CHCHD3
PHPT1
TFCP2
NA
VAV3
RRAGC
NA
FAM132A
ZNF506
PRSS33
LY96
IKBKE
HIVEP3
ZNF107
LOC100507261
NA
PNMA3
IPMK
ING1
TTC12
NSUN4
LRRC28
NA
METTL10
LOC283484
MCCC2
EIF2AK1
NA
ALDH1A2
TMCO1
CHCHD1
FHL1
NA
SCFD1
NA
TBC1D4
NA
NA
ARL6
C22orf32
CSF3R
SFTPC
MARK3
SLC6A6
NA
NA
CLEC12B
RASGEF1B
DDT
NA
MRPL45
FGFR2
NA
LAMP2
JUND
LMO4
POMT2
RBM6
GLRX2
FLVCR1
RPS11
NA
METTL20
VPS37B
TPT1-AS1
NA
NA
NA
EMC10
NA
NA
FAM50A
AP3D1
SLC2A5
CECR5
CHMP7
ARL4C
EIF5B
NA
C8orf59
POLR3G
NA
THAP6
NA
HNRNPH3
NF1
LOC254028
EHBP1L1
CTDSPL2
PNN
PXDC1
NA
NA
ZBTB6
C16orf72
NA
NA
GZF1
RABGAP1
PAPSS2
NA
NA
MFSD1
CASP10
TGM2
LTBP2
TXNIP
NA
NA
NA
DYNLL2
DSTN
FAM118B
GSN
NA
ITGB2
BCKDK
SLX4
ATP11C
SLC39A4
PNPO
ZNF592
PARP3
ARTN
NA
LUC7L3
NA
ZNF791
NA
RNF126
LRCH3
MBTPS1
DNM1
C5orf4
TMPO
RBM7
NA
RPL24
HS2ST1
HABP4
TRIM52
KLF3
DOCK5
NA
NA
PCBD2
NA
CSNK1G1
SENP7
CARD10
NA
NA
LUC7L3
DDX1
ARPC5
TNFRSF25
NCLN
FGF11
HLA-E
NA
AIMP1
GON4L
GOSR2
RNF38
MEGF6
SPAG8
YIPF6
SMARCC1
SIPA1L1
DEFB124
NA
NA
INPPL1
ZBTB26
HTR1E
CBX6
COLEC12
SPRED3
PARVA
NA
VRK1
KCNMB3
IL12RB1
TACO1
SOLH
NCR2
NFYA
NCKAP5L
SEMA6A
MRS2
NA
MLLT4
BOD1L1
RNF8
NA
PCF11
NA
VPS13A
CBX1
GCDH
RHOBTB2
NEK4
IBA57
NA
PPM1N
MED13L
CFD
NA
PHTF2
NA
SLC25A5-AS1
DNM1L
CAMSAP2
ZNF684
SLC34A1
ITGB4
RPL22
FCN3
C8orf58
MYL6
AKT1S1
NKTR
NA
SPEF1
YBX1
UBE2D3
TESC
NA
MAGEB4
USP5
PRDM15
NA
ITGB5
NA
ZNF639
SPPL2A
TGFA
SCAMP2
HCFC1R1
PSMF1
NA
IFI30
MYL12B
EIF2B4
BNIP1
SLC8A1
HLA-G
TNFRSF25
LPP
NA
CECR9
FBXW11
ZFHX4
L1TD1
LDHB
LOC338667
INO80D
ZNF252P
CCDC51
METTL17
ATP6V1G1
ALKBH7
LOC100507463
LRRC34
FKBP4
LOC286071
SNAP25
BAIAP2-AS1
VWA1
TTC7A
ECHDC1
NA
ZMYND8
NA
NA
OPRL1
LRRFIP1
HDAC11
PPAPDC1B
TYW3
SLFN13
AHDC1
HNRNPD
SCMH1
TPP1
FGFR1
NA
LYRM2
NA
CDC16
RRN3P1
RPL32
SUGT1
EMR2
RASA1
SIGLEC8
NA
NSD1
PRDM11
NA
MRPL9
NA
ZNF843
LINC00642
NA
C8orf33
PDCD1LG2
UBE2V2
NA
CNOT2
AQP6
OR4D2
USP24
NA
QPCT
NA
NA
MACF1
NA
RBM6
MDM4
TGFA
NUFIP1
NA
PKNOX1
DHX35
NA
NA
TCHP
ADAMTS8
ATP6V0A2
TAF8
NA
PDS5A
SPCS3
NA
NA
NA
UCN
UGGT1
C9orf89
LTN1
PAPOLG
NA
NUFIP1
RPN1
RER1
NA
NA
TRMT13
TTYH3
NA
FNIP1
UBE2J1
NA
LOC389634
LOC91450
IRAK1
CSAD
NA
PDE4A
MLF1
SFPQ
POLR1B
MANF
TMEM230
TMEM45B
THRA
NA
ERCC6L
HIST1H2AB
NA
NA
KBTBD7
ALKBH4
PUSL1
ENO1
LOC100128108
RPS10
NUPL1
MED13L
BTBD10
CLEC11A
LOC100996419
DHRS12
SNTB2
NA
NA
THAP8
KIF25
ZNF41
ZNF665
ENOSF1
NA
OAZ1
NA
SCAMP3
UQCR10
C7orf73
LOC284600
SMARCD1
TMEM170A
NA
MANEA
NA
SOX15
SNN
PTPRC
RFC4
ACAD10
SPPL3
C21orf59
TRPM7
DENND5B
LSM14A
CMAS
NA
HM13
TCF12
IDS
ABHD5
SMIM7
NA
NA
NA
CYSLTR1
CMC1
NA
NHLRC2
NR1D2
STAM
NA
HPGDS
RRP8
GEMIN8
RNF41
LOC100144603
SMCR8
SNED1
NDUFB1
KLK2
NA
LOC100505986
SUGP2
LIN9
TACC1
ADCK1
KIAA1652
SNIP1
NEDD1
TGS1
CWC25
PRDX2
PET100
PNMT
COL27A1
PEX16
RSU1
SEZ6L
SHC3
FAM89B
AHSA2
TBC1D9B
TMEM161B-AS1
LMOD1
CEP152
DCAF15
SNX22
PDK4
PLG
RAN
LRRC36
LARP4
RAD52
RNF126P1
PHTF2
GRSF1
FADS2
ARHGAP30
TMEM48
NA
LACTB
LPGAT1
PBRM1
GNPAT
EGFR
SNCA
PGP
STGC3
NA
NA
NA
ATP6V1H
RPL15
NA
NA
NCAPH2
ZNF154
C1GALT1C1
SS18
C4orf21
LEPR
ARID2
CCDC153
YWHAB
NCAPH2
FLNB
TMEM14C
NA
RBM8A
IPP
LDHB
GSN
SPATS2
WDR37
NA
LINC00661
FERMT1
NLRP8
NA
MORC2-AS1
NA
ABCD4
IDS
EPM2A
NA
PSPC1
NA
NA
RASGEF1C
HSD17B7P2
LATS2
AKAP9
NA
ARHGEF12
RBM47
BARHL1
DDX54
ACHE
CACNA1F
BTN2A1
RPL28
PPP2R3C
B3GAT3
NA
ZBTB40
NA
C4orf27
LEFTY2
ATF7IP
ITGB1BP1
NA
PQBP1
ATL3
NA
NEFL
ARHGEF5
NA
ACTRT2
POMP
SIRPD
EIF5A2
FLJ45340
SAMD10
SLC22A4
NA
NA
JDP2
SERPINB13
ZC3HAV1
TAF10
ITM2C
SAMD4A
VPRBP
ZNF480
LOC100507353
ZBTB7B
PPARD
MDM4
B3GNT2
NA
NA
ZNF611
IZUMO4
ACY3
LOC100129129
VANGL1
NFYA
MTCH1
RNASEH2B
PSMD9
EMR1
MRPS11
MAOA
ITM2B
PPIB
PIP4K2B
LINC00311
SLC5A10
NA
ZBTB7A
MEX3A
NA
C7orf50
CNOT4
LAPTM4A
MSL2
ATAD3A
ZNF75A
MAT2B
TCTN1
SPG20
PRKCSH
ERICH1
BAIAP2
NA
NA
CD99P1
NA
DMP1
NA
GPR180
ADAM3A
IER3IP1
POLR2E
SFXN1
TIFA
TSR1
NFU1
NDFIP2
NA
NA
NSUN4
HLA-DQB1
NA
NPAS1
UBXN2B
NLRP3
NR4A3
HOXB2
NA
MIF
ZKSCAN3
CCDC124
VWA8-AS1
TMEM51
VWF
VDAC2
EXOSC7
SLC35B1
NA
CHORDC1
GPRIN2
METTL3
LOC285692
NA
ABHD6
NDUFA1
OFCC1
NA
EPS15L1
ASXL2
CLEC12B
EIF5B
NA
SPATA5
ZYG11B
NA
LOC338799
NOM1
TNRC6A
NA
KLF11
GRM8
DUOX2
MRPL35
NA
TLE4
JTB
CAPN1
IQSEC1
POLD3
CIRBP
FOXK2
NA
PARP2
PIK3R1
PMF1
NCOR2
NA
DAPK2
HCK
MAP3K14-AS1
NA
RPS23
ERCC6L2
ANGPTL1
C4orf36
NA
SLC16A9
APC
NA
TGM2
LRP11
NA
NA
NA
GSK3B
VPRBP
PSMD6-AS2
PITHD1
NA
USO1
COMMD8
ZNF621
LOXL4
ZBTB3
TAOK3
AGFG1
TUBB6
NA
RPL22
NAPA-AS1
SAR1B
RASSF4
NA
TRAM1
KRT79
ACSL4
CMC4
MSANTD4
MTMR10
NA
SNCA
CAPZB
METTL3
NA
SLC27A5
NA
RPAIN
PPP1R3D
NOL10
GPR21
NA
ZBTB20
NA
NA
GPX1
TRABD
TAB1
NA
ZNF141
TOB1
HNRNPU
ADAM15
EHMT1
C5orf63
NA
SPPL2B
RHPN2
RASAL2
RIN3
NA
LIN7C
NA
NA
ZDHHC24
WFDC2
UFM1
FAM109A
NA
FOLH1B
GCNT7
NA
TMCO1
ESCO2
DYNC1I2
PTOV1
DIAPH1
NA
NA
MTMR2
LOC100505592
NA
RC3H2
OTUD4
KCNQ2
TAZ
SERINC3
NA
NA
CAMTA2
NUP37
VPS41
ATG5
NA
RIN3
CCNL1
ADCY9
DNASE1L3
NA
MAGT1
RSG1
LEMD3
GTF3C5
CNOT7
LMO1
CACNB2
C11orf1
GNAQ
CD22
NA
FBXL17
SETX
PIK3R2
NDUFA2
PLA2G15
PRKAA1
AKIRIN1
NA
PRKRA
LAMA5
NA
PDK1
MGC2752
NA
LTB4R
DPM3
FKBP7
OR1J4
LOC401068
COA6
ADD3
NCOR1
SAP130
PMM1
ATP5L
PIGR
NA
NA
SCAF11
DLG1
FUT6
CCDC71
LOC100130872
TLE3
BACE1
LYRM9
KNG1
MED7
HSBP1
CREB1
SLCO3A1
PRPF6
PSMF1
PIGH
EIF3E
MFSD12
HFE
LOC100130691
NA
NA
ARPC2
DNM1L
PPTC7
NA
ARHGAP23
PEX5L
ARHGEF10
ATF1
ALG9
NXPE3
HELQ
ENSA
NA
MOXD1
AACS
DBT
NA
EIF1B-AS1
FAM32A
FLJ11292
ESYT2
TMEM191A
NA
EDEM2
SPDYE2
SBF1
STARD3
NA
NA
TM2D3
MTERFD2
CCT5
EIF4G2
LOC654780
NA
CAMK2B
THTPA
TERF2
DNAJC16
IGLC1
NA
HIATL1
STRN
SETD4
GPAA1
NPM3
RPIA
HIPK3
IFRD2
XYLB
PPP1R2
UBE2J1
KLF12
MFSD8
ZNF706
RPS10
HNRNPD
HSP90AA1
CACFD1
LHFPL5
PRR5L
WIPI1
ALDH6A1
FBXO11
HAS3
EXOC4
C20orf194
NA
NA
OBFC1
SMAD5
NA
DYNLL1
NAAA
NA
RPL18
SP3
USP22
NA
NA
KLHDC10
TLCD2
CDH22
NA
NDUFS4
NA
SERPINA1
NDUFB1
KANK4
NA
GAPDH
RNF14
NA
CD47
NSD1
NCAPH2
NA
NA
USP6
NKRF
NEFH
C12orf54
C4orf47
DDX51
NLN
DCAF15
ZNF518A
CPQ
GPM6B
GSTA3
TMOD3
TXNL4B
NKIRAS2
FBXO22
CCT6A
NA
GYG2
CECR2
TSGA10IP
NA
MPST
MDM4
GALNT2
NA
RPL22
NA
AGMAT
NA
GK5
CD40
NA
YARS2
PAQR4
BRD7P3
NA
ASL
MTRF1
PLEKHB1
CAPRIN1
TMEM53
TRIM46
NUP35
TPTE2P5
LPGAT1
MED9
CHURC1
ISCA2
NLGN3
BMP1
YY1
DTNA
NRD1
CA1
NA
GOT1L1
ACTB
NA
ECD
ALPPL2
PIAS2
NA
C9orf64
OTUD6B
GNA11
NA
TMEM136
DNAJA3
TMEM255B
SENP8
NA
SIX2
ARX
NA
NA
MTSS1
SGSM3
RUNDC3A
MYOM3
SFTA1P
KDM3A
KIN
NA
ZMYM3
CNST
DDX46
GLYR1
RAI1
SMYD5
NA
C10orf12
CHURC1
CCKAR
TRIM5
ATP5J
MKRN1
RPS10
PSPC1
SUB1
ESYT2
CPNE8
NA
TEX264
NA
ZNF318
SET
LOC100506882
ELP3
CEP104
NXNL1
GNA14
PRPF31
ANKRD65
SFXN5
NA
DCTPP1
ZC3H4
NAALADL1
LOC145945
IRF2BP2
NA
PPP2R1B
ARHGAP33
NA
ANTXR1
RBM15
LOC730202
ALKBH5
NEK9
GUSB
PPAT
MLXIPL
LPPR2
THOP1
TM4SF20
DMP1
GPATCH2
COA1
KLHL35
FAM192A
ANKLE2
MAP2K4
RPL37
CSE1L
MESDC2
ZNF230
COX7A1
COA3
TTLL3
SRRM2
NA
NA
SMS
NA
RPS24
CNPPD1
APOC1
UPF3A
LOC284454
FBXW8
NA
NA
RABL3
KIAA1244
PHYHD1
NA
CALM3
PDHA1
ESR2
SLC23A3
EPHX1
LRRC37A4P
SNRPE
NA
FBXO38
MACROD2
CD209
NA
DPY19L4
NA
YWHAG
SMARCC1
EPN2
CORIN
NTRK2
MEF2D
HM13
SLITRK4
PCSK7
UGT2B17
ARID4B
BTC
LMOD3
CRB3
CDC42EP3
SAMD10
NA
CAB39L
SEMA3G
MRPS16
STK35
MAPKAP1
DIMT1
C11orf68
FBLIM1
NCOA6
MPRIP
MSH3
CAPZA2
NA
SULT1A1
LLGL1
NA
CCDC171
HSPA4
SGCD
USP48
PPP3CC
NA
UXT
SUMO3
GET4
NR2C1
WDR27
JAM2
DENND5A
NA
PAPSS2
SHANK2
LPPR3
NA
PPP2R5B
CTIF
GMEB1
IFNAR2
VPS54
ZYG11B
NHSL1
NA
NA
FOXP1
ACTR3
DPEP3
HSP90AA1
FKBP11
ODF2L
EIF3I
ZEB2
OGG1
NA
NA
FGA
DNAJC27
ARHGEF11
TMEM161B
SLC22A24
CDK8
TMEM132A
CHD1L
TAF3
KIAA0754
TMSB4X
NA
GLB1
HLA-DQB1
SHC1
TNNI2
NA
RPL13AP17
NA
GAS8
C16orf62
SLAIN2
PDDC1
SCRN2
NGF
CYP19A1
SORBS2
STAM2
ATF6B
ADK
AP3M2
PDE4C
CDK12
ZNHIT2
ARGLU1
TCTEX1D1
NA
KCNH2
NA
ARHGEF7
ERBB3
NA
DNAJB4
NA
CUL1
PPARA
PALLD
SNAPC5
MCTP2
MIAT
NDUFS1
INPP5D
UVSSA
NA
MATR3
DNAI1
SIRT5
NA
SPTLC3
UBXN11
RPL12
ATAD1
MS4A5
ZNF787
PZP
PTBP3
DUSP16
ERMP1
RSPO3
NA
NA
HHLA1
EIF5
PDHA1
TTN
PSMD13
MIB2
LOC145783
ERCC6L2
NA
SHANK2-AS3
NA
EPS15
PLXNA4
HGD
LINC00184
GNA11
NA
C11orf24
LATS1
C20orf141
NA
HFE
ANKMY2
TCF3
NA
RHPN1
EFCAB14
ZDHHC19
ARHGEF15
NA
NA
NA
LOC100506295
EIF4E
ATP5S
XPR1
NA
NA
CA5B
XPO1
ATP11B
VENTX
TFCP2
PPM1F
MGC10814
NA
NA
NA
PDS5B
RNF207
RPA1
TRMT44
URM1
SLC25A32
NXPE3
LOC100996506
GFRA3
NA
NA
SOS2
SETD9
CHD7
ZNF555
NA
NA
ACTB
NA
PIGQ
GNG12
TMEM164
DBT
MTHFD2L
SYNGR1
GRIA3
ZNF530
NA
NA
LOC254099
COPG2
TBXA2R
NA
SPEM1
POTEKP
MAN2C1
NA
MFSD8
STAU2
NA
RIF1
MFN2
COL6A1
LUC7L2
HSF4
NA
ZBTB20
CYP2A13
SGCD
SLC25A23
NA
ZNF154
NA
NA
LOC101060147
TFEC
MAST2
DEGS2
LOC727924
NA
GRIP2
NA
C6orf70
LINC00674
NA
DNASE2
MAPKAPK5
HOTAIRM1
TSR1
NA
NEBL
ATP1A4
NA
NA
DPY19L1
NDUFAF5
NIPAL2
NA
SLAIN2
CBR3-AS1
CHMP6
MIR10A
UBE2E1
FAM13B
MACF1
MAPK9
HLA-DPA1
NCBP1
DNAJC22
ATG4B
NA
NA
LGALS8
PMS2P3
CD7
GFM1
VTI1B
KIAA1217
YWHAB
NUP188
SLC12A4
NA
XRCC6
NA
ROMO1
FAM174A
TTC37
CREM
NA
NKAIN4
RECQL5
YAE1D1
ATP9B
PTPRN2
EXOSC3
SEMA3E
GRAP
EFNA5
YWHAE
NA
ZNF740
MYL4
MPP3
ASCC3
NA
WIPI1
ACTL7A
CD74
SPAG6
NA
DGKE
NA
PLOD2
GLYAT
TTLL9
SPATA5L1
NA
IKBKB
CNOT7
RPS15A
PPFIA1
LTBR
NA
NA
NA
BTBD6
RIPK2
ANO4
PRRT3-AS1
POLR1D
PDIA6
SCARB1
NA
NA
LOC401320
PAXBP1
WDR89
GLI2
HADHA
LIMD1
NA
SLC22A3
ME3
SNX25
CADM4
LEPR
FAM115C
GNB1
GRB2
TRDMT1
LOC100506661
PPP2R1B
SULT2B1
HHLA1
COL8A1
ATF7
ANAPC11
NA
LOC100506299
DPP3
PPP1R11
MFSD4
POM121L12
POMGNT1
ATCAY
EPOR
DNAJB8
BBS1
IL23A
AGFG1
NA
TP53RK
ZBTB33
EXOG
ESR1
STK10
REPS1
LOC96610
MRPS5
TMF1
MEX3A
TMEM72
PTRH1
NA
TLR6
NA
PLA2G6
LINC00671
PGAM5
LOC100134822
NA
SHOX2
NA
TUSC5
NA
TMEM64
C6orf120
NA
NA
CDC42SE1
OSBPL11
TAPBP
DNAJC16
CACFD1
TPP2
AP4M1
UBE2E3
SPIRE2
CFL2
BTBD8
APBB2
CLECL1
DIO3OS
SUGP2
NA
SEMA4C
MYO19
ZXDC
NA
SDK2
NA
CCDC150
SUMF2
WFIKKN1
NR2E1
MFI2-AS1
FGF14-AS2
ACP1
DNAJC27
ACER3
NA
LOC284865
LRRC27
TRIM9
NA
ITFG1
NA
NA
MBOAT7
HSD17B14
FRZB
NA
NA
GPR45
NA
NA
CASP8AP2
NA
NA
PHAX
ARRDC1
CCDC8
FLJ41350
KIAA1217
CLEC7A
TRPM7
ZNF639
SDR42E1
ATP5L
ABAT
ARHGAP29
SOGA1
ZBTB11
IL12RB1
RASAL2
MED21
PANK3
NA
NA
NA
NA
PRSS58
OR1D2
LRRC37A3
LOC100505727
B9D1
LTV1
NA
NA
RAB27A
PAFAH1B1
NA
GPT
IRF4
VPS13D
NA
ATAD2B
NA
SEPT8
NDUFA10
CYB5R3
NANS
MMD2
AVL9
SAMSN1
ZNF582-AS1
UBE2L3
NENF
AGMAT
NA
ILDR1
MTAP
NA
NA
LOC388906
NA
KIAA0947
RPS26
RBM25
NA
CDC42SE2
NA
RPAIN
NCOR2
CLSTN2
NA
TBC1D20
BZRAP1
NA
DGCR9
QSER1
GPR84
CLPP
AGBL5
NA
VPS13D
NA
LEF1-AS1
IHH
RAB7A
GSN
LINGO3
NA
NUCKS1
RCHY1
NA
MIRLET7BHG
NA
NA
KRT20
PUM1
NA
ABCG4
RBFA
IGLL3P
SFI1
HELQ
NA
AKAP8
NA
TBCD
ARL5A
NOL9
MOXD1
ADORA1
PAQR3
ATOH7
PDHB
IKZF3
NA
NA
SNRNP200
PDE12
MMP28
SPATA31C2
ATP5S
NPSA
NA
SPATA18
ADC
CAPN14
NA
C12orf74
KLHL20
WBSCR27
EXPH5
NA
RPL35A
ADCY10P1
DNAJB12
CRYGS
TMEM248
NUDCD3
TFE3
NA
MSL1
NA
NA
ITGB4
HAGH
NA
NA
NA
NA
USB1
NA
CUL5
CLTA
TRIOBP
PPP2R5C
CRAT
TEKT5
VPS13A-AS1
FTSJ2
PIP
SMARCA4
NA
ZCWPW2
NA
SAP30L
GNG12
DDX52
RAB27B
FAM20C
NA
NUCB1
GFER
PLEK
HECA
NA
TNPO3
TMSB10
PDGFA
TF
CCT4
CCDC80
NSRP1
HP1BP3
XPO7
RC3H2
PNN
NA
TNFRSF14
TRMU
NA
HIRIP3
LOC643837
MPG
B3GALNT2
CKAP2
NA
GEMIN2
SUGT1
HNRNPH3
SERPINB1
EPB41L4B
NA
NA
VPS33B
STRIP2
NA
NA
MTG1
SLC6A4
SERTAD4
NA
GAREM
RFC1
MRPL41
NA
GPAA1
POLR2H
NA
LRRC40
NA
NA
PQLC1
C18orf54
CYP2B7P1
MAGEE1
METRN
TFDP1
NA
LEPR
MTAP
USP45
LSM14B
NA
NA
CINP
CACTIN
TBPL1
LINC00226
NA
USP48
NA
ITGB3
VPS13D
HTR7
NUDT4
MAML3
LOC643837
BRI3
MIPEPP3
POLDIP3
STK38L
LOC283693
NA
CASP9
AFAP1L1
WLS
NA
OTUB1
NA
SLCO2A1
CRISP2
GGT1
NA
SEC22A
NA
APC2
LHPP
NA
HSPG2
MAMSTR
NA
TSHZ2
SMPDL3B
SMAD2
SNCAIP
FRMD8P1
NA
NECAP2
CDKN2B
CCDC61
SOX8
ANAPC5
GPR85
PPARD
SPATA21
NA
IQGAP3
MORN1
PSMC3
CAPRIN1
ERBB4
SESTD1
MYO1B
RPS19
LOC283485
PRKG1-AS1
ITGB3
NCR1
BNIP1
NA
PWWP2B
NA
FOPNL
CKM
NUMBL
NIPBL
HOXB7
ASPG
QSOX2
NA
ZNF18
TPT1
XYLB
NA
ARHGEF7
NA
NAIF1
CPEB4
CDV3
NA
ZNF839
NA
HOXB-AS3
TREML3P
ACVRL1
TRAK2
NA
NA
NA
NF1
SEPT11
NA
COQ6
NA
PRKD3
FARP2
SMAP1
FAM126B
KCTD20
RPL35A
NA
DCAF15
NA
STK10
TRPV5
NA
NA
AK8
CYYR1
MACF1
FAM178B
NA
TP53I11
HECTD1
ANKS6
LOC647070
RCAN3
ESR1
NA
PIK3R1
EFR3B
GDPD2
GPC2
CNIH4
RAPGEF2
MTCH2
KIAA0141
RBM18
CLPB
LINC00462
C2orf69
ELK4
HGC6.3
RCOR1
NA
NA
CD79B
ZNF320
TLCD2
NA
HNRNPA3P1
PIGL
GDF5
BTBD7
NA
COL4A3BP
KY
VPS41
DBNL
FIGNL1
ARL10
MASP2
SRRM3
HOXA1
ADAMTS10
STK32A
ZNF366
NA
NA
FAM63B
PCBP4
NA
BMP2K
NA
NA
ADARB1
SPATA32
NA
PIP5K1A
NA
CXCL17
C9orf78
NA
ATG10
CDC42BPA
KIFC1
KDM4C
SRP72
TPT1-AS1
NA
NA
NA
ZBTB7B
NA
TFCP2L1
NA
WAC-AS1
LOC283403
NT5C
GLRA3
MIR4755
MSRB3
DNAJC19
ETHE1
MUC3B
DLGAP4
CTAG2
ITGB1
SETD8
CBS
SARS
TTC17
LRRC42
NA
NA
LOC100129502
HNRNPD
NA
REST
LOC285441
GPR180
KLHDC7B
LINC00092
PPT1
RGP1
TMEM59
ATP5L
NA
ELOVL5
LDLRAD4
NA
ZNF577
NA
NEU2
BTNL9
LNPEP
DSCAML1
MED14
NA
NA
MYO7B
NA
UNC5A
NA
SSPO
POP4
STXBP5-AS1
PIN4
CLRN1
LOC100049716
ANKRD11
PPARGC1B
ZNF704
MINOS1
C8orf59
TLR10
FRS2
TLE6
LOC729121
NA
LANCL2
NA
NA
KLHDC4
ABCF2
CKB
NA
PRTG
LZTS1
TIMM23
KCNC2
PSMC6
PSAT1
NA
SLMO1
NA
RORB
ARID1B
NA
CDH22
C7orf69
CCDC37
RALGAPA1
QTRTD1
RAX2
CPXM2
TTC18
NA
LOC339260
NA
HAS2
ESD
GNPTAB
NSUN3
ADAMTS5
TRIM7
BAZ2A
GPX2
NA
OSBPL10
NA
NA
NA
ARHGAP23
SLC25A6
TIMM17A
LOC100507362
LDHA
AGTR1
NA
ZNF3
NA
ETV1
MLL
NA
MB21D1
NA
SLC27A4
TOM1L2
NA
PPM1F
ZDHHC1
SPATA1
CYP2C18
TARDBP
SSH3
NA
NA
CCDC102A
UBALD1
LUM
AVEN
ZNF555
SYCE1
NA
LRRC59
SEMA3F
LOC93444
SPCS3
GGCX
NA
LELP1
GPD2
FER
PPP2CB
C1orf173
WDR27
NDUFA13
PLEKHA8
SLC12A4
CHTF18
KCNK7
NA
ZNRD1-AS1
NA
LILRA5
BMP2K
CLCN5
NA
COL3A1
NA
NA
ATRX
HIGD1A
BDP1
NA
KIF1C
NA
CRHR2
NA
TCF3
SMARCA4
NA
NA
NDOR1
NA
ABCB1
TEX11
ELMO2
HTR7
CES1P1
N6AMT1
ATP1A1
UBE3A
PPFIBP2
PGK2
USP37
NA
BARX2
CEP152
PIEZO2
NA
PIGT
TUBGCP5
NRDE2
NA
TBL1X
BCOR
NA
BRF1
PTK2
NA
SZRD1
GPR52
HIST3H3
MORN3
NA
SVEP1
NA
NA
GABARAPL3
TBCK
GPR176
HELB
HELB
ZFY-AS1
LOC339988
BGN
JPX
ZNF805
DNAJC11
DRAXIN
NA
PRAF2
PLEKHG2
NA
NA
DLG1
NPHP1
SUB1
NA
ZNF644
MRPL2
LOC100505903
PRR11
LOC100129917
RPRD1B
B3GNT7
KRAS
LSAMP-AS1
NA
DOCK2
B4GALT1
GSK3B
KRT19P2
RPS21
SPTAN1
ARHGAP35
NA
MAGIX
LARP4B
NREP
GTF3C3
NA
WNK1
NA
HSPB8
NA
LOC100996672
AKD1
NA
VPS13C
SLC39A14
F2R
PYROXD1
NA
APEH
RRP9
RNF217
NA
CYTH4
NA
SLC4A8
THSD7A
ERGIC2
CACNG6
KCNA2
TRIM8
ZNF445
EEF1D
TNRC6C
RAB6A
XKR6
GTPBP10
PYY2
HFE
IGFALS
PROCA1
SYTL2
LOC400692
RBBP6
PDPK1
TARSL2
FAHD2CP
KRTAP5-9
MYCN
FAM20A
NA
ACTB
NA
NA
FLII
PRRC2B
NA
PGBD1
LOC100506860
PODNL1
EMC8
NA
KRT8
ZXDB
NOS1AP
ZFYVE16
CACNG1
TRAF4
WDR27
SLC30A2
SLC25A51
MLLT10
LYPD8
NA
NA
TNPO2
NA
CYP2A6
NA
PKD1L2
TMOD3
NA
DDOST
OGG1
DNASE1
MECOM
SON
BASP1
RSRC2
FAM160A1
SNRNP70
EVI5
LYZL1
TUBGCP3
NA
SETD9
SYCE1L
NA
FHDC1
CBFA2T2
MAFK
NFASC
KCNQ1-AS1
NA
NA
MBLAC1
HECW1
NA
NA
NA
C1orf63
ATOH1
NA
ACACB
RPL10A
GLS
NA
NA
NA
NA
TSPAN3
NA
HGF
MKL2
GTPBP8
NA
DTX3
C11orf86
NA
BLVRA
ZNF688
ICOS
NA
ODF3
NDUFB8
RIF1
TSPYL2
PRRX1
LOC100506710
USP34
NA
THUMPD3
C3orf62
PACRG
SOSTDC1
ACTB
NA
PMCHL1
KIF12
SETMAR
LIN7C
MVK
NA
OTUD7B
NR4A1
DNAJB14
BAGE
DNAJC12
GFI1
NA
PVR
DNAJC27
TMEM43
EPHA10
KLK15
TFRC
MSX2
THRA
AGA
ZFP41
CLASP1
RHAG
EMP2
B4GALNT2
LRRC1
VSTM4
NA
NA
SEC23IP
KCTD11
NA
ACRV1
SLC30A6
ARL8A
CCDC27
ALDH1L2
ANO9
HERPUD1
OSTM1-AS1
CAMP
SOX2
BRWD3
NA
ATRIP
PEX3
LOC285889
GULP1
KIF5B
NA
SSX2IP
POFUT2
NFYC
LINGO3
NODAL
TNXB
ASB3
ATP6V0D2
ANKRD36BP2
B4GALNT4
NA
NA
TTC9
TRIM62
NDUFA4
NA
BCL2L1
NA
GFM2
NA
HHIPL2
NA
NA
LPPR2
NA
KCNMB4
MYL10
NA
BTF3
NA
VIL1
NA
NA
MFI2
NA
LOC100507634
ZFAND3
VPS33A
CRLS1
SGSM3
NA
MAPK8IP2
HOXB4
RPS15A
CDK2
PDXDC1
METTL21D
FLJ42875
NA
RPS19
PNCK
NA
TP53I13
RBM4
LPXN
EVX1
CELSR3
ABCF2
HIPK2
PSPC1
KIF16B
ZNF148
GALNT2
NA
RBM28
CYP3A5
TTC16
SLC12A8
NA
RNGTT
PSORS1C1
CCDC9
ZNF544
ANKMY1
LOC100506907
PDHA1
NA
DLX2
SNX29P2
CACNG5
TUBB3
NA
GDPD1
ASPHD1
ADRB1
RNASEH2B
NA
NA
CCDC30
RHOT1
CNST
HCN2
RAB11FIP1
IQCA1
RUNX2
CENPJ
KRT8P12
UHMK1
ATP11B
HLA-G
THY1
NA
NBLA00301
LOC100127888
TSPAN12
NA
NA
SLC23A3
NA
TEAD2
NA
SON
NA
NA
MTMR9LP
NA
SCN11A
NA
NA
NA
IMPAD1
NNMT
SPACA4
CCT4
FOXJ3
NA
SPINK4
ZNF259
CHAC2
TEF
NA
NA
SETD3
NA
RNF14
DTYMK
NA
DHFR
NA
NA
POLE4
NA
NA
MT1H
NA
FCN2
NA
AIPL1
NBN
RBFOX1
LOC100505679
NFX1
SYN2
SLC45A2
LOC729164
DES
NA
VTA1
NA
DNAJC4
PTPN11
CCDC67
RNGTT
NA
NA
AVPR1B
ADAM20
NA
LOC100505478
CDC42EP3
NA
PRR22
PDE10A
TSPAN5
DEPDC4
PRKCE
NA
LRRC41
AGAP1
PRKY
ZNF503-AS2
NA
PRKAB2
NA
FAM167A
TBC1D9B
NA
ZNF358
MYOZ3
C1RL-AS1
CHRNA5
NA
NA
UGGT2
NA
GALM
NA
NA
NA
SLC35D2
KCNJ5
NA
NA
CDC42BPB
TINAG
CDC42SE2
ANKRD10
APBB1IP
VSTM4
NA
SFN
ICA1L
NA
PSMD6-AS2
CCDC163P
PPIL2
ZZEF1
CHP1
NAV2
PPM1E
METTL15
LOC100505666
ZNF846
HOXB9
NA
C11orf30
NBAS
ERV3-1
COPS2
IL1RL2
IRS1
NA
RASA3
FASLG
NA
EMC1
TMPRSS2
MAST2
NA
MT1E
RALGAPB
NA
NA
TMEM30A
SNORA21
L3MBTL1
NA
SDK2
NA
CPT1A
DLC1
PNN
FAF1
CNNM2
EXOC7
RECQL5
NA
PLA2G2A
GART
NA
NTN3
CDS2
NA
MTMR14
UBE2I
NA
NA
AKAP5
NA
NA
NA
STRC
NA
NA
NA
TUBD1
IGKC
YIF1B
NA
MEIG1
SRSF10
ETFDH
LGR4
CIRH1A
TNRC18
ZNF71
RFWD2
NA
GNL1
GGA3
PPP2R5B
PLLP
GALNT15
NA
NA
NDUFA11
WDR62
MASP2
NA
ZBTB47
LOC730091
NA
TBL1X
NA
RCBTB1
NA
NA
LOC100128176
PHKA1
KCNMB1
NA
ZC3HC1
APCDD1L-AS1
NA
ST7L
NA
NA
NUP107
PAX8
AASS
TROVE2
UBE2D4
ZNF517
SLC1A4
QKI
MRPL20
PSMC3IP
NA
CASZ1
GPSM2
HBB
HIST3H2A
NA
LOC440330
KCNG1
NAGPA
NA
NA
CDH24
RPL39L
MYO7A
DPY19L2P2
TTF2
RIN3
HFE
SMPD3
CCNF
CEND1
EFHB
AP1G2
LINC00545
KANSL3
LOC100133612
GTSF1L
KLF9
SLC9B1
ZBTB9
GALE
LEPREL4
LARP1B
PRDM9
NLGN4Y
NA
GDAP2
PPP2R1B
NA
MRPL39
ARIH2OS
RCL1
TNFRSF25
NA
NA
BCAP29
UQCC
NA
MTMR7
NA
GATA2
LOC100507267
NA
CCDC33
NA
CAAP1
CDKN2D
SP4
RALYL
NA
ODF4
NA
UBE2Z
RNPC3
SERINC5
NA
FUCA1
EFCAB6
ALKBH1
LOC729224
FGFR1
SPEF2
SNX3
APOC2
XPNPEP3
TGFB1
BMP2K
ESR1
GATAD2A
NA
NA
EMG1
DLL4
TFG
NA
CSNK1E
ZNF273
LINC00550
NA
NA
NUP50
COPZ1
NA
NSMCE4A
DOM3Z
MED16
NA
FOXP1
SYT6
FNDC3B
FATE1
RPLP1
EIF5B
NA
CDCA2
NA
NA
AFAP1L1
EDA2R
NNT
NA
OR5AK4P
NA
AGXT2L2
GUCA1C
NA
TMPRSS3
PIGO
ARHGEF4
NA
NA
CDYL
ATF7
SLC25A16
MARK3
NA
ING1
UNC93A
PAAF1
SLC7A14
NOP2
IQSEC3
NA
DDHD1
SCAF8
ABO
CYCS
NA
FMO5
NA
PGS1
EPN1
PATZ1
TRAF4
FAM84B
CELSR3
VSTM2L
TFRC
MRPS15
PNO1
FOLR2
MYEF2
TAF5L
NA
NA
NA
NA
NA
EPB41L1
NA
HLA-DRA
NHSL1
LOC100134361
IQGAP2
NA
NA
P2RX6
ZMYM6
MVK
EPHA5
PJA2
CD58
KCTD17
C9orf62
NA
NA
NA
BTNL9
CDH7
DDR2
SMIM13
LIG3
KRT81
SLC22A31
C6orf223
LOC100131532
GPR82
SHB
SLIT2
CASP2
UBE2J1
NA
NA
DUOXA2
PANK2
NCAPH2
ADAM28
NA
FAM66C
ZNF547
ARID1A
GCC2
MAGI1
LOC728613
MIR205HG
POT1
NAV1
ABHD12
VAV2
LOC654342
NA
QTRT1
ZCCHC4
C16orf95
NA
LOC100507336
NA
USP9Y
POMZP3
POLDIP2
EIF1B-AS1
NA
ZBTB1
NA
KCTD4
NA
CPSF3L
NA
ASAP1-IT1
SDCCAG8
DHX30
G3BP1
DHX57
AMACR
GPR182
NA
NA
NA
FCRL2
NA
RIMKLB
LIPA
KCNMA1
NUFIP2
SCN2B
THY1
XIRP1
NA
PTPRS
TANK
CPD
SLC22A6
IL11RA
NA
EPHA7
LIG4
C21orf62
ZNF81
EPO
NTRK2
HSPA4
NA
NHLRC2
NLN
NA
PLCG1
TBX3
UROD
NA
ERBB4
SEPT4
RNF34
NA
FBXO3
THRA
NA
HLA-DRB6
PPP6R2
NA
AKR1A1
NA
MBP
NA
SSBP2
NA
UNC119B
C5orf24
NA
DLG1
ATP6V1H
DIP2B
NA
NA
NA
NA
NA
CHRNA2
FBXO9
SLC22A12
COL4A3
LAIR2
SEC62
EFCAB14
CDK12
MKLN1
UBE2D3
NA
DMRT3
NA
ZNF235
NA
LOC286359
SHC3
RHBDF1
NA
CRHR1-IT1
CABYR
NA
NA
CCDC65
NA
NA
SNRPG
C2orf88
YEATS2
NA
NA
DPYSL5
HS6ST3
ANKRD23
RRN3P1
GULP1
NA
DDX50
MNS1
PWWP2B
NA
LOC284551
NA
NA
NA
ZNF486
NT5M
CYBA
SFRP5
NA
NA
C17orf105
NA
TADA2A
NA
ST6GALNAC1
NA
GP5
CDPF1
ZNF365
NA
LOC100506907
STAB1
AAMP
PRRC2A
TMEM204
NDUFA6
POLG
LMNA
NA
NA
SRRT
GP2
TNP1
NA
BARX1
POLR2G
NA
RGS16
NA
NA
PSMB2
NA
GNAS
PHF6
BMP2K
MUC4
LOC284379
MKLN1
NA
ZBTB49
UTP14A
NA
CACNA1G
FBXO41
PACSIN1
NA
UBC
C14orf105
EGLN1
NA
BTF3
OSBPL1A
NA
C1orf85
C6orf58
ATP2B3
KLK8
NA
CHML
NA
HOXB-AS3
NA
SPDEF
S100A8
NA
KLK12
STAG1
DNPEP
MDGA1
LOC100133089
NA
THSD4
C7orf41
LMO4
PTPN2
SAA3P
TPM1
NA
DLX6-AS1
TRIML2
LOC388692
FMNL1
PKD1
NA
NA
NOP14-AS1
NA
ZXDB
NUP98
LOC100505624
COL11A2
YME1L1
NA
LOC644450
APCDD1
MAP3K7CL
FAM215A
NA
NA
NA
SIK2
ZNF7
NA
NA
TSC22D3
CLCNKB
C10orf62
RAB2B
C8orf58
NA
LOC646762
RPH3AL
RASGRP2
NA
LINC00476
TYMS
CBFA2T2
MYH11
TXLNG2P
NA
SPECC1
NA
ACPP
TEX22
HAUS2
PALMD
MRVI1
KIAA1654
WBSCR17
NA
DNAH7
GIT2
NA
SPAG11A
ST8SIA3
RBMY2FP
OXR1
SYCE3
PVR
TRMT5
ADCY5
NA
CHL1
PDLIM5
ATRNL1
SUN1
ZFAS1
TFR2
NA
ROR1
ZNRD1
EHMT2
RORA
MAP6
NA
PTPN21
DPF1
NA
LOC100505841
SP3
NA
TNS4
ACSF3
NA
WAPAL
NA
LINC00674
C1orf56
GABRB3
NA
RNF112
NA
FBXO34
CPEB3
NA
NA
NA
NA
NRP1
NA
LINC00202-2
KIAA1609
TRO
NA
NFX1
USP32P2
KCNJ1
LYNX1
SAR1B
S100PBP
CDH4
KCNJ3
NA
NA
NA
LOC100128751
GABRB2
CES3
MED31
LOC389332
NA
CTNNA1
C2orf68
FILIP1
DNASE1
NA
TTBK2
NOS1
NA
NEFL
GNB5
GSG2
CRH
NPRL3
NA
NA
COX4I1
SLC2A4RG
NA
RBM8A
DYNC2LI1
RNPS1
NA
SRGAP3
C19orf44
IL17RE
AOC4
SLC25A2
NA
NA
LOC284930
DACT3
NA
NA
NA
NUDT17
DNASE2
LAMTOR5
CPLX3
MAPK1IP1L
NA
RAB40C
ITK
CFTR
MSL1
GLG1
MRO
LGR6
LINC00536
EMP1
WDR75
SMC5
FAM203A
TCAP
MPHOSPH9
CTTN
NADSYN1
MESP2
VSIG2
NEURL
NA
ZNF519
PWRN2
RASL10B
ARHGAP32
COL4A1
NA
MRPL44
NA
TADA2A
SBNO2
HSP90AB1
OLFM2
DCTN4
NA
HS1BP3
PSMD13
CFDP1
C1orf86
NA
NA
SRSF7
NA
PLAC1L
APOM
LOC402160
NA
ATP5L
NA
NA
KCNJ4
CYB561D2
NA
UPF3A
STRN4
AP1AR
NA
FLJ11710
SART3
PXMP4
GPR37L1
AGXT
NA
NA
NA
GPR12
IGHA1
NA
CDC26
GDPD3
GRIK4
DSCR10
UQCRB
PLIN2
NA
ERGIC3
NT5DC4
PLAC8L1
NA
GULP1
NA
CPXCR1
NA
TMEM136
HOXC11
NA
FGD6
MORF4L2
PHF3
DES
NA
INPP5A
AQP2
NA
NA
NA
FAM189A1
SLC30A2
OMG
LOC100507299
C1orf226
CCDC90B
CC2D1B
CYTH2
KLHDC4
OR51B5
STK17B
NA
NA
FAM86B3P
NA
ELF3
ADAMTS12
HAUS2
LOC100506472
AGT
CDYL2
IL6ST
NA
NA
NA
CACNB2
NA
PLEKHG5
NA
TMEM245
GPR161
GIPC3
DNAH10
SLC12A4
NA
PTPRN2
NA
SFTPB
BAAT
NA
NA
C6orf164
TMEM156
ATP5O
ING1
NA
NA
C4BPA
RAB3IP
LOC100128185
NA
H2AFY
NA
SGCG
RPL37A
NA
NA
NA
FUBP3
ADM2
C8orf60
LINC00328
NA
GAK
RSU1
NA
NA
MEAF6
NA
RAVER1
CEMP1
GPR157
MAPK8IP3
TMEM11
PTPMT1
NA
MFF
NA
OR10D1P
LOC100130894
C8G
EFCAB5
NA
KDM4C
SFRP1
HSBP1
MCPH1
ARHGAP1
NA
LRRC73
ARFGEF2
MAPRE3
GTPBP10
KLHL30-AS1
NA
NA
NA
LOC100131096
NA
LOC644450
PAPPA
LOC100505498
NDUFC1
SEC63
NPC2
NKTR
PVR
NA
NA
SNCG
RHBDL2
RASEF
NA
CDK19
NA
NA
SARDH
MAST4
CD163L1
NA
NA
INPP4A
FIZ1
LINC00673
LOC100506907
KCNQ1OT1
ASB9
AGGF1
NA
FBXW7
NA
ATAD5
MAP6
NA
NA
ADAM12
MTHFD2L
NCEH1
LOC100129617
SEC61A1
NA
LOC100286925
NA
NA
NA
NA
NA
KCNK1
TECR
TSPAN18
EMX2OS
NA
P2RX2
KPNA4
ATG12
NINL
ZNF814
SMAD2
JAG1
C18orf12
NCKIPSD
NA
RPL30
NA
C10orf118
TNRC18
TMEM151B
ZNF75A
NA
RPS12
IDS
COX8A
FAM223B
LARP4
C19orf47
NA
ZNF71
PPP4R1L
LMF1
C4orf21
WDR46
TERF2
NA
NA
ZAN
NA
MICAL3
NA
GPLD1
FAM22A
C5orf22
ATAD3B
BAIAP2
SACS-AS1
NA
DDX43
NA
NA
TMED5
NA
LOC149086
NA
TRAM1L1
NA
NA
RBM48
RSL24D1
NA
HUNK
NA
TFAP2E
ZFP106
GNMT
LOC100506489
NA
ITGA2
BEST3
NA
PLCXD1
ZNF81
NA
SLC25A16
SH2D4A
NA
NDFIP1
NA
LOC100133920
FKBP8
LOC283454
PET117
SKAP1
NA
NA
VAPA
HECTD4
TBX5
RIMS3
HNRNPU
NA
NA
NA
NA
NA
NA
HLA-DPB1
NA
CRELD1
UBE3B
NIN
ST3GAL3
GPS2
NA
RBBP9
CREB1
PRSS3
SENP7
RHBDL3
LIPJ
NA
RALGAPA1
REC8
NA
C20orf181
GBX1
COL4A4
NA
NA
NA
LINC00537
NA
DRD3
LINC00567
NA
NA
NA
NA
SLC16A1
CUX2
COL13A1
IFT140
NA
NA
PTDSS2
PLEKHG2
THAP9
NA
LAMTOR3
LYZL4
NA
NA
VWA1
SNTB2
NA
NA
NA
NA
SAMHD1
NA
LOC100507300
LOC100288860
NA
PSG5
NA
ZNF713
NA
AAMDC
NA
RASGRF1
NA
IL37
ARPC5L
C9orf66
NA
KIAA1671
NA
TIMM13
NA
SYF2
NA
DNAJC4
NA
KLF7
NSF
LTBP4
NA
POU5F2
RBM22
RERG
RDH8
CHCHD4
HILPDA
NA
DPP8
SPAG4
PTHLH
NA
NA
IGKC
SH3BGRL
NA
PABPC1L
AKR7A3
LOC157503
SMTNL1
FLJ16779
NA
SPRY4
NA
KLRB1
PI16
NCKIPSD
NA
NA
NA
NA
RBPMS
CCDC92
ICMT
MYLIP
CLSTN3
CTNND2
NA
MSH3
OPTC
CHRM3
LOC1720
LOC339988
ANXA2P2
NA
TWF1
GLYAT
LOC100126784
GRN
KIF5C
NEK1
SPEG
TSSK4
LOC389831
EIF4EBP1
PRELP
NA
NA
WDR76
PDE5A
ATHL1
TMEM239
NT5E
ITFG2
KNDC1
MYH11
NA
NA
PGLS
CXorf36
AP1G1
AGFG1
NA
SAYSD1
ZSCAN1
MOCS1
NA
NA
MGC45800
NA
SEPT5-GP1BB
ZNF385C
NA
RAB3B
FGFR2
NA
DLG4
TTBK1
INS
LOC283352
TPR
C8orf47
NA
NA
NA
NA
ZNF92
IL22RA1
NOLC1
MAST4
LOC253573
ATAT1
C4orf32
NA
NA
CDK10
DSE
TRIM10
NA
GGT6
IDI2-AS1
GALNT14
NA
NA
NA
LOC100507389
GPATCH11
SIRT5
NA
CROCC
NA
NA
FAM106A
HAX1
TBC1D9B
NA
NA
LINC00260
DNAH8
MUC17
FOXK1
PCBP2
ZNF311
NA
CASP8
LRRC7
ZKSCAN3
PDLIM5
NA
NA
NA
NA
MEG3
LOC100506348
MEF2C
SS18
ZBTB18
AIMP1
NA
TAB3
NPEPL1
USP32
NA
NA
CXorf48
SPATA31E1
HBE1
NA
RND1
NA
NA
TMEM174
GOLGA8I
SPATA25
TMEM151B
NA
C10orf10
STAG3L4
FBXO18
STRC
TRAC
XRCC5
MAGT1
HOXD9
HLA-G
NA
DPCR1
NA
C9orf72
SCN8A
LCAT
LOC286083
NOL6
NA
MRPS31
NA
CYBB
ANKRD35
AGAP11
DZIP1
HHIP-AS1
SH2D1B
PTPRS
LOC283693
LAPTM4B
NA
NA
CNR2
NA
BNC1
WWC1
NA
MAPK7
GLTSCR2
IGLJ3
SYT4
COL6A1
ALS2CR11
TPM3
NA
NA
FAM188A
LOC100506371
DHX9
NA
EMX2OS
LENG9
DUSP15
WIBG
ADAMTS6
NA
TMED4
TNFRSF19
LOC100507600
NA
NA
NA
SRSF5
PPID
S100A16
NA
NA
RPP30
NA
SMAGP
CLN6
GHRL
NA
PDXK
NA
COL12A1
PEX5
LOC692247
AWAT1
OVGP1
NA
NA
LRRC58
RRN3P2
SMIM17
PROCR
NAA35
KLHL5
NA
NA
NA
LOC283788
NA
ANKRD65
CCDC65
NA
ZNF471
SSBP4
NA
NA
NA
ACSL3
CYP2A6
DKK2
NA
NA
NA
EML2
IKZF1
NA
FAM114A1
UNC5CL
MCM8
DNHD1
NA
CCDC149
CYSLTR2
NA
TMEM176B
NA
PGGT1B
RHOA
MYO6
HTR3B
ABCC11
SEMA6D
GABBR2
HID1
POLR2K
CASP10
NA
NA
ZNF79
NA
TNNT3
LRRC48
NA
NA
LOC100505515
DERL3
NA
NA
NA
NA
ZIC1
NA
NA
NA
PRAMEF10
CTBP2
SOD3
SETDB2
PVT1
NA
NA
MCM3AP-AS1
PSG9
NA
SLC39A12
CACNB1
NA
LRP12
NA
NA
NA
RPS6KA2
NA
LHX4
ASAH2B
TCTN1
NA
TEKT3
NA
ITGB3
NA
LOC84931
NA
NA
EIF2B5
UTP11L
NA
TMEM59L
CDC25A
NA
BMP2K
MCM5
PDCD2
NA
TTLL4
SLC7A2
NA
LINC00290
NA
JRK
SSX2IP
NA
CDSN
ENO1-AS1
MYH11
NA
LURAP1
PDCD7
NA
LOC100129603
WDR60
NA
SPOCK2
NSMF
GPATCH2L
MUC8
NA
NA
GAPVD1
NA
CD300LG
NA
PHC3
RAB39B
ZNF445
PTPRN2
NA
ALG2
NA
LOC439911
NA
NA
NA
ARHGAP23
KLK3
TMTC2
NA
LOC145694
NA
CDKL1
LOC283788
ZNF529
NA
NA
DNAJC22
NA
LOC100507530
NA
WFDC10B
METTL6
NA
KCNG4
IGSF9
NA
CALN1
NA
ALOX12
C22orf31
ALDH3B2
TNPO1
SBNO1
DNAJC9-AS1
FAM178A
PAPLN
CD276
CENPF
MTA1
DDHD1
NA
ZNF814
NA
VPS13B
C1orf95
ABLIM2
TINCR
ZDHHC11
PARD6G-AS1
SUGT1P1
NA
NA
LOC148696
NKPD1
NOV
NA
TRUB1
NA
MAGIX
MRPS27
NA
ZNF316
ANKRD20A12P
CHAC1
ECHDC2
MRPS10
LY6G6E
LOC100506272
ARID1B
NA
NA
B4GALNT1
NRAP
NF1
CNTLN
OR9A1P
NA
NA
NA
NA
EDIL3
NA
NA
DLEU2
MGC34034
CLIP3
SAP30
NA
ANKAR
ANKRD26P3
RBBP8
NA
NA
MESP1
NA
ISM1
LHX5
TMEM198
KBTBD12
ANO7
ACHE
FRAS1
LHB
USP53
KCNQ4
SMYD1
NA
RPL38
NA
WAPAL
NA
SIGLEC11
ANK1
FRA10AC1
RGS12
KRTAP7-1
NA
NA
PI3
LINC00310
PCM1
NA
EIF3B
NA
NA
TCF7L2
ACSL5
NA
ADAMTS19
GPATCH2
NA
NA
TCEANC
EPHB3
RALGAPA1
RNF212
NA
NA
TMX4
NA
RALGAPA1
NA
KLHL29
MCM4
NA
MLX
ADAMTS6
DIO3
NA
LOC283075
GUCY1A2
NA
PCNXL2
SPOCK3
DENND5B
KLHL11
NA
ZNF883
PIK3CB
NA
HOXD13
RNF34
NA
NA
PCDHB4
NA
MCMDC2
LGALS8-AS1
SLC22A7
MRPL39
NA
LINC00032
MPV17L
ATM
NA
NA
CLDN16
NA
LOC286087
NA
SHPK
MYL4
EPB41L4B
NA
HAVCR1P1
SEZ6
NA
NA
CN5H6.4
ANK1
CSN1S2AP
NLRP11
ARHGAP22
ATP6V1G3
NA
MAP2K7
ERICH1
GCN1L1
SYCP3
NA
HUWE1
SEPT2
NA
EML4
ARHGEF37
C14orf183
CCDC171
PTGDS
TOM1L1
RCE1
PLK1S1
LGALS1
ABCB9
PYHIN1
S100B
SYCE1
CABLES1
GPR156
NA
MYO1A
NA
NOC4L
NA
NA
AP4E1
NA
CIDEA
NT5DC4
NA
ZFPM1
TFEC
ANO6
ELSPBP1
LOC100507330
NA
ALPK3
RNF157
NA
NA
NA
MRPL55
ALG13
LOC283070
NA
NA
STXBP5L
NA
LIM2
LOC729887
RFESD
ATG2B
PRCD
LOC728024
MAML3
NA
TTC26
DSC3
ENPP3
DIXDC1
NA
ZFP14
ABTB1
NA
GPRC5B
IVD
C18orf21
NA
NA
NA
NA
NA
DNAJC21
N4BP2L1
ASB2
NA
NA
NA
PCNP
NA
CDHR1
NA
NA
LOC100130417
ASCL1
SAMD12
SUN1
NA
MROH2A
SEPT4
ZNF345
EVI5
NA
KDELR3
FSIP1
TGDS
NA
ATM
ATP2C2
COL25A1
KCNK7
NA
MAPK10
NA
NA
NA
LOC727944
IFT43
UQCRC2
SLC13A4
SPPL3
SULT1B1
LOC100996551
INSM1
MLL2
DNAH17
SLMAP
EGR4
NA
YPEL1
NA
NA
LOC100288238
NA
GRAPL
OVOL1
NA
PRKAA1
TBC1D20
CRYZL1
WNT9A
DTNA
ISLR2
ZBTB12
NA
PKNOX2
MBNL1-AS1
ARHGEF15
NA
MAPKBP1
NA
NA
DOK4
EFTUD2
NA
NA
LY6G5C
NA
NA
PDS5B
KLK3
LOC100507584
NA
CABP1
SIX4
WNK2
KIF2C
NA
EPHA1-AS1
MTRF1L
DDX42
SYNJ1
NA
FBP2
EIF2AK3
ARHGEF12
PPM1K
PEX5
NA
NA
NA
MYSM1
ZFP37
LOC400756
NA
NA
PCYOX1L
VIPR1
NA
NA
NA
NA
NA
ACOX1
MEIS2
NA
NA
NA
CYP39A1
INTS3
NA
NA
NA
NA
CUBN
ALDOB
PIEZO2
CLRN1-AS1
NA
TFB2M
TMEM108
NA
G3BP1
NA
ACSL6
NA
VIL1
DLEC1
LOC100506216
BAG6
CHMP2A
TRIM4
NLGN2
STRAP
CXCR7
FTSJD1
LEMD2
PADI2
CPA2
DERL1
HILS1
HMX2
PSMG4
LOC100505783
NA
NA
GAPDH
NA
TRAF3IP2
NA
FCHO2
C19orf53
LOC100129961
NA
SPIN3
NA
SPG11
TRNAU1AP
TMEM61
GALNT13
NA
ALPK3
NA
NA
PBX1
NA
LOC283914
NA
NA
TRA2A
LTN1
NA
TSKS
PLCD3
SNAPC2
ZBED3-AS1
SLC2A5
ATP4B
SRRM4
HELZ2
CHAF1A
NA
NA
TRIM27
WIPF2
TNFRSF4
HNRPDL
NA
ICA1
EBF4
ZFP90
ZFHX3
ENTHD2
OCLN
TCF21
H6PD
OVOL2
NA
NA
OR2L2
RGS20
NA
NA
TP63
KCNC3
PAFAH1B2
PCBP2
NA
NA
SLC6A19
ZBTB33
FMN1
FCRL4
PTGER1
NA
BRWD1
GINS2
OR51B2
PHC3
RPS14
SSR4
NA
RAB26
PDZRN3
DCAF4L2
DGCR7
NA
NA
SCN7A
NFIA
LOC100506606
NA
GPR153
MSRB3
SARNP
VEPH1
KIR2DS1
PKD1
SERPINA1
TRIM11
NA
PIK3C2A
NA
NA
NAALAD2
ZNF271
LOC100505875
NA
PHACTR1
GAP43
ZNF317
WDR31
NA
FITM2
LINC00424
NA
NA
CYP26A1
DIP2A
TNFRSF13B
NA
NA
SIX5
NA
TMED8
FAM174B
RPL34
SIAH3
NA
LPHN3
NA
LOC646268
LILRP2
NA
CRKL
LOC402779
CERCAM
GIPR
NA
NA
NA
NA
HNF4G
NA
NA
NA
NA
DHRS4-AS1
NA
TSPAN11
NA
UBR4
KIAA1211L
ZNF462
WFDC6
RCOR2
VMA21
UBR2
NA
PSMG4
NA
NFRKB
NA
CNBD1
OR7C1
C16orf13
NA
MIAT
NA
NA
SRP14
ZNF229
RECQL5
MAP4K3
NA
NA
HRH3
RASGRF2
NA
NA
NA
MED20
H2BFM
PFDN6
C2orf80
FLJ31713
NA
C22orf24
OTOR
IL37
LOC100506413
LOC100507032
SLC16A4
SCN2A
NA
KLLN
NA
PARD6A
DLEC1
NA
COL5A2
CNKSR1
MUC4
LOC100131825
NA
KATNAL2
LOC400128
SHANK2
TSPAN31
NA
PCDHB19P
PDLIM4
ESCO2
CDK2
NUP210L
NCOR1
CEP57L1
FAM153A
NA
LINC00202-2
NA
DACH1
SLX4IP
CBX2
NA
NA
NA
CPN2
PCDHA9
SORCS2
FAM115C
RALGAPA2
LOC729506
HIGD1B
USP42
PRDM11
WDR55
REG1P
RNF219
NA
RGS6
LSM4
NA
NA
CROT
DGCR12
NA
FKBP14
NEK2
C11orf95
LOC100507312
IGLJ3
NA
TAF1
NA
NA
LOC646482
SLC26A7
NA
FBXL6
ZNF7
SNAI3-AS1
RASSF10
NA
LOC284561
BTBD17
NA
FEZF2
MORC1
LOC283692
EMP2
GAMT
NA
ARL5C
PAX8
NA
LOC157562
GOLGA4
MAP6D1
DDX17
BSPRY
KIAA1549
ZNF678
TBXA2R
IPP
NA
TMEM174
NA
APOBEC1
PIGG
NA
ZIC4
PCGEM1
NOS1AP
NA
NA
SNRPB2
AMELY
BEST3
PHGR1
TTL
SLC25A37
SFTPB
PTGES
ZFP41
PPWD1
WWC1
NA
SP140L
HS6ST2
NA
PCSK9
NA
FGF14
NA
FLG-AS1
TEX15
DIO2
CYGB
ACRV1
SP8
INPP4A
NA
CDC14B
NA
ST14
NA
NA
NA
GIPC2
SIX4
KIF14
UCMA
NA
C8orf66
NA
KALRN
NA
NA
NA
SP6
PCBP1-AS1
NR6A1
ZFHX4
NA
TRO
FAM86B3P
LOC100129029
KATNAL2
VPS13C
NA
C1orf114
ANK3
LOC389043
HSF2
ENPP1
NASP
PNPLA2
P2RY2
PEG10
NA
NA
LOC401074
CABP7
OTX2-AS1
GCGR
OSTM1
RAPGEF3
NA
ACSM1
FAM35A
NA
KIN
SP5
NA
LOC100507403
NA
MASP1
LOC100132207
TTTY10
NA
SEMA4F
NA
NA
NA
RECK
PSG1
KIF25-AS1
NA
NA
NA
XKRX
NA
NA
CCDC136
PIWIL1
NA
TMEM182
CNNM2
NA
NA
POLR3K
MTMR7
NA
NA
NA
NA
NA
LOC100506282
NA
NA
NETO1
DSCAM
ZBTB43
PRMT2
FLJ32955
SEC14L2
CCDC7
NA
NA
ATP2B2
NA
NA
ENPP3
TTC18
NKX6-3
TAF10
NA
NA
RS1
NA
NA
PLEKHS1
KRTAP4-8
RNGTT
NA
KLHL9
SLC24A3
NPTX2
NA
CCNG2
NA
LOC728805
EMP2
NA
PCDHGA1
NAA15
NA
FAM57B
DNAH3
C19orf69
NKAPL
NA
LOC147791
NA
KLRG2
NA
NA
DLGAP1-AS2
GAS1
RHBDL3
NA
NA
SYN2
NA
FGFR2
NA
ZNF224
NA
NA
CT60
ITIH5
SULF1
LINC00537
TCP11
SENP1
CXCL5
TOR1AIP2
PHLDB2
NA
NA
NA
PRSS55
NA
TM4SF1
ATP5S
LPCAT4
U2SURP
NA
ZP1
CSRP2BP
NA
NA
PTPN6
PLXDC1
BPIFA1
LOC400655
PRMT2
DNASE1
ALOXE3
NA
LOC283454
ASTN2
NA
CTH
MTNR1B
CDCA7
KIF9
KIF25-AS1
VEPH1
ZNF552
MAZ
SLC13A1
ACMSD
LOC728730
NA
PCMTD2
NA
NA
NA
SMAD1
LANCL2
DDI1
SLC18A2
ZCCHC5
COL4A4
CCDC3
FCGBP
NA
LOC100289473
NA
NA
NA
DMRT1
NA
MCMDC2
B3GNT3
SLC12A3
SMC1A
NA
SARDH
CD7
LOC100506542
RBM8A
TRMT2B
NA
MYLK4
ZMYND11
LRRC37A5P
TOR1AIP2
NA
NA
ADAMTS10
NA
LOC100126784
ZNF598
C1orf159
SLC48A1
LOC145837
MFGE8
NA
PLEKHA8
NA
RHOBTB3
GPR18
FCRL2
CRABP2
NA
UQCRB
NTAN1
KIDINS220
NA
RBM12B
RPS3
NA
MAP3K13
NA
NA
DNM1P41
NA
CHDH
TAS2R5
NA
NA
LOC149373
HIPK3
LOC100505938
ADSSL1
CLUHP3
NA
ELOVL6
PTCHD2
MCM3AP
SLC24A6
NA
C10orf126
KIAA1045
GSTT2
SCNN1G
FKBP8
KRTAP4-2
TWIST2
NA
NA
NA
NA
LIMD1-AS1
NA
PTOV1-AS1
STYXL1
NA
NA
NA
CYB5RL
NA
NA
ATP6V1D
LYZL6
EPS8L1
MFAP3L
SLC25A4
NA
NA
NA
NA
NA
NA
DKFZp547J222
NA
NA
NA
NA
RUSC1-AS1
TCP11L2
NA
MACC1
D21S2088E
NA
NA
LOC100507377
NA
NA
TWIST2
SCN1A
CLTC
NA
DIMT1
NA
CDRT1
LHX9
STK38
TMOD3
NA
RHOH
MIRLET7DHG
RHBDL3
BNC2
UBE2G2
GUSBP1
TGFBR3
TMX2
PIP5K1A
NA
NA
NA
NA
FCRL4
HPSE2
C2orf83
TRPM6
LRRC31
NA
DCTN2
NA
CHFR
LOC389247
NA
DIAPH3
NA
NA
NA
TSEN54
NPR2
NA
NA
LOC153811
C7orf63
ZNF674-AS1
DDHD1
PRR7-AS1
NA
C10orf99
FANCD2OS
NA
NA
MAPK4
PTPN5
FAM13A-AS1
CSMD3
OLFM1
DCAF12L1
CACNA2D4
NA
FBXO4
FRZB
A2M
TLE1
FOXD3
NA
SYCP2L
NA
NA
SRCRB4D
ERBB2
ASAP3
PKD1L2
NA
EML5
NA
LINC00441
LOC143188
TMEM161B
NA
NA
SIM1
NA
HLA-F-AS1
LIF
NA
RNF26
NA
GJB3
NA
PLEKHB1
DEPTOR
PRKACG
TCP11L1
ZNF248
SLC19A1
NA
GGA2
NA
ACTG2
LINC00663
C21orf90
MBP
NA
MUC3
FAM71A
NA
SSTR3
PGBD4
SRC
NA
NA
LOC100507384
NA
NA
IFT140
NA
RABL6
KCNN3
NA
NA
PRR26
POM121
ZNF568
OR2A4
FGF18
ATP8A2
GLP1R
DUSP1
LOC100653233
LOC100131096
GALNT16
NA
FOXD2-AS1
NA
KCNQ3
NA
NA
PLEKHH2
TSHZ3
FLJ33630
MARCH7
CASC2
PDZK1
NA
NA
RAMP2-AS1
CDH6
CDK19
NA
FLJ31356
CYP3A5
SNHG10
HSPB7
UTF1
NA
RNF146
RHBDL2
NA
NA
ENAH
CYP21A2
TMEM50B
IQCF2
NKD1
NA
CACNA1G
MGEA5
NA
NA
NA
ITPK1
LOC151760
TCP11L2
COMP
RAD52
SCN7A
SHPRH
ISYNA1
BRAF
NAPSA
NA
NA
NA
SYT15
NA
NA
KHDC3L
C8orf49
NA
NA
C9orf131
SIGLEC6
PTP4A3
B4GALT6
MARCH1
NA
PAWR
NA
NA
SLC30A5
MBD2
TCL6
NA
NA
ACSM3
NA
GRIA2
NA
YAP1
MPP7
LOC100130428
PCDHGC3
IQCH
NA
FOXG1
NA
CPNE5
NA
DPPA3
TENM1
FAM213A
AZGP1
OR10D3
PLIN1
NA
SHISA8
NA
CNTNAP4
NA
NA
NA
NA
NA
SLC39A5
PTOV1-AS1
WRAP73
NA
NA
TSPAN9
LMOD3
EFHC1
AGXT
CACNA1E
NA
NA
TPD52L3
DNAH12
PWRN1
BRCA1
TOX3
TOX3
NA
NA
NA
ZRANB3
RGS12
MICALCL
NA
UVSSA
NA
IGFBP5
NA
TEX26
NA
NA
FAT3
NA
NA
NA
NA
NA
MORN4
NA
RPH3AL
MCOLN3
MAN1A2
AKAP8L
SCGB1A1
EDA
SPATA19
PCSK4
HR44
LRRC3
HCP5B
EMILIN1
MAGI2-IT1
TMEM108
MAGI3
SLC22A7
GPR17
NA
LRIG2
CEP70
HMHB1
ZNF831
METAP2
TM4SF1
TEX9
LINC00656
COL11A2
HOXA3
SREK1
SBF1
E2F2
CCDC168
PVRL1
TBRG1
NA
NA
NA
ZBTB20
TSPAN12
NA
NA
LOC100506853
IQCC
NLRP7
PCNXL4
NADSYN1
PCCA
NA
CASC2
NA
ZFP42
NA
NA
NA
GRIA4
NA
NA
NA
SEZ6L2
LPHN1
KY
SORBS1
C18orf42
LAS1L
OR1F2P
NA
TMEM184A
EGFR
ESF1
CPNE9
LOC100130502
NA
CDH19
NA
FGB
LONRF2
NA
NA
CAMK2N1
NA
LNX1
FAM71E1
NA
ZNF568
NA
ERGIC1
NOX1
MAGI3
PADI3
CEP112
NA
CHRAC1
NA
NA
MPP7
FLJ38668
TG
PABPC1L
NA
CACNB4
CNOT2
FLJ21369
NA
NA
RABL5
RCBTB1
NA
LINC00337
MORF4L2
HFM1
NA
NA
NA
PRKCQ-AS1
MAPK11
NA
SLC52A3
IL5RA
NA
DBF4B
LRRC34
NA
NA
NA
NA
PTPRB
PSME4
NA
NA
TMEFF2
NA
NOX5
NA
PTPN13
LOC286109
LOC100507277
POLQ
LOC100506530
NA
NA
FUT6
MS4A3
CLDND2
NA
TET2
ELL
L2HGDH
NA
IL2RB
NUMA1
NA
NA
TYR
MYCNOS
USP49
DRP2
NA
VAPB
GALNT5
NA
NA
OTUD7B
CENPI
LOC285191
DNAH14
NA
NA
TMCO5A
USH1G
NA
DNAH11
NA
NA
RAB40B
NA
NA
OR1J4
NA
KCNA5
HOXA11-AS
CRLF1
NA
NA
RASSF6
C15orf62
NA
DBH
NA
AGAP11
NA
NTRK3
RNASE7
C9orf169
NA
PRELP
DRD2
AKT2
TM2D3
NA
NUB1
CHPT1
C9orf16
NA
CNFN
DHX57
LOC100506465
NA
LOC100506165
IGHG1
TMEM119
ARHGAP32
LOC100506405
NA
NA
SNX19
NA
TAF1L
AVPR1A
NA
NA
TIMP4
NA
IGF2BP1
FAM196A
NA
RBMS3
NA
HMGA2
LBX1
NA
TMC5
ITPR1-AS1
NA
CIRBP-AS1
NA
HOXA-AS2
NA
RRP12
FUT2
NA
RASIP1
NA
VPS13A
KLK4
KIAA1217
NA
TSEN15
NA
NA
NA
NA
NA
IL36A
LPPR1
NA
NA
C4orf17
NA
KLHL14
NA
PRSS2
USP27X
HTR6
NA
LOC100130744
C8B
NA
AQR
RAB3IP
WNT6
FUT6
EPHA7
PMPCB
MAPT
VIP
CACNB2
ASPSCR1
NPFFR1
FGF1
TWF1
NA
NA
NA
NA
NA
LINC00844
OR2J3
NA
ABP1
NA
TCP11L2
NA
RDH10
IL9
PPEF1
GRIK1
NA
DPY19L1
CATSPER2
NA
LOC283485
NA
NA
NEDD9
NA
CAMK2N1
F2RL2
NA
APBB2
SIGLEC6
DENND5B
NA
LOC645261
SORBS2
NA
PPAP2C
NA
NFASC
OR5L2
TRIM61
NA
NA
HSPB8
NA
MLLT4-AS1
CNTNAP2
OSTCP1
NDST4
NA
NA
ANXA3
BOLA2
NA
SHANK2
RBM26
MED14
U2AF2
LOC100506922
WT1-AS
VAC14
LCN8
NA
NA
DDX17
KCND3
NA
NA
NA
LOC150568
ADAM11
LINC00574
WNT6
NA
DSC1
IL20RA
NA
FANCB
LOC100132005
RBM15
LOC100507391
LOC100996342
MAP2
CSNK2A1
ARHGAP44
NA
NA
PCOLCE2
NA
S100Z
NA
NA
C17orf104
VPREB3
MINK1
NA
KHSRP
SCG5
LEF1
SLC25A27
CAPZA1
NA
NA
F2
PTPN14
NA
NA
NA
VWA3B
CADM1
DBN1
NA
TLX3
NA
NA
TRPV3
MRVI1-AS1
PLP1
MPPED1
MAPRE2
NA
FAM124A
MRAP
PBLD
NA
NA
TMEM80
STRAP
EHBP1
ERAP1
NA
NA
MCM3AP
SCEL
VRTN
COX6A1
NA
OFCC1
MCTP2
DSCAM
NA
NSUN4
C9orf24
NA
GNAL
NA
NA
SYP
BLID
C12orf76
ANGPT2
NA
ICAM5
C21orf62
NA
SLC6A17
AFAP1L2
GPR85
ZSWIM2
C3orf65
GATAD2A
RGN
SNRK-AS1
PRKG1
NA
LOC388882
ADH1C
NA
MC4R
MAL2
LOC100422737
NA
DPF3
NA
WFDC11
CDC42EP5
TRIM50
NA
NA
RIMS2
NA
KCNE4
LYST
NA
NA
MYO5B
ARHGAP36
NA
LIPH
NA
NA
NA
UBTF
SEZ6L
NA
H2AFY
DLL3
SLC27A2
FABP2
FAM170B-AS1
NA
CEP89
WDR27
NA
NA
NA
NA
ARMC9
NA
CREBZF
NA
EBF3
RHO
TRHDE
NA
KLF15
NA
LTK
FAM83A
NA
LOC100506502
GINS2
APC
NA
ZDHHC22
OBSL1
NA
CCDC17
NA
C7orf53
NA
NA
RAVER2
NA
NA
PCNX
SPOCK3
CLEC12A
TNRC6A
ZNF226
ANO2
LOC283038
TOR1AIP2
MEG3
CCDC164
C3orf80
LOC100287877
NA
TSPAN16
PPP4R4
TEX26-AS1
DKK3
NA
HPD
GK
NA
BCL11B
ABHD11
NA
ASPH
DMRT3
KRT80
ZC3HAV1L
SYNPO2
NA
DTNB
NA
NA
PPP1R16B
KIAA1644
NRDE2
AR
NA
HOXC6
NA
PRKCZ
C8orf34
ST20
TPRXL
NA
COL4A3
ART1
MATN3
ELOVL6
SEPW1
KALRN
LINC00334
EFS
REXO1
C16orf72
NA
CLDN5
CHIC1
FLJ30901
PAX7
STXBP4
ADAMTS3
IKZF1
PEX13
DNALI1
ACTR6
NA
DMBX1
COQ10B
NA
TMEM75
NKX2-2
GP5
LOC100507568
LOC149086
NA
NA
PER3
NA
ART4
MAMDC4
LOC400680
LINC00269
KIAA1467
SLC7A3
DTD1
NA
NA
SLC1A7
GPRC5B
RPS6KA6
NA
NA
CNTN4
NA
PIF1
NA
NA
NA
NA
SARDH
LOC440117
BECN1
MRAP
PLIN5
SNX32
RIN3
PYGM
NA
NA
NA
NA
NA
CD79A
NA
NA
AFF3
LOC100506652
LAMA1
AURKB
NA
RBM19
NA
UTP6
ZNRF1
NA
RBM22
NA
LOC400794
ZPLD1
ESX1
LTB4R2
SSTR1
NRXN1
NA
NA
EPHA7
NA
NA
FAM81A
RBM33
NA
AGFG2
GLOD5
NA
NA
GLT8D2
NA
OBSCN
AP1S3
TRIP11
NDUFAF5
RAB3IP
NA
NUDT9P1
ATP13A2
LOC100507670
CCKBR
LOC100289495
ODAM
NA
SLC25A42
NA
RNF165
NA
AP3B2
ID4
LOC100506127
NA
NA
PAQR9
NA
BRDT
RRAD
NA
PABPC1L
FLJ20712
NA
NA
CA1
NA
PCDH17
KLHL13
SMARCA2
CNDP2
SLC39A5
SLC8A1-AS1
AKR1C6P
HFE
KIAA1456
CCDC169
SLC6A2
NA
GATA4
NA
NA
NA
CXorf65
NA
GON4L
NA
NA
PLD1
CATSPERG
NA
NA
TDP1
HBEGF
ERC2-IT1
AR
NA
TLR8-AS1
QPCTL
NA
SOBP
EDA
ZNF605
NA
NCR3
NA
UEVLD
NA
NA
PARD6B
ABCA13
LOC100506457
ZNF770
GREB1
C8orf42
ZNRF4
WDR44
PRRT2
SLC13A3
NA
ATP2B3
PTBP1
RAB11FIP4
IQCH
NA
JAK3
MYH10
YAP1
NA
NA
NA
KLF5
TAS2R8
ATP6V0E2-AS1
PTPN21
CYP2E1
ADAM32
SPATA17
PRR22
VPS18
CILP2
CILP2
TMEM196
BEST4
CCDC65
CCDC11
CCDC11
HOXD4
C19orf26
C19orf26
CTCFL
TVP23C
RDH10
SRSF12
BRF1
CALML6
NLRP5
NA
NA
WFDC9
WFDC9
KLHL10
KLHL10
WDR17
MFSD6L
NA
ANKAR
MEGF11
C8orf12
SCGB1C1
WDR88
WDR88
PRUNE2
MBD3L2
ADAMTSL1
MBD3L1
FAM46D
SERPINB11
LINC00161
DSCR10
GAMT
PLCD3
IRF6
IRF6
RAPH1
SMCR8
MPP4
IDI2
CYP11B1
TAF8
RHBDL2
CRB2
KCNE4
KCNE4
CD300LG
WBP2NL
MTBP
ACVR1C
TMEM74
TMEM74
TIGD4
FAM71C
C21orf67
ATP6V1C2
KIF6
STON2
SERPINA12
LETM2
CDK15
NA
BTBD16
RTP3
RTP3
MIPOL1
MIPOL1
ALMS1P
ABCC13
ABCC13
GTF2A1L
CNBD1
ABCC12
MMP21
GAS2L2
PXT1
LINC00308
LINC00308
ACACB
SPRR4
TMEM163
JMJD6
MAP3K6
PTPN11
PCDHGB7
ERC1
LRRC7
PPP1R3B
IGSF3
RFX6
DNAJB7
CASC5
CNBD2
ARL11
SLC4A1
CREG2
FGF1
ARPP21
RHOXF1
ADAMTS17
ADAMTS17
DHH
ABRA
ABRA
NA
KCNH8
MCF2L
SLCO6A1
CIB3
CIB3
CADM2
CADM2
HDAC9
SLC16A11
TMEM67
TMEM67
HS6ST2
HS6ST2
CAMKK1
LIN9
GPRC6A
RAET1E
SLC44A5
SLC44A5
SIM1
PROM2
TSNARE1
ABHD11
CAPN13
STMN1
RFX4
KLF14
KLF14
BRS3
LINC00205
ZNF396
SLC26A7
SNX18
NA
FBXO39
B3GNT6
ICK
FAM71D
BCL2L14
HS6ST3
SLC26A1
CLDN15
PTCHD1
ZSCAN4
VWA5B1
VWA5B1
MAGEB6
IFLTD1
AXDND1
ASMTL-AS1
ASMTL-AS1
LINC00334
ATOH7
SEC16B
TNFRSF13C
CAMK2N2
KCNG3
KCNG3
FOXP2
NETO1
FMR1NB
GCSAML
SIGLEC11
MAGEB18
RIMS1
PITPNM2
PITPNM2
PCDH10
GRK7
NLRP6
AKNAD1
ZIC5
TEDDM1
GABRG1
ZNF114
ZNF114
NEUROD2
C5orf17
LINC00208
DNAH6
LRRC15
TTC40
B3GNT7
ZNF645
SGCZ
LOC100507431
WNT9B
DNAJB13
FGF4
SLC30A8
LOC142937
FAM71E2
OR5P2
DYDC1
IQCF1
DEFB125
NA
PKHD1
GPR112
REXO1L1
CNTNAP5
ZIM3
DAOA-AS1
GPR126
KLHL4
GPR156
GPR115
IL31RA
SYTL5
GPR111
ASB10
HTR3C
GJA10
ODF3
WFDC13
PGLYRP3
PSKH2
OR6W1P
MOGAT1
GPR78
TAAR9
GNRHR2
BRWD1-IT2
MYOZ3
MYOZ3
BNIPL
ASB11
OFCC1
OFCC1
SDR9C7
OR5P3
TRIM40
CRYGN
C11orf40
DEFB119
NKD1
CLSPN
NA
WDR62
SVEP1
TC2N
KCTD18
ANKLE1
PLXNA3
C3orf30
ATP6V0D2
DNAH11
ADPRHL1
CDH24
GRIK5
LRRN4
JPH2
SSTR3
DDX31
UMODL1
NA
NEGR1
FCRL3
DCAF4L2
STOX1
C20orf166-AS1
ARL10
ANKFN1
KRT78
CCDC7
AMMECR1
LUZP1
LINC00052
CCDC89
RMDN2
ADAMTS18
PCDHAC1
SGK196
ZNF709
SMC1B
ASB16
MAGEE2
ERVV-1
GAL3ST3
FLJ30679
ALS2CR11
ALS2CR11
UTS2R
CNOT6L
CNOT6L
SLC36A1
NA
ZNF560
RTTN
BTNL9
PLCXD2
C21orf128
MRGPRX3
ABCA13
GPR128
C17orf77
DUSP5P1
C16orf46
C20orf197
KIF19
SLFNL1
OXGR1
CDC14C
RXFP2
BEND7
C7orf45
MAB21L3
LOC285696
MIER3
NA
KCNA6
AMER3
OTUD7A
NA
NA
LOC158696
FBXL18
DNAH6
DEPDC4
NA
COX6B2
FAM129C
EPHA10
PRO2949
AXDND1
C17orf66
ARHGAP42
FAM26D
ATG9B
CXorf58
EFCAB3
TFAP2B
RLN3
MACF1
ADAMTS20
ABCC12
SALL3
AGBL4
FLJ13744
SLC17A8
C11orf44
CNTNAP5
RBFOX1
C12orf40
WDR65
C5orf64
ADAMTS15
LY86-AS1
EDARADD
CYP4Z2P
C18orf15
MUC19
NA
AQP4-AS1
CNTNAP4
CNTNAP4
FER1L6-AS1
C6orf183
AGBL1
FLJ34503
LINC00304
CCDC79
MYO1H
ASB14
RPTN
VSTM4
CCDC150
FAM9B
FLJ40288
CHDC2
FLJ32742
NA
SLC35G3
KIRREL3-AS3
TMEM145
C15orf32
LINC00477
TEKT5
KSR2
PAX1
LINC00615
SERPINA9
NA
A2ML1
CPO
GPR6
MDS2
GJD3
HOXC12
VNN3
DGKB
NLRP13
TAS1R2
PCSK6
NLRP10
MBNL2
KRT73
KRT74
SLC29A2
LMX1A
GPR101
ILDR1
PRO2012
NA
VN1R2
VN1R5
TAS2R39
TAS2R38
TAS2R40
TAS2R41
TAS2R50
MACROD2
DDAH1
PIANP
HIST1H1T
CYGB
EFNA2
NA
NA
FBXL19-AS1
NA
BCRP3
BCRP3
TAL2
INSL3
TMIE
MUCL1
ABCA13
LINC00189
NA
TRIM42
MGC15705
EFCAB13
EFCAB13
FAM71B
C10orf107
FLJ40852
TMCO5A
XKR6
C9orf163
C18orf54
C18orf54
SYT14
CDC20B
TECTB
INTS4
STK35
LRRIQ3
KLC4
FBXL14
SGOL1
CHRM3
HTRA4
LINC00525
FAM218A
FAM218A
NA
AMER2
RNF152
RNF152
GPR97
B4GALNT3
LRRC43
CEP89
AK7
IRAK2
MGC16025
GLIS3-AS1
PRR14L
AJUBA
KLHL32
GK5
UBE2U
C21orf58
KIAA1109
STOML3
NA
FBXL13
FAM227B
SOX3
C3orf49
NKX2-3
FAM222A-AS1
TLE6
TLE6
NA
NA
HECTD4
RTP1
RTP1
APOBEC3D
COL6A5
COL6A5
PGAM5
C4orf45
CCDC149
C10orf67
C21orf88
SPIC
TPH1
DCST1
WDFY4
GPR26
GPR26
SESN3
CSNK1G2-AS1
KLHL34
ZSCAN10
ZSCAN10
C10orf91
MGC16142
ZNF99
ZNF99
CCDC108
SIGLECL1
LDHAL6A
MRGPRX2
NTN5
KLF17
CCDC122
C11orf42
NA
CXorf22
NBPF4
FLJ35424
PIKFYVE
LINC00479
C9orf84
FMO9P
C7orf33
TAAR1
LINC00305
MGC2848
MGC2848
STK32A
NS3BP
NA
GPHB5
DCD
IQSEC3
SNX21
RHOB
RHOB
NA
CEL
SPINK6
ATP6V1C2
NT5E
ASPHD1
NA
ARHGEF28
ARHGEF28
LLGL2
NA
RSPO2
BICD1
CCDC13
CCDC13
ARSB
FRMD4A
FRMD4A
LARP1B
TMEM239
MRAP
XG
CCDC67
ENTPD5
SPIN3
SLC4A8
C5orf58
HSD17B12
MSRB3
RUFY2
WDR78
WDR78
SUGT1P3
WFDC8
ZMYND11
FAM53B
SNX32
NA
C11orf53
PLEKHS1
MANEA
NA
C5orf46
SH3YL1
PTPRO
GRIK1-AS1
ZCCHC13
KCNS2
ARHGEF10
NA
ZNF396
NA
C1QTNF9
C1orf210
ZNF638
CERS3
GPSM1
KLHL29
NA
MORN1
FANCM
C9orf43
NA
FLJ25758
FAM160B1
WDR49
NPAS4
SVOPL
LHFPL3-AS1
MGC20647
LOC644852
GABRA2
SUPT6H
TRMT61A
LOC541473
DRAXIN
GNB5
XRCC6BP1
SIAE
SIAE
GINS4
BTG4
NT5C1B
NR1H4
TP73
NEK11
TRAM2
PADI2
PADI2
CST9
LYG2
TCTE3
TCTE3
NA
NA
SPOCK3
GGNBP2
ATF3
REG4
BEST1
ZNF85
CFHR3
SRGAP1
C19orf47
CEP70
CEP70
THADA
MTHFSD
NAALAD2
NAALAD2
WWC1
CEP89
CNNM2
OLFM3
VSTM2A
GPRIN2
APOBEC4
FAM13C
KIAA1430
CCDC57
GPR62
PGM5
DYNLRB1
ETV4
MYO18B
METTL20
GDEP
SLC1A6
SLC1A6
NKAIN2
MBTPS2
CNKSR2
NA
AGFG2
PDS5B
NPAS3
CBFA2T2
PALM2
RNF32
RGS11
NA
MAST4
RPRML
C20orf26
NEK4
C17orf47
FAM151A
SRRM2
TTC26
CMTM4
KCNS2
MGC50722
KIAA1199
NLGN4X
CCNY
ADAMTS9
CDH7
NALCN
ARHGEF10
OR2L13
SPATA6L
CALHM3
GLYATL2
RELL1
LINC00593
LINC00593
NA
SLC6A11
RABGAP1L
SLC9A1
LOC728175
LOC728175
TRIM7
FBN2
CARD16
RALGPS1
CLCNKB
MTUS2
CD99L2
SRCIN1
UBE2DNL
LINC00301
MAD2L1
EFCAB13
WFIKKN2
ZFP42
ZFP42
PHLDB2
PHLDB2
MGC32805
CCDC82
C9orf96
PDE8B
ZSCAN20
FBLIM1
DPP6
SYT16
SNED1
CLDN19
CLDN20
NA
ASTN2
AGBL3
NA
PDGFRA
ALS2CR11
MCTP2
USP36
NA
LOC280665
EYA3
CCDC158
ATP6V1B1
VWA5B2
CYP2U1
PARK2
ELMO2
CMAHP
NA
TMEM135
PRR16
HMGCLL1
MITF
CAMKMT
DKFZP434K028
PRIM2
MLXIP
NA
GAFA1
FRMD8
FRMD8
HYDIN
CCDC36
PRKD3
ABCC11
ESYT3
PLA2G4D
ANKS6
CYP4A11
ACOT11
KLHL14
KLHL14
VIL1
ACAT1
LOC554174
ACAN
NLRP12
C21orf90
C1orf110
FILIP1L
OK/SW-CL.58
NA
ACY3
LINC00051
C20orf201
ERICH1-AS1
EQTN
EQTN
LINC00317
SLC9C2
RAG1
NA
IQCF1
RBL1
WDR66
SYNJ2
ZFYVE16
OR2C3
ARHGAP20
ADAM22
TMEM26
BRD3
RGS12
CLRN1
EPB41L4A
LINC00612
KLHL40
CENPI
TSPEAR
C10orf53
SYT9
NA
IKZF2
TLL1
MGC40069
ARHGAP25
ZNF843
SPATA6L
NEK11
NA
STAT5B
TMEM182
VASH2
C6orf123
STPG2
PTGFR
MPP4
APLF
FGF7
FGF7
KLHL3
PARD3B
SLC11A1
NA
ENTPD3
CD96
LOC100129726
NA
PER3
NA
OTUD7B
NA
CCSAP
ATF2
TDH
MLLT6
NA
TMEM74
NA
STX19
NA
NA
IGHV7-81
ST3GAL3
NA
NA
TAT
FHL5
FBXO36
C21orf58
C21orf58
GOSR1
SLC44A4
NA
NA
LOC100287210
OR8B8
HRH3
UBE2W
NA
CCDC148-AS1
MANEA
C1S
KCNIP2
C21orf88
RHOJ
RHOJ
IQCF3
PGC
LOC554207
RP1L1
SCN1A
WNK3
TRPM3
COL25A1
EVC2
MYO3B
NA
MAGI1
NA
ABCC13
GRID1
GRID1
ANO1
TERT
GALNTL6
SLC4A5
ALS2
SEC16B
TRPV3
VWA3B
ERVW-1
MED12L
NA
KCNH5
CARD14
PAK6
MCF2
POLK
HIF3A
ACOT11
PP2672
PTK7
GCLC
TPH2
ITGA9
ITGA9
AQP10
RAP1A
UNC5C
NA
SLC38A4
FOXP2
SCML4
DDX53
ZNF479
BAGE
ABCB5
GRIK2
FAM159A
POF1B
POF1B
B4GALNT1
UBA1
ALS2CR8
NA
PIGK
CXorf67
MYO1D
SOHLH2
CDH19
NA
FBXL21
FBXL21
NA
TAS1R1
SSH2
SSH2
TSTD2
SLC39A14
GTF3C3
CCDC172
CA8
RALGPS1
NA
CHD6
CLASP2
FMN2
SORBS2
C17orf82
FBLIM1
FBLIM1
NA
NA
NA
PDZD3
BEST3
CYP4B1
NA
IFNLR1
TMCC2
TYR
ZNF215
PIAS2
FOXP2
NA
PTCH1
FYCO1
COL9A1
RNH1
QRFPR
BPIFB6
FAM9B
SDS
TGFB3
CADM2
KLK2
POFUT2
NA
SERPINB5
BPIFA4P
USP25
UGGT2
NA
CA6
TP63
FAM71B
FAM71B
PDZRN3
ELAVL3
BAGE
BAGE
CAPRIN2
G6PC
ZAP70
NA
NA
NA
GAFA2
NA
KLHL17
OR10A5
OR10A4
CD300LG
OR8D1
DAOA
NA
PARK2
ICA1L
NA
GSX1
ST3GAL3
NA
OTUB2
CLEC4C
SLA2
NA
NA
KCNIP3
CMTM3
OFCC1
NA
PNKD
CXADR
MAATS1
NA
RGS5
GAFA3
NA
AP1S3
KLK4
CMTM1
ERVH-6
NA
GNG2
CDC25A
BPIFC
ZAR1
POSTN
C11orf63
CCDC116
NA
FCRL5
ZNF385B
MAP3K19
MOG
EXD2
NA
PACS2
ESYT2
UCHL1
C3orf79
HNRNPM
NA
AKR1C1
AKR1C1
GNG4
LOC100507477
RNF207
SRGAP1
ERVFRD-1
NA
LOC100130776
EXD3
C10orf114
C10orf114
NA
NA
TSGA10
TSGA10
HUNK
FAM120A
SLC19A1
CRTAC1
LOC100130417
C22orf42
C22orf42
DIAPH3-AS1
DIAPH3-AS1
IGFBP5
ATP5H
NA
KLHDC7A
MESP2
EME2
LOC100131434
NMNAT2
MTMR11
HHIP
GPR173
GPR173
BICD1
NEUROD1
RPP30
HIF3A
HNRNPM
UNC13C
UNC13C
NA
NA
NA
TNPO1
DIP2A
LOC100169752
NA
DHX30
NA
ESRRB
FAM154B
NA
NA
LOC100506102
IGSF3
MROH2A
NA
ANKRD36BP2
NA
NA
NA
RGS9BP
RNASET2
LOC100652856
NA
NA
NA
NA
KIF6
LOC100509195
NA
NA
LOC645513
CADM1
NA
PWRN1
PWRN1
C20orf202
MYRFL
NA
NA
NA
NA
C18orf62
LOC100506016
POM121L12
SIM1
C2orf71
LOC283270
CELF2
FILIP1
NA
NA
NA
MAPK12
MAPK12
LOC150051
HEATR1
RGL3
ERICH1
ERICH1
NA
ADAMTS9-AS2
LY86-AS1
LY86-AS1
NAA15
LOC100507389
NA
NA
NA
NA
NA
NA
ZNRF2P1
LOC374890
LOC255025
KRTAP19-1
NA
LINC00515
LOC286189
NA
LOC284219
HEXA
EXTL3-AS1
LOC100288310
NA
LINC00606
LINC00606
NA
NA
LOC283761
FLJ39739
FLJ39739
ARHGAP22-IT1
ARHGAP22-IT1
NA
NA
NA
NA
SCML4
FLJ38379
FLJ38379
NA
LRRC52
NA
MAATS1
MAATS1
TMEM247
TMEM247
NA
NA
NA
NA
NA
LOC100507654
LOC100507274
LOC100507274
LOC100996570
ZNF573
DLG1-AS1
NA
NA
LINC00692
NA
MFI2
NA
NA
ACSF3
NA
FAM229A
HHIPL1
NAP1L4
NA
FLJ31945
NA
NA
NA
NAV2
LOC401098
LSAMP-AS4
SHISA9
NA
NA
NA
DRP2
SNAP25
C1orf204
PAX7
SLC7A14
C10orf40
NA
NA
LOC100506142
TTC6
NA
LOC100505624
NA
NA
NA
NA
NA
NA
CLDN10
WNT4
FLJ42709
FLJ42709
NA
DLGAP4
LOC283887
FAM216B
NA
NA
C20orf203
LOC100288490
PRCD
LOC652993
NA
EGFLAM-AS2
NA
NA
LINC00856
LOC286149
NA
NA
NA
NA
NA
LOC415056
NA
NA
NA
NA
NA
NA
PDE5A
PDE5A
NA
KRBOX1-AS1
RNF144A-AS1
RNF144A-AS1
POLR3B
POLR3B
NA
NA
NA
NA
NA
ZNF837
NA
TIPARP-AS1
LOC100652770
LOC100652770
NA
NA
LOC100132078
NA
NA
CEP290
LOC100506609
LOC283501
LOC285740
NA
IQSEC3
MEX3C
MEX3C
TPTE2P2
NA
NA
ARHGEF33
LOC440896
LINC00558
LAYN
LAYN
NPHP3-AS1
NA
NA
SORCS1
NT5DC2
LOC284751
PRMT5-AS1
APCDD1L-AS1
NA
LOC100505853
GIT2
GIT2
LOC100652911
NA
LEPR
LOC646168
CFLAR-AS1
KCNK10
NA
NA
LOC100506834
NA
LOC283484
NA
NA
LOC283854
NA
NA
NA
ZDHHC14
CCDC108
NA
NA
NA
TAF8
NA
NA
NA
OR2H1
OR2H1
NA
NA
NA
TTC23L
NA
LOC340107
NA
C1orf177
NA
NA
NA
NA
NA
RNF212
KCNQ3
LINC00665
LINC00665
NA
C5orf47
DICER1-AS1
YLPM1
LOC100505782
ITGBL1
ITGBL1
KIF5C
HAR1A
NA
ZSCAN30
SLC26A4-AS1
CHADL
TMEM198B
FAM111B
FAM111B
LOC254100
WDR17
RP1-177G6.2
DDX11-AS1
SSTR5-AS1
HM13
NA
NA
LOC100132735
C16orf92
CARS2
C11orf87
C11orf87
NA
NA
LGALS3
C17orf104
LOC283177
PROSER2-AS1
FAM181A-AS1
EIF1B-AS1
LOC100506107
LINC00648
FANCB
FANCB
LOC100506827
NA
RBPMS
ASPG
NA
NA
NA
NA
NA
NA
GEN1
NA
LOC100507584
LOC100507584
AREGB
NA
NA
MCOLN3
NA
FLJ12825
NA
NA
NA
DPY19L2P3
NA
NA
LOC283665
NA
FERMT1
NA
NA
NA
NA
NA
MIRLET7BHG
LOC283516
NA
PHIP
PHIP
NA
LOC339505
ABCC9
RTTN
LOC100505839
NA
NA
LOC284009
NA
NA
NA
LOC100130111
LOC100130111
NA
NA
NA
NA
NA
LOC100505878
FAM227B
NA
XKR6
NA
NA
LOC100505811
TREML3P
NA
DGCR10
NA
NA
NA
FLJ31104
SPATA13
LOC284578
LINC00507
FAM212B
LINC00320
LOC284788
NA
NA
LOC100240728
LOC100240728
NA
NA
PCCB
NA
NA
NA
NA
NA
NA
NA
STRADA
HECTD4
NA
LOC339862
WNK2
FAM201A
CCDC147
PPP1R12B
NA
LOC100506496
LOC100507300
LOC285084
VPS13D
ST18
SPAG17
LINC00624
NA
NA
LOC201617
LOC401312
LOC401312
LOC284080
LOC284080
NA
DCTN1-AS1
LOC285768
KCP
NA
NA
NA
NA
IQCA1
NA
VWA8-AS1
LOC348817
LINC00642
LINC00642
NA
FAM170B-AS1
NA
LOC340239
NA
TRIML1
LOC284688
GATM-AS1
NA
POLH
MARCH7
MARCH7
NA
NA
NA
NA
NA
CTBP1
PIKFYVE
MYO16
NA
NA
NA
ARMCX4
CHRM3-AS2
LOC100130548
NA
NA
NA
NA
NA
LOC400794
NA
LPAR6
NANOS2
IPO11
FHAD1
NA
NA
PDE6B
NA
NA
C21orf49
NA
LINC00476
NA
NA
ESYT3
NTRK3
FAR2
NA
NA
NA
NA
NA
LOC401134
LOC401134
NA
NA
NA
NA
ELMOD2
FAM135B
NA
NA
NA
NA
NA
NA
NA
NA
LOC654841
NA
NA
LOC100505658
NA
NA
GRID1-AS1
NA
LOC340094
LOC340094
NA
LOC100129175
NA
NA
NA
NA
ZNF787
NA
STXBP5-AS1
LOC100144597
LOC100144597
NA
NA
SIM2
MUC12
MUC12
ERVH-3
LOC100506498
LOC100127983
CDC42BPB
RPS9
ARID5B
LOC100506655
NA
ERGIC3
RABEPK
CP
NA
LOC389906
FBXO10
TBC1D16
NA
CCDC171
NFIA
NA
FAM78B
NA
TSPAN17
CSRNP3
CSRNP3
NUDCD2
TAF11
PLXNA1
MEG3
NA
FAM43A
NA
LOC100506369
NA
LOC284570
SRC
FLJ35024
AFAP1-AS1
NA
SF3B2
NTN5
SPTY2D1-AS1
ARHGAP29
RFT1
PPFIA2
EFCAB5
THADA
LOC100996549
TMEM72
NA
NA
SEMA6A
DIXDC1
NA
NA
DRAXIN
NA
LOC100506469
KPNA4
UG0898H09
UG0898H09
ZNF599
ZNF599
KRT7
KRT7
ANKRD24
ANKRD24
NA
EGFEM1P
FRRS1L
C14orf180
NA
NA
ALS2CR11
NHLRC4
NA
LOC100506351
NA
LOC285500
TMEM144
LMF1
LPP
VWA3B
NA
NA
LOC100131496
LOC100507032
CST13P
NA
LOC100505609
LOC100505609
DNM3
KANSL1L
NA
FAM184A
LRTM2
TPM1
C1orf86
VNN1
LOC145783
NA
LOC100508631
LOC148709
NA
FLJ37786
ZNF33B
LOC100996385
METTL17
NA
NA
LSAMP-AS3
PLGLB2
CRHR1-IT1
ATP1A4
LOC100506070
ADAMTS5
GUSBP1
LOC145757
LOC100507462
MLK7-AS1
ZNF391
LINC00703
LOC100506207
PHEX-AS1
SPATA22
SPATA22
NA
NA
HMGA2
FOXN1
NA
KIAA0430
ZNF264
ATOH8
NRXN1
TMEM134
SRRM3
LOC100128881
MAP4K4
C2CD3
NA
NA
NA
NA
RANBP10
H2AFY
LOC100130557
TSPAN3
ZNF252P-AS1
AP2A1
FRY-AS1
LOC100996552
LOC100996552
NA
LOC100506735
NA
ZNF790-AS1
TMED5
ZNF664
NBPF3
ZNF831
NA
SLC2A1-AS1
NA
NA
LOC100506089
PNLIPRP3
LINC00565
NA
LOC284276
NA
FARP2
NA
LOC100506885
NBPF5P
DSE
NA
NA
LOC145820
NA
NA
NA
CCDC67
PLK5
NA
LOC284260
NA
LRRC16A
GTF2H5
ZNF704
LOC100507353
NA
NA
SNORA78
NA
THEMIS
UBALD1
LOC100130992
NA
C3orf52
LOC286154
LOC286154
EXOSC10
LOC255167
NA
EXOSC1
NA
HCG27
NA
ELFN2
KDM4B
ABI3BP
NA
SLC9A5
C14orf64
LEKR1
NA
NA
NA
NA
RRP12
NA
NA
NA
NOC2L
NA
NA
KAT6A
RNF144A-AS1
NA
LOC101060609
NA
NA
INHBA-AS1
NA
MGC57346
LOC100131860
PSEN1
ST7-OT4
NA
NA
LOC100507254
NA
LCE1E
LCE1E
CLU
NA
LOC100507053
FMN2
NA
LINC00162
NA
MAGI1
CXorf61
LOC286190
ADAM23
ZNF732
ZNF732
LOC728606
FLJ35700
NA
LOC100506013
CNPY1
NA
NA
LINC00032
NA
ADAMTS9-AS2
FLJ42289
MCFD2
FLJ40292
NA
SOCS2-AS1
NA
NA
USP32P2
DIO3OS
SRGAP3-AS2
NA
TTLL11-IT1
NA
NA
NA
NA
NA
NXPH2
LOC283587
TRAPPC13
DAB2
ATP1A1OS
NA
NA
LYNX1
C1orf227
NA
CC2D2A
LINC00478
SNED1
SMURF1
NA
C3orf43
APCDD1L-AS1
NA
C21orf58
C21orf58
FLJ38576
IL21R-AS1
LTBR
NA
SIPA1L2
D21S2088E
MEIS1
NA
PROX1-AS1
ATG2B
NA
LOC100506844
SLC35G2
NA
NA
NA
LOC441666
NA
LOC100130357
NA
LOC100132077
NA
HSD17B12
GYPA
NA
NA
NA
LOC100506526
NA
NA
NA
NA
NA
NA
FBXO42
PRDM11
ATP13A4
NA
WDR78
LOC283688
LRRC39
LOC728868
SYMPK
LOC728084
KIAA2018
LOC285043
GBP6
GBP6
NA
LOC441167
NA
C11orf54
STK32A
C7orf71
NA
NA
NA
CHRM3
CHRM3
ANKFN1
NA
LOC100128420
JAZF1-AS1
LOC100507244
LOC100507244
KATNBL1
TENM3
NA
NA
LOC100506999
ZNF333
NA
LOC100652791
NA
TRIM16L
LOC100506379
LOC100506379
TMEM221
GRAPL
GRAPL
NA
NA
NA
NA
ARHGEF28
NA
ZNF138
FAM120A
LINC00689
LOC100507150
NA
NA
NA
ZBTB40
MACROD1
NUB1
NA
NA
NA
C21orf49
LOC401220
ZC3H12C
ALDH1L1-AS2
NA
NA
NA
TPPP2
NA
ZNF781
LOC646241
NA
EBF3
NA
NA
NA
NA
NA
LOC100288798
FAM170B
ARHGEF12
NA
TBX18
TBX18
MLL
NA
AFG3L1P
NA
LOC100129129
LOC100289094
NA
CDKN2B-AS1
ABI1
HMGA2
LINC00478
TIMM17B
NA
NA
NA
CBR3-AS1
CECR5-AS1
NA
NA
LOC728353
PAPPA
NA
NA
NA
RUVBL2
NA
ZFHX4-AS1
ZFHX4-AS1
BSDC1
NA
NA
ZNF483
LOC283070
LINC00645
SAMD14
SAMD14
SATB2-AS1
ARPP21
DLGAP1-AS2
NA
C11orf57
MCCC2
CXXC11
LOC100506071
RMDN2
NA
SLC29A2
NA
PAIP2
NA
LOC729870
NA
LAMA3
DIAPH1
NA
FHAD1
NA
LOC339260
NA
PTPRB
NUB1
NA
LOC389634
C1orf145
NA
NA
NA
SLC29A2
SLC29A2
NA
CCNB2
FLJ40606
NA
NA
LOC646168
NA
INTS10
SPAG16
PPP4R1L
CCDC66
NA
LOC100288122
NA
TMCO5A
NA
ZC2HC1A
CSTF3-AS1
NA
NA
NA
CBY1
CNR1
NA
NA
NA
LINC00665
NA
NA
NA
LOC645485
LHX9
CELF2-AS1
NA
NA
NA
GRIK2
WTAP
LOC283403
LOC221122
LOC221122
NA
NA
NA
CYP19A1
NA
NA
NA
FKBP4
FKBP4
NA
GLCCI1
GLCCI1
RBMS3
NA
NA
PCDH15
MEGF11
LOC286184
NA
NA
LOC728558
NA
PELO
ANKH
ANKH
NA
NA
GRIK1-AS2
LOC497256
NA
LINC00663
OTUD7A
NA
MARK1
NA
LOC339788
LOC100127974
NA
NA
NA
NA
NA
NA
NA
NA
NA
TSPAN10
PAQR9
NR5A2
LINC00705
NA
LOC100129455
NA
SAMD11
NA
LCNL1
NA
FAT3
NA
NA
NA
NA
LOC100130275
NA
NA
NA
LOC400568
NA
DLGAP1-AS3
NA
NA
NFE4
NA
LCE1B
NA
FGF13-AS1
NA
MCM3AP-AS1
NA
NA
NA
NA
INIP
NA
NA
NA
PCDH20
LOC387895
LOC100506392
NA
NA
LOC100128993
NA
NA
NA
NA
LOC100128198
KCNK15
NA
NA
NA
CALCOCO2
NA
HSPC081
NA
NA
METTL21EP
NA
FLJ37201
NA
TIE1
NA
NA
KIAA1652
NA
NBEAP1
NBEAP1
ITGAD
NA
LOC285878
SFT2D1
TRHDE-AS1
TRHDE-AS1
NA
ELFN2
FLJ37035
P4HA3
NA
LOC283731
NA
ALG5
NA
NA
NA
NA
NEXN-AS1
NA
NA
AQP4-AS1
FBXW2
NA
TOP1MT
NA
NA
NA
NA
PABPC1
DLGAP1
NA
ZNF568
DNHD1
NA
NA
DYRK3
MYO3B
GOLGA6L2
NA
NA
NA
NA
LOC387895
NA
NA
LOC643648
FAM217A
TEX26-AS1
NA
NA
NA
NA
LINC00619
NA
NA
NA
NA
NA
NA
NA
NA
NA
NA
NA
SLC17A1
SLC17A1
LOC100505875
LOC645188
NA
NA
NA
NA
NA
NA
NA
NA
PPIL6
LOC100133461
LOC389043
NA
NA
LOC151657
NA
RSU1
SACS-AS1
PGD
SLC25A3P1
NA
NA
NA
NA
NA
NA
NA
LOC100506379
NA
NA
NA
BCL2L13
NA
NA
LINC00556
LOC400590
LOC400590
NA
NA
NA
NA
NA
NA
NA
NA
MAOB
NA
NA
NA
NA
NA
NA
LOC646241
NA
TMC7
NA
NA
NA
NA
ZNF81
NA
NA
NA
CCDC14
LOC100507534
NA
NA
NA
NA
NA
NA
NA
NA
NA
NA
TXNRD1
NA
NA
LOC153910
NA
EYA4
LOC400654
NA
SLC22A25
SLC22A25
LOC285419
NA
LINC00616
FLJ32756
NA
JAKMIP2-AS1
NA
NA
NA
CLDN11
LINC00271
NA
NA
NA
NA
RAD51B
NA
NA
ADARB2-AS1
NA
NA
HECTD4
NA
NA
NA
GYPE
GYPE
NA
NA
VPS35
NA
NA
NA
NA
NA
NA
NA
NA
NA
TTTY7
NA
CDKL3
NA
NA
NA
LOC442028
LOC100506127
NA
VWA3B
NA
NA
NA
NA
NA
NA
NA
NA
NA
LOC728099
NA
LOC728099
LINC00485
NA
ANKRD30BP3
LOC100506122
NA
NA
LOC100270680
LOC283387
NA
NA
NA
PEX2
NA
NA
NA
NA
LOC283682
DNM1P35
NA
LOC285577
LOC648691
NA
NA
NA
TMEM151B
NA
NA
C1QTNF3
NA
LOC100507033
NA
RAPGEF5
NA
CCDC144C
NA
NA
CRYBB2P1
DOCK5
LOC339298
NA
NA
LEMD1-AS1
LEMD1-AS1
LINC00561
LOC286370
LOC339622
NA
NA
NA
LOC100128554
WARS2
NA
NA
LOC100506172
LOC100422781
NA
NA
NA
IGK@
NA
NA
NA
GABRB3
NA
LOC339975
NA
LINC00242
NA
RPUSD3
ERVMER61-1
ATP13A5
NA
NA
NA
NA
NA
NA
NA
NA
ZNF660
NA
NA
NA
NA
LOC100505716
PACRG-AS1
NA
LOC284661
LOC284661
NA
NXPE1
NA
STAU2-AS1
NA
KIAA1755
LOC100996590
LOC285627
LOC339894
SOHLH1
ARAP2
NA
NA
NA
LOC401497
NA
NA
NA
NA
NA
LINC00535
NA
ZNF568
NA
MAATS1
NA
NA
NA
LOC728012
NA
LOC283585
NA
NA
NA
ADAM29
NA
NA
NA
LOC284294
NA
NA
NA
NA
NA
LOC441009
NA
NA
CCDC144A
LINC00560
NA
NA
NA
RSU1P2
NA
NA
NA
NPSR1-AS1
LOC283214
CT64
NA
MYLK4
NA
FFAR1
NA
BEND7
NA
NA
SSPN
NA
S100B
NA
NA
NA
NA
DACT3-AS1
NA
NA
LOC283435
NA
LINC00343
NA
NA
NA
EPN2-AS1
NA
NA
NA
NA
NA
NA
LOC285501
NA
NA
NA
NA
SLC25A53
LOC728445
NA
LOC415056
NA
NA
NA
NA
NA
NA
NA
NA
SLC8A1
DNAH6
DNAH6
NA
NA
NA
HMGA2
NA
NA
NA
NA
NA
NA
NA
SLC25A53
NA
NA
NA
NA
NA
LOC286121
NA
NA
NA
NA
NA
NA
LOC441178
NA
NA
NA
NA
NA
NA
NA
NA
NA
NA
B3GALNT2
NA
NA
C12orf40
NA
NA
NA
NA
NA
NA
NA
LOC283352
LOC645513
NA
NA
NA
NA
MUC4
NA
NA
NA
NA
NA
NA
NA
NA
NUDT17
PKD1L2
LOC100133669
IL23R
NA
NA
NA
NA
NA
NA
NA
NA
LOC100996624
NA
SIGLEC16
LOC100505718
NA
NA
NA
NA
NA
ZMYM6
NA
NA
NA
NA
NA
NA
NA
NA
NA
NA
ANKUB1
NA
NA
DYNC2H1
NA
NA
NA
CSPG4P5
PHF2P1
NA
NA
FLNB-AS1
NA
LOC284798
LOC100505635
LOC100996490
LINC00838
C14orf39
LOC286068
LOC157931
NA
LOC400620
RIN3
NA
NA
NA
LOC100506730
NA
LOC100130654
NA
CCND3
NA
LOC284898
LINC00163
NA
NA
NA
NA
NA
NA
NA
SMEK3P
NA
NA
NA
NA
TRIQK
NA
NA
NA
NA
NA
NA
NA
NA
NA
GLYATL1
NA
NA
NA
NA
NA
NA
NA
NA
NA
NA
NA
NA
IQCA1
NA
FOXP2
NA
NA
NA
NA
NA
DEFB122
NA
LINC00555
NA
ZNF491
LOC151171
NA
NA
FLJ41649
NA
NA
LOC642426
VWDE
PDE5A
NA
NA
NA
NAV3
NA
PLXNA4
LOC286058
LOC574538
NLRP1
NLRP1
TEX9
NA
AMZ1
LOC339685
ZNF709
NA
ARHGEF7
NA
NA
NA
DNAH1
NA
NA
NA
NA
ANKRD30B
NA
NA
TTC6
NA
LOC283682
NA
NA
NA
NA
NAV2-AS5
FLJ30838
CSMD1
CSMD1
NA
OR7D2
NA
NA
NA
LOC400680
TRAPPC2
GVINP1
C15orf54
NA
NA
MIR4313
NA
C5orf42
LOC285819
NA
NA
LOC283112
SLC8A3
NA
NA
MYLK3
LINC00167
LOC100509814
NA
NA
FARP1
FARP1
FLJ10489
CARS-AS1
NCOA3
NA
ZNF391
LOC100506599
NA
NA
NCKAP5L
UBE2W
DNAH10
NA
LINC00340
TCEANC2
NA
NA
EBF2
LINC00659
C17orf104
PIEZO2
NA
LOC340090
LOC339539
NA
LOC255177
NA
NA
NA
LOC339442
SMPDL3A
NA
NA
NA
NA
LOC441666
LOC339978
LOC100505904
NA
NA
LOC100996486
NA
NA
NA
NA
LOC440704
C9orf89
ANKUB1
HCN1
TRAF3IP2-AS1
NA
NA
LOC284263
NA
CLNK
NA
PRTG
OFCC1
NA
NA
DLG5-AS1
NA
NA
LOC440028
NA
NA
NA
NA
LOC340074
NME9
NA
FRYL
LOC100130078
KRT40
KRT40
NA
RMST
NA
KIF6
HOXA-AS2
NA
NA
LOC401176
CCDC88A
FRYL
NA
NA
C10orf90
LOC400548
NA
NA
NA
NA
NA
RORA
NA
NA
NA
NA
NA
NA
C3orf65
NA
NA
NA
LOC157381
NA
LRRC8C
NETO1
NA
LOC284632
LINC00299
NA
NA
NA
LOC100996665
NA
NA
MDS2
TMEM232
NA
DNAJB8-AS1
UBXN4
NA
NA
NA
LOC339260
NA
NA
NA
C3orf56
LOC100507351
WWTR1-AS1
NA
DAND5
NUDT12
LOC339807
NA
NCALD
NIPAL1
NA
NA
NA
NA
LINC00210
LRRC37A5P
NA
ZNF32-AS3
EFCAB6
NA
NMNAT2
NA
DSCAM-AS1
NA
NA
NA
LOC339568
METTL15
WDR11-AS1
NA
NA
DDX6
LOC100272228
EP400NL
NA
NA
NA
NA
NA
NA
NA
NA
NA
NA
AOX2P
LOC541471
NA
NA
GLB1L3
NA
CHCHD5
NA
NA
NA
LOC400456
NA
FAM86B3P
NA
FAM170A
NA
LOC339468
LINC00862
SH3PXD2B
FLJ25328
NA
LINC00102
FAM45A
LOC441086
NA
NA
LOC340357
NA
NA
NA
NA
NA
NA
NA
LRRC16A
NA
NA
MACROD2-AS1
ZNF707
NA
NA
NA
WDFY3-AS2
NA
NA
KIAA1217
NA
LOC503519
NA
HBB
NA
LOC441025
NA
NA
LINC00564
NA
NA
NA
NA
NA
ITGB8
LOC646522
RPS15
TBX5
NA
NA
NA
NA
GPD1
GPD1
NA
LOC100506195
LOC100506195
LOC338694
LINC00620
NA
NA
NA
NA
LOC340581
LINC00460
NA
NA
NA
NA
NA
NA
LOC100289090
NA
NA
NA
NA
NA
DNAH12
LOC100507053
ARNTL2
NA
NA
NA
NA
NA
NA
NA
UBR4
NA
LOC388456
NA
NA
NA
NA
NA
MGAT5B
NA
NA
LINC00301
NA
NA
NA
F11
NA
NA
NRG1-IT1
NA
NA
NA
NA
NA
ACVR1C
NA
NA
NA
NA
NA
NA
MACROD2
NADKD1-AS1
LOC414300
TMBIM4
CENPI
NA
NA
FAM170B-AS1
NA
NA
TBC1D8B
NA
NA
NA
NA
NA
NA
DNAH3
NA
LINC00572
NA
NA
NA
NA
NA
NA
NEGR1-IT1
NA
NA
NA
NA
NA
IRGM
NA
NA
ZNF628
C21orf91-OT1
NA
NA
NA
RNF216
D21S2090E
MAPT-AS1
LINC00173
LINC00307
NA
NA
NA
NA
NA
NA
ATP4B
NA
NA
NA
NA
NA
SOX6
CCDC141
PARVA
NA
NA
NA
PKD1L1
MYLK
EPG5
NA
METTL20
METTL20
NA
NA
NA
LOC285638
NA
SLC9C2
STL
ZDHHC2
NA
DUSP16
NA
DKFZp451B082
MOB3B
DDX10
NA
ITPK1-AS1
RAPGEF4-AS1
HYDIN2
NA
HMCN2
GADL1
NA
NA
NA
NA
ANO8
NA
NA
AHNAK
NA
INPP5B
LINC00559
NA
LOC285463
LOC152274
RPL34-AS1
PIEZO2
LOC401324
CDH4
LOC340184
NA
SRGAP3
NA
LOC286359
KCNT1
LOC157273
NA
NA
MTBP
BTRC
TMEM72-AS1
LOC729652
FHAD1
NA
TNNT2
SYT9
HERC6
NA
LOC285778
MORN1
LACE1
ALS2CR11
FCRL2
CDON
LOC150577
NA
LOC285422
FRYL
PPP4R1
LOC285300
NA
NA
HSD17B4
NA
NA
NA
ZNF583
LINC00032
LINC00842
C1orf180
DISC1
NA
NA
GRIK2
ZBTB8B
NA
LOC100507283
LOC100130278
IFT122
NA
NA
FAM83C
MCF2L
MCF2L
C2orf50
GAB4
LINC00858
LOC100131763
NA
FHAD1
NA
AKNAD1
NA
NA
SH2D4B
LOC283045
NA
NA
TCEANC
LOC283194
SPATA31E1
LOC284395
WDR72
C1orf220
MAGI1
RAPGEF5
NA
INTS4L1
LOC441178
CRABP1
NA
LCTL
LOC100129620
SOBP
GARNL3
NA
WDR11-AS1
FAM45A
LOC401463
PLD5
NA
LOC284100
NA
NA
FHAD1
NA
MRPS27
TPT1-AS1
NA
CEP41
ANKRD31
NA
NA
NA
COL27A1
CAST
LOC100132354
NA
COL18A1-AS1
LOC100130456
ZNF804B
ZSCAN23
TMEM235
KNCN
LOC339593
LOC100131347
NA
TREML4
NA
LOC144742
HOTTIP
HOTTIP
NA
C17orf104
CAD
NA
HMCN2
LOC285857
NA
NA
FBXW12
NA
NA
NA
NA
LOC256021
FLJ35816
NA
FLJ33544
DTHD1
LOC93444
LINC00841
ZNF519
NA
C10orf90
LOC100131756
FAM91A2
LINC00700
NA
NA
IFT80
NA
LOC729866
NA
WDR49
ATP1A4
NA
EMID1
LOC285766
NA
NA
KLHDC1
NA
C9orf47
LINC00491
LINC00491
LINC00410
NA
LOC100127940
IQCF5-AS1
RPAIN
NA
LINC00486
LOC219690
NA
POLR3A
FAM71E2
NA
FLJ32790
LINC00304
NA
NA
NA
CHRM3
NA
CECR3
NA
LOC339260
NA
CASC2
CASC2
SHANK2
FLJ35934
LOC219688
DOPEY1
NA
NA
LINC00320
C18orf62
LOC400748
LOC146795
NA
NA
PNLDC1
LOC100507435
SEC16B
NA
LCNL1
KRT72
MRGPRG-AS1
DLEU2
LOC100130264
LOC100499227
NA
LOC286442
FLJ37644
FAM161A
NA
LMOD3
LOC100130815
NA
NA
ATP5O
LOC100131551
LOC100128830
NA
ASIC5
NA
SNRK
ASB10
LOC647323
NA
NA
NA
NA
NA
TMC1
CCDC36
LINC00221
C15orf55
NA
NA
MEI1
NA
DNAJC13
NA
EDN1
NA
FHAD1
MGA
RUNX1T1
LEKR1
NA
LOC100131864
ZNF852
RAMP2-AS1
NA
NA
ASB15
TBL3
BTN2A2
NA
NA
LOC100128594
LOC400752
NA
NA
GLS2
GLS2
NA
CASP12
NA
SLC9B2
LOC100289045
CCDC148
LOC643659
NA
NA
NA
NA
NA
HYALP1
NA
NA
NA
ST7-AS2
NA
KRTAP11-1
OFCC1
NA
C14orf178
NA
NA
NA
NA
CDC42BPG
KIAA1211
NA
NA
NA
FAM117B
NA
FOXP2
NA
NA
TNR
NA
SNHG4
KRTAP13-1
NA
NA
NA
NA
TBX20
NA
NA
ZNF92
NA
SETDB2
KRTAP8-1
NA
SLC8A1
NA
NA
PRMT1
OFCC1
AFF3
OFCC1
NA
SRC
NA
NA
MAP3K2
MAP3K2
NA
NA
NA
ALB
NA
SLC8A1
NA
DNAH6
DNAH6
RARA
LHX9
LHX9
LINC00529
MLL
EGFR
TCP11L2
TCP11L2
NKX1-1
RNF141
LINC00628
NA
NA
NA
NA
NA
TATDN2
NA
NA
ZSCAN5A
NA
NA
SP140L
NA
PWP2
NA
DYNLRB1
NA
NA
KIAA1671
NA
NA
NA
NA
NA
NA
MROH1
FUT6
MUC6
TUBA1B
NA
NA
DIP2C
LOC400940
LOC400940
NA
DTYMK
NA
HECTD2
NA
SMAD4
NA
NA
NA
NA
FUS
LOC100128281
LOC284630
NA
ALDH3B1
NA
NA
NA
LOC100132815
FGD2
METAP1D
RPL13
NA
MEDAG
DKFZp434E1119
PAK1
PIEZO2
NA
ABCA8
ABCA8
TNK2
LOC100128262
NA
NA
DUOX1
NA
NA
NA
FLJ37035
FLJ37035
NA
NA
NA
TRIM36
TRIM36
IKZF1
NA
NA
KIAA1731
LOC100506411
NA
NA
NA
NA
NA
SRRM5
NA
NA
NA
SNORA71A
SNORA71A
NA
NA
TJP2
ZBED6
NA
NA
NA
NA
NA
NA
NA
NA
NA
NA
METTL15
NA
FLJ46026
FSTL4
LOC283693
NA
NA
NA
NA
NA
SLC17A4
NA
NA
C4orf21
LMO3
LMO3
CHML
CHML
NA
NA
NA
NA
NA
NA
NA
NA
NA
NA
NA
NA
NA
LOC100505534
DLEU7
NA
ARHGEF12
NA
NA
CD6
TTLL5
MYNN
MYNN
PIEZO1
NA
FABP6
NA
LIMS1
CARHSP1
CARHSP1
NA
HOPX
HOPX
NA
NA
CALML4
CALML4
NA
NA
NA
NA
NA
NA
NA
NA
NA
NA
NA
NA
NA
NA
NA
NA
TCEA1
NA
NA
NA
NA
NA
LOC338651
NA
NA
DGCR12
NA
NA
SH3GL1P1
SH3GL1P1
RALGAPA1
RALGAPA1
OR5E1P
OR5E1P
NA
NA
NA
OR2M4
PPP1R11
MAF
DNTT
DNTT
SNORA68
SNORA68
NA
NA
NA
PLD4
NA
NA
NA
CTNND2
NA
NA
NA
CD6
CD6
LRRC40
NA
LOC100507494
NA
NA
KCNK1
KCNK1
NA
NA
NA
NA
NA
NA
NA
NA
NA
NA
NA
NA
NA
NA
NA
ERVK13-1
FBXO9
NA
GNG4
CWF19L2
CWF19L2
NA
LOC729324
NA
CUX2
NA
NA
NA
NA
NA
NA
NA
NA
NA
NA
NA
NA
NA
NA
NA
TEX9
NA
NA
NA
NA
NA
NA
NA
NA
NA
NA
NA
LOC100507654
LOC100507654
CCDC168
CCDC168
NA
NA
NA
NA
NA
NA
NA
NA
NA
NA
VRK3
NA
NA
NA
NA
RPS10P7
SVEP1
NA
NA
NA
LOC728716
LOC728716
NA
FLJ34208
FLJ34208
NA
NA
MACC1
NA
NA
NA
DNAH1
DNAH1
NA
NA
NA
NSF
NA
NA
NA
NA
FGF22
FGF22
NA
SBF2-AS1
TOP1P2
TOP1P2
NA
NA
NA
LOC283674
LOC283674
NA
PER4
PER4
TRIM42
NA
NA
GATM-AS1
NA
NA
NA
NA
NA
NA
NA
NA
NA
NA
NA
NA
NA
THADA
THADA
NA
NA
NA
NA
NA
NA
NA
NA
C9orf173
HPYR1
HPYR1
NA
NA
LINC00527
LINC00527
TFB2M
TFB2M
TYRO3P
TYRO3P
NA
NA
NA
NA
NA
NA
NA
OR7E104P
OR7E104P
NA
NA
SPRY4-IT1
SPRY4-IT1
NA
NA
NA
NA
NA
NA
NA
NA
ARID1B
NA
NA
NA
NA
NA
NA
NFE2L2
SH3GL1P2
SH3GL1P2
SH3GL1P2
C20orf181
OR1C1
OR8G2
OR8G1
OR8G1
OR1Q1
OR4D1
CLN6
NA
NA
NA
NA
NA
NA
NA
NA
NA
NA
NA
HMGA2
OR2L2
OR2L2
OR2L1P
OR2L1P
OR5J2
OR5J2
OR5H1
OR5H1
OR9A1P
OR10A3
OR10A3
OR10D3
OR10D1P
OR1J2
OR4C1P
OR2K2
OR2K2
NA
CTTN
NA
OR5L2
OR5K1
OR13C4
NA
NA
NA
NA
NA
FOXD4
NAV2
NAV2
BDNF-AS
DNAH1
NA
NA
NA
ZNF135
PSEN1
PLXNA3
NA
NA
TREML4
TREML4
NA
NA
NA
NA
TREML5P
OR2H1
NA
NA
SNORA74A
SNORA74A
NA
NA
NA
TFE3
ZNF28
ZNF29P
ZNF29P
NA
DNAH14
DNAH14
DEFB114
NA
NA
NA
NA
NA
CLIP1
NA
MCAM
HMGA2
HMGA2
NA
DEFB124
NA
NA
NA
NA
TROAP
GAD2
CADPS
C11orf96
CAMSAP3
CSAD
NA
NA
ZNF208
ZNF208
LOC100505851
NA
NA
LOC100506172
NA
PLIN5
PLIN5
EAF2
CHRNA10
NA
ATP8B5P
LOC100631378
CDNF
TMEM232
LOC100507498
FKBP15
SLC22A23
SLC22A23
ATP9B
NA
LOC285692
NA
ATP10A
NA
RGS13
NA
NA
MYLK
ECM2
RP2
NA
LOC100506083
UHRF1BP1
LOC100505518
LOC643355
NA
VWA9
RBM26-AS1
LOC100507140
LOC100506392
BEND6
TTC23
LOC100507173
LOC401442
LOC730441
CLK4
DCAF13
TTLL13
NA
NA
NA
NA
LINC00165
CCBP2
NA
NA
LINC00240
NBR1
SLC8A3
NA
NA
CYP27C1
NA
LOC100506025
NA
LRTOMT
NA
DNAJC2
LOC100507283
FANCD2
FANCD2
NA
NA
NA
NA
NA
NA
NA
NA
OPN5
NA
NA
SLC24A4
IQUB
MYLK3
LOC100128343
EFCAB1
CX3CR1
NA
NA
NA
ADAM18
NHEG1
RNASET2
NA
BMP1
BMP1
NA
LINC00458
FAM13A
METAP1D
LOC642852
LOC440864
LRP1
CDC42BPG
LMF1
IQGAP3
NA
C15orf62
NA
ABCB5
SRRM3
ZNF836
LOC100287177
TP53BP1
NA
NA
ABCA4
SETD5
SOX13
SLC44A5
SLC25A24
NA
LRRC63
CCNC
ARSK
SRCAP
UBR2
PPARGC1A
NA
NA
NA
NA
TMPRSS12
NA
MYO3A
NA
NA
NA
PRCP
TCP11L2
NA
NA
SCML4
NA
ZNF93
FAM43B
NA
LOC400655
SRGAP1
LOC100134368
PIK3C3
NA
BIVM
GRIA3
CROCCP2
CROCCP2
RNF187
LOC731779
NA
NA
IRGQ
LINC00663
LINC00857
PTPRG
LOC100507266
NA
LINC00488
SLC5A9
GLI3
NA
CCP110
NA
KCNIP3
LOC100129098
KIAA1656
LRRC59
LOC100507194
TMEM67
NA
CSGALNACT1
TNKS
MGC15885
MEIS3
NA
AGO4
FLG2
TMEM67
NA
NA
NA
LINC00682
NA
CLDN4
SAMD5
NA
NA
NA
NA
PGM2L1
NA
NA
KCNT1
PPFIBP1
FAM160A1
CNBD2
ZNF876P
LHX8
FRMD5
NA
NA
DKFZP434L187
SNX22
NA
NA
NA
NA
NA
TP73-AS1
HEATR5B
PRDM5
NA
NA
NA
LINC00516
NA
LCN15
NA
NA
NA
NA
NA
NA
ESR2
GDA
NA
NA
NA
NA
NA
AGBL4
NA
NA
NA
LOC201651
EREG
NA
NA
NA
F11
NA
NA
SAMSN1
KANK2
NA
NA
IQCH
IQCH
LCN8
NA
GMNC
OSBP2
LOC100128079
SEPSECS
SOX5
EEPD1
NA
KIRREL3-AS2
DACT2
MLLT3
NA
LOC100506895
NPAS3
NA
NA
PP12613
NA
NA
POU2AF1
FMO5
NA
AK7
AK7
NA
NA
NA
BCL2L14
NA
NA
ASZ1
MROH2B
NA
NA
CASKIN1
NA
NA
NA
NA
PRKCZ
TBC1D26
NA
LINC00276
NA
NA
NA
NA
NA
NA
ATP8A1
RNF157
ZPLD1
NA
LOC285423
NA
LRRD1
RFTN1
ST8SIA1
NA
SLC25A18
NA
NA
NA
NA
LOC729307
NA
STRN
STRN
LOC100996590
PWRN1
LOC440346
NA
NA
NA
LOC100131655
NA
NA
NA
NA
LOC728114
DYNC1I1
NA
NA
LPHN2
NA
NA
NA
NA
TRAF5
LMF1
LIPJ
MEGF11
LOC100302640
GLB1L3
LOC286135
NA
LOC100133612
FLJ16124
NA
NA
NA
NA
NA
LOC100507386
NA
NA
NHSL2
NA
PREX2
ZNF664
SLC6A16
NA
NA
NA
NA
NA
GRK5
NA
MYLK
NA
NA
UNC13C
LOC100288721
NA
NA
HKR1
HKR1
LINC00566
DLEU7-AS1
NA
LOC152586
NA
CASP8AP2
LOC400958
GNN
LOC643711
NA
CHIAP2
NA
NA
NA
TACC2
CPXM2
ZNF396
NA
NA
NA
NA
NA
LOC100130581
RNF144A
MIPOL1
NA
NA
SUV420H2
NA
NA
NA
NA
DOCK5
NA
LOC100506679
NA
NA
NA
NA
NA
NA
NA
NA
NA
LINC00521
MDGA2
PP12708
NA
PDS5B
NA
NA
NA
NA
LOC285847
NA
NA
UCHL5
NA
CCDC169
NA
NA
EGFLAM-AS4
CSMD2
NA
INTS7
NA
NA
FBXO34
GRASPOS
NR1I3
LINC00671
LSAMP
NA
NA
NA
NA
MKL2
ZBED3-AS1
NA
FRRS1
LOC284260
GNN
NA
NDST4
NA
NA
CFHR3
NA
NA
LATS1
NA
MGC27382
CLNK
NA
HECTD1
NA
NA
NA
NA
NA
NA
NA
NA
NA
GATA4
NA
NA
LOC646736
NA
CLDN10-AS1
TBL1X
NA
NA
NA
NA
ST18
NA
NA
HTA
NA
C20orf62
NA
NA
BDH1
NA
NKTR
LRPPRC
NA
NA
ATM
STX8
DDX3Y
EPT1
LINC00689
BMP1
NA
FAM66C
FAM66C
FAM47E
KLC3
NA
LOC100133131
NA
FLJ13197
DDX52
SNTG2
NA
TMPRSS2
LOC643201
LINC00452
NA
C1orf61
EIF4EBP2
NA
ANKRD30BP3
NA
ART1
NA
NA
SOX6
NA
NA
NA
NA
ABCB4
NA
FILIP1
OR51B5
FHL5
XYLT2
NA
CMPK1
NA
TACC2
NA
NA
NA
CCDC91
LOC729291
NA
NA
MPZL3
MPZL3
NA
NA
NA
NA
NA
NA
NA
NA
NA
NA
TCEB3
TCEB3
NA
NA
NA
NA
NA
NA
NA
NA
NA
NA
CCBL1
CCBL1
NA
DTX2P1-UPK3BP1-PMS2P11
PTPRF
PTPRF
PTPRF
SPTBN1
SPTBN1
EIF3F
CCND2
MMP2
THBS1
CPE
CPE
CDH1
CDH1
HTRA1
SLC2A1
BGN
NA
SDC1
SDC1
TOP2A
ENC1
ADRBK1
CLDN4
COL6A3
CNN3
FAT1
KRT18
CALD1
KRT19
HSPG2
DHRS7
SLC29A1
SLC29A1
KRT5
EFEMP1
EFEMP1
COL3A1
B4GALT1
CEACAM5
DCN
PSRC1
PPP1R12B
PAPPA
EGFR
EGFR
LTF
EFNA1
SFRP1
SFRP1
ARHGAP35
BIRC5
BIRC5
DGCR2
WWTR1
WWTR1
WWTR1
CHPF
PPP2R5A
DKK3
MTMR3
LAMA4
CHERP
PLK1
E2F4
TACSTD2
TACSTD2
TACC2
MGP
COL1A1
SPOCK1
SERPINA3
SRF
NA
ZER1
ERBB3
PCOLCE
RANBP1
FXYD3
CSH1
TRIM29
SNAP25
TNFAIP2
PRSS8
FOXM1
TYMS
IRF6
MED14
APBB1
LMO7
FMOD
ITM2A
SYNE2
FBN1
E2F1
CDC20
PPP2R1B
EPHB4
ANK2
ANK2
YES1
YES1
SOX9
SOX9
WNK1
CAPN6
CAPN6
CREBZF
FBLN1
FBLN1
LOXL2
LOXL2
LOXL2
STMN2
SEMA3B
NA
THBS2
GPRC5A
ALDH1A3
CDK1
CDK1
MYO6
MYO6
CDH3
ATP1A2
ATP1A2
CAV2
MMP15
KIF3C
HES1
PSG3
TF
MFAP2
CCNA2
MME
MME
EML3
SCNN1A
COL15A1
NA
RCAN2
EPHA2
GFAP
GFAP
KLF9
LOXL1
ARL4D
FSTL3
ALDH5A1
SKP2
GPRC5B
MID1
FGFR2
CX3CL1
FRZB
FRZB
DIO2
CEACAM6
DLGAP5
MPZL2
TPD52L1
PCGF2
VSNL1
VSNL1
CSH2
TSPAN8
TNK2
MAPRE3
KIF1A
PALM
ACTN2
ACTN2
SMARCA1
SMARCA1
SMARCA1
MMP11
MMP11
FBLN2
HEPH
HEPH
ARHGAP29
HPGD
CXADR
NA
CNN1
NEBL
CA12
CDC6
FZD6
C21orf2
PAWR
LCMT2
KDELR3
CELSR2
WASF3
SFRP4
AGAP1
MEIS1
CDC45
HSD11B2
MZF1
TPST1
CDO1
MB
PKNOX1
PIGR
SLC17A7
SLC17A7
GULP1
ELOVL6
MMP7
CHGB
LGALS4
PPP1R3C
SORBS2
NA
LOX
PROM1
CYP11A1
GTSE1
GTSE1
COL11A1
GOLIM4
RGS4
RGS4
ABCA3
LIMK1
NA
REEP1
KHSRP
FGFR3
FGFR3
EML2
FLT1
LARGE
LMO3
SLC2A5
TLE2
NA
GAS1
SLC16A2
EDNRA
INA
PTPRZ1
PC
CDC7
HSD3B1
TOX
NA
VTN
NA
CELSR1
STAR
AHSG
DZIP1
L1CAM
BSN
NUAK1
STC1
STC1
STC1
DKK1
HMGCS2
CCDC85B
ITGB3
ITGB3
NA
COL17A1
CGA
TFAP2A
ALPP
SIKE1
FOXA1
MUC2
RAPGEF5
SGCE
NA
CDC25A
CHGA
ALDOB
MAPK4
F5
SCN3B
SCN3B
COL9A3
CDH13
STX1A
KLK6
KRT15
CSPG4
TAGLN3
NAP1L3
HLF
HLF
NA
GNAO1
GNAO1
THBS4
MLF1
EML1
EML1
RRAD
CADPS
DHX34
HSD17B2
FGD1
PSG5
ENPEP
ENPEP
NA
DCX
DCX
LEPREL2
SERPINB5
BAIAP3
MSLN
NEURL
ZFYVE9
MUC4
PTGER4
SAP30
TRIM3
SOX11
SOX11
SOX11
C11orf80
PLN
PLN
ALDH3B2
PTPRG
SNAP91
PTPRCAP
SSPN
GC
SHROOM2
ITIH2
GNAZ
CDK5R1
FGFBP1
MBNL2
FABP7
FABP7
EFNB3
ORM1
NA
GABRP
KIT
NEB
IDUA
SPRR1B
ENPP1
CYP2J2
MTMR11
MPDZ
AOX1
ORC1
GFPT2
SNPH
APOB
ARHGEF4
PLCE1
NEFM
FGF1
FPR1
NA
MOK
NCAN
NA
CLCN4
SLC6A1
LRRN2
SPTBN2
GCAT
CDC25C
DDR2
KHK
ADAM8
HNRNPD
SPINK5
DNALI1
TGFBRAP1
PBX1
AMPH
INHBB
PGC
CDK20
NA
GTPBP1
GAD1
GLRB
GLRB
TFAP2C
CKMT2
KCNJ8
KCNJ8
SMPDL3B
DDC
SNTB2
SLC15A2
KIF5A
RAMP3
CLDN10
REEP2
DCT
DCT
SULT1C2
CSPG5
NA
DYNC1I1
CRABP1
GRIA2
AKAP6
BBOX1
HOXB6
SLN
MDFI
INPP4B
LRRC17
FXYD1
MDM2
TNNC2
ANK1
DCLK1
SEMA5A
ATP2B4
SLC22A3
ITGBL1
HIP1
BMP5
BCHE
NPY1R
MFAP3L
ATP2A1
PRL
MST1R
CD3E
MC1R
SCNN1B
KLK11
DACH1
ATP6V1B1
SCRG1
AMBP
VGLL1
GJB3
DPYSL4
KIAA0408
GHR
SRPX2
PDE10A
CYP17A1
PTPN14
VIL1
CPB1
TCN1
ZNF415
PRSS12
HOXD4
HAPLN1
CALD1
RUNX1T1
GLS2
CDH6
PCDH7
PCDH7
HSPA4L
CR2
PCP4
CSRP3
MSX2
MSX2
PAGE4
SERPIND1
NOS3
FGFR1OP
MYL3
OLFM1
PDE9A
DSG3
SLC44A4
TRAIP
PSG7
LRP6
MYOM1
MMRN1
MST1
CPA1
PRRG2
MEOX1
F10
CPA3
CALB1
CALB1
KALRN
SH3GL3
SH3GL3
BAI3
PPP2R2B
PAX6
WNT2
FGA
FGA
RAPGEF4
PCBP3
TSPAN9
FMO1
NCAM2
GAL3ST1
MTTP
AP3B2
ACAN
TNNT3
TYRP1
GFRA1
SCGN
MAP2K6
HSD17B6
ATP6V0A2
PTPRD
NA
PAH
POMC
PKP1
TENM1
OSMR
ABLIM3
NCOA2
AFF3
PGAM2
KCNQ2
DOC2A
CBLN1
CYP1A1
SH3GL2
CRP
ITIH3
AKAP7
F12
DUSP9
RAMP2
BIK
FGF7
KLK13
ARVCF
NA
WISP2
TNK1
NOVA1
NRXN3
SLC3A1
SLC3A1
TRPC1
ASPH
WASL
MAT1A
GRM3
REG3A
SIX1
DBC1
PCSK1
CCK
MMP3
HSD17B1
CLGN
PART1
PART1
GYPA
GH1
VNN1
CACNA1H
PRSS22
GAS2
GABRB3
SLC14A1
SPIB
GREB1
SLC7A4
PTPN11
PTPN11
PRSS1
ITPKA
ZBTB16
REG1B
JAKMIP2
NLGN1
ARSE
KRT1
PNOC
KCNN3
OMD
PTH1R
PNLIP
GRIN1
GRIN1
S100A7
SLC4A3
VNN2
RAB3B
GPA33
CGREF1
CYP3A7
MYH3
TDO2
CLTCL1
VIPR2
VIPR2
MYH1
KCNK3
RXRG
CSHL1
MMP13
AADAC
NA
HOXD1
HOXD1
EPHA1
SCGB2A1
SFTPC
DPEP1
CLCNKB
MOG
NPY
PRG4
ACTL6B
KIAA0319
FOXG1
DSC3
MAPK11
NOL4
OVOL2
KNG1
PPIL2
ACADL
ACADL
EPHA3
KEL
KALRN
PLCH2
PTPRR
CTH
NA
NELL1
PRKCH
ECM2
ISL1
AFF2
RGS11
ANKRD7
BHMT
AMPD1
ZNF135
SLC26A3
MAGI1
RHAG
CHP2
CELA3B
RLBP1
GDF10
SYT5
SYT5
MAB21L1
CLCA2
CLCA2
ZC3H7B
IL13RA2
ARG1
CDSN
NME5
CEACAM7
CEACAM7
MEOX2
MEOX2
RCVRN
GRB14
CA4
CETP
SELE
OPCML
RASA3
CST1
ZNF507
HRG
CILP
PAX2
PAX2
LHX1
B4GALT6
TM4SF5
PRKCE
AVPR1A
AVPR1A
DLG2
BLK
TGM4
ZNF239
GPLD1
GPLD1
GPLD1
LEFTY1
GCM1
CDH18
ADCYAP1
NEUROD1
HOXA4
RGS7
NTS
SULT2A1
SULT2A1
HSD3B2
PTHLH
MYBPH
C8A
RYR3
LECT1
SPINK2
PLA2G1B
GUCY2C
ABCB8
NA
NA
SMAD9
RFX1
SYN3
GRP
CDH15
SHC3
CARTPT
NR1H4
PON1
LGI1
APCS
COX6A2
SLCO1B3
GNAL
PTGDR2
XCL1
REN
CPLX2
MYF6
ZIC1
HSPB3
SLC6A15
FOXF2
BDNF
CACNG3
SERPINA7
CDX2
PDE3A
PDE3A
PF4
MYBPC2
NA
MAPT
NPFF
ZNF536
FGF9
SMCP
TLL1
NOX1
GCG
MLANA
MLANA
ZNF143
F2RL1
HAS2
EPYC
SEMG1
PDE1B
NA
NA
MASP1
RHO
GABRA5
DIO1
WNT2B
WNT2B
AJAP1
BMX
ACSBG1
ACSBG1
CSH1
NOVA2
KIAA0125
TRPM1
LDB2
CD5
DLGAP1
ITGA2B
ITGA2B
FMO3
UGT2B4
SIX2
CYP4F3
CDH16
SIGLEC6
CYTH3
T
GABRR1
RIBC2
TRPC6
SMARCB1
GRIN2A
SLC2A2
KLKB1
TAC1
CLUL1
SIM2
AKR1B10
OPRL1
PSG11
PTP4A3
CEACAM1
NKX2-5
ZKSCAN8
DAZL
RAG1
PASK
HOXD3
HOXD3
ENDOU
LIPC
MAGEC1
F11
C2orf27A
ADAM22
DKK4
TRH
PDE6A
PRPH2
SSX1
CHRNA1
HTN1
NA
TNFRSF17
DSG1
HAL
NR0B1
GLI1
HBZ
CPB2
POLR3G
NA
UPK3B
NA
IGLL1
SP4
CEACAM8
GABRA1
CD5L
ATF7
ASIC2
PDIA2
KCNJ10
PNLIPRP1
XK
TEK
TMEM257
NTNG1
UMOD
SYNGR4
C9
ECE2
TNFRSF8
GRIA3
SSUH2
NA
BFSP1
PCYT1B
RDH16
NA
PDE5A
CD96
FKBP6
ACRV1
GAD2
FGF4
AQP8
HTN3
WISP1
NAT2
SCGB1D2
PDYN
DGKI
ZNF44
CTF1
SPAG8
POM121L9P
AGFG2
OXTR
SLC4A10
SEMA3F
HBD
STATH
AFM
CRYBA4
GABRG2
EPHA7
CDH4
GCKR
CHAD
ELANE
SLC17A1
CA6
SLC1A6
GP9
GH1
GH1
NA
ACTN3
AMHR2
SALL1
PPP1R3A
C19orf57
MATN1
CLDN11
FOXE1
TAT
IL11
IL11
GUCY1A2
H6PD
PCDH8
SRD5A2
DCC
POU4F1
LCT
B3GALT5
LPHN2
KLF12
CXCR6
FLT3LG
CRYBA1
FGF18
CCL25
TNR
IL12RB2
NR1I3
PHOX2B
GABRB1
MMP16
GABRA2
RAB27B
AKAP4
ZPBP
NKX3-2
CRISP1
GLI2
GRIN2D
SLC6A9
THRB
SCN8A
CACNA2D1
SLC17A4
HAVCR1
IMPG1
SLC16A7
PARK2
PAX9
EN2
AOC2
KRT75
HRC
SLC18A1
CELA2B
PYY
CC2D1A
POU3F2
NRAP
LEP
SLC17A2
AKR1D1
KCND2
LTK
RPE65
KCNJ12
ZNF117
NA
PRKG1
ZNF667
PHF2
ATP4A
ALPI
KCNJ3
CITED1
MSTN
MYOZ2
CDH12
SLC18A3
ADCYAP1R1
TBX5
KIAA0087
CACNA1B
GNGT1
CD101
CDH11
GPC5
PTGFR
FRK
TLX1
GABRA6
GPR19
SLC10A1
AGRP
CNTN6
ZIC3
OTC
NR1I2
NR1I2
FSCN2
RBMXL2
RBMXL2
CETN1
GABRA3
USP2
SLC9A3
USP2
GSTTP1
F9
F2RL3
AANAT
HIST1H2BN
KLRAP1
CDON
GRM5
LHCGR
C4orf6
ZFY
KCNA4
SLC28A2
SIX6
LEPR
MBL2
DSCR4
LINC00483
FEV
CNGA3
APOF
KDELR3
DSCR6
DEFA4
SPAG11B
ZNF80
NEBL
RNF185-AS1
MYOG
CSHL1
ASMTL-AS1
PLXNA2
ZNF343
SLC17A3
GRM1
PDE1C
HTR2C
SLCO1A2
NOS1
DOC2B
PHKG1
HAS1
ABCB9
ITSN1
MAGEA1
EYA4
MMP8
NMBR
PRTN3
CNGB1
AKAP3
STX2
SH2D2A
CCL16
CAMKK2
NTSR1
TEX28
KCNS1
HTR1D
BRS3
NA
ENTPD2
HOXD10
EDIL3
NOX1
ALOX12B
SMTN
UGT2B15
HCRTR2
BTN1A1
HOXD13
NPY5R
PROX1
LECT2
TLX2
CELP
PLA2R1
COLEC10
CA5A
MYF5
ACR
SLC22A2
MSMB
BEST2
SMR3B
SLC22A13
CCR9
MGAT4C
POFUT2
NKX2-8
CNTN5
GRIK3
P2RY1
HNF4G
LY6G6D
GYPB
GLRA2
PRSS3
AHCYL1
LOC100127886
GAL
RARS2
RARS2
PRO2958
NA
NA
TP53TG5
NA
RPS2P45
NA
MS4A2
MS4A2
FGF12
GUCA2B
TCP10
CA7
CHRNB4
LAMC2
C6orf10
IL1RL1
DEFA5
PFKFB1
IL4
IL4
AQP1
ADH6
MPL
ATP5G2
OPRK1
PITX2
SLC28A1
NA
CHRNA6
ROS1
SHOX
OXT
HTR4
MAGEB4
ABCD2
LPA
CRYGA
ADRA1B
NA
ADAM18
MMP20
KCNC3
TMPRSS11D
SLC4A7
CYP1A2
HIST1H2BL
CAMK2A
C16orf3
DDX3X
HCRTR1
SLC7A2
MUSK
MUSK
SERPINI2
TMPRSS15
HCRT
FOXH1
KRT37
DMD
SH3PXD2A
ADAM21
KRT85
RFX4
ONECUT2
SOX30
PAX3
PAX3
CXCR3
KIF25
FOXN1
TBX10
CACNB4
POU3F4
FUT9
MAGI2
NLGN4Y
USH2A
ALOXE3
PRKAA2
KRT38
CYP2A7
KLRC3
POU4F2
ESRRB
ATF7IP
CDH9
NA
DLG3
TNP2
NR6A1
CABP2
POLQ
NA
RASSF8
NA
ZFP2
LPAL2
S100A5
PRMT8
CYP3A43
ATG10
MGC4859
CACNB2
NA
CYLC2
KRT33B
DPP6
KLRD1
LRP2BP
CRISP3
CSN3
F13B
DEFA6
PF4V1
LALBA
ADH1A
FGFR1
AIF1
GHRHR
FBLN1
FBLN1
RBPMS
TMEM8B
CD160
IL13
AVP
IL2
SNCB
GYPE
CHRNB3
NCR1
UPK2
PAX4
AKAP9
GUCY2D
S100G
CALCR
NA
SARDH
SRY
TCL6
KRT2
NA
SCGB1D1
NA
CYP2F1
NUDT13
NA
PAX8
GLRA3
GRPR
LCN1
PFKFB2
ZP2
RFPL1
KRT13
RFPL3
OCM2
MAML3
ANK3
IL5
CCL27
DNAH9
VPS45
GLRA1
ACRV1
DPT
ESRRG
GNRH1
OPRM1
ACRV1
GML
PROL1
NTN1
FOXI1
CES3
PTPN22
ACRV1
HMGA2
NA
TLL2
RFX2
GRM6
OPN1SW
NA
NA
TACR1
TACR1
CCR8
NA
NRG2
CAPN9
ST8SIA3
NA
NA
C9orf38
AURKA
ITGB6
ITGB6
ARHGAP6
COL21A1
NA
SEMA6C
PSG6
AVPR2
C10orf137
KIR2DS3
SEMA4F
PSG2
HNF1B
ZNF205-AS1
NA
EDDM3A
EDDM3A
CYP2C8
NA
FAT2
NA
NA
EPPK1
SIM2
NA
OSBPL7
IL9R
PRSS16
MMP16
MMP16
PTGER3
TRIM31
KCNB2
KIR2DL3
NA
TACR3
NA
KRT9
NA
IL1A
CAV3
KCNAB1
DRD4
ACVR1B
ACVR1B
FGFR2
ADAM22
ADAM22
NRG1
NA
ADAM22
FOXE1
NRG1
RAX
CNR1
BMP3
RAB9BP1
CHST3
SIGLEC8
NA
EFNA2
PSG1
GAS2L1
SRP72
C8orf17
PITX3
CDRT1
NA
NA
GAGE1
OR7A5
ABCB11
TH
BMP10
CSHL1
CSHL1
CSHL1
EVI5
PTPRH
PGR
GPR50
NA
RRH
XYLB
CABP1
ANXA13
PBOV1
ALX4
NA
NA
CSH2
CSH2
PPBPP2
TRPA1
ANK1
CSH1
CSH1
ERVH-4
GRK4
PCDH11X
LIMK1
CCR4
FGF5
NPY2R
DMC1
PCK1
MMP24
ESM1
URB1
PDE1A
KCNJ5
EDN3
GLP1R
IL17A
KCNJ5
GRAP2
PTN
SLC14A2
AMELX
PPEF2
RARB
TANC2
ELAVL2
HNF4A
CACNA1E
MECOM
AQP6
CLCN1
C3orf27
IGF1R
FGF8
PVRL1
RRAS2
GABRD
SCNN1D
GJC1
HIC1
ABCC9
GABRA4
GRM2
SOX21
CLDN6
KCNA1
ABCC6
ASB4
KRT33A
DRD5
LMX1B
PGM5
HOXA11
SLC6A7
NEUROG1
FOXD3
GFI1B
PCDHB11
OR7C2
OR2J2
OR7A17
MLLT4
FOXB1
PER2
OR10H3
OR5I1
PTCH1
GPR15
SSX5
RARB
SERPINA2P
KRTAP5-8
S1PR2
ANP32C
OR10H2
NA
KCNG2
HIST1H4G
GPR31
KCNA10
ABCC9
ABCC9
POU3F3
MC5R
NA
NA
MC2R
WNT1
ANP32D
SOX14
NA
SNCG
CNTF
GPR39
CD6
NTRK1
WNT4
APLP2
ANAPC5
THY1
CADM1
AQP1
RGS5
MBP
FAM107A
MCAM
MCAM
DDAH1
JAG1
CTGF
TSPAN6
TSPAN6
NR2F2
NR2F2
KRT6A
KRT6B
COMMD4
CBFA2T2
COL6A2
NDRG4
GPM6B
GPM6B
GPM6B
FERMT2
NA
TUSC3
PEG3
CRYAB
NFIB
ID4
DCN
KRT14
EPHX2
MALL
TM4SF1
SLC12A4
KIF2C
B4GALT2
THOC5
SPON1
APLP1
PTN
GPM6A
RBPMS
RBPMS
AMPD3
RARRES2
PLEKHB1
NA
AMOT
IGF1
CD34
NSG1
NSG1
GNAI1
CD200
PITX1
BMP7
PSG9
MXRA5
PNMA2
ACOX1
GATA3
GATA3
ADH1B
ADH1B
CTNND2
PDLIM3
GPR37
RGS12
TGFB1I1
PGF
TMEM47
PPP3CC
SERPINB3
SERPINB3
MAGI2
PSG6
NMNAT2
MFAP5
RRM2
SLC19A1
CORO2B
KRT16
NFIX
PTCH1
PTCH1
IL33
SLC9A3R2
CDT1
CHST3
DNM3
SOX10
SOX10
KLK2
KLK2
LPHN3
ADRA2A
APBA2
PKP3
RHOD
SMAD6
MYL1
TSPAN5
SPC25
TNNC1
NA
TGFB2
TGFB2
NRXN1
TM4SF4
MAGEA3
MAP2K7
FAP
CAMK2B
CYP2E1
CYP2E1
NRXN2
ASCL1
NA
ASCL1
ASCL1
GABBR2
ABCB1
SOCS1
GATA6
HPX
MYT1L
CALML3
CCNO
CARD10
DOHH
NA
KCNH2
NOS2
SLC12A5
SERPINC1
TPX2
PDE6G
UPK1B
UPK1B
AQP4
AQP4
AQP4
SEMA7A
ANXA9
IGFBP3
CYP4B1
ABCA2
ABCA2
FOXA2
CLCA1
SH2D1A
KCNJ15
B3GALT2
PRM2
RAB6B
SHOX2
ANXA10
ART3
ERCC4
DNASE1
C6
PDLIM3
CREM
SF1
KCNJ13
CACNB1
ATP8A1
CRYAA
DLGAP2
IRX5
ABCC8
ABCC8
WNT7A
MS4A3
KCNK2
POU5F1P3
RGS6
MAGEA10
MSMB
MAB21L2
MAB21L2
KLHL25
FGF5
FGF5
AGXT
SGCD
HECW1
NR5A1
BIRC5
RASSF9
TPO
OSBPL7
DNAH9
CAMK4
BRD8
SLC6A2
IFNG
MS4A1
GATA2
MTSS1
MTSS1
SCN2B
PCDHGA8
TPD52L1
SCTR
PLCB2
LGR5
NA
GRIN2C
KCNJ1
GRIN2B
NA
RORA
RHD
RHD
ALPPL2
CDC14A
NPY6R
FABP6
GATA1
GLUD2
IGHV5-78
NA
ABLIM1
LINC00588
MAGEA12
DLG5
GPR125
MAPK8
CLEC4M
MFAP3L
NAG18
NA
MAGEA11
FAM120A
CDH8
FETUB
FETUB
MSH4
SPAM1
TTLL5
ITSN2
NA
AKR1C4
CDK1
GBX2
GREB1
PCDHA2
NUDC
CYP4F8
TRIM10
NA
TNPO2
GRK4
CDH6
CDH6
NAA11
GNAT2
FUT2
CEACAM1
TTPA
RAP1GAP
HYAL1
SGCA
TACR1
CCIN
TNFSF11
PCLO
TNFRSF10D
GLRA3
PPY
MAPK8
NKX2-1
NA
PTPRR
SOAT2
MASP1
NRTN
KLRC4
SPPL2B
ZNF257
NA
PTGIS
ZC3H15
LDHAL6B
ITSN1
R3HDM1
NA
PAK7
PNLIPRP1
EMR3
CYP3A4
CALCA
CALCA
NPY2R
NPY2R
SLC4A4
SLC4A4
ARHGEF12
CDC14A
CDC14A
IL5RA
ONECUT1
EPB42
EPHB1
HGF
GRB7
GRIN1
MEG3
MASP2
TIMM8A
TTLL5
SLC16A7
POSTN
SLC6A5
TRPC3
CENPA
PTPRS
NA
ARNT
PTGER3
PDE4D
MFAP3L
TNFRSF25
ELK1
SCN11A
WISP3
SARDH
SSX2IP
ZEB1
RAB11FIP5
EFS
NA
TRO
ITIH1
NA
POU5F1P4
AQP4
LPAL2
CDH20
NA
YES1
NA
PHLPP1
NA
SLC1A7
NA
ERBB2
BLK
PDX1
GRM1
PCDH7
COL4A6
AFF2
MAST4
ADRA1D
GYG2
NA
ASAH1
EGFR
LAMA4
TRIM29
GCNT2
NKX2-1
FGF18
CHRNA1
KCNH6
KCNH6
NA
NA
DYRK1A
NEK2
MARK2
MAP3K13
PLK4
CNGB1
SUPT3H
AURKC
JAK3
JAK3
SLC9A2
ESR2
ESR2
ESR2
GRIN1
EDA
EDA
EDA
EDA
CASP2
NA
P2RX6
GH1
TNFSF11
THPO
THPO
COL3A1
EPHA3
GCK
PPP1R3A
PDE10A
CCKAR
NA
USH1C
AAK1
NA
CD84
TP63
TP63
DBT
FSHR
CNTN1
SH2D1A
SH2D1A
NA
TADA3
PROP1
ABCB11
GALR2
NA
CYP4A11
ESR1
ADAM7
ADAM7
CHRD
GPR68
PYY
RHAG
NA
GAD2
PTGER3
GPR4
TBX1
TBX1
TCEAL2
CYP2A6
ALB
KCND3
FCAR
FCAR
FCAR
EZH1
WISP1
RAE1
NA
HFE
MCAM
POU4F1
CDC14B
SLC15A1
LRIT1
OPRM1
ITPR2
SERPINB13
SERPINB13
PCDHA2
MAP2K5
MYCN
NA
NA
N4BP2L1
PATZ1
KIR2DL2
FGFR2
FGFR2
PADI4
TRPM3
METTL7A
NA
KCNJ13
NA
TYRO3
NA
NA
RGSL1
RGS6
KCNJ4
NA
NA
CSPG4P1Y
TBL1Y
FUT6
NFIB
NFIB
CXCR6
RAB36
COL4A6
HTR2C
SLCO1A2
SLCO1A2
FGF18
KCNQ2
ADRA1A
SLC4A4
PDC
NKX3-1
NKX3-1
CDK14
MTMR3
GH2
CRHR2
IL5RA
IL5RA
BMP4
GNRHR
GNRHR
NFKB2
PDGFRA
DYRK1A
GHRHR
GHRHR
HPGD
EGFR
APAF1
ALAS2
SH3GL3
NA
IGF1
PIK3R3
NPAT
ATP2B2
CHRNA3
CACNA1C
CATR1
TRPC1
ETV4
HAP1
NA
EGFR
ERVH-6
ALDOAP2
ALPI
ESR1
IGHG1
NA
NA
NA
NA
NA
NA
NA
NA
NA
LBP
NA
PRDX2
GPR135
SSX3
GABBR2
PDLIM5
UGT2B28
NCALD
KIR3DL1
TMPRSS2
NA
MGC2889
FMO2
SSX3
SFTPC
SP2
PTN
CELA3A
CSH1
ICA1
PSG3
PRG2
NA
RLN1
PTHLH
PNLIPRP2
TREX2
MLXIP
MLL2
PCDHA6
CCNE2
FCAR
PDE4C
SORBS1
GYPA
GYPA
KCND3
GPER
CACNA1I
TP63
NA
PCDHA5
TNFRSF25
SLC24A1
CEACAM7
CD28
CD28
PCDHA10
NA
PCDHA3
PCDHGA10
NA
NA
PCDHGA3
IGLJ3
CIITA
PTGIS
CD6
DCN
CRHR1
EPHB1
YME1L1
MPL
SERPINB4
PARD6B
IGK@
NA
MERTK
ZNF471
NOLC1
IGFBP5
IGFBP5
COL4A2
COL4A1
PXDN
MKI67
MKI67
ATP9A
COL6A1
MTUS1
RBFOX2
ATXN7L3B
MCM4
PBX1
AK2
NA
PTGDS
NA
UBE3A
EPB41L1
SULF1
CLIP3
GPRC5A
SPRED2
ACAP2
COL5A1
COL5A1
H2AFX
H2AFX
LCN2
CAP2
SPRY1
PRKAR1B
TMEM259
RRAS2
TBL2
MFAP4
DLG3
DLG3
ZEB1
OLFM4
OBSL1
OBSL1
DAAM2
SORT1
JAM3
NCAM1
LRP4
APOE
APOE
GADD45GIP1
LYPD1
NA
PDZRN3
COL6A1
COL6A1
KIAA1199
GPR116
APBB2
APBB2
AHNAK2
ANGPTL2
FANCI
NA
NFIB
NFIB
CREB3L1
MYH10
DPT
CAMK2A
COL4A5
OLFM1
C2orf72
HOXA10
HOXA10
NA
SEMA5A
MMP24
MOCS1
ASTN1
TNNT1
ADCY2
ADCY2
PDE8B
DMWD
KIAA1467
KRT4
ADCY1
SVEP1
FBXL7
SARM1
CAMK2B
ZFP36L1
ZFP36L1
TMEM30B
MPDZ
SHANK2
SHANK2
CLIC5
PAPPA2
TP73-AS1
YAP1
NR2F6
PTPRD
CA5BP1
PPFIA3
NA
MST1L
TMEM246
MLC1
ADAM22
STON1
TBX2
APBB2
TUSC3
KIAA0895
BICC1
CNR1
NFASC
SPDEF
TRADD
FAM149B1
RND2
MAP2K2
COL2A1
RRBP1
LPPR4
CREB3L1
AKAP13
NA
NSG1
ING2
PCLO
ZNF467
SMAD6
CREBZF
PDCD2
CTDSPL
MMP11
AQP5
GUK1
DHODH
LOX
ZNF500
PAMR1
FAM134B
SLC1A1
SOX4
NA
TMEM151B
KRT6B
PON3
DLX5
GLB1L2
CACNB2
SOX2
IDUA
TCF3
ATRNL1
HSF1
MFAP5
KSR1
KSR1
IRF2BP1
PPP1R2
PPP1R37
MYOZ2
PENK
SPRR1A
PURA
MET
TCF3
SNTB2
MET
NA
FLOT1
OLIG2
OLIG2
L3MBTL1
MRPS12
NA
HOXA5
GRIK2
PRPH
NA
PNPLA2
NA
DCBLD2
SERPINA4
LGR5
TRIM3
THSD7A
RBFOX2
RQCD1
NA
IGFBP7
TBC1D30
SPTBN1
GNAL
C1orf95
MAP3K9
OBSL1
CADM3
DOHH
FAM169A
MYOZ3
TAF6L
NA
HMG20B
TSPAN5
ADAMTSL3
MTSS1L
CDK13
PAK7
SPON1
TWF1
TBC1D1
SOCS7
GRIP1
DGCR6L
DDX28
PTPRD
FUT9
CGGBP1
ERBB4
TSR3
NA
GNAL
CTTN
NA
PLXDC1
MYBPC1
FUT3
RPS8
PAWR
RAP2A
SOCS3
OPCML
SRRT
KIAA1211L
CLDN18
ARID4B
MROH7
MYRIP
PLCE1
CDK6
LOC284244
HS6ST1
SOX2
CTDSPL
PRODH
PACRG
NA
CARD10
FERMT2
LARP4B
GRM5
XIST
GNG7
DNAH17
GGA2
CYP3A5
PAWR
NA
MAGEA4
ATP10A
ITGA8
CADM4
MAPRE3
MED12
NDRG2
KIAA0485
DPYSL4
GJC2
MUC5AC
SYNM
HGD
C21orf2
FOXA2
GP2
GP2
ALOX12P2
AP1G2
FP588
EDIL3
C1QL1
DDC
TACR2
SNTB2
C1orf105
SMARCA4
RASGRP2
NA
NA
TFPI
LOC441601
UNC93A
MUC5AC
HMX1
SFTPC
NA
SLC5A12
PTGER1
IRGC
MBD2
KRT4
SLC7A4
GYPB
TRPM1
TAT
NA
FETUB
CT62
CYP2C9
CYP2C9
ALDOB
ALDOB
AMBP
ATP1A3
HSPA12A
FBXL2
ELL2
ETS1
TFAP2B
NA
HOXA2
TRAF3IP1
LSAMP
LBP
NA
GJA5
FSHB
SGCD
CACNG2
NHLH2
ASIP
GPR135
FHL1
GPR182
MCM3AP
OR1E1
RLN2
FOXC2
HES2
TSHB
EPB41
CMA1
HIST1H1B
SLURP1
RGS6
SSTR4
PTTG2
GPR12
NA
PCDHGC3
NA
FGF3
AZU1
KRT36
MAP1B
COL8A1
FGF12
KLHL4
CLDN8
IVL
TPH1
NA
HOXD11
TSPAN2
PAK3
EYA1
CYP11B1
MAGEA6
GPR3
NA
CRHR1
GYS2
UPK1A
MINK1
EPX
SOX3
CALCB
COL4A3
NA
HIST1H2AK
NA
GPX5
NA
DRD1
GPR6
ITGA1
NUP188
INADL
ANKRD36
SBSPON
PLCH1
PLAC4
ZNF423
ATP6V1G2
HSPB6
KIAA1549L
TOX3
NA
CTTN
DDN
KIAA1456
ATP2C2
CDH6
RIMBP2
FAM5B
ZNF204P
FAM155A
AASS
PAR5
ALB
NA
HNF4A
NA
FSTL4
SLC9A7
NA
NA
DOT1L
ZSWIM8-AS1
RIF1
PKP4
CALD1
MCF2
N4BP2L1
FAM149A
NA
NA
ZNF780B
ZKSCAN1
SYT2
RASGRF1
APOM
FAM13C
ZNF362
KCNMA1
ZNF484
SPTAN1
OBSL1
SLITRK5
KIDINS220
LRCH1
MLLT4
PHLPP2
NA
NCAM1
TMPRSS6
AAK1
ACTL8
MTUS2
GRIK5
MAP3K9
PPFIA4
POSTN
EXT1
GAB1
RAB11FIP3
BRSK2
KIAA1731
NRXN3
CCZ1B
NTRK3
TM4SF1
TM4SF1
IGLV6-57
IGLC1
NA
DOCK9
BMP6
CELF3
TRIM58
ZNF280B
FRMPD4
NA
NA
METTL10
NA
SC5DL
PHF8
PTPRF
NR2F2
MYO1B
COL3A1
NA
IBTK
SPICE1
CAPZB
ADTRP
DPY19L1P1
CYP2C18
NRIP2
N4BP2L2-IT2
TTC22
MCF2L2
NTRK3
NA
MYO16
ZNF550
NA
NA
PIK3C2G
IQCK
IQCK
NA
KAZN
NA
NOP14-AS1
CXorf27
NA
CNTNAP2
NA
MYB
ULK2
RALGAPA1
NA
IGSF9B
NA
FMO6P
NA
DAPK2
STK24
PMS2P4
GUSBP11
NA
CALD1
CALD1
NA
GUSBP11
NA
DOPEY2
GPR17
EXPH5
NHLH2
LOC100129973
NA
ANO3
NA
LARP7
EMC3
NA
NA
RCAN1
ARHGAP33
CADM4
NA
EMX1
SLC8A2
TNN
SLC12A3
NA
PPFIA3
ANAPC13
NA
SMARCA1
LOC441204
SYCE1L
DCLK1
NA
XRCC6
ZNF674
NA
NA
ZNF549
NA
NA
RUNDC3B
C19orf26
PAK4
NA
EFR3B
NA
MYH15
CD8B
NA
MED24
ADCY1
DNAH6
CCDC88C
NA
NA
BTBD18
NA
POU2F3
TDRD12
NA
NA
NA
NA
NA
TPSAB1
NA
MAP1A
PIK3C3
GPR98
NA
NA
NA
ASTN2
PARVA
LOC100131510
MARCH6
BTG3
ZCCHC14
NA
SNTB1
DPY19L1
TSHR
TSHR
LOX
NA
NA
AFF1
NA
NA
ABCA12
NA
NA
NA
NA
NA
KIAA0509
PRPS1L1
FAM182B
PTCRA
NA
SNX29
NA
SPINT3
ANKRD10-IT1
BUB1
BUB1
MARCH6
NA
LAMB4
PYGO1
STXBP5L
PYGO1
ZNF391
NA
KHDRBS2
LARGE
NA
NA
NA
LARGE
PSMD5
TSC22D2
SRGAP3
GPLD1
NA
ABCC6
TTC39A
MST1L
AREG
NA
NA
NA
NA
NA
ACVR2B-AS1
NA
NA
ERV9-1
NA
ALG1L2
TCF12
NA
TSC2
NA
NA
NEUROG2
NA
CEP41
SH2D3C
TBC1D2B
NA
NA
SDHD
BCAT2
GRIK2
LMAN2
SLC26A3
GSDMB
MBNL1
EPHA5
HLA-DRB4
NA
BRF1
LOC440792
KIAA1654
LOC440792
LOC100506070
RASGRF1
SHBG
NA
CFTR
CFTR
FLG
PPP5C
WEE1
NA
FBN2
IGHG1
NA
VGLL1
IZUMO4
KCNV1
NA
NA
NA
SIK2
NA
LOC730227
PRKDC
NA
NA
NA
YME1L1
RET
SUCLG2
THBS1
INSRR
ACTA2
NA
AJAP1
AJAP1
MTMR7
MYH7B
YME1L1
TRAV8-3
NA
NA
CXorf57
NA
PLXNB1
KLK10
NA
DST
NA
NA
SERPINB13
NUDT7
NA
PSG3
MYT1
NA
NA
SCARB1
NA
DNAH2
HERC2P3
SCAPER
MECOM
NA
NCLN
SYT12
SYT12
NA
NA
PLA2G5
NA
ITGB1
ITGB1
NA
SKIL
PTGDR
NA
NA
NA
NA
ATP2B3
GNAO1
NA
GULP1
SPTBN1
NA
LINC00837
MAGEC2
NA
NA
NA
KIAA1661
NA
TBC1D2B
UBE2D1
NA
SLC5A4
NA
NA
LOC100130331
NA
HCG4B
NA
DLG1
NA
CDRT1
NA
CDRT1
TNC
SLC39A9
FUT3
SLC39A9
NA
KDM4B
DNM2
CYP2C9
SEMG2
ZNF280A
GABRA2
RHOBTB3
NA
NA
PDGFB
CYP2C19
HBBP1
NA
NA
ANKRD34C
EPM2A
FAM205B
SV2C
NA
NA
NRXN1
NA
HTR7P1
PHLDB1
LOC145678
PP13
NA
ABI2
EXOSC2
NA
NA
NA
ATP9A
NA
FRMD4B
NA
IQCK
NA
NA
NA
NA
NA
NA
NA
NA
RECK
NA
NA
SBNO1
LRRN2
NA
NA
LRRN2
NA
NA
NA
SYNJ2
RIMS1
FUT9
MYCNOS
NA
ITGB1
NA
FABP7
NA
HERC2P4
ATF7IP
NA
COMT
MAP2K7
NA
NEK1
NA
RBFOX2
SLIT3
PLCL2
HDAC6
NA
FGB
GRM8
SERPINB13
LOC100506699
NGDN
MYH7
NA
SYDE1
BUB1
BUB1
DICER1
NA
NA
NA
ZNF440
NA
NA
DGKB
OVOL3
ATP2B3
CRISP1
NA
ITGA7
POU6F1
CYP2A7P1
NA
CYP2A7P1
GNRHR
NA
NPHP4
ZNF10
NA
PCDHGA3
NA
PCDHB17
SNX1
MUC7
KAT6A
AFF2
COL4A3
NA
NA
TAPT1
NA
NA
LCAT
NA
C10orf12
NA
FBXL18
NA
SP3P
ATXN8OS
NA
OR2B2
NA
NA
NA
DNAH3
NA
CD4
NA
SLC28A2
MAP2K5
PIK3R4
NA
NA
NA
NA
PRDM2
NA
NA
ZNF287
TRMT1
LOC100288594
NA
LOC100288594
NA
NA
PTGDR2
NA
ZNF682
LOC441666
PRSS2
NA
NA
OR7E91P
NA
ZNF79
TPSAB1
NA
TRPM3
IGHM
KIR3DX1
NA
ISG20L2
NA
DCT
NA
PROSC
OR2B6
NA
NA
NA
NA
NA
OR7E19P
ATXN3L
YME1L1
NA
NA
RBMY2FP
NA
CHI3L1
TBC1D22B
PRR14L
IGLC1
NA
CKAP2
NA
FOXL1
NA
NA
NA
NA
FZD8
GNAT3
MAGEC3
FAM186A
SLC22A6
DKFZP434A062
SLC6A2
NA
HTR3A
NA
NA
GTPBP10
LAMB4
NA
SRRM2
PLCH1
NA
NA
SRPX2
NA
NA
DSCC1
RREB1
RREB1
GAD2
DR1
ATXN3
MYO7B
CYP2C9
NA
LOC93432
ECRP
NA
MYT1L
NA
ENOX2
NA
ANKRD36BP2
NA
TNKS
PRODH2
TRIO
TRIO
C1orf68
NA
NA
CKAP2
NA
ZNF287
NA
SUPT20H
LINC00302
NA
VENTXP1
NA
DCLK2
VENTXP1
STK38
NA
NA
NA
TM6SF2
NA
NA
NA
NA
NA
NA
APBB2
APBB2
PIK3R4
NA
NA
NA
HRASLS2
NA
NA
MAP2K5
NA
NA
TTC38
NA
USP53
CYLC1
NA
KIAA1751
NA
NA
FAM224A
NA
NA
NA
NA
NA
NA
NA
KIAA1751
MIR622
CYLC1
KRTAP4-7
NA
NA
OR2H1
OR2J2
NA
MPL
MLLT10P1
GYPB
EPHA5
LOC92249
LAMA2
ZC3H7B
NA
NA
NA
NA
IGLJ3
NA
GDF11
HNRNPU
IL23A
GDF11
NA
NA
COL14A1
NA
PDE1C
ZDHHC17
IL17A
LOC100505498
HAB1
PTPN12
CHRNA4
NA
IGHG1
GABRG3
COL4A3
CHRNA4
RRP12
HIC2
CDC25C
DLGAP2
KRT35
NA
MAU2
MAU2
HNF1A
NA
LINC00302
NA
HLA-DOA
FCGR1A
WT1
USP22
NRCAM
ITGA2B
GAP43
RGS7
NA
IRF4
GART
RUNX2
MKRN2
EPOR
HTR3A
ADAM5
MCF2
LDLR
CDC25C
NA
AZGP1P1
NA
OSBPL10
NA
RARB
CYB5A
NA
NA
NTRK3
NA
NA
NPTXR
RDH11
PLEKHG3
NA
NA
ETV1
NA
GNAS
MUC7
NA
DMPK
YME1L1
YME1L1
MLL4
MTHFR
HOXD3
NA
NA
NA
CHRNB3
C1orf68
NCR1
ADAM3A
NA
RNASE1
PCLO
ZSCAN12
NA
LDLR
NA
MUC4
PDGFB
MKRN7P
CXCR3
TNKS
NA
NA
NA
NA
VDAC1
JRK
TRAT1
TNK1
EDN3
PTGER4P2-CDK2AP2P2
TSPY1
TSPY1
ESR1
NA
NA
APC2
UGT2B15
PTPRB
RARG
NA
NA
LDLR
ZNF259P1
MUC5AC
NA
RASAL2
NA
SLC6A2
NA
LOC100287387
NA
IGLV1-44
ASB4
EZR
MAST1
ALDOB
NA
NA
NA
EPAG
SLC7A8
CHD5
NA
NA
NA
NA
NA
NA
CELSR1
RAB7A
RAB7A
DYRK1B
NA
SERPINB13
GABRA5
NA
MAN1A2
NA
SERHL2
NA
TRPC6
NA
NA
RPS14
OR2F2
SHMT1
NA
NA
NA
NA
CYP4A22
NA
ATXN3
HLA-DRB6
KRT3
IL23A
DISC1
FLJ11292
FLJ11292
NA
NA
NA
NCAM1
NA
NA
NA
NA
NA
NA
TARP
NA
NA
CAPN6
NA
NA
YME1L1
COL2A1
NA
NA
AGRN
RREB1
NA
POLR2A
MS4A1
POLR2A
PIWIL2
CD22
NA
NA
MC2R
NA
COL10A1
NA
CYBB
MC2R
NA
NA
NA
NA
NA
NA
NA
NA
TNP2
MYRF
NCKAP1
NA
NA
PIP5K1B
NA
FOLH1
PMS2P3
CALCA
NA
TIAL1
NA
CRX
NA
HAL
KCNV2
OLFML1
CLCA2
NA
FAM49B
NA
NA
OR7E14P
CYP2C9
CALCA
FAM5C
CLOCK
CPS1
GRIA3
TGM4
TGM4
EDDM3A
NA
NA
SOS2
NA
NA
PAH
NEBL
NA
ZSWIM1
ZCCHC11
ATP6V0A2
EIF4G2
NA
NA
NA
SLC6A2
CLIC5
URB1
POLG
NA
NA
GPR135
RNF40
NA
NA
MAU2
MYH14
AKAP6
NA
ZBTB7C
NA
WNT7B
PTPN1
ADCY2
ENOSF1
NA
NA
NA
NA
CNPY4
PRKD1
TEK
NA
PARVA
CXCL14
WRNIP1
KXD1
CDC42EP4
CENPT
EPS8L2
RAB25
STMN3
AP1M2
SLC25A10
NUP50
RGS5
KIF4A
DNMT3A
NDUFA4L2
C8orf4
NRN1
LARP6
RAPGEFL1
SLC22A17
S100A14
SYBU
SEZ6L2
OGN
PACSIN3
KIF20A
ANO1
ORAI2
C14orf132
PNMAL1
TMEM132A
HEY1
FNDC4
PPP1R13L
ATAT1
CERS4
EHD3
PYCRL
HOXC10
KRT23
MYO5C
SLC25A37
FHOD3
CEP70
LZTS1
PKNOX2
TINAGL1
ZNF839
ASPN
PID1
RCN3
KLHL41
IL20RA
ESRP1
PRR15L
CROCCP3
DUSP26
PBK
THSD4
RASL12
LIPG
SEMA4G
SCUBE2
CCNJL
TMEM100
SCRN3
PAQR6
FKBP10
FLRT3
SUV39H2
RNF128
CCNK
OGDHL
KCNMB4
CNTNAP2
PDGFD
FBXO2
KIF15
AK5
SYNDIG1
KLHDC8A
EHMT1
CXorf57
CAMKV
RPRM
GRHL2
SUSD4
BPNT1
EPS8L3
LAMC3
TTYH1
SULT4A1
FAT4
GPR137
EVC
EMCN
NKAIN1
RAI2
EGFL6
C7orf63
PAK6
CA14
APOA2
DYNC2H1
C1orf116
WFDC1
NEIL3
TMEM40
MYOZ1
SNCAIP
SH2D3A
TRPV4
B3GAT1
ELOVL4
CDKN1C
DLL3
NEK11
RAB26
SOX18
SLC35G2
CADPS2
WDR59
TMEM143
ZNF3
ARHGEF28
ACSS3
DIRAS2
PEX5L
LRP1B
CASQ1
DPPA4
CXorf36
C7orf10
ATP8A2
BEND5
HPCAL4
TMEM35
STK32B
KREMEN2
PLAC1
SH3TC2
NA
CACNA2D3
NA
LPPR1
TFCP2L1
PCDH9
RNF186
VASH2
PRR7
HEY2
FN3K
DPF3
FZD10
VTCN1
SMPX
NOX4
ZFHX4
ZNF771
ZNF771
ZNF771
MTL5
NPR3
NPR3
NBLA00301
AGMAT
VPS53
SLC6A14
THNSL1
ANGPTL3
SCLY
SLC6A16
LIN28A
CYP26B1
ITGB1BP2
HOXC13
PRDM8
ZBED2
TCL6
TCL6
AICDA
C1orf116
CHODL
FLJ13197
COLEC11
C17orf53
TTLL7
LHX6
MAGEL2
BHMT2
CYP2C8
FRS3
MMP28
ASPM
TRIM45
POPDC3
SLC27A6
ADAMTS5
GPR87
MYL7
MYH14
UGT2A3
LRRC2
TIAM2
GBA3
TMEM74B
ACE2
ST7L
TXLNG
ARSJ
OLAH
HS3ST3A1
ERVMER34-1
ANKS1B
E2F8
SOX17
ZNF750
PADI4
AUNIP
CYP2C9
XPNPEP3
ZNF334
TBR1
CLCA4
ACVR2B
ELOVL2
STYK1
OTUD7B
CPED1
LYVE1
MFI2
NEUROD6
ZNF287
MAGEC2
GSTCD
NA
TNMD
TUBA8
CDHR5
PPP1R14D
HELLS
BCMO1
CRNN
ANTXR1
HYDIN
SLC22A11
NA
FOXL2
RTDR1
NPC1L1
TF
ANO2
STAB2
KCNN2
ZNF385D
EPB41L4A
EPB41L4A
DNAI1
NA
SLC7A9
CRYBA2
DNMT3L
HAPLN2
MAP9
ALDH8A1
DST
EFCAB1
LGALS14
EPB41L4B
FBXO40
CNNM1
NA
CASC1
TMEM156
FHL5
LRRC8E
TMPRSS3
CCDC68
SLC25A23
NANOG
SPTBN4
CDHR2
JPH3
GKN1
NSUN7
MUC16
BMP8A
TPTE
TSHZ2
ZNF215
C8orf44
SPATA6L
LRRC37A4P
RBM12B-AS1
HAO1
IRX4
TRPM8
CDH4
AP4E1
PPP1R17
SCD5
NA
PDPR
ZBTB44
LINC00312
CASC5
HYAL4
ZNF286A
PLEKHH3
SMAD5-AS1
ZBBX
RNF17
EFCAB6
BNC2
IL17B
IQCA1
RERGL
CXXC4
KDM4D
TRIM17
SLC12A1
MTMR10
ADAMTS9
MYO15A
AIM1L
CATSPERB
DEPDC1
RGS3
CCDC102B
PDZD3
CD244
TTC22
FAM83E
NA
NPAS3
LRAT
EPN3
LINC00472
CYP46A1
PAQR5
GP6
RALGPS2
PDE7B
LRRTM4
SMG6
KLHL29
CCRL1
FAM86C1
MCF2L-AS1
CORIN
ARPP21
FLJ11235
ALLC
LRRC19
KIAA0125
FSCN3
DNASE2B
ARHGAP28
ARHGAP28
ABCG5
JPH2
FER1L4
CCDC81
AGBL2
EBF2
LGSN
FGF20
DNAJA4
VPS13B
TP53AIP1
GPR97
SNTG1
TGFB2
TGFB2
CAMSAP1
SLC39A2
CALML5
NA
UBASH3A
LMAN1L
BTNL8
UBQLN3
PLA2G2D
NA
C20orf195
NDST3
FAM110D
TMPRSS11E
PRRG3
SLC30A10
C19orf80
LGALS13
VAX2
HRH3
KCNK12
NA
SLCO1C1
PCNXL2
CSRNP3
TRPM3
ARL14
COPE
MYCT1
SLC25A21
APOL5
HAND2
SIRPG
SERINC2
SERINC2
CLEC1B
ACTL7B
FNDC8
SLC13A1
KERA
C9orf53
GUCY1B2
CCT8L2
RBM26
RHBG
DLC1
NA
DUSP21
ABI3BP
NUP62CL
CRB1
EFHC2
EPB41L4B
MRPL20
VNN3
NA
NA
TRIM48
NA
TTC40
KCNK15
MMP26
MLL
PKDREJ
NA
SLC17A6
PACS1
EN1
IKZF2
RETN
PRDM11
KLK14
SEMA6D
NA
FLJ22184
HKDC1
CHD9
BCAS4
EFHC2
CCDC40
OGT
PDZRN4
CARD14
NA
FTCD
DAB1
NA
SYTL2
ZNF384
ZNF532
ZCWPW1
CHD7
CRCT1
ELF5
SERPINA10
CST8
CHIA
PSORS1C2
DNAI2
FAM124B
CBLC
NXPE4
ADARB2
AGBL3
MCM10
ZIM2
PPY2
NAA16
LINC00474
HEYL
IL1RAPL1
LUZP4
NA
USP49
NA
PPP4R4
PNPLA3
NA
NODAL
CCDC82
NA
KIF2A
NA
LINC00216
IKZF1
ADAMTS7
FOXRED2
ZNF556
PRDM14
NA
ADAMTS20
HEXA-AS1
SLC5A7
CWH43
KCNK10
NA
NA
PREX2
SLC26A1
SLC19A3
LINC00652
C10orf68
LOC51145
ARMC9
SLC52A1
EDDM3B
HSPA12A
BTG4
NA
WDR78
BPESC1
PLA2G3
DEC1
MMP27
UTS2
UTS2
SLC38A4
NA
PRDM5
GREM2
GCM2
HAO2
KCNH4
STAMBPL1
TP73
GNG13
HBQ1
PRG3
HHLA2
SLC30A6
LPAR3
TRPC4
TRPC4
NA
GALR1
NA
KIRREL
NA
FLJ11292
B3GALT1
IMPG2
GCNT4
ZNF407
NA
AHI1
DCAF13
TCEB3B
ACOXL
OBP2A
LOC79999
NA
FOXN3-AS2
GTDC1
NA
PURG
SLC24A2
SLC7A10
UBA6
NA
NA
NA
NA
NA
NA
NA
NA
PRO2012
NA
GABRQ
CCDC177
CA10
USP29
FBXL18
NA
NA
NA
GFM1
FRAS1
NYNRIN
NA
NA
NA
WDR96
NA
PRDM16
SMIM2
NA
PGLYRP4
CTAGE1
ULK4
NA
RSPH6A
NA
IL25
KRTAP9-9
KRTAP1-1
EPB41L5
KRTAP1-3
ST6GALNAC5
SPACA1
GPR63
STXBP6
SHCBP1L
DIAPH3
AGXT2L1
SIRT5
TCF7L1
TDRD1
SLC2A10
SCRT1
ARHGAP24
APOLD1
TMPRSS5
RNF17
TEX13B
SLC25A31
NA
CAPN10
NA
MARK1
NMRK2
RXFP3
KIAA1967
GSN-AS1
NCR2
NA
PPP1R9A
NOX3
INSL5
IKZF3
KCNE2
NA
NIPSNAP3B
NA
SLC22A17
CHRNA9
LOC100506571
WNT16
AMBN
LENEP
NA
ARHGEF38
NA
VSX1
NA
A4GNT
CLDN18
CLDN18
NA
NA
NA
NA
WWOX
MEPE
NA
NA
CABP5
ASCL3
IL22
CCDC70
PRDM13
HRH4
USH1C
NA
C3orf36
MIA2
BAIAP2L2
NA
NA
MROH9
LOC100507388
STAG3L1
CHAT
SCT
ERVK3-2
NA
RBFOX1
SCYL2
C1orf56
DCAKD
ASIC4
FAM135A
BACH2
STMN4
OSBP2
HMGN5
NA
GSG1
PITPNM3
NA
IL21
C1orf21
RNF208
NA
HOXB8
GDAP1
RUNX2
RUNX2
MZB1
GPR22
DLX6
PTCH2
SLC22A8
GPR173
NPAP1
VWA7
KLF15
PCDHB1
UGT1A8
NA
KCNIP1
FGF14
GLP2R
GDF9
PCDHB6
NEUROD4
PCDHB8
KCNIP2
ULBP1
TAS2R1
NA
CLDN17
OR52A1
CHRM2
BMP15
FOXP3
ADAM29
OR10C1
CDX4
NA
C6orf25
OR12D2
OR10J1
CHRM5
NPPC
HTR1A
NA
OR3A1
MCHR1
P2RX2
CHRM4
NPBWR2
GDNF
GHSR
OMP
GRID2
MLNR
MOS
MTNR1A
NA
P2RX2
FGF16
OR1G1
FGF17
RBPJL
NA
NA
UCP1
OR1A1
PLA2G2E
TAS2R14
TAS2R4
TAAR3
TAAR2
TAS2R13
TAS2R7
TAS2R10
MYO3A
INSL6
NA
PCDHB3
HOXD12
VN1R1
DEFB126
NA
PLA2G2F
S1PR5
NA
NA
OR51E2
OR3A3
TEX13A
OR12D3
TEX12
RBBP9
GSC2
MC3R
PRLH
TAS2R16
ADAM30
TEX15
OR2W1
G6PC2
WNT3
TAS2R3
TAAR5
OR2C1
TAS2R9
OR6A2
P2RY4
PARD3
PLVAP
FAM162A
PRPF18
CDC14B
CACNG4
FAM64A
WNT6
LRTM1
NA
TAF9B
BCAN
TCL6
ZNF506
TRIM10
GLYR1
DDX4
MARC2
NA
SLC45A2
EPS8L1
MYL10
SLC22A7
HRH3
CHRD
ABHD6
PCDHGB6
STRA6
ACSBG2
LZTS1
LZTS1
LZTS1
XIST
COL5A2
GPATCH4
DOCK6
DOCK6
NTRK2
NTRK2
GPR124
PKP1
MIER2
PAIP2B
KIAA1324
MECOM
DENND2A
DENND2A
ETV1
ETV1
SYN1
KLHL22
EMX2
NXPH4
ZNF771
HDGFRP3
TSR3
CLTB
DOCK6
GNG3
FKBP8
COL9A1
NA
KIF18B
RBP4
NA
E2F5
TAF6L
PPIEL
ZNF335
COL4A3
PKLR
ERG
SIRT5
ZBTB7A
GLYAT
FAM174B
MIR1204
C16orf71
NA
NA
NA
CYP2E1
PRND
ADCK2
ARHGEF26
HIF3A
HIF3A
CC2D1A
KIF17
MYEF2
ADAMTS1
C9orf16
NA
NA
NA
NA
SCAND2P
NA
NA
NA
AMBRA1
C2orf43
FAM66D
LOC389906
NA
FAM182B
SLC38A7
RPL23AP53
DBNDD1
ASAP3
KLK5
NA
SIRT4
NA
POM121L9P
PRX
ACE2
SPO11
KIAA1609
MUC5B
ZDHHC8P1
NA
NA
NA
FAM149A
CADM4
NA
NA
NA
NA
LOC100507009
NA
NA
NA
EGOT
NA
NA
NA
NA
NA
NA
NA
NA
LAMA1
MAST4
KDSR
TUBBP5
AGFG2
NA
NA
NA
NA
NA
PARVA
LIMA1
NA
ADAMTS1
REPIN1
FAF1
INF2
ZNF395
EPS8L2
ANLN
PLBD1
BAIAP2L1
NA
DTL
AXIN2
SLC25A15
MUC13
VWA1
VWA1
TMEM62
MYEF2
MYEF2
MAGOHB
GMIP
SMOC1
DPYSL5
PRTFDC1
CCDC85C
MMRN2
KLHL41
IL20RA
GNG12
THSD4
KCNMB4
AK5
ZNF219
KLHDC8A
OTUB2
EMCN
CCDC113
TMEM40
TMEM38A
ZFP64
TMC5
PEX5L
CXorf36
BANK1
RAB9B
TRDN
HEY2
DCDC2
DCDC2
CPLX3
MORN1
SULT1E1
USP46
OLAH
NXF3
ANKEF1
GPR83
DEPDC1
CNGB3
SERINC2
MCM10
IL1RAPL1
USP49
PRO2214
NA
SLC5A7
B3GALT1
NA
VSX1
IL22
FARSB
AIF1L
SFRP2
C1orf21
PTPN23
TMEM98
CGN
SMOC2
NA
NTN4
BOK
MTIF3
PDE7A
ABI3BP
EPB41L4B
OSBP2
NA
WHSC1
MRPL47
SERGEF
CPLX1
FBXO44
TMEM108
TMEM108
CA10
TMEFF2
NEK6
MZB1
MCM10
C1QTNF6
HHATL
KIAA1549
MALAT1
APOB
ZNF577
AMN
AADAT
TMEM133
KIAA1683
GARNL3
SLC25A18
ROPN1L
SEMA5B
LNX1
MMP16
FMN2
PNMA3
C2orf40
PCDHB5
NA
NA
RASD2
ZIC2
CRYGS
FGFRL1
AS3MT
CELF4
CELF4
HEMGN
RFX4
NA
INADL
PRPF18
LY6K
RGS22
SLC25A36
CNDP1
DMRT2
C22orf23
C1QTNF4
WNT10A
BRSK2
ACRBP
SPINK7
LINC00852
KCNH3
GPC6
MYCBPAP
SLC23A1
MGARP
CHST9
PADI1
C1QTNF2
TLR10
CFC1
NA
C2orf88
KIRREL2
FGF19
NA
DTNBP1
NIPSNAP3B
SSR4P1
MRI1
HHIP
FANCI
CHST6
GTPBP2
ARMC4
NA
IGSF1
KLHL1
PRND
CEP95
LRRIQ1
RBP5
SUSD4
SUSD4
KCNMB2
TNFRSF19
TKTL2
OTP
FGFBP2
SPATA9
SPATA9
SCARA3
ADAMTS13
VSIG10
LOC100129198
MCHR1
PRO1167
HORMAD1
ANKRD30A
SOX6
ARMC2
SOST
FBXW10
NA
NA
ACTR3C
SPATA16
C1QTNF7
INPP4B
ICA1L
STK31
CALN1
KCNQ5
ENAM
FKSG29
SYT3
NEFM
PRKAG3
CCDC135
TEX101
MIR7-3HG
BCOR
TP53AIP1
TP53AIP1
KIF2B
PCDHB9
GUCA1C
NA
TRPM5
FBXO24
CHST5
NA
EFCAB4B
TMPRSS13
DNAL1
DNAL1
TTC29
NA
RETNLB
RETNLB
MIR7-3HG
NA
FUT10
FTCD
FSD1L
DMRT2
CHRDL2
PPIL2
C2orf16
FAM135B
ZNF226
LOC100996920
NA
ANAPC11
SOX7
HIPK2
TBX22
RP1
WNT16
NA
CCL28
CPA6
FAM115A
NA
NA
NA
NA
UPB1
LINC00470
USP44
KCNK17
NA
NA
NA
INMT
KLK4
HIPK2
P2RX2
IL20
KCNK9
VSX1
WHSC1L1
NA
NA
PRO1596
NA
NA
NA
NA
IFNK
NA
LOC100128175
NA
KCNH7
NA
NA
NA
NA
KLF16
NA
NA
UBE2B
NA
DKFZP434F142
PLEKHN1
SLC10A7
NA
RTFDC1
HCAR1
NA
WDR87
NA
NPCDR1
NA
SPTBN4
PARPBP
B3GNT2
KAAG1
TRIQK
IQCH
SPZ1
NPFFR2
TTTY11
AXIN2
SOX6
LINC00470
SEMA6B
ROPN1
FCRL2
GDA
FOXP3
NA
NA
NA
NA
TRPC4
TRPC4
PDE11A
PDE11A
PKD2L2
PRDM7
PRO0471
NA
NA
NA
NA
NA
GALP
APOA5
APOA5
INGX
NA
NA
WDR96
LOC100129449
PBOV1
DBIL5P2
WNT8A
ZAN
ZAN
ZAN
ZAN
KRTAP4-12
RACGAP1P
C3orf20
FSCB
GPR98
ZNF33A
MOP-1
CYP4F30P
VN1R10P
VN1R3
CACNG6
TTTY13
NA
NA
FTCD
FTCD
NPC1L1
NPC1L1
BCL11B
AASDHPPT
ARID4B
YME1L1
NA
NA
LOC100131508
MS4A8B
PACSIN1
LOC100128922
NA
CAPS2
ADAMTSL1
FTHL17
TAF7L
RNF17
MOV10L1
COL25A1
ASPN
NA
CHST9
FCRL4
FCRL5
FCRL5
TSSK6
PLA2G12B
TRPM6
NA
PMCHL1
PMCHL1
PMCHL1
PMCHL2
PMCHL2
ACTR3BP2
NA
NA
TMEM246
SPON1
APOL4
PLCD4
NA
OLA1
LOC100132319
KCNIP4
GPR61
USP26
NA
KREMEN1
PCDHGC5
PARD6G
LACRT
SVEP1
NA
NA
LHX6
SLC38A1
XIST
XIST
XIST
GPATCH4
NA
NA
PAPPA
NA
TEAD1
GNG2
NA
EGFR
NA
ZNF532
IGSF8
C12orf75
OGFOD1
RNF31
RTKN
SH3D19
PPP1R1B
KIAA1967
NEO1
MYO5B
MYO5B
KIRREL
TANC1
C17orf70
SH3BGRL2
PKDCC
MIR100HG
CCDC124
AMOTL1
GADD45GIP1
SYTL2
SCAF1
MTHFD1L
CABLES1
TMEM54
MAP2
ACAP3
POMT2
SLC41A1
SH3RF1
CACHD1
SEMA6A
COL12A1
FAM84A
FAM83D
PHLDB2
NA
PLEKHH1
SORBS2
MSRB3
MSRB3
HOOK1
FBXO32
AJUBA
ESRP1
EPB41L5
STEAP2
TYSND1
LOC728743
NPNT
PRICKLE2
PCDH18
PCDH18
VWA1
LONRF2
MRVI1
NUDT3
BPIFB1
FNDC5
NA
FRAS1
PIGR
NA
SYT7
USP42
TBC1D25
NA
AR
MEG3
PAWR
AQP4
PAWR
GDF11
CLEC14A
KIAA1324
DNER
ATP8B1
HSPB6
SPTBN1
MEX3A
CXADR
PTPN21
TEAD2
RHOB
MECOM
NA
GGT7
CBX2
PTBP1
THSD4
ZNF71
CKAP4
ITGB6
TMPRSS2
NA
NA
SNX21
GTPBP5
CENPV
UBE2QL1
NA
MUC20
PHYHIPL
TGFBR3
CYGB
KLF2
MARK1
MUC12
PDPN
ZNF521
ZNF521
ADCYAP1R1
NAPRT1
MIR205HG
ROBO2
SAP30L
NA
CNTF
ADAMTS9
TMEM165
HEYL
NA
FAM110C
MEGF6
LRRN1
NA
LRIG3
EGFLAM
DMKN
FNDC1
SSPN
ID4
FAM69B
NA
PRR15
PRPF40B
CCDC136
MYH14
NOSTRIN
ADAMTS12
ZNF672
TENM3
METTL7B
GPC6
PDE5A
MRPS26
RAB3B
TACSTD2
TLE1
LOXL4
EGLN2
TNRC6C
GSTO2
WDR72
SUSD3
ARHGEF26
CNTN1
PARD6G
RLTPR
MRAP2
CCDC88C
TSPAN2
MUC15
MUC15
EBF3
EBF3
KREMEN1
MEX3C
PCDH19
EFR3B
CITED2
PCDH17
TSPAN18
ADSS
NA
PROSC
LMCD1
GATS
NA
RGMB
BEND7
MYEOV
HELLS
OSCP1
RDH13
SLC2A4RG
BAIAP2L1
BAIAP2L1
GLI3
IGF2BP1
TPM2
MIDN
VGLL3
IL17D
PIGX
FZD8
MARC2
PLAC9
EFCAB4A
ANKS1B
ANKS1B
ANKS1B
LURAP1L
NA
CPT1C
DDA1
SUSD2
SERPINE2
NA
SOX6
MALAT1
PLAC4
SP3
SCARF2
NA
OBSL1
OBSL1
TMPO-AS1
GET4
FLJ37453
HKDC1
NA
CACNA2D1
GPX8
ABI2
RIMS4
FAM69B
LOC100505806
RNF150
PLEKHA3
ANTXR1
ANKRD11
DCLK2
XIST
ZFP36L2
NUDT4
GABRB3
AKAP8L
STPG1
NA
CYP4X1
SYTL4
SPIRE2
MYLIP
ARHGEF37
SMAD9
ZNHIT2
C10orf99
CLIC6
LOC100507018
SPTLC3
IGFBPL1
NA
LYPD6
LYPD6
IMPAD1
ECSCR
ECSCR
MRS2
ENPP5
TNFRSF19
PRKCB
NA
EVA1A
GYLTL1B
GABRB3
NA
NA
SHD
PEBP4
APMAP
CPXM1
IGDCC4
EMCN
NA
PRKAA2
NA
ARHGAP28
SHANK3
DLL1
TRA2A
PTPN3
PHACTR3
UBE2H
EFNA5
ITPRIPL2
GSN
GSN
NA
NRK
SMIM10
LTBP4
LINC00085
FARP1
LINC00261
PPP2R2C
TRIM8
NKAIN4
CTBP1
FBXO2
SOX2
SERP2
KIAA1244
TCF3
SLC35F1
NOL6
ALKBH5
C3orf58
LOC100507419
STK33
NRP2
RASGRF2
LOC100132273
TGFB2
PAPPA
NA
PPP2R2C
GPX8
CP
SEPT7P2
HES6
OLIG1
MNF1
SORCS1
C1orf86
NA
NA
B3GNT1
SOX6
NA
LSAMP
SLC44A3
PRELP
FREM1
PAPPA2
AGR3
NA
SPTBN1
PIF1
TMEM237
ELAVL2
MAP7D2
NA
FMO2
KCNIP3
ZNF853
NA
ZNF775
WDR59
CNN3
NA
EMILIN3
ENAH
ZFAND5
NAA30
NAA30
MEIS3
DAB1
CLDN11
ECSCR
TBX3
CHIC1
UNC13D
SOX12
LYPD6B
ALPK2
C16orf72
IGSF11
PNPLA7
PRKG1
OSR1
SHROOM3
PARD3B
KCNMA1
EFEMP1
LHFPL4
BOLA3-AS1
NFYA
RAB3IP
NA
NA
FAM229A
FAM84A
IRX2
FOXA3
PURB
RNF187
NA
KRT19
PPP1R9A
GALNT15
RPS6KA6
RPS6KA6
PDE3A
SPHKAP
GFER
NA
LRP3
NANOS1
SLC25A37
NA
ZNF662
DPP6
NRXN1
RTN4R
PGR
GJC1
RPRD1A
MXRA8
HTRA3
MALAT1
ENG
NA
DPP10
SGCD
NA
TM9SF3
NA
MEG9
PCDH10
ZDHHC1
PCDH7
LOC100506233
SLC12A4
SAMD5
KIF1B
MIAT
EP400
PARP10
ING5
EML4
DAPK3
PREX2
C8orf46
P4HA3
CLDN23
NA
TTLL7
GUCY1A2
CYS1
NA
ZDBF2
NA
NA
HSD11B1L
SCRT1
ATXN2L
POU3F3
SCGB3A2
ST3GAL2
NA
XIRP2
RBPMS2
NA
RORC
ASPA
LOXL2
NA
NA
ST6GAL2
RUNX1T1
LOC400027
NA
SLC13A5
ABTB1
NA
C1orf116
ALG14
FAM108B1
COL22A1
PHLDB3
TUB
MAMDC2
STAC2
SH3RF2
CDK9
CES4A
HOXB3
TET1
NA
DACH1
NA
SMARCA2
NHS
NA
OAF
EPHA4
ENPP1
UGT8
ZNF362
AGR2
DLG2
LOC729680
NA
SFTA3
OSBPL8
C18orf56
CCDC24
CAMSAP1
FAM69B
ADAMTS15
WDR60
FLJ42709
LOC286367
EPS8L2
NA
CAPN8
DYNC1H1
LOC100506655
SCN2A
ARL9
KATNB1
COL26A1
CNTN4
LRRC3B
C1orf213
FAM104A
ENPP1
ZEB1-AS1
NR2F2
NA
NA
C5orf24
GPR39
NA
SLC24A2
CNKSR2
JUND
PRRG3
PROK1
JAM2
NA
JPH1
HOTAIRM1
SLC14A1
FDCSP
WNT10A
NA
WNK4
THSD7A
MUM1L1
NA
ABTB1
CAMK2N1
GATAD2A
COL23A1
CENPBD1
HSPA12B
PRTG
RUFY1
KCTD1
ZFP64
LUC7L3
MESP1
FAM111A
NA
RNF187
COL1A2
ACSS3
LOC643085
AGXT2
NRG3
ZC3H12B
LSAMP
PLEKHA6
FBLN7
ATG9B
GFAP
C5orf15
NA
SHISA6
COL11A1
FNBP4
SALL1
IGFN1
ADRB1
NA
LINC00340
NPAS3
JPH3
RAB3C
TMEM178A
MLF1IP
C2CD4B
ANKRD29
ADRB1
KLHL29
GKAP1
NA
KXD1
LOC100507433
NA
HPDL
USP2
MYOCD
GTSE1
RTN4RL2
NES
LIN28B
ADAMTS5
LOC100631377
GOLT1A
EPHA4
PPIE
PROX1
AHDC1
ILDR2
TINCR
ID4
LRCH3
PIK3R2
RBFOX3
SDK1
HDAC5
NA
CLPTM1L
PRSS23
MNF1
NA
NA
GALNT9
GALK1
CAAP1
NTRK2
PTPRS
SRSF8
NA
MAEL
THRSP
BIVM
HOXD-AS2
PM20D2
CLP1
CAPN13
SLC15A4
U2AF2
PAWR
FAM46B
NA
EFCAB14
AQP11
TCF21
REC8
IQGAP3
C20orf85
NA
UNC79
MEG3
TBX3
TBX3
JPH2
DISP2
ADAMTSL1
LRP5
COBLL1
LOC728190
CKAP2L
NA
NA
GRAMD2
C12orf68
NA
SLC19A1
CCBE1
ITGA6
FAM69C
SOBP
NRXN3
NA
EML6
BAZ1B
HOXB8
LOC339260
SERTAD4
MINA
KCTD15
SHANK3
DNAJC9
CSNK1G3
TCERG1
TOR4A
ATP1B3
NA
ACSL6
TMEM8B
SMTNL2
LOC283174
SMIM5
LOC146880
POU2F1
VEPH1
TBCD
OR51E1
TMEM242
DEFB123
CXXC4
MLLT4
CLRN3
C12orf39
MTSS1
LOC100506725
RMST
AKAP13
NA
TIGD3
NCAM1
DCLK1
WISP1
CHAF1A
POU6F1
WDR78
RIMS2
PLK3
CNTN3
SH3TC1
NFIX
NA
KCTD5
NUCB2
SCARA5
ELF3
WIPF3
KAL1
OBSCN
NA
ZDHHC22
PHKA1
NEO1
KLF12
ALS2CL
NA
NCK1
GTF2I
ZNF488
TPM2
ENPP6
NA
LEMD1
SPSB4
ZNF775
NA
MLL
TMEM238
NA
FAM166B
OPRK1
PI15
C17orf59
CYP4V2
MAP3K6
C9orf152
NA
CMTM2
EVC2
BMPR1B
MORN5
RTDR1
SHISA9
BTNL9
NA
SYTL4
ZCCHC3
NFIA
SYCN
NA
NA
THSD7A
NA
TICRR
CLEC18A
KIAA0907
DNAAF3
CD8B
ATXN7L2
ADAMTS18
MUC20
PCYT2
CNTN2
ARHGAP42
TAF6L
NA
KHDC1
SDCCAG3
DEAF1
CDCA7
TM4SF18
NA
SNX25
CNIH2
RAB39B
HOXA-AS2
PLCXD3
PRIMA1
GDNF
CXCL2
VSTM4
MARCH4
HOXB8
DKFZp779M0652
VSTM2A
NA
NA
SLIT2
NA
TMEM155
GRIA3
DUS3L
NEK9
DPY19L2
C1orf115
GFRA1
TRIM4
PQLC1
NDFIP2
LOC100131138
TPPP
C17orf89
SPRY1
MRVI1
SEC61A2
CLVS1
UNC80
NA
NA
NA
FXN
SOWAHA
NA
C2orf82
PLAC9
KHDRBS3
PTPRB
LINC00473
SCUBE3
GABRD
GLIS3
RFTN1
NA
ONECUT2
NA
ARSI
LOC100289187
TRIM9
SVIP
SLC6A11
EPB41L1
NFIB
NA
SYNPR
NA
LOC100129794
NA
PRDM6
NA
SEC14L2
NA
LOC100133985
GSX2
NA
WASL
NA
FGF14-AS2
NA
NA
ZER1
LOC100505683
PRKAG2-AS1
NA
TBC1D2B
NA
TCP10L
SAMM50
TNS4
PKN2
NRP2
NPAS3
GALNT16
CASZ1
NREP
EPHB1
ENTPD2
NA
LOC100422737
LOC729970
CENPV
PRKCB
NA
MTHFSD
FAXC
NA
ATP2A3
PPP1R9B
NA
SLC45A1
MYLK-AS1
MUM1
TMEM52
C1orf56
RTKN2
DSCR9
TMEM30B
UBIAD1
PARD6G-AS1
OIT3
NA
CHDH
C6orf99
SHISA2
AMER2
CELF5
NDUFA10
LOC145474
DKK3
TMEM165
NA
NA
NA
MPZL2
ARHGEF39
NA
NA
NA
SHC4
NA
NA
LOC149134
RPS6KA4
KCNC1
ELK4
KSR2
NA
STXBP6
SIPA1L3
KIAA1430
SGK2
LOC100130938
MSRB2
LOC728705
HECA
NA
NA
TRAF3IP2-AS1
GRIK3
NA
NA
LRRC46
COL27A1
NA
CLINT1
NA
NA
LAMB2P1
NA
MLLT4
SLC25A27
TSPAN12
EP400
NA
LRFN5
NA
NA
RNF187
H2BFXP
HOXA11-AS
NKAIN4
NA
PKHD1L1
LGR4
RGS5
TBRG1
SLC13A3
SLC13A3
STX1B
RSPH9
LOC100289092
CALN1
RTN4RL1
SORL1
HSF5
ANKRD32
SGCD
MAPK4
FSTL1
CAMK2D
NA
SPATA17
KIAA1239
NKAIN4
HNF4A
ZNF385D
LOC100505875
SORD
LOC283713
PRAC
NA
NA
FAAH2
LRRC16A
PELI2
LOC440900
LOC440900
NA
ADCY4
ARHGAP24
ARHGAP24
FAM65A
NA
JMJD4
LINC00673
LEPREL1
C19orf81
FAM163B
FAM84B
C2CD4C
NA
NA
NA
CST9L
SLC51B
FRMD5
KRTDAP
PRMT8
FAM184A
FGFR2
HOXB-AS5
BCAR4
ZNF497
LINC00673
NA
DKFZP434L187
LRP2
LIX1
COL6A6
FAM155A
NA
NA
NA
COG1
BAG2
NXPH2
LOC100506821
TUBE1
NA
NA
HAPLN1
BEND4
NA
CCDC110
COX18
NA
SIX1
TRABD2B
FAM19A1
TTLL6
NA
NA
LOC728537
CMTM5
SOX17
SEPT12
EPB41L5
LOC100286922
C11orf92
IGDCC3
USP2
TEX38
NA
GLTPD2
NA
NA
CATSPER3
SOX1
FAM129C
NA
NA
KIF13A
LOC100653206
BTNL9
C6orf118
FAM181B
ROR2
NA
PLA2G12B
SLC35G1
STK11
SYT7
NA
NA
F5
KGFLP2
LOC100505774
NA
PCDP1
C1orf194
NA
LMO2
M1
KCNB1
FXYD4
DOCK9-AS2
NUP50
CLCN4
SLC47A2
IYD
MIDN
NA
C16orf82
C1orf192
NA
ETV5
LOC100505664
NA
NA
GDEP
NA
TDRD5
NA
NA
SNRPE
NA
SPATA22
RFC3
TRIM36
C2orf70
NA
FAM181B
FAM133A
SCP2D1
MIR30C2
IDH3A
TRPC5OS
TPPP2
NA
NA
PAX9
NA
DLGAP3
TINAG
DEFB119
NA
NA
C1orf111
ABCA17P
NA
C9orf117
PYROXD1
BEND6
PRR19
HCFC1
SPATA4
NA
NA
LINC00643
SLC28A1
LOC100129726
NA
PPP1R3F
NA
NA
PDE1A
NA
NA
CSMD1
PRKAG2
KCNK10
NA
LOC100506125
NKTR
ZFP57
NA
DIO2
BHLHE41
NA
LOC727820
SPPL2C
NA
TCERG1L
ZNF582-AS1
CATSPERG
NA
ARMC12
TMCO2
COX7B2
LYPD4
LOC100506206
FLJ42875
NA
PATE1
NA
NA
PRSS54
RCCD1
NA
NA
NUP54
PPP3R2
PAGE2B
NA
GNA12
NA
NKX2-1
EBP
NA
NA
TMEM185A
NA
LINC00445
NA
TSPYL6
NA
LOC646778
NA
NA
NA
LOC780529
APOH
NLGN1
NA
LOC100996570
NA
FDPSL2A
RNF133
UPP2
LOC100507560
ESRG
FGF18
GRIN2A
NA
PIH1D3
NA
ATP8A2
LPPR5
SLC22A7
MLX
SPACA7
TMEM92
NA
LOC100505949
NA
LOC100505555
WBSCR22
MS4A1
GGN
LINC00710
TRABD2A
LOC100506929
C7orf34
NA
FAM84A
LOC100507206
C7orf62
ZPBP2
PAX1
LOC100506226
NA
NA
LINC00487
NA
LINC00658
LOC100507511
KRT71
TMEM114
CNTD1
NA
FAM71F1
SH3BP4
NTRK3-AS1
NA
NA
SLC6A19
LOC100505985
NA
NA
COX8C
OTP
NA
NA
LINC00113
NA
NA
NA
FCAMR
NA
LOC100507162
NA
NA
FRAS1
NA
C1orf94
ZYG11A
LOC283867
NA
NA
C20orf144
FGF14
IQCF5
NA
FLJ36840
NA
CDK1
ROPN1
C11orf1
NA
SPAG5-AS1
NA
NA
C1orf158
MICAL3
TPD52L3
NA
TECR
NA
INSM1
NA
MANEAL
C4orf22
NOXRED1
PRSS37
NA
CDHR3
KRT74
BCAS4
SRG7
APOC3
NA
NA
NA
NA
NA
NA
LOC100507224
RNASE11
NA
NA
LOC100507480
C10orf82
TTBK2
CABS1
MARK1
NOVA1
TEX33
NA
MPZL1
ASB17
NA
SLC22A9
SERPINB6
NA
SLC12A3
NA
LOC100499194
PRSS30P
NA
EBLN2
NA
DPCR1
SEZ6L
NA
CCDC129
NA
OSBPL10
CCDC74B
REG3G
ARG1
ARG1
ARG1
IGHG1
LOC100653086
ADH4
ADH4
NA
NA
ANGPTL3
NA
NA
TRPM7
NA
C3P1
FABP1
NA
TDO2
ADH4
CYP3A4
EVX1
NA
ASCL5
JAM3
JAM3
CASP14
PCDHB2
PCDHB14
CAPS
OTX2
CARD18
CACNG4
PCDHB7
NA
KCNJ11
S1PR3
CRX
WNT3
CELF5
GPR55
MIXL1
ABCG8
NPBWR1
PCDHGC4
PCDHGC4
PRM3
TAL2
LINC00029
COL12A1
GJB6
DLX3
CHRM1
HOXA13
SLC25A27
LPAR5
PCDHB15
DMGDH
NOG
TANC2
NFATC2
CLEC3A
PRLHR
KIAA1217
NA
NA
MUC12
RALGAPA2
RBM33
C14orf132
COL12A1
CALD1
CNTROB
STAMBPL1
ARHGEF39
ZDHHC18
C20orf96
HOXD8
ZDHHC18
NUDT14
ZSWIM4
NOS1
HES2
NA
ARPP21
HOXC9
MUC20
LOC643837
GNAO1
DKFZP434I0714
BICD1
PPP1R9A
GRID1
DOK6
MICAL3
RIMS1
CCM2L
PNMAL2
STK35
FSTL5
SYT7
SYNE1
ZNF451
MAP10
INADL
KIAA1217
SCEL
ROR1
FAXC
KIF26A
PRSS27
YPEL3
HECW2
SPRR3
MAPK8IP3
DNM3OS
PCDHB16
METTL6
NA
NA
SCRN3
GALNT5
LINC00617
NA
MED12L
GRHL3
LOC283174
LOC100506874
ISY1
MACC1
NA
PTPN4
WDR19
EPPK1
KIAA1377
S100A7A
CLEC2L
SLITRK6
NA
ERVH48-1
GPR158
NA
NA
HSPA9
NKD2
FAM83B
NKD1
EBF1
PLEKHA8
NA
MASP1
NA
DSEL
NA
ASPM
DNHD1
LOC100272228
PTPRG-AS1
MCPH1
TTC28-AS1
LOC100652768
KIAA1257
DUSP27
LOC401321
TCTE3
LOC100009676
GPR133
HS6ST3
DEPDC1
WNK3
LYSMD1
NA
KCNJ12
NA
TMEM254-AS1
ADIRF-AS1
UBE3B
ZNF608
HMGCLL1
CDH26
TTC21A
LOC100507637
TMEM132C
MTFR1
SAMD15
PLXNA4
MUC17
NA
RANBP10
KIAA1210
NXPH2
ZSWIM5
B3GNT7
DCTN5
C18orf8
SNORD114-3
TTLL9
NA
LOC254057
PCCA
NXPH1
SKIL
FGGY
NA
NCAM2
ZNF461
ZNF462
NA
CCDC150
KCNS2
SHROOM4
FBXL16
NA
NA
HEATR1
PCDHB13
ARSD
SV2B
MOGAT2
NA
NA
ZDHHC13
LOC441052
CEP85L
SYT9
LINC00543
LOC149351
NA
GCSAML-AS1
NA
C10orf71
COL3A1
AHI1
TRIM78P
KIRREL
TICRR
MIR181A2HG
FERMT1
SLITRK6
OR51E2
PRUNE
BVES-AS1
CYP8B1
NA
NA
LOC728558
ELP2
DCTN2
C15orf41
C15orf41
PDE4DIP
SCN3A
FAM209B
MEGF10
NA
NA
COL9A2
NA
TP73
SRCIN1
GALNT16
PCYT1B
ZNF771
NA
NA
MGC24103
ADAM33
XYLT1
CLDN18
NA
NA
TLK2
LOC100133315
NA
DIAPH3
EXOC6
WFDC3
DCDC5
ZNF541
ANK2
GOLGA2P5
WDR93
NA
ABTB2
HGS
PROK2
CDH6
SEPT2
COL20A1
EFCAB12
VWA5B2
POLR2F
C12orf65
LOC100287813
NA
UGT1A1
NA
FAM213A
NA
NA
HIF3A
NA
LRRFIP2
UCN2
NA
NA
NA
ZNF503-AS1
ZNF395
LRFN2
NA
ISX
NA
LINC00589
NA
NA
FBXO32
LOC100652999
TTC23
ANKRD34A
CCSER1
SPIB
NA
SPEF2
NA
PAPPA
NA
LOXL1-AS1
ZNF346
NA
NA
KIAA1217
TLN1
BANF2
CADM1
CCNB2
NA
NRK
C6orf118
NA
LHX4
NA
COG6
NA
NA
NA
NA
NA
ERCC6L2
LOC100506385
FAM131A
NA
LOC401052
NA
DDX11
GTSF1L
LINC00629
NA
DSEL
RNF32
NA
NA
LINC00687
NA
NA
LOC100128988
NA
NA
DIRAS1
NA
LRRC55
MAGI1
NA
NA
EQTN
NA
DOCK9
ZNF853
NA
PIRT
ISM1
SEC14L2
SEC14L2
GTF2H5
UBR4
NA
LRRC17
NA
KIAA1656
NA
NA
KCNA7
SFMBT2
TMPRSS6
NA
NA
NA
PITPNM2
LINC00266-1
FLJ41170
NA
LOC400684
FANK1
C17orf72
DOCK1
SYNRG
HYDIN
DPPA4
NA
SYNJ1
ARHGEF28
CCDC120
TIGD4
MBNL1
PDZD2
OBSCN
PNPLA3
ZEB2
NA
NA
NA
NA
NA
NA
LOC221814
NA
NA
NA
FRMD7
NA
GPSM2
KCNJ3
NA
PPP4R1L
RSPH4A
NA
HERC2P7
JAKMIP3
NA
FAM209A
NA
LOC100271840
KIAA1109
NA
NA
EEPD1
NA
NA
COL12A1
NA
ADAMTS9-AS2
NA
NA
PRR5L
NA
OLAH
NA
NA
NA
PABPC5
NA
NA
C20orf173
RASAL1
KNDC1
NA
PODN
GALNTL5
TTTY7
NA
UPP2
KRT82
DEFB129
NA
NCKIPSD
DEFB126
ZNF350
LOC100507073
LOC100287015
NA
SLC4A9
EPHA6
NA
NA
NA
STARD13-AS
NA
GOLGA2P5
NA
CNTNAP3
ROPN1
NA
DISC1
LOC200609
MTBP
NA
ZDHHC21
ZDHHC21
NA
DEFB118
NA
NA
NA
KIAA1109
NA
RHBDL3
KCTD16
NA
NA
NA
PLK1S1
WDR73
NA
NA
NA
ZDHHC21
NA
STRBP
NA
NA
NA
NA
EBF1
NA
NA
NA
NA
NA
NA
NA
NA
NA
NA
NA
NA
NA
ATR
NA
NA
NPAS3
DENND2C
NA
NA
CCDC169
NA
NFIB
NECAB1
NA
NA
ROPN1L
NA
NA
CD9
TCAM1P
CD9
TRERF1
CCDC39
UBE3D
SLC17A9
NA
NA
NA
NA
SEZ6L2
NA
DEFB127
KIAA1875
NA
TLK2
FER1L5
LINC00176
NA
UBE2I
NA
NA
NA
NA
ABCC13
NA
NA
NA
PRR5L
LOC145845
NA
NA
C20orf26
NFIB
NA
NA
NA
TM6SF2
NA
NA
PREX2
NA
NA
NA
NA
KIAA1609
NA
LINC00598
NA
NA
MTBP
GABRA4
ONECUT2
NA
NA
ONECUT2
NA
NA
POLR3E
NA
TBC1D28
RASSF6
NA
NA
TPTEP1
PTPN5
PTPN5
LOC284240
KLK15
NA
NA
NA
NA
NA
RNASE7
LOC100268168
NA
ERBB4
NA
LRRC7
NA
CCDC169
C9orf84
NA
NA
MAP3K13
HERC4
SH3RF3-AS1
NA
TEX11
NA
SPAG17
NA
NA
BPIFB4
LOC100129069
SDCBP2-AS1
SLC46A1
KRTAP1-5
KRTAP3-2
ATP13A4
ASXL3
KRTAP3-1
NAPEPLD
NA
LOC283075
PDE1A
NA
PDE1A
LOC642776
NA
NA
SH3TC2
LINC00839
LINC00839
COPG2
NA
WDR6
BCORL1
HMGCLL1
NA
C1orf101
NA
LOC115110
C20orf62
LOC100506457
LOC100506025
PNPLA5
NA
LOC728061
EFCAB6
NA
NA
NA
NA
PTPRK
LOC645355
NA
NA
CGA
NA
TSPY26P
ARHGEF12
ARHGEF12
NA
NA
NA
NA
MARVELD3
MIR17HG
POMGNT1
KRTAP9-4
NA
CEP63
NA
PIGG
NA
LINC00557
CDH26
TMEM106B
TRIM54
NA
NA
TPTE2P6
NA
KRTAP3-3
NA
NA
NA
NA
ASXL3
KCNIP3
NA
NA
STPG1
HSPA1L
NA
NA
NA
NA
NA
NA
NA
PACSIN2
NA
NA
NA
NA
NA
NA
LOC728543
SORBS2
NA
ARNT
NA
NA
NA
NA
NA
NA
NA
LOC284561
NA
NA
METTL22
S1PR5
NA
ZFHX3
ZFHX3
NA
NA
LYRM2
NA
SOBP
LOC284561
NA
POU6F2-AS2
NA
NA
DCAF7
NA
ADAMTS9
C6orf163
NA
NA
NA
NA
NA
NA
NA
CST11
NA
NA
SEMA6D
FAM184B
LINC00544
NA
NA
LINC00028
NAALAD2
NA
NA
NA
NA
FAM184B
NA
SUPT16H
LOC90246
NA
LOC90246
NA
EFCAB6
CD99L2
NA
KLK4
NA
ASB2
NA
CEP128
NA
NA
NA
NPAS3
NAV1
NA
NA
NA
SEMA6D
ARHGAP33
NA
GPR126
ANKRD24
FEZF2
NA
NA
GUCA1C
NA
SERTAD4
PPM1H
WFDC10A
KIAA0825
NYAP2
DCDC2B
NA
NA
NA
NA
NA
NA
LOC349160
GGNBP2
LOC613126
NA
TBX5-AS1
TBX5-AS1
CADPS
NA
NA
NA
ADCY10P1
NA
CST11
NA
NA
FEZF2
PRNT
PTPRE
ESPN
VWF
NA
NA
NA
SMG9
NA
EYS
NA
ABHD16B
TTC28
TMEM234
DEFB121
NA
YME1L1
NPAS3
LOC91948
SEL1L2
CBLN4
NA
NA
NA
PCDHGB8P
NA
NA
HNRNPM
NA
TANC1
NA
NA
NA
FAM86B3P
NA
NA
NA
NA
NA
NA
NA
NA
SDK2
NA
NA
ADAMTS9-AS2
NA
NA
NA
NA
NA
NA
NA
NA
ZNF326
NA
NA
ZNRD1-AS1
SOBP
NA
NA
NA
KCNT2
NA
NA
TAS2R45
ONECUT3
NA
GJD4
NA
NA
NA
NA
NA
ARHGEF12
LDB3
NA
NA
NA
NA
LOC286059
NA
NA
NA
B3GAT2
LOC286059
NA
NA
NA
NA
NA
NA
NA
UBE3A
NA
PTGDR
TAF15
NA
NA
NA
NA
NA
NA
NA
NA
NA
NA
NA
NA
BCL2L14
NA
NA
ACSM1
KCNIP3
NA
NA
NA
NA
NA
ACTR2
NA
NA
NA
NA
NA
NA
NA
NA
OPN4
NA
NA
NA
NA
NA
NA
AMBRA1
AMBRA1
MAP1LC3B2
NA
NA
NA
RPF1
RPF1
NA
NA
NA
NA
NA
TNS3
NA
NA
NA
NA
PPP1R12C
NA
SLC2A13
NA
NA
LOC100653005
NA
NA
SYNGAP1
PPP1R12C
NA
NA
SLC6A20
ZKSCAN7
TEX11
NA
KIF26A
TUBGCP6
NA
SUSD2
NCOR1
RALGAPA2
STOX2
STOX2
CD244
NA
THSD4
NHSL1
M1AP
CLIC5
NA
LAMB4
FAM84A
TTLL9
FAM20C
NA
CATSPERG
DKFZP434K028
NA
NA
OR6B1
NA
NA
NA
VSIG1
NA
NA
NA
MYCN
NA
NA
NA
COL4A5
NA
NA
NA
NA
NA
NA
NA
NA
YME1L1
OR1I1
TRPC7
IL17F
ZNF354C
GABRR3
NA
NA
CD44
NA
YME1L1
NA
NA
ANTXR1
NA
NA
NA
OBP2A
NA
NA
NA
NA
NA
NA
NA
NA
NA
ZFP1
NA
ZNRD1-AS1
ANPEP
NA
RNF215
NA
OR51B4
GALNT13
DNAH7
NA
ACSS1
NA
NA
MYO1F
NA
LOC116437
NA
NA
NA
NA
NA
NA
NA
ANKRD60
SRMS
PCGEM1
NA
NOBOX
OR51I2
NA
NA
PRDM15
DKFZP761C1711
OR51B6
NA
BCL2L14
NA
GCNT7
ARHGEF12
ARHGEF12
NA
OR14J1
NA
NA
NA
EPPK1
NA
KCNK16
EPPK1
NA
NA
SLC2A13
NA
NA
SCAMP5
NA
ZNF71
NA
ANPEP
NA
NA
NA
CHL1
NA
NA
NA
TMEM106A
NA
NA
NA
CATX-1
NA
DKFZp564H213
NA
NA
NA
NA
CDC14B
NA
NA
NA
FLI1
NA
NA
NA
NA
OR51I1
FLJ21408
NA
NA
NA
NA
NA
KRTAP4-1
NA
KRTAP4-5
NA
KRTAP9-8
NA
NA
NXF5
NA
NA
NA
NA
NA
RAD21L1
NA
NA
NA
HHLA2
NA
NA
KRTAP4-3
KRTAP9-3
KRTAP17-1
CHD6
BTBD9
NA
KRTAP4-4
KRTAP4-9
PTCHD4
NA
KRTAP2-1
NA
CNTROB
NA
N6AMT1
RNASE7
CFTR
CFTR
IGLV1-44
CAPN13
LINC00470
ATP2B2
ZIC1
LAMA3
CYP26B1
OBP2B
DNAH7
NA
EFCAB6
NA
NA
CDC14B
SIRPG
LIMD1
NA
NLGN3
SLC37A1
LOC100129884
NA
NA
NA
NA
OR8D2
DKFZp547J222
KRTAP2-2
R3HDML
OR51M1
NA
NA
NA
NA
KLHL31
NA
NA
NA
DKFZp564H213
NA
GSX1
NA
NA
NA
NA
NA
ACSS1
NA
PROX2
NA
ORF1
NA
ZC4H2
ZFP1
CENPN
NA
NA
LINC00521
NA
NA
NA
NA
NA
NA
FLJ20518
NA
LOC100506667
NA
NA
OR5V1
OBP2A
NA
KREMEN1
LINC00309
MOGAT3
IGLC1
NA
EFCAB6
MDN1
NA
NA
PLXNA4
TRPM6
ZNRD1-AS1
GFRA4
NA
GPR98
ATE1
NA
ZC3H12B
NA
KRTAP1-3
NA
NA
NA
NA
DKFZP547L112
NA
DNAH6
CTLA4
NA
NA
NA
NA
NA
OR2B3
DKFZP434H168
NA
DKFZP547L112
NA
LOC732275
MAGIX
TMEM234
NA
CC2D2A
CC2D2A
BACH1
PHF12
NA
NA
FA2H
YME1L1
NA
KLK15
IL6ST
TMEM56
CBX5
RBM24
CSRNP3
CSRNP3
CYYR1
PIH1D2
MAP4
DSG3
NA
UNKL
ZNF710
NA
NA
KCNK3
LSAMP
PDE8B
CADM2
PMP2
ZDHHC14
ORMDL3
PCBP1-AS1
SHROOM1
RASEF
KRTCAP3
PGM2L1
LOC100506451
PARD6B
NA
NA
AEBP2
PCNXL4
PCNXL4
FOXP2
OXR1
SBSPON
SBSPON
SCN2B
CCDC85A
PLCXD2
NA
SHC4
QSOX2
NA
NA
RDH13
NA
ZNF585B
UBR3
MAGI2-AS3
ZNF397
SBSN
LOC388692
NRAP
NAT8L
FBN1
LOC100216546
NA
NOXO1
NA
SERTAD4
VASH2
C4orf19
TTLL7
CSRNP3
DPF3
LOC728485
LOC729970
TSC22D3
GXYLT2
LOC100506314
TTC9B
MLIP
LOC100506114
AQPEP
SEC63
FCRLA
FCRLA
GSTA4
ARHGEF7
LOC643201
HAPLN4
GATM
NA
XIST
FAM131C
SNX22
CPEB2
KCNC4
RBFOX3
VSTM4
TRIM59
NA
COMMD10
KIAA1549L
RHOJ
LSAMP
CCDC97
HRCT1
NA
ASB5
NA
SYNE4
HOXA3
NA
DLGAP1
OCIAD1
NA
GNRH1
FAM171A2
DEPDC1
WDR4
NOVA2
GPRC5A
ZNF425
VPS37D
SPC24
NA
ABCC9
FAM178A
SSTR1
NA
NA
TP53INP1
ZNF507
ASB4
NA
DDR2
NA
PURG
LOC100996793
RASSF6
CDH19
TRIB1
NA
CDHR3
TMEM218
NA
NA
NA
PTOV1
AGXT2L2
NA
MAP6
NA
NA
NA
DAZAP2
KLB
SPRNP1
CYP4V2
CRIP3
DTX3
BNC2
ZBTB10
AIPL1
ZNF704
ARFGAP2
NA
HOXA7
TNRC18
SLC44A5
PRDM5
SH3RF2
ZNF497
MASP1
NA
CACNA1B
NA
MOBP
PAX6
NA
TUSC3
NA
NA
NA
WISP1
NA
NA
NKX6-2
CALD1
MXRA7
NA
NA
NA
NA
SCARA5
GNAS
C3orf58
ROCK1
NA
MLL3
NA
NA
NA
CELF1
MGEA5
LIPH
NA
NA
TMEM218
NA
FMNL2
NA
NA
NA
COPZ2
NA
SPNS3
UGT3A1
TAF10
SYNPO
NA
NA
HMCN2
FLJ32154
NAPA-AS1
OCLN
NA
NA
HMCN1
RIBC1
NA
ZNF688
MARVELD2
KIAA1377
GRIP1
PLA2G4F
FXR1
NA
AGAP1
SCN8A
TRIP11
SLITRK6
C8orf22
FCRL1
NA
PRKXP1
GPR110
LOC100130987
CYB5RL
PUM2
RASSF8
NA
NA
NA
LOC100128909
PERP
NA
CACNA1E
MKX
PCNXL4
TRUB1
GPM6A
FAT3
FREM1
ASB12
LOC100506343
KIAA1244
NA
LYPD5
NA
PPAPDC1A
NA
XKR6
DQX1
C1orf172
PRDM15
LOC494558
NA
LOC257396
SNCA
BCL2L15
NA
CAPSL
NA
NTNG1
NA
HMGB2
SIPA1L3
SMIM6
NA
FBXO10
LOC285548
SPRR2G
NA
OR51E2
NA
NA
NA
NA
NA
PAGE5
NA
NA
NA
LOC100287598
NA
NA
LRIG1
NA
TRIM55
NA
DYNC1H1
NHLRC2
IL17RE
PPIL6
NAP1L4
NA
PRKCG
ABCC6P1
FAM53A
SSFA2
NA
PHOSPHO1
AP4B1
MAATS1
PDE1A
WNK3
NA
NA
ODF3L1
ZNF546
NA
LOC100287598
MMRN2
SHH
LPHN3
NFATC4
NA
NA
LOC100506563
DOK6
NA
NA
PDE3A
IKZF3
NA
NA
KIAA2026
VSTM2A
ZNF37BP
NA
FBLL1
PVRL3-AS1
MBP
HDAC7
SCN8A
CDKL2
NA
GUCY1A2
BOLA3-AS1
NA
NA
NA
PDE1C
NA
LOC389023
VGLL2
NA
NA
FLJ42875
GALNT15
NA
AMACR
TGS1
NA
CTXN3
RIMKLA
TMEM132D
CIB4
NA
NA
NA
THAP7-AS1
FBXO41
NA
NA
LOC100505983
NA
NA
NA
TTLL10
ANO4
ANKRD45
NA
NA
NA
ZNF83
TMED6
NA
NETO1
NA
UNC5A
NA
NA
NA
ABHD1
NA
NA
NA
FAH
NA
NA
GPR110
C1orf86
NA
C6orf52
SLC6A5
NA
MEGF10
KIAA1984
C9orf135
NA
LOC285556
FBXO36
C11orf87
GALNT13
GRIA2
NA
NA
NA
SNX20
ZNF311
LOC100507520
LONRF1
YWHAH
RD3
NA
NA
MIB1
ARHGEF26-AS1
NA
NKX2-1-AS1
NA
NA
NA
LOC100505738
NA
UGT3A1
LOC100996579
NA
NA
NA
NA
NA
LINC00319
C8orf48
ZNF667
TAS2R14
AMER3
NA
RNF180
LOC100506312
NA
NA
LOC149703
LINC00662
NA
IQCF6
NA
CCDC18
LRRC10B
SDCBP2-AS1
NA
NA
NA
HOXD13
RQCD1
RHBDD1
LOC100130155
U2SURP
NA
DYNC1I2
TMEM196
DAPP1
C1orf87
ZIC4
NA
NA
NA
FAM179A
NA
CFC1
NA
NA
LRRC2-AS1
NA
SLITRK1
NA
LOC150622
NA
WDR72
GALNT1
LOC100507066
NA
NA
NA
NA
NA
LHFPL3
ATP9B
NA
NA
NA
NA
RIPPLY2
NA
KCNIP4
NA
FAM135B
NA
MAPT-AS1
MAPT-AS1
CFL1
NA
NA
NA
NA
C9orf96
NA
DMRTC2
NA
NA
LOC100507288
IDS
TMEM132B
NA
FUT8-AS1
SRCIN1
C12orf56
NA
NOX4
DHX30
TEX13A
CAPRIN1
TEX29
LINC00494
C10orf85
NPY6R
GOPC
SYTL3
GALNS
NA
NA
NA
NA
NA
NA
RIMKLA
CAPZA3
NA
NA
LINC00643
IPO5
CCDC173
RIMKLB
NA
NA
LOC100507568
SVEP1
NA
LOC441242
GATAD2A
EVPLL
NA
PTPLAD2
NA
PRR14L
NA
NA
CCDC171
NA
LOC157381
NA
BOLL
CDCA2
NA
NA
UBQLNL
LOC645249
NA
BCAP29
NA
TRIM63
LOC100131662
FANCA
LOC646588
C4orf26
NA
ALPK2
NA
NA
NA
COA3
NCDN
NA
NA
POU3F3
NA
NA
LOC643837
NA
NA
MYBL1
NA
CATSPERD
LOC144486
NA
C3orf45
NA
HGD
NA
FAM159A
NA
CXCL14
LOC100506088
RCOR1
NA
FAM230C
NA
ENPP5
INSC
NA
NA
NA
NA
TRPM1
TRPM1
NCSTN
NA
NA
FOXA1
NA
NA
LOC100506113
NA
PRPF4B
FAM19A5
NA
C1orf21
NA
LOC388942
NA
LOC646903
KRT77
WDR7
NA
NA
NA
NA
CEP152
NA
TJP2
NA
NA
NA
NA
PDE9A
NA
NA
NA
NA
CCDC83
LOC100506059
KANK1
NA
NA
NA
NA
TNC
NA
LOC100506414
NA
MRPL45P2
GALNT5
NA
NA
NA
NA
NA
NA
NA
NA
NA
NA
LOC100506546
MYOCD
NA
WDR61
TFRC
NA
ADAMTSL1
PHKA1-AS1
NA
FSD2
LINC00853
GPHA2
NA
NA
NA
NA
WWC1
ECT2
C10orf71-AS1
PDE11A
KCNQ1OT1
NA
LRRC71
IGSF11-AS1
NA
NA
ANGPT2
NA
NA
LOC100506675
LOC100505710
KCNU1
LINC00458
NA
NA
TCTE1
AKAP14
TGM7
PRORSD1P
DPYSL3
RASSF4
FAM53B
FLJ26850
PSMA3
NA
NA
SYCE2
NA
LOC100507410
NA
FAM71F2
LOC100506457
HKDC1
C22orf43
C14orf105
LOC100509621
NA
NA
SLC26A8
NA
TOLLIP
NA
LOC100652994
NA
NA
PDXDC1
NA
NA
NA
NA
ELOVL2-AS1
NA
RAB20
NA
NA
NA
PHRF1
NA
GLT25D2
LOC100506126
NA
NA
FGF14-IT1
NA
CYP4Z1
NA
NA
NA
NA
NEK6
NA
NA
NA
NA
NA
RSPO4
LOC100505890
NA
C5orf48
NA
NA
MSANTD1
NA
NA
ADARB2
NA
NA
NA
NA
NA
NA
NA
NA
NA
TOP2A
LINC00689
SOX1
PPIEL
PDCL2
NA
NA
ACAD10
C12orf69
SRSF3
NA
NA
NA
NA
NA
NEDD4L
NA
NA
NA
SLC5A8
NA
NA
NA
NA
TMEM56
NA
NA
NA
NA
NA
NA
NA
NA
NA
NA
NRXN1
NA
NA
NA
NA
NA
LOC100506286
NA
NA
NA
NA
NA
LOC100505817
CARS2
NA
LOC100996462
NA
NA
NA
NA
NA
NA
NA
NA
NA
C4orf47
NA
NA
NA
ZC2HC1B
NA
NA
SEC1P
NA
C1orf100
CD53
NA
NA
NA
NA
NA
FOXR1
LOC285740
NA
NA
LOC100506675
ODF3L2
LOC100128164
PPP2R2A
NA
TMEM207
NA
LINC00518
NA
NA
WWC2
NA
NA
LOC100506997
LOC646522
NA
NA
XRRA1
LOC100507201
NA
LOC284801
NA
NA
NA
NA
NA
TRIM66
NA
NA
NA
NA
LOC100507461
LOC339760
LOC283737
NA
NA
GPR115
ENO3
NA
NA
NA
NA
NA
C12orf54
NA
NA
STXBP4
NA
NA
LOC100507513
NA
ZNF705G
LOC100507562
NA
NA
NA
ASB4
ASB4
FLI1
NA
NA
NA
NA
LOC100505676
LOC100130700
PRR9
NA
NA
TSC22D1-AS1
SCGB2B2
NA
NA
NA
NA
WDR16
LOC100505685
NA
NA
LOC101060526
NA
NA
NA
NA
NA
PENK
ZADH2
LOC100505711
NA
NA
SUB1
ASB14
MAGI2
NA
NA
C20orf78
NA
SP2
NA
DNM1L
NA
LOC100506088
XKR4
DNAH11
LOC729296
NA
SPATA12
ST7-AS2
NA
CLDN6
NA
NA
LARP6
NA
NA
NA
NA
SRRM4
NA
MMAA
SNCAIP
NA
NA
NA
LOC388948
NA
MAP7D3
NA
NA
LOC100996671
NA
NA
KRTAP10-12
NA
NA
RBMS3
TMPO
PID1
LOC100996902
NA
NA
NA
SOX21-AS1
NA
LOC100422737
MDM2
NA
C3orf22
NODAL
NA
LOC100506374
NA
KRT25
NA
NA
ADAM6
FAM92A1
NA
NA
SYCP2
NA
NA
NA
NA
NA
NA
C17orf50
NA
NA
NA
NA
NA
TMCC1
NA
NA
NA
NA
NA
NA
C5orf58
LOC643711
NA
NA
NA
NA
NA
HAL
NA
NA
LOC100996349
NA
LINC00347
CMYA5
NA
NA
NA
NA
NA
NA
RIMBP2
NA
NA
NA
PRR18
SOX5
FAM150B
SPATA24
C6orf132
SLC16A14
NA
HEXDC
SHE
NA
CLASP2
NA
CLK3
WDR27
B4GALNT4
PARP10
NA
LRFN4
NA
NA
AAK1
BEND4
LOC100505989
NA
SDCCAG3
LOC283177
NA
DNAJC18
DYNLRB2
PPOX
PPOX
ADAMTS16
TMEM200C
PHC2
NA
SHISA7
NA
ARV1
NA
ZNF496
NA
NA
NA
ACOT12
NA
NA
NA
NA
NA
SIN3A
DGKK
LOC285095
GATA5
NA
NA
NA
NA
NA
NA
NA
MIR5188
NA
C12orf50
KDM6A
NA
GKN2
NA
NA
TMEM67
MRGPRE
NA
NA
NA
NA
LOC100130964
LOC100144602
LINC00535
MTL5
NA
NA
NA
NA
NA
NA
WBSCR28
NA
SPDYA
NA
NA
NA
TPMT
HAP1
NA
NA
CYB5RL
NA
LINC00635
SOX5
NA
SLC7A13
NA
NA
GLIPR1L1
DAZAP2
NA
NA
NA
NA
NA
NA
B4GALT3
NA
NA
TEAD2
TEAD2
MPRIP
MPRIP
ANKRD29
DCAF8
DCAF8
NA
NA
SLC38A10
NA
UBN2
NA
RASL11A
NA
DOCK11
NA
LINC00672
NA
GLI4
C1orf228
C1orf228
NA
NA
H1FNT
H1FNT
NA
NA
NA
LINC00226
C6orf58
NA
NA
NA
NA
NA
NA
NA
ENDOV
NA
NA
NREP
RRN3P3
NA
PRKAA2
NA
MGAT5B
RBMS3
MPP7
ZNF540
EFHA2
FAM83A
LOC100506834
NA
NA
NA
BNC2
NA
SLC45A3
FGF12
RAB3IP
NA
DPF3
C21orf58
NA
FAM171B
ZNF334
OSBPL6
TSHZ2
TMEM182
C9orf85
NA
C21orf2
IQCA1
NA
NA
C11orf80
JAKMIP1
LOC254559
NOL4
NA
NA
NF2
ANKS6
NA
NA
LOC100505946
TMEM51-AS1
UBXN10
KIAA0141
LOC100130155
NA
SAMD12
NA
NA
NA
GPR110
BTBD11
NA
CASK
NA
NA
LOC441528
MDH1B
NA
ARHGEF11
NA
FAM83A
NA
NA
RAD18
CCL28
GPLD1
NCS1
RBM20
NA
ZNF207
ATMIN
DPY19L2
ANK3
FAM208B
NA
NA
NA
HOXA13
C5orf51
SLC35C2
LRRTM1
RIMBP2
TMEM229B
SH3RF2
KLHL34
LOC729088
OTX1
LRRFIP1
HOXD10
ACY1
ANKRD13A
PRRX1
RAB3IP
AHNAK
ATE1
MFSD4
PABPC4L
LOC100128239
NA
ARX
KIAA1549
NA
LRRC28
LOC101060264
NA
LOC100505633
RHOJ
RHOJ
CLUHP3
STARD10
DCC
LOC400027
DENND5B
NA
NA
NA
NA
NA
PPM1N
IRS1
NA
NA
ADD1
TRIM50
NA
NA
NA
EFNA2
NA
FIGN
CELF4
NA
NA
LMBRD2
ENTHD2
TMEM223
NSUN7
CSRNP3
FLJ43663
ASB1
MATR3
PSORS1C3
ASPM
NA
SLC26A7
SEC22C
THAP7-AS1
KLF12
TMCC1
NA
GNAS
NA
NA
FLJ43663
LMOD2
DNAH1
GRAPL
NA
ADAM7
FAM161A
ITGA8
HOGA1
FRRS1L
POLR2M
NA
NA
LOC100507468
NA
DNAJC3-AS1
NA
TSC22D1
TMEM221
NOS1
ZNF414
NA
NA
CXADR
NA
NA
NA
RDM1
MDFIC
INADL
LOC100505912
NA
FGF9
LOC100507419
NA
HOXD-AS1
ANGPTL1
CASKIN1
VRK3
NA
PARD3B
NA
NA
NA
RAB3B
NA
NA
NA
TEKT1
PDE1C
C9orf9
RTKN
PHEX
HES5
MSI2
NA
BANCR
SLC25A5-AS1
LOC100507616
NA
CCDC40
MOV10L1
ZNF557
CORIN
NA
LOC100506813
NA
NDUFS1
NA
MMP28
MMP28
NA
NA
LOC730102
NA
ZDHHC14
CCDC41
CDH11
FRMPD4
NA
NA
NRSN1
KIAA1456
DYRK1A
DLX6
FAM115C
CEACAM21
LOC728342
LRRC4B
LOC441454
CEP41
NA
NA
DCAF12L2
THBS1
LOC400768
NA
NA
NA
DGKZ
NA
C1QTNF7
MARVELD3
FKBP3
SLC6A15
STK32A
NA
DOCK9-AS2
ATP2B2
NA
NA
NA
BDNF
NA
TRIM65
PITRM1
C5orf27
TFG
TARBP2
SLC6A2
NA
ARHGEF7
NA
NA
CCDC120
NA
C6orf52
DLGAP1-AS1
NA
DCUN1D5
NA
IGFL1
NA
LOC100506858
PCDHB6
NA
NA
ATP8B3
ALS2CR12
NA
NA
MKX
LRRC28
MAP6D1
NA
COA1
CERS5
SEC14L4
NA
DNAH2
EFCAB1
NA
C10orf114
ADORA2A-AS1
LOC100505784
NA
NA
MFI2-AS1
NA
NA
NA
NA
ST8SIA2
NA
LOC100505817
NA
NA
NA
VWDE
C13orf45
NA
NA
NA
NA
PLEKHH2
FLJ31485
RAB1A
NA
OPALIN
NA
ARL10
NA
NA
TMEM213
LOC145837
NA
LPCAT4
NA
NA
SLC22A5
REXO2
SEC16B
NA
NA
TRAP1
NA
TM9SF3
NA
MCF2L
NA
LOC100129516
NA
ANAPC5
NA
NA
NA
FOXO6
NA
RALGAPA2
PYGO2
NA
NA
NA
NA
FBRSL1
NA
NA
C12orf77
NA
SNX24
NA
C3orf67
NA
NA
FIGN
CASC2
NA
NA
NA
C5orf49
NA
ANK3
NA
FAM47C
DYDC2
NA
DACH2
NA
NA
NA
MESDC2
NA
LOC100506860
NA
NA
NA
NA
CAND1
NA
TMEM232
RBP1
NA
C11orf49
NA
NA
NA
NA
UMPS
NA
NA
NA
FLJ30064
LOC100506795
RGCC
AKD1
NA
NA
NA
NA
NA
ADAM11
TMEM161B-AS1
C1orf228
NA
NA
PPM1L
NA
NA
NA
NA
NA
NA
NA
CLTC
NA
NAB1
LOC284998
UBE2E2-AS1
NA
CADPS
NA
SERP2
SERP2
NA
NEBL-AS1
RNF145
NA
TPBG
NA
YTHDC1
NA
NA
PSG6
ONECUT2
SLC10A4
NA
WDR16
TBX5-AS1
COL28A1
NA
NA
TCTN2
PM20D1
NA
NA
MDGA2
DLEU2
NA
NA
NA
NA
THNSL2
ZEB1
NA
NA
NA
LOC253039
NA
NA
NA
NA
LINC00313
NA
NA
NA
LOC728095
NA
NA
SLC30A8
NA
NA
NA
LOC390705
NA
LOC780529
C10orf53
NA
NA
NA
NA
LINC00334
NA
TTBK2
NA
NA
NA
NA
FSIP2
PLG
NA
SEC14L1
NA
PTCHD1
FIBCD1
ITPR1
NA
NA
FAM3C
GUSBP5
FAM81B
NA
LINC00323
TIGIT
NA
NA
NA
NA
SFSWAP
C17orf74
NA
NA
PSMA8
NA
NA
LOC100506236
NA
NA
NA
NA
HMGCS2
NA
NA
TEPP
NA
DIRAS2
NA
NA
NA
NA
NA
NA
NA
LRIG1
NA
NA
ILDR2
SLC15A2
LOC100506791
RORA
NA
NA
NA
NA
NA
NA
TMEM213
SYNPR-AS1
LOC100147773
NA
PPP1R3C
GATA3-AS1
NA
NA
NA
SYN2
NA
NA
TARS
NA
NA
NA
NA
DSCAM
NA
SLC2A9
NA
NA
MIER1
NA
STXBP5L
NA
NA
NA
NA
NA
NA
NA
NA
NA
LOC100507395
NA
SYNJ2
ENO1
NA
NA
NA
NA
ARMC3
NA
PDLIM3
LOC100507109
ANKS1B
ADAD1
DPPA2
TMC5
NA
LINC00312
NA
LOC389895
DMRTB1
C9orf57
PCDHB4
AFMID
NA
NA
NA
NA
NA
SLC35F5
RHOA
NA
SPATA3
TRIM61
NA
NA
NA
NA
PRKAA2
C12orf54
NA
BPIFA3
NA
MPC1
LINC00669
LHFPL3-AS1
NA
CT64
NA
NA
NA
PKP4
ZBED5
NA
KRT27
GALNT5
NA
LOC100128727
NA
NA
NA
NA
NA
TPTE2P5
MROH2B
MROH2B
NA
NA
NA
SLC6A15
AADACL2
LOC441204
ROBO2
FAM47B
KCMF1
LINC00459
CADM2
ALDH1A2
MIPEPP3
NA
NA
SOGA2
NA
C20orf26
NA
NA
CLYBL
NA
NA
NA
NA
NA
EGOT
NA
TINAG
NA
NA
NA
NA
NA
NA
NA
NA
NA
NA
NA
NA
NA
NA
NA
KCTD4
EIF3M
NA
PLK1S1
ATPBD4-AS1
NA
NA
NA
SLC32A1
NA
LOC440356
NA
NA
NA
NA
ZBTB45
NA
IZUMO2
NA
GSK3B
NA
ZFP28
NA
NA
INADL
NA
TRAF3IP2-AS1
LOC644135
NA
NA
ENAM
LINC00313
NA
NA
NA
HBS1L
ERI2
NA
LOC100996654
NA
NA
NA
JAK1
KCNC2
NA
NA
NA
NA
NA
GPR98
NA
DOK7
NA
NA
WDR41
ARMC9
NA
NA
ZMYM2
NA
NA
GIMAP8
NA
NA
NA
NA
NA
NA
NA
SERP2
SERP2
NA
NA
NA
NA
LINC00293
NA
LOC100505545
PASD1
NA
NA
NA
NA
LOC100996345
SEC14L3
TOR1AIP2
NA
NA
PEX5L-AS2
SEZ6L
NA
NA
ABCB5
LRMP
NA
NA
NA
NA
NA
FAM194A
LOC100131608
NA
LOC100507221
NA
NA
NA
NA
NA
LOC100505862
NA
NA
LOC284933
CLASP1
NA
CDRT15
NA
NA
NA
C1orf101
SYNE2
NA
NA
NA
NA
NA
NA
NPAS4
NA
PERP
SLC35F4
NA
LOC100507267
ESD
ZNF295-AS1
MKNK1-AS1
NA
NA
NA
NA
NA
NA
GATA3-AS1
JARID2-AS1
NA
NA
NA
NA
NA
NA
NA
NA
NA
DNAH9
LOC100506288
CYP19A1
NA
NA
NA
NA
NA
C15orf43
NA
NA
NA
NA
LOC100506289
PFKFB1
NA
NA
CDRT15L2
NA
NA
SPAG16
NA
LINC00641
NA
NA
NA
NA
NOS1
LINC00277
NA
NA
NA
NA
NA
LOC100128750
CRAMP1L
UBN2
NA
NA
LOC100287290
NA
NA
NA
MPHOSPH8
NA
NA
PANX3
NA
UNC5C
NA
NA
NA
PLXDC1
NA
NA
KRTAP19-3
NA
NA
LOC100506851
RBFOX3
NA
LOC284100
NA
NA
NA
NA
NA
NA
NA
NA
UPF3B
NA
NA
NA
LOC100287704
NA
NA
NA
NA
NA
FOXN4
NA
NA
NA
NA
NA
NA
NA
NA
NA
NA
C2CD4A
GLS
TMEM161B-AS1
NA
NA
NA
NA
GRM7
NA
NA
EPAS1
ZC3H3
NA
NA
NA
NA
NA
NA
NA
IGF1
NA
NA
RIMKLA
NA
NA
NA
NA
ASNS
DYNC1H1
LOC101060712
NA
NA
NA
NA
NA
NA
NA
SMEK2
NA
NA
NA
HSD3B1
NA
LOXHD1
NA
CDC20B
NA
MUSK
NA
NA
NA
NA
NA
NA
NA
NA
NA
TRBV27
NA
NA
LMO7
BMP6
NA
NA
NA
NA
MAGI2-AS2
NA
NA
NA
NA
NA
NA
NA
NA
AP4E1
NA
NA
NA
NA
NA
SAE1
NA
NA
NA
ETS2
NA
NA
C11orf70
UVSSA
NA
NA
NA
NA
NA
PDLIM5
NA
NA
NA
NA
NA
NA
SEC14L3
NA
DSCR8
NA
NA
NA
NA
LOC100506797
NA
EPN2-IT1
NA
NA
NA
NA
ESCO2
NA
NA
NA
NA
NA
NA
EHD3
NA
NA
NA
NA
NA
ZNF837
NA
ALDOB
NA
NA
NA
NA
LOC100505776
NA
NA
NA
NA
NA
PIK3C3
NA
NA
NA
NA
NA
NA
NA
NA
NA
NA
NA
NA
NA
NA
AK7
ZMAT1
LINC00672
SKAP2
NA
NA
NA
FBXL22
NA
NA
MAPK15
WFIKKN2
EXD3
NA
NA
NA
WDFY3-AS2
CLK4
NA
FAM83H
NA
NA
NA
NA
CEP44
LOC100507077
SLIT2-IT1
NA
SCNN1G
EP400NL
NA
NA
NA
NA
NA
ING5
NA
RSPO1
C6orf132
FAM78B
NA
NA
NA
EIF2AK3
NA
NA
NA
LOC730236
NA
NA
NA
NA
RNF213
FAM81A
EPHA1
MYT1L
NA
NA
ZNF621
CDH8
FAM81A
NA
NA
NA
NA
NA
NA
NA
HIST1H2BA
NA
NA
NA
MAPK15
NA
NA
NA
NA
LOC731656
LOC100292909
CXorf30
NA
NA
NA
NA
DPPA5
NA
GSG1
NA
NA
NA
NA
NA
GLOD5
COL4A4
NA
NA
NA
LOC100505735
IGF2BP1
NA
NA
NA
NA
NA
NA
NAALADL2-AS3
NA
NA
NA
NA
NA
NA
NUDT10
WIPF3
ATP11A
ATP11A
NA
FOXD3
NA
NA
SMCHD1
SMCHD1
LOC389834
LOC389834
WTAP
NA
NA
NA
NA
NA
TLK1
NA
BCAP29
NA
NA
NA
NA
NA
NA
JMJD1C
NA
JMJD1C
NA
TCAIM
NA
NA
NA
SERTM1
NA
NA
NA
NA
HECTD1
NA
NA
FAM205B
PKHD1
NA
RFTN2
NA
RUNDC3B
ABCA5
TRABD2B
LOC728819
NA
CBY3
NA
NA
LOC285281
IQGAP2
NA
NA
DOK6
NA
NA
FBXW2
NA
NA
NA
NA
UQCRC2
NA
NA
RORA
NA
FBXO32
NA
NA
RIMBP2
NA
NA
NT5C2
NEBL
RBMS3
NA
TTN
ACTR6
NA
GABRG1
NA
LOC100131180
SLC6A4
NA
NA
FAM124A
C20orf112
NA
PEX5L
NA
NA
NA
NA
NA
NA
NA
DNASE1
NA
IMPG2
NA
NA
CAMK4
NA
IGIP
NA
NA
TRIM58
NA
LOC338799
NA
NFKBID
NA
LOC440905
NA
NA
NA
TNKS2
CDKL3
NA
ACSM2B
WDR31
ERG
CDC34
NA
NA
IQGAP3
NA
PXDNL
C18orf61
NA
ACOT6
WWC1
SLC16A11
NA
NA
CSMD1
ZNF865
NA
NA
TCEA3
NA
BMPER
XDH
DGUOK
CASD1
NKAIN2
ERICH1
LOC100506377
NA
NA
BCL2L15
NA
NA
RNF180
FBXL17
LRRC8B
HOXD-AS1
NA
RTKN2
NA
NA
SIX3
TRIM45
NA
SDK2
IDI1
NA
ITGA8
NA
NA
NA
ZNF81
FLJ45825
NA
KIAA1244
NA
NA
DIAPH3-AS1
CCNE1
NA
NA
LSM11
NA
NA
NA
NA
OTX2
NA
NA
NA
RBMS3
DLX1
NA
NA
BCL6B
CLSPN
LRR1
PAPOLB
NA
DAW1
THRAP3
BHMT2
MEIS1
NA
NA
LIPI
IRGQ
SREK1
LPHN3
YPEL2
LOC100130155
ARHGAP32
CD36
NA
NA
ADAMTSL5
WFDC5
WDR90
NA
GRIK4
SPTBN1
NA
LOC100288079
NA
NA
NA
NA
NA
NA
NA
NA
NA
NA
NA
FAM187B
NA
BRD8
NA
SLC25A42
NA
DNAH14
LINC00466
EIF4ENIF1
FLJ32955
NA
CBLN2
NA
MCOLN3
NA
NA
TAPT1
DGKG
PTPN14
NA
RAB3C
NA
NLRP4
NA
NA
GUCY1A2
GABRB2
COL28A1
FAM19A4
ST8SIA6-AS1
CRAMP1L
NA
LDB2
MFSD4
PAH
MYADML2
NA
NA
LOC100506207
C8orf42
UBE2U
CNKSR3
NA
NR2F2-AS1
NA
NA
NA
NA
NA
FBRSL1
LOC283278
NA
NRG4
NA
LRRC37A2
NA
NA
C6orf163
C3orf70
RGMB
NA
NA
POU3F2
MRE11A
NA
NA
NA
TRAF4
NA
NA
NA
NA
NA
LOC646778
NA
PTPRD
NA
NA
ART4
U2AF1
NA
KCNH5
CHST13
NA
NA
KIAA2018
NA
NA
KIAA2018
RBM46
LOC100505648
NA
TCF24
CBLN4
NA
NA
SV2C
RRAGC
NA
EVI5L
NA
NA
NA
DNHD1
SH2D6
NA
NA
ZBED5
C16orf87
NA
VASH1
NA
NA
NA
SMG7
BMPR1B
NA
NA
NA
HEPACAM2
DCN
NA
NA
PTEN
PSMG4
ABLIM2
KLRB1
RAB3B
FGD2
GATAD1
NA
COL6A6
NA
USP34
DCC
FANCC
NA
C10orf112
PCSK6
LINC00662
NA
LGI4
NA
EIF4E
NA
AVPR1A
NA
LINC00668
ZNF425
STARD13
RALGPS1
NA
NA
ZNF540
AKAP14
NA
PON2
NA
ZNF821
NA
NA
SLC30A1
NA
LMO7
NA
NA
NA
NA
NA
NA
NA
IL4R
CASR
CASR
NA
NA
MDGA1
KDM3A
DCHS2
MOBP
NA
NA
NA
TTN
SYNE2
NA
NA
TMEM198
NA
NA
EML6
KDM4D
PDE1A
NA
NA
NA
NA
POLN
IL1RL1
HCG18
NA
NA
PGLYRP2
NA
CCDC171
ADAMTS18
FIGN
ZNF865
NA
PER1
LOC100996601
NA
LOC100505570
NA
NA
KCP
NA
NA
NA
NA
NA
NA
PAQR5
NA
NALCN
RNF207
LOC440570
ADCY5
NA
NA
NA
NA
CYMP
NA
NA
NA
NA
NA
NA
RASGEF1A
SGSM1
NA
RNF148
NA
NA
OSGEP
NA
NA
FOXK2
DLX6
NA
NA
NA
NA
NA
NA
NA
NA
NA
NA
LOC100506128
IRS1
COMMD10
RNF180
DCST2
ZNF551
RBFA
NA
RHEB
MSI2
NA
NA
NA
NA
IGSF5
NA
NA
NA
CCDC30
NA
NA
RBMS3
EFCAB10
NA
CECR7
NA
LOC100128079
NA
NA
NA
FENDRR
LOC100505835
C14orf23
INO80D
NA
NA
NA
GLI4
FLJ16734
NA
HECW2
NA
NA
CALD1
NA
NA
NA
NA
NA
NA
RANBP9
NPW
NA
NA
NA
NA
NA
ZNF175
NA
TSC22D1
SV2C
ACTA2
FGD6
FAM24A
NA
NA
CDK5RAP2
NA
NA
NA
NA
NA
BTF3
NA
NA
UTS2D
NA
NA
NA
NA
NA
NA
NA
NA
ZNF551
ZNF551
NA
TEX9
NA
FAM102B
NA
NA
CEP95
ACTL9
KCNQ4
NA
NA
NA
NA
NA
NA
NA
NA
SLC38A11
NA
TBX3
PCDP1
SAMM50
NA
NA
NA
GPC3
LOC100506446
NA
NA
HIVEP2
NA
GAD2
PATE2
FAM205A
NA
NA
NA
NA
ALS2CL
FOXP2
AAGAB
LOC283335
NA
NA
NA
NA
COL22A1
NA
DEFB132
SYNPO2L
NA
NA
NA
NA
NA
NA
NA
CACNA1D
P4HA1
FREM3
NA
NA
NA
KIAA1324
FLJ31485
NA
NEGR1
IGF1R
NA
SREK1
LEF1-AS1
AUTS2
NA
NA
NA
NA
NA
CCDC85A
NA
NA
NA
NA
USP49
C17orf64
NA
NA
NA
TMCO5B
POLDIP3
NA
NA
NA
NA
NA
TNIP1
NA
NA
SEZ6
CHL1-AS2
ARHGAP30
KCNQ1OT1
PPME1
BNC2
AJUBA
LOC646778
NA
ZNF214
ZNF214
NA
NA
PATE1
NA
NA
NA
NA
CHST2
NA
NA
RHOJ
NA
TRPM8
NA
NA
NA
NA
NA
NA
NA
NA
MAP3K3
NA
NA
NA
NA
LOC100128644
NA
WDR86
NA
NA
ORAOV1
NA
NA
ARHGAP27
NA
ADH1B
NA
NA
NA
NA
NGEF
KNG1
PDE1C
LOC100506238
NA
NA
NA
NA
NA
SH3RF2
NA
NA
NA
NA
NA
REV1
MGC40069
NA
NA
NA
C9orf135
NA
SPACA3
COPS7B
NA
NA
NA
NA
NA
NA
ZBED6
PLEKHH2
SHROOM3
NA
NA
NA
NA
NA
NA
NA
NA
NA
PRAP1
SALL3
NA
NA
NA
JPH3
NA
MGC45800
GATA4
NA
MOXD1
FAM47A
NA
NA
CDO1
NA
LOC100506175
DDAH1
XIST
NA
NA
EPHA10
PYDC1
NA
NA
NA
NA
NA
NA
ATP1B4
NA
NA
LOC100507316
C1orf173
NA
SCAF4
CLDN12
NA
NA
NA
ZNF483
NA
NA
RAB7L1
NA
NA
NA
NA
NA
NA
LOC440900
NR1H4
LOC643037
CCBE1
NCOA7
NA
NA
NA
NA
NA
UNC80
NA
NA
NA
HSPD1
NA
NA
NA
NA
NA
LANCL3
NA
NA
FNIP1
RASEF
NA
NA
NA
NA
LOC100130476
NA
CCDC158
LOC100996636
NA
NA
NA
NA
NA
NA
WDR96
NA
WDR38
LOC387895
NA
NA
CLIC5
NA
NA
NA
NA
NA
ABCC4
NA
FRAS1
DNAH5
NA
TSHZ2
NA
NA
C6orf52
TRIM2
SMOC2
NA
NA
LOC285286
SUSD3
NA
NA
NA
GAL3ST3
AFF3
FCRL1
LOC100130642
BTF3L4
NA
FAM65C
NA
ZNF594
NA
GTF2A2
LINC00355
NA
NA
NA
NA
PTAR1
NA
NA
KRT222
NAP1L4
NA
NA
NA
NA
NA
NA
NA
LOC100131043
NA
NA
NA
KCNN3
NA
NA
SFTA2
VSTM4
NA
NA
DAAM1
BTN2A1
LOC643792
DENND4C
NA
FBLL1
NA
NA
KIAA2022
C10orf113
LRRC72
ZNF653
NA
ZRANB3
NA
NA
ANKFN1
CR2
NA
CACNG2
NA
LOC100996601
MGAT3
NA
NA
WDR38
KRT222
KCNJ9
NA
NA
NA
GABRA1
LINC00551
LOC340178
GLIS1
HTR2A
KIAA0317
NA
NA
DTNA
SYNE1
DTWD1
NA
NA
NA
SMLR1
NA
NA
NA
NA
RAB3C
NA
COMMD7
PCDHB3
NA
RPLP1
ADAM22
RANBP17
NA
NA
NA
ALAS2
ZFAND4
NA
NA
PELI3
NA
NA
NA
NA
NA
NA
BPI
NA
FLJ90680
NA
NA
NA
NA
NA
MIPOL1
NA
TTC27
NA
NA
LOC286114
CACNA1E
NA
NA
NA
NA
AKR1C1
SATB1
TC2N
NA
NA
KLB
NA
SIX3
ZNF300P1
NA
NA
GTF2H5
NA
NA
NA
NA
NA
NA
GGN
NA
NA
NA
NA
PLSCR1
C17orf98
NA
NA
BHLHE22
LINC00690
NA
NA
NA
NA
NA
NA
LDLRAD3
NA
NA
PATL1
WNK4
CADM1
NA
NA
RBM46
AVL9
NA
NA
ROS1
MYO3A
NA
NA
C21orf59
KIAA2022
NA
LOC101060019
NA
NA
NA
NA
NA
NA
NA
G3BP1
CRB1
NA
CYP39A1
PKHD1
NA
TTC17
NA
NA
NA
NA
LOC439938
PLD6
NA
NA
NA
NA
HORMAD2
NA
NA
NA
ERLEC1
NA
NA
NA
TMEM225
NA
PDZK1P1
NA
PANX2
TRABD2B
NA
NA
NA
NA
LOC100996511
NA
NA
GPR22
NA
EVI5L
EVI5L
NA
NA
NA
NA
LOC100130452
TSHZ2
NA
NA
RASGRP3
TRIO
NA
KCTD19
NA
BCDIN3D-AS1
NA
LOC100652770
LCP2
LINC00610
NA
NA
NA
NA
NA
KY
PTPRG
NA
NA
LCP2
KIAA1549L
NA
HID1
NA
NA
NA
NA
NA
NA
NA
NA
NA
NA
TFG
NA
NA
KCNQ5
NA
DAK
NA
PDPK1
PDPK1
CNTN5
NA
NA
LOC646484
NA
LOC100507311
MBD5
NA
NA
KIAA1841
NA
RGS8
MTUS2
NA
NA
NUP210P1
CAMSAP1
NA
ANGEL1
NA
CYP4F22
IGLON5
NA
AHI1
SEC61B
NA
SCN8A
AMER3
LRGUK
NA
SV2B
MTMR9LP
NA
NA
TP53INP1
NA
NA
DMRTA1
NA
NA
NA
MTHFSD
CCDC54
NA
RDX
PAH
LOC100130502
RERG
SEMA6D
NPNT
NA
PCP2
NA
XPR1
SCAND3
NA
C5orf63
DYNC1H1
NA
NA
NA
NA
PPP3R2
NA
TEX36
NA
UQCC
NA
PSMB7
NA
NA
C17orf76-AS1
NA
NA
NA
CARS2
ZNF780B
PSPH
NA
LOC100129034
NA
SHROOM4
LINC00518
RASIP1
NA
NA
CCDC63
NA
TTN
NA
NA
SEMA3A
NA
DSEL
NA
NA
NA
NA
NA
NA
TES
NA
ASMTL-AS1
NA
NA
TNRC18
LOC100507150
EBF2
NA
NA
NA
NA
HRG
RHOD
CHST3
GALR3
RECQL5
MYH8
LRP6
CACNB3
CELSR2
TRIM15
CRP
NA
HSD17B6
RAD51D
COL11A1
ADRBK1
SFTPC
TCL1A
NPAS2
HPX
MAST4
FOXA2
ATN1
PTPN21
FMO3
TEAD4
OSGIN2
UNC5B
EHD2
LZTS1
DTX3
DTX3
RBM12B
DENND2A
SLC24A3
MYO15B
C9orf116
NA
AP1M2
GPR124
ZNF335
LRTM1
BCAN
NA
NA
NA
NA
NA
LOC100996793
NGLY1
NA
PDE6C
NA
NA
LOC283482
KLK4
NA
WRAP53
IRS4
NA
LOC284276
NA
B9D1
LOC286238
NA
NA
NA
LOC100505534
NA
KCNA1
LRRC20
NA
CDH26
NA
SPIRE2
NA
MAGEA8
NA
NA
NA
ASB4
MPPED2
NIPAL2
CHRNA3
GPD1
PSIP1
NLE1
NA
NA
ARTN
EMP2
NA
IL31RA
SNTG1
OBFC1
MCF2L
NA
XAGE3
NA
ZNF836
YME1L1
PCDHGB5
LINC00592
NA
CENPF
KIF7
NA
SPRED2
MED23
NA
ARR3
NA
SLC39A3
NA
NA
SMC1A
NA
ACAT1
CEL
NA
NA
NA
NA
NA
PTH2
NA
FAM169A
ANK2
NA
RNF8
CCBE1
WTIP
TRA2B
ARHGAP29
INO80C
NA
CXorf31
NA
RIT2
NA
NA
NA
GPR126
NA
FRG1B
TMEM242
TP53AIP1
RCBTB2
C4orf21
NA
PPFIA2
LOC151009
CAMK2G
NA
AMN
NA
MYLIP
USP24
INHBC
NA
GFRA4
LIN9
PDX1
CD248
NA
NA
SETMAR
NA
SOX2-OT
NA
LOC220077
NA
NA
AP1S3
TGFB3
AHI1
NA
NA
PARD6G
FLJ33360
PHF7
PLA2R1
NA
NA
OR2H1
PTH
NMUR2
MYOZ2
SPAG11B
ABHD1
ELAC2
NEO1
ATP2A3
NA
PIFO
NA
SYT15
MCF2
TCF20
PXDN
NA
NA
CABP1
RHOQ
NA
TNRC6C
IQCH
CST5
NPSR1-AS1
C2orf61
POLR2J4
NA
RHD
NA
SULT1E1
NA
UACA
FOXN3
LOC100505697
NA
NA
TMEM25
ADO
SUN5
SCD5
NA
NA
ZSCAN30
NA
NA
RAB6B
DNAJC30
HGSNAT
NA
ADAM29
BNC1
NA
LOC100506731
EPB41L4B
FTCD
ATP6V1C1
SLC25A27
FAM131A
EZH1
NA
NA
P2RY10
LOC100270679
NGB
MROH8
NA
FCRL2
NA
NA
TMEM68
LOC283663
NA
CDKL2
TRAF3IP2-AS1
APOC3
HCG4B
SF1
NBEAL1
NA
DYNC1LI2
NA
SEC61A2
FBXO21
NA
LIX1
ZFP41
MYB
MKS1
PP2D1
FOXP3
ZMYND8
PPL
PREPL
NA
MED27
QRICH2
NA
BMP7
SLC23A2
NA
NOS1
LMTK2
MAPT
MYH11
EFCAB4B
CAMK1
COBLL1
LRRC18
NA
GPR37
ZNF233
TNFSF14
TPCN2
C1orf114
NA
LOC339874
NA
NA
PTPN4
NA
PDLIM7
PDE12
HCN1
NA
LOC100506258
ERVFH21-1
ADCY10
DMD
TBL1XR1
NA
ZNF414
EIF3C
SLC16A7
NA
NA
NA
NA
C19orf18
NA
CYLD
HABP4
NA
LOC100272217
CYP1B1-AS1
CNKSR2
NA
ABCC6
NA
TMEM63C
UBALD1
FAM90A1
CSMD2
EPB41L5
WDR53
ZNF124
NA
NA
LOC100996251
PI15
NA
AJUBA
NA
CDC14A
GPX2
NA
DFNB59
AKT2
NA
C5orf58
NA
SMPD3
NA
MAATS1
SUFU
NA
DCLK1
ZMYND10
NA
MYT1L
NA
ATP2C2
BMP8B
ATP10B
RANBP1
TRAF3IP3
NA
NA
NA
NA
RBPMS
NA
DIRAS3
TRUB1
KCNT2
CRHR1
NA
TC2N
LOC100130950
GXYLT2
ABLIM2
NA
HP09025
NA
IL26
ADAD1
LINC00458
CASD1
NA
NT5C1B
ADAM30
NA
NA
RAVER2
NA
NA
KCNB1
RAD52
NA
DKFZp434L192
HFE2
NA
PKN2
NTM
MSI2
NA
C18orf54
NA
ZBTB20-AS1
NA
NA
NA
PTBP3
LOC100506668
PTPN4
ABLIM2
ANKS4B
SPG11
NA
NAV1
FRAS1
LIPJ
NA
MS4A1
NA
NA
GPR143
DUSP16
EPN3
TADA1
UGT3A1
MGP
SEL1L3
MMD2
KIF1C
MARCH10
NA
NA
NA
ATP13A5
NA
SFXN1
NA
LOC100506926
PMS1
NCKAP5
CDKL3
M1AP
SYTL3
LOC158863
NFATC2
IL3
LOC100505933
NA
DNAJC5G
SLC1A7
UBL4B
NA
LYRM9
FAM193B
ADAM28
PTH2R
LOC100422737
LINC00630
NA
NA
NA
NA
NA
CCZ1
SPAM1
SGPP2
NA
OFCC1
NA
NA
FUT6
NA
COL14A1
NA
LSM14B
NA
SV2A
SLMAP
NA
NA
CALD1
NA
LOC100129722
PCA3
NPAS2
UTP14A
ZNF280D
NA
ANKRD50
BPY2
KIF6
VRK3
EBF1
NA
ZNF407
NA
LOC100507281
LOC100505547
NA
BDKRB2
LOC154872
NA
POU6F1
TCEAL7
HRASLS5
CLCA2
AIF1L
NA
PCDHB13
URGCP
NA
LPIN3
AVL9
RAG2
GLDC
SMUG1
WNT5B
ELTD1
PAX4
NA
NR5A2
GPRC5D
NA
NA
NA
NA
NA
NA
PALM3
PAXBP1-AS1
DNAH1
NA
NA
NA
RRM2
MMP8
ARSF
HGD
NDUFA2
TNRC18
KLHL18
NA
ZDHHC21
AMACR
ZNF586
NA
NPHP3-AS1
NA
LOC440602
RBM5
NA
NA
C11orf21
NA
NA
C9orf156
NA
NA
HOXB6
HNF1A
TSPAN16
FOXR2
NA
LOC729291
ZNF385B
NADK
ETV1
KRT84
ADCY10
MDH1B
PHC3
BCL11B
NA
CRISPLD1
VTI1A
NA
IL6ST
SEPT7
UNC80
NA
NA
IGKC
LOC100127983
NA
OTOGL
ADRA1A
NA
FAM69A
CDH17
NA
NA
TTTY12
NEDD4L
LOC100506268
NA
NA
FLT4
CXorf36
NA
PSG9
CCDC37
HCN4
HERC1
LOC285593
EPB41L4A
SLC25A30
TRIO
DCHS1
SIRT2
ATP6V0A4
NA
TMEM252
NT5E
PCNXL2
NA
NA
NA
SCEL
NA
FKBP7
SEPT3
LOC100505768
NANOS3
NA
SRRM4
FOXRED2
NCR2
NA
GLP1R
BRPF3
NA
LOC642980
YME1L1
LOC100287221
LOC100129361
BDKRB1
NA
LOC100507274
FAM160B2
DIS3L2
NA
HS3ST6
CELF4
EFNB2
ARHGAP5
NA
ST8SIA5
RBL1
ZP4
THEM5
NA
CEACAM3
SOX4
CCNB3
NA
ASB10
NA
NA
STXBP4
SLC6A17
NA
GPR32
HLA-DOB
PSMC3IP
RSU1P2
PANX2
PECAM1
NA
NA
NA
PDE1A
RPL9
CUL7
FLJ30838
FAM221B
NA
FAM155B
NA
CREBBP
BMP1
SCTR
NA
MBLAC2
UFSP1
NA
BVES
NA
NA
NA
CLHC1
SCAMP5
NA
PIH1D1
NA
DUSP13
NA
MAOB
CNR1
PDCD4
NA
NA
TIMELESS
DYNC2H1
PLA2G6
ANK1
F2RL1
CCHCR1
UNK
ST6GALNAC3
PCDH20
NA
FAM181A
BHLHE41
F5
SLCO4A1
NA
UCKL1
PDE6D
KCNJ16
NA
NA
NA
USP25
NA
NA
NA
CCBP2
LOC100132815
FLJ37644
CCNYL2
NA
INVS
GZMM
NA
PCDHAC2
CD84
TMEM86B
SMTN
NA
NA
NA
NA
PTPN14
NA
NA
WDR86-AS1
COBLL1
NA
NA
NA
NA
ADAM9
SLC7A1
RAD21-AS1
NA
UBE3C
CCDC105
NA
LINC00315
NA
LOC100288152
NR6A1
SIK2
NA
NA
NA
TRIB1
NA
CSGALNACT1
LINC00486
NA
SCYL1
NA
CAGE1
NA
NA
NA
MAZ
TIMM22
NALCN
AR
NA
PDIA2
KRT73
NA
NA
LOC285540
NA
NA
MIOX
EFCAB13
SPERT
NA
NA
C3orf14
NA
NA
NA
NA
NA
FLJ35946
BAI3
ZSCAN2
PYGB
CER1
GUSBP11
NA
HOXB13
NA
NA
ITGBL1
LINC00563
NA
YBX2
ZC4H2
OCLN
NA
NA
NA
WDR64
NA
NA
NA
FABP6
E2F7
MAGI1
NA
SERTAD4-AS1
AGTR2
NA
NA
DLG3
DPYD
NA
LOC221946
NA
TDH
BMP5
NA
TNFRSF10C
PMP2
MAP3K19
SLC34A3
NA
PEX11A
LOC100506195
TRAF3IP3
NA
PMS1
KCNH5
NAV1
TNK2
SPRR2C
NA
NA
SULF1
C6orf89
NA
NA
NA
NA
LOC100128288
CCDC34
LOC100128840
NA
TPPP3
LOC400680
PSMD6
NA
NA
NA
BOC
FAM19A5
CTBP1-AS1
CAMK4
LOC148145
TRIM46
ANGPTL1
NLGN2
NA
NA
RBMS3
NA
NA
RNFT2
NA
CCDC171
NA
SLC38A10
RAD21L1
AGPAT6
ZSCAN20
SAGE1
S100A1
NA
NA
SLC15A1
NA
MS4A15
SLC1A1
NA
RSPO2
CCL11
NA
GCAT
NA
MICAL3
NA
H1FX-AS1
NA
NA
CA12
HPGD
NA
NA
NNMT
GAB1
PDLIM5
AMOTL1
SUZ12
SLC5A12
NA
NA
WFDC8
CELF4
PCSK2
NA
C14orf37
NA
NA
NA
LINC00421
WWC1
PTPRG
SFXN5
ATF6B
NA
CCRN4L
NA
GRAMD3
NA
SPG20OS
NA
GJC1
LINC00605
LINC00340
NA
NA
H2AFY
ERG
C6orf141
NA
CACNB3
NA
NA
NA
TUG1
LOC100506710
IGFBP1
ACSL6
SH3BP2
USP22
SDR16C5
SLC2A11
NA
FERMT1
TYR
MAGEB1
RPGRIP1L
BICC1
DYM
NA
NA
AGR2
NA
NA
SPAG9
SNTG2
NA
NA
RYR2
NA
ADRA1A
DCHS2
DKFZp667F0711
IGFL2
NA
GPR123
NA
NA
HOXB-AS3
CRIP2
C2orf82
NA
NA
FAM69B
DDHD1
LINC00626
CPEB1
SIN3B
GYPA
NA
LOC283856
NA
RNF165
PKD1L2
NA
FAM84A
NA
ABO
NA
NA
RPAIN
CACNB2
NA
BBIP1
TTLL5
NA
GHRH
TAF7L
ARMC4
CFHR4
EIF4G3
RAB6B
DHX35
NA
CFHR5
DUSP7
GH2
PALMD
ZNF506
FARP1
NA
CRYBB2
NA
LOC100996578
NA
TENM4
C17orf99
NA
NA
NA
PRODH2
PAEP
PFN4
NA
KDM8
NR2E3
LOC100996424
NA
LOC100506161
NA
C1orf228
NA
ADGB
NA
TPSD1
NA
NA
KLHL31
LINC00330
FRMD6-AS1
PHEX
NA
NA
ZNF33B
SPON1
ID4
NA
NA
SCUBE3
NA
NA
PMCH
NA
NA
LAMA2
FBXO41
PROX1
EPS15L1
HSPD1
NA
NA
AMER2
USP7
HS3ST1
NA
LOC100506054
MEFV
CDC42BPA
ZNF407
PEG3-AS1
NA
UNC13D
NA
PRKCQ
RGS5
TM6SF2
ADIG
SNORA71B
PTPRT
ATP8B3
NELL1
TMEM67
LSM14B
COPS7B
NA
NA
CHIT1
TBX6
NA
NA
CARS
YWHAH
SFTPD
ZNF677
NBPF8
NA
NOVA1
NA
TMEM229B
TRPM3
NA
MRPS18C
NA
NA
AVL9
NA
NA
ZSCAN23
HGS
RIMS4
MS4A12
KISS1
NA
HORMAD2
LRRC4C
HCRP1
LOC100505978
GPRC5B
TSSK6
SPATA6
COPB1
NA
UBE3C
CHIC1
SCG2
L3MBTL1
NA
COL5A1
NA
NA
PKLR
RARB
NA
NA
AURKAIP1
CSTL1
NOMO2
HGFAC
STOX2
ZNF214
NA
MAP9
NA
NA
MGAT5
LOC285547
NA
NA
STK16
OGN
LOC253805
RGL3
C1orf86
NTRK3
OR11A1
NA
GTPBP2
FBXO4
UBE3D
PSAPL1
PDE5A
WHSC1
CCDC80
NFIB
NA
NA
LAMA3
CES2
TRPM3
PNPLA2
NA
DCAF8
ROBO2
PDS5B
KIAA1524
SOX6
TRIAP1
TNNT2
GPAM
LOC100132815
ZDHHC4
HCFC1
PCBP1-AS1
STX3
NA
TYMS
BDNF-AS
KLRD1
ZNF503
ACSS1
NA
MAP9
NA
TMC5
NA
NA
APOA1
METTL8
GNG8
HELLS
PCA3
MTSS1L
NA
NA
NA
NA
CLEC4M
LOC643623
NTRK3
NA
NA
LINC00032
NA
NA
ATP12A
SRPRB
GFI1B
PLIN5
NA
LYPD8
LOC100507487
VGLL1
UBE2E1
COL13A1
NA
LOC283688
NA
C10orf137
RHOJ
NA
NA
TSGA13
GRIN2A
OTOS
NA
EIF3J
LINC00521
MARC1
LOC146513
NMU
NA
PKD1L1
STAG1
LRRC38
NA
GAB1
NA
NA
MAPRE3
NA
NA
NA
LINC00836
NA
ZNF221
NA
NA
GTPBP5
NA
EVC
SPAM1
SOBP
LINC00608
NA
NA
PFN4
CCDC125
SPANXA2-OT1
NA
PRKG2
ESRRB
SNORA74A
KCNB2
NA
FRA10AC1
NA
LOC339874
TSGA10
NA
NA
LOC100291323
FGFR1OP2
NA
TMCO3
ATP9B
NA
PTPN13
NA
NA
NUCKS1
CHERP
NA
NA
NA
NA
NA
LINGO2
NA
NA
NA
AVPR1A
GAB1
TMEM194B
HNF4A
NA
CA8
CLPB
SOS1
BCL2L2
PPP1R14C
NA
ZNF503-AS2
GNGT2
INSL3
MARCH11
FRMPD1
AVPR2
NA
LMLN
NA
MTFR2
SCAMP4
C11orf70
ACSM3
DRD2
NA
NA
TWF1
NA
NA
NA
CACNA1E
IGSF21
NA
TTLL5
NA
NA
RORA
NA
ANXA2P3
NA
WDR90
NA
NA
DNM1P46
NA
ASPA
NA
DYRK1B
GLI2
UBN2
NA
NA
NA
C2CD2L
ZNF324B
SKA1
PRDM2
SLC25A42
NA
NA
NA
NA
NA
CADPS
NA
KIAA1211
NTN1
NA
PTPRJ
C8orf74
NA
C4BPB
ELF5
NA
MGAT3
NA
ACO2
NA
DCN
NA
GTF2A2
UCN3
KIF5A
NA
NA
MTHFD2L
PPP1R1C
NA
LOC255654
ARHGEF4
PDPK1
NA
ZNF268
NA
NA
NA
EDIL3
PLCB1
RBM25
NHS
THOC7
NA
LOC728353
ZNF681
NA
NA
SPTBN1
FLJ44342
NA
CCDC155
NA
IQCG
MGC39584
CADM4
NA
NA
EXD1
NA
NA
NA
LZTFL1
ANGPT2
NT5DC3
C6orf123
MMP16
NA
GLE1
PDE4C
TACC1
NA
NA
PDE7B
NA
MPRIP
NA
NA
QRSL1
ASH1L
LOC100506331
EXTL1
CASC5
LOC100132661
KCNC4
NA
NA
PKLR
ENTPD1
NA
NA
LOC100240734
SYPL2
NA
AGPHD1
MORF4L2-AS1
TACO1
ZNF274
FAS-AS1
NA
EXOC5
NA
NA
DHRS12
LETM1
NA
UMPS
DOCK1
CTDSPL2
NA
BAZ2A
VAC14
MRPL12
NA
NA
NA
CHRNA10
BTBD19
SART1
LRRN4CL
KRT31
KIAA1644
DNAH1
NA
PCDHB18
FAM161A
NA
NA
NA
RTCA
PDE1C
ZNF446
NA
NA
SEBOX
METRN
C10orf35
NA
NA
NA
FRMD1
NA
NA
NA
NA
RGL4
NA
TJP3
NCOR2
NA
NA
REG4
PML
PLA2R1
MR1
NA
DIAPH3
GPR110
RANBP17
HDAC9
GNB1L
SYDE2
LRRC2
AGAP3
ADCYAP1
LDLRAD4
NA
NA
NA
CCDC160
LOC339822
NA
TSNAXIP1
THRB
IAPP
GPX7
PI3
GNAT1
TRPC7
NA
LOC100507160
NA
NA
SLC34A1
MYLK4
NA
S100A13
NA
NA
C1orf168
LOC100291666
FLCN
MKS1
LOC100130051
HJURP
PAICS
NA
TBC1D8B
ZDHHC15
NA
NA
NA
NA
SCEL
ERMN
OXER1
SYNPO2L
OGDH
LOC100128893
CYP3A43
NA
LOC158434
UNC5B-AS1
NA
NA
PRKCG
RGS7BP
NA
NA
NA
PRRX1
NA
NA
HOXB7
NA
NA
NA
MSRA
TSGA10
PEBP1
POC1A
LAMC2
LOC93463
GALNT8
NA
ITGB4
NA
CMTM6
PLEKHF1
TSPAN10
C5orf47
NA
SDCBP2-AS1
HS6ST3
FLJ37453
C19orf59
NA
NA
HOXB-AS3
NA
CNTNAP2
NA
SNX19
DNAJC30
EARS2
NA
ZNF280B
POU2F1
PCSK1N
NA
C14orf180
NA
FANCB
NA
NA
ADAMTS2
KCND1
ACSL6
CIB2
NA
NA
NA
TRPM7
ZSCAN12P1
NA
NA
NA
NA
IRAK1BP1
PPYR1
HIST1H1E
NA
CD6
GRTP1
NA
CEPT1
NA
NA
TMLHE-AS1
NA
NA
LPCAT4
NA
ST3GAL3
SEMA5A
NA
AMH
CCDC8
RNF141
ATP2B2
TWISTNB
KTN1
AKT3
TONSL
KCNV1
ARHGAP44
NPIPL3
LOC100132356
RAB37
CP
PLEKHG4B
HIPK1
ZNF704
NA
SLAMF6
NA
LAMP2
KCNAB1
B4GALT1
GPATCH4
SMEK2
SATB2-AS1
AGTR2
NA
NA
CABP4
ZSCAN30
SCARF2
NA
SCGB2A2
NA
NA
MRPL21
NA
PTPRC
FARS2
LOC440335
NR2F2-AS1
RPL26L1
LHFPL1
NA
RIOK3
ZNF446
NA
GUCY2F
JAZF1
MAP6
SRPX
SCAI
LOC100505622
CCR10
NA
FOXP4
NA
ZMIZ1
NA
ESR1
SMARCD3
C2orf73
C14orf79
NA
FCRL5
NA
NA
LOC441204
SETD4
NA
ADAM2
NA
TRIM55
NA
ZNF165
NYX
NA
NLE1
NAPB
FAM83B
NA
RPS6KA6
CALHM1
LINC00587
NA
IGLV1-44
SDK2
GRIK2
TTC22
LOC100129069
MYT1
NA
NA
PTPN3
NA
KITLG
TTC6
MGC16121
LAMA5
LRFN3
FIBIN
NA
ZNF169
ADAM12
NA
NA
ZNF592
NA
LPPR5
MARC2
LOC728040
NA
NA
NOX5
LINC00427
C15orf57
DCAF16
BNIPL
LINC00598
SQLE
NA
NA
NA
CITED4
RBM6
NA
NA
EXOC4
TP63
LOC100509303
ZNF781
BMP7
TFDP3
PPP1R1A
ITGA10
NA
SLPI
PLEKHH3
C11orf58
PPP4R1L
ZNF572
RARS2
LOC100506557
LOC100128139
NA
NA
NA
CDH8
CYP17A1
NA
NA
NA
KDELC1
GPATCH8
AGAP2
MAGI1-IT1
NA
FOSB
MGC42157
FRMPD3
CYP4A11
LOC285000
COL4A6
HNRNPC
POLB
VWA3A
RGR
POU3F1
CALB2
CACHD1
KCNK9
GRIA4
CYB561D2
SEMA3D
ADIPOQ
LOC145845
NA
GDF15
NA
RNF183
NA
ATG4A
CCDC154
TBC1D16
CD22
NA
SLC5A12
NA
GRB10
CACNG8
KLHDC9
NA
CAPN11
TNRC6C
NA
CIB2
FOXS1
PP12719
SLC16A3
RRBP1
NA
NA
BCL2L15
NA
RASL11B
NA
LOC728705
NKTR
NA
NA
NA
NA
MIS18BP1
SLITRK3
GJB5
CDY1
CDH15
NA
C10orf25
USP4
TTN-AS1
NA
XCR1
NA
PAPOLB
MZT1
NA
SLC6A15
FGFR2
NA
NA
NA
NA
NA
NSFL1C
NA
NLRP9
NA
NA
DOK5
EFCAB2
SAMD4B
FREM2
ST6GAL1
PRDM12
SLC35G1
NPPB
OR10H1
NA
NA
ABCA2
NA
ESYT3
CCDC129
MTHFD2
TBX4
NA
EVX1
SLC25A37
NA
SLC25A41
SRSF1
NA
NA
NA
CCDC28B
NA
NA
MEG3
ESPN
NA
NEDD4L
TECRL
CAPN9
NA
A1CF
NA
NA
NA
NA
TCP10L
NA
HHLA3
NA
NA
NA
DNASE1L2
NA
LOC157740
C5orf63
NA
CECR9
NA
NA
NA
RAB3C
LOC100506274
NA
CLNK
PPARGC1A
NA
NA
SLC23A2
PXN
LOC100506406
HHIP
RBM34
WNT3
NA
CYP1B1
CDC20B
NA
NA
SCAI
ATP8B5P
PPARA
NA
CNPY2
GNG2
EFNA5
CERS3
NA
GREM2
PLXND1
NA
VAMP2
EME1
VSX1
LOC100507443
NA
NA
POLR3H
NA
ZSCAN30
CNIH4
NA
NA
CENPV
CXCR7
CDT1
NA
NA
NA
NA
ZNF229
FBXO38
SULT1C4
LOC100506142
BIVM
NA
SV2C
GSDMB
PIK3IP1
SNX13
NA
UST
MARCH6
NA
WDR72
RAB4B
VIT
NA
RPS27A
NA
NA
FAM204A
PPP1R37
NA
TXNDC2
NA
MGC34800
GPR39
LOC100506154
CHORDC1
NA
ZNF776
MKX
PARD3
UBE2H
EFCAB14
KIF6
PIK3R3
C22orf43
FANCM
LOC643711
PTTG3P
COBLL1
NA
NA
MAP9
KIN
SLC5A1
NA
OSGIN2
SPATA6L
CAMSAP1
NA
LOC100134040
MYPN
NA
LOC284757
CLDN3
ARHGAP39
ZNF711
FAM65C
NA
NA
NA
EPG5
LYVE1
NA
CHD2
NA
LRPPRC
GPR150
MYCN
NA
FAM208A
SMR3A
NA
CSPG5
CPNE4
B4GALNT3
NA
ARHGEF12
C17orf64
LOC101060553
PRICKLE2-AS3
ALPL
SNRPB2
DDR2
NA
IGFBP1
PITPNC1
ADAMTS19
ZNF479
NA
NA
NA
CASP16
NA
IKZF1
ATP1B4
LOC286177
C4orf33
NA
DDX19A
TNXB
NA
NA
TNXB
MIR4500HG
GPRC5C
APOA1
NA
NA
TSHR
FLJ22763
GALNS
TMEM204
NA
RAD51
GUSBP2
NEUROD2
NA
NA
HAS3
NA
SH2D3C
NA
ALDH1L1
NA
NA
NA
MYCN
NA
DCAF4L1
PLEKHG4B
FAM186A
GRIN2D
C4orf19
NA
LITAF
FUT1
CTNNA3
R3HDM4
FARSA
NA
RAB17
SPTSSB
NA
ZNF620
MAS1L
NA
EBF1
NA
ZDHHC20
CNTN2
POFUT1
HIVEP3
ENAH
TLR9
SUN5
KIAA0754
METTL9
UFL1
YME1L1
SLC9B2
C14orf166B
NA
MAG
NA
CES5A
TECTA
STK19
NA
NA
FOXJ2
LRRC41
CACNA1G-AS1
REST
RP9
CDK6
VPS36
CLEC4GP1
AMMECR1L
NA
FLJ34521
NA
TAPT1
TRPC3
RNF103
NA
NA
NA
KCNA3
CNOT3
NA
NA
IFT27
RGMA
RARG
SYNE2
EXD2
FAM83F
NA
NA
NA
CAT
ERAP2
NA
NAA30
PCP4L1
NA
IMPAD1
IGSF1
ZNF800
SESN3
NA
NA
NA
NA
NA
PMEL
LOC284014
TMPRSS11B
NF1
NA
GPD1
SERPINB12
AIFM3
AK1
TRPV5
NA
NA
GRIN3B
LTBP1
DIO2-AS1
LOC283887
SLC3A1
CIITA
C1orf148
SMAD2
UBE2J1
NA
LOC286009
TMEM132B
NA
NA
YIPF6
NA
NA
LOC152742
SRCAP
ETNK2
GNPTAB
NA
NA
IGDCC3
SCML4
OGFRL1
NA
NA
LOC284669
MGST3
NA
NA
NA
NA
TBC1D21
LOC692247
RGS9
RBM15
NA
NA
NA
LOC401321
LOC100652856
NA
RIIAD1
LDB3
NA
ELAVL4
NA
NA
LRRC37BP1
CCDC36
NA
SMLR1
FCN2
NPAS1
NA
SUFU
NPAS3
DSG4
NDOR1
TESC
RP9P
NA
UPK3A
RASAL2
RAB3D
NA
NPHS1
PPP4R4
NA
NA
NA
OK/SW-CL.36
NA
NDUFS7
NA
RREB1
LOC100131170
TRIO
CA12
COMMD6
NA
TSPEAR
DHFR
SELP
CRYGB
LOC389199
NA
NA
NA
LOC100505862
NA
MBTD1
NMNAT2
LOC729059
C14orf64
NA
MPPED2
FBXO9
NR5A2
CCDC64B
LOC100507165
FHL1
NA
IQCF4
NA
DGKE
BCL3
THSD7B
CYTH2
ITGBL1
FNDC7
DSG2
PCSK2
UNC13A
C15orf60
NA
RPS16
AMN
HIRIP3
SLC6A20
NIPAL3
PCDH1
UBE2Q1
MAPK8IP3
SAMD1
PAX5
TBX5
BCORP1
YWHAQ
TCF12
IGF1
SPTBN4
NA
TMEM178B
FAM104B
NA
IZUMO1
OXSM
BCAR1
NA
CD2AP
TMEM31
OARD1
GPM6A
TMED4
CELF5
NA
TRIM14
PDLIM7
NBR2
COL27A1
PDZD2
CA5B
MRPS18B
NA
NA
HIST1H2AJ
NA
NA
CPSF2
LOC100288490
TRIM2
SHMT1
NA
ATP7B
RAD54L
NA
NA
ZNF844
INADL
NA
FAM212B
C3orf65
TRIM10
B3GNTL1
ALS2CR12
NA
NA
NA
LOC100130458
SARDH
NA
NA
C3orf55
SEC31B
ECEL1
SAMD3
NA
HCG9
TBC1D27
PGD
NA
LOC158572
CDHR1
NA
NA
LOC399491
ANTXR1
C1orf61
DIXDC1
CHDH
NA
C1orf86
NA
LOC284950
LOC100506472
PTGIS
TKTL1
STK4-AS1
ALOX5
NA
NA
GRPEL2
PDE4D
ATP5A1
PROSER2-AS1
PTGER1
GNAQ
CNTN1
RAB18
KIAA1328
LOC100131015
PTK2
AKAP8L
NA
SRC
NA
NT5DC3
DOCK9
NA
GPC3
LOC645513
NGFRAP1
FNDC3A
GPR125
DCAF15
NA
TRPC5
IGHV1-69
HFM1
RPA1
ELOVL2
METAP1D
MXRA7
GRIN2B
NA
NA
PITPNC1
ARHGEF10
TUBA3FP
VSIG1
NA
CDK15
PTGDR
ZC4H2
FOXD2
LINC00691
SHANK1
DMWD
BHMT2
ANKRD32
MRPL41
ZNF324B
NA
NA
NA
ANKRD55
SPP2
IGFBP5
LOC100129447
LOC100128198
LMBRD2
HPGD
NUDT3
GIF
ZNF160
P2RX3
NA
OMD
TRIM50
CCDC14
NA
BCL2L10
HSD11B1L
LOC151121
NA
SNX5
NA
NA
FCGR2A
FLRT3
PLCG1
NA
NA
RAB40C
MLL
PRO1804
NA
NA
NA
LOC643837
HOXB5
ANK1
ST3GAL6
NUP210
ANGPT1
NA
HCN4
SUGT1P1
NA
SLC26A4
BTF3P11
NA
NA
LTBR
C11orf93
WDR66
RERE
NA
CST6
TFCP2L1
NA
CHTF8
FAM85A
SLC27A2
WIPI2
DIO2
NA
NA
TTBK2
COPA
SLC2A11
SLFNL1-AS1
LOC728485
TECTA
LOC152578
APBA1
PRPSAP1
NOV
LINC00845
ZNRF2
NA
TBX3
NA
IL1RAPL2
NA
GHSR
WRNIP1
CTNNA3
PDXDC1
NA
NA
ERN2
TAF9
IL23A
NA
PCDH17
ELAVL3
TJP1
WDR74
KIAA1429
LCN6
MAGI1
NA
MYH14
NA
LOC100270804
CASK
ARSA
NA
SERPINA6
SPAG7
NA
CLDND1
NA
LOC100272228
SIK3
NA
NA
BCL6B
NA
C7
NA
NA
TSPAN7
ZNF32-AS3
DUOX1
DNMT3B
NNMT
SLC13A3
AKNAD1
NA
MAGI1
C16orf55
RNLS
PPARGC1B
LOC100508120
PPP2R2C
NA
LOC339240
EHMT2
NA
NA
C11orf94
NA
NA
NA
NA
PPP1R9A
SCAF4
CNTNAP1
NA
MMP25
SLC4A5
NA
FBXL12
LAMA4
POU1F1
SPEF2
TRHR
ING3
BBS9
FOLR1
CBL
SRRM2-AS1
NA
CNGA4
NA
NA
KIAA0146
LINC00460
NA
ABHD5
ADH5
EML5
NA
C9orf117
EFNB2
KCTD1
NA
HS3ST4
C10orf67
ZNF718
FAM184A
LOC100505648
NA
FAM134B
ARHGAP11A
DKFZP761C1711
LDOC1
NA
NA
CLDN2
SYNE2
C5orf42
NA
DICER1
ANGPT4
NEGR1
NA
NA
FGFR4
ZNF10
CPXCR1
RNF32
C11orf85
LOC100507594
NA
CRYBB1
NA
ITPKB
MARCH8
NA
NA
LOC200830
CUL7
NA
MYEF2
STARD6
NA
NA
ZNF208
HGF
QDPR
ARHGAP1
NA
TRIM2
NARG2
NA
TEX261
ME1
NAP1L2
SAMD15
LRRFIP2
NA
KRT7
NA
RUNX2
PLSCR2
RGS16
NA
GRIK1
USP42
VAMP1
RPUSD1
NA
NTF4
NA
CSNK1A1P1
NA
APOH
MSH6
WDR52
NA
NA
FUT10
ZNF555
TRIM33
LOC400965
NA
ABCF2
DDX19A
LOC284648
EPHA4
C20orf166-AS1
TCOF1
NA
SORCS3
NA
NA
MED17
ZNF777
MACROD2
NA
STXBP3
NA
NA
RNASE2
LINC00475
TP53I11
MYCT1
DCAF8
LOC100505495
SHROOM3
NA
NA
GREB1L
ITGAM
CLMN
FGFR1
NA
CDH10
NA
KLK13
SECISBP2
FRMD4B
BTBD9
RMST
RBP3
NA
TRMT61A
CMBL
ANHX
XPNPEP3
HNRNPM
NA
BNC2
DKK3
NA
LOC100216546
GJB3
MKI67
NA
NA
NA
NA
TAS2R19
ZNF492
NA
SV2B
PPFIA2
EPB41L2
NA
UNC93B1
SLC40A1
TBX2
MEX3D
NA
SLC2A4
NA
MIP
CAMTA1
ZNF839
NA
CERCAM
TBX2
NA
SSX1
NA
NA
NA
C1orf145
STRA6
LOC100506195
CLU
MYH7B
ZNF641
DUS4L
NA
NA
IL18R1
NA
MALSU1
NA
C1orf127
SKIDA1
TMTC2
ZNF219
FARSB
POU4F3
NA
INCENP
FBXL13
NA
BCL6B
NA
NSUN4
RARA
HS1BP3
FNDC5
DHX8
NA
NA
GFRA3
FANCA
MLLT10
NA
IL23A
LOC100505633
NAGLU
TMEM92
LOC100126784
USH1C
SH3GLB2
TMEM120B
FAM118B
DOCK6
RIMS2
ST6GALNAC4
AGO1
NA
ZDHHC11
BCO2
C14orf164
HOXA11
TTLL5
REPS2
PROKR2
PLA2G6
SEPT9
NA
NA
BRPF3
SMCR5
TRMT44
FAM172A
SRSF1
LRRC27
SMIM1
NA
NA
NA
FSTL1
LOC100289058
NPVF
TTC23
NA
NA
NA
NA
SOX1
A2M-AS1
LRRC16A
LOC100271832
SLC30A4
MRPL41
TUG1
NA
DLEC1
ASXL2
OLFM3
NA
NA
NA
ULK4
NPR2
BRF1
NA
NA
BIN3
NA
CYR61
NIPAL3
NA
NA
NA
NOVA2
GPRC5C
NA
NA
NA
CACNA1C
NA
NA
NA
NA
SLC35F3
CCNB2
NA
IGFN1
GPX5
LOC100129112
NA
FENDRR
INTS6
NMNAT3
DKFZp566F0947
FAM19A5
FLJ35390
CP
HTR4
NFYC
NA
MTUS2
NA
LOC339535
NA
TFAP2C
ERGIC3
GOT1L1
NA
PRF1
SDPR
MT1G
CD276
LAMB1
KCNH1
DDX11
NA
NCOR2
MYO3B
NA
AGBL3
KIAA0020
NA
DSTN
NA
STOML1
NA
C19orf73
C3orf35
LOC100507602
LOC643401
ADCY1
SP7
NA
TACR1
SPIRE1
NA
NA
ANGPTL2
ZNF451
NA
MCHR2
NA
PSMB4
C21orf67
NA
MADCAM1
KAT6B
GSC
ST6GAL2
ZNF512
LOC401321
NA
FKBP15
NA
RARS2
NDUFV1
CSPP1
TRAV12-2
NA
ANO6
GABRG3
NA
SCPEP1
GLRB
NA
NA
EDNRB
NA
NEGR1
LINC00598
NA
UBXN10
NPHS2
NA
NA
SNX31
NA
GABRA5
NA
NA
FBXO43
GFM1
NA
ANGPTL2
NA
NA
NA
FAM163A
NA
NA
CELSR1
TKTL1
NA
C8orf34
PALMD
NA
FBXL20
MIB2
HBB
NA
SEC61A2
DDX11L2
MRGPRF
OTUD1
PTPN18
RNF17
NA
NA
VPS53
TREH
NA
GREM2
DDIT4L
FBXL18
NA
NA
C20orf203
MYO9B
LOC100132116
STXBP4
NA
NA
LOC100505870
MAP1B
SEC16B
CACNB1
LOC158376
FKBP7
KRTCAP2
C6orf170
BTN2A3P
LOC100132686
HLA-DRA
NA
NA
NA
C20orf118
NA
LOC100272217
PTCSC1
ZNF578
TM4SF18
LOC100294362
NA
NA
NA
NA
SRSF11
DKFZp451A211
NA
SALL2
TYSND1
NA
HRASLS
DHRS7C
NXPH3
FABP1
DDX25
NA
RNF6
ALDH1L1
LRRN4
NA
KIAA1257
NA
SCN4B
ASPRV1
NA
DPT
FOXO3
HNRNPH1
ODF1
LOC388692
FLJ39051
COBLL1
SLC34A2
SST
TBC1D9
MCTP2
NA
SEC14L3
LANCL2
PTPN2
SLC25A13
C21orf15
SFT2D3
SKA3
RUNX3
PARVA
NA
NA
ENKUR
NA
NA
NA
KIF18A
METTL21C
FAM98B
SLC25A47
FAM173B
NA
CC2D2A
NA
NA
SLC19A3
SMAD2
WDR52
NA
NA
NA
NA
DCLK3
GLUD1P7
FAM162B
COPS5
TAAR8
OR7E24
NDUFB6
PACRGL
AEBP1
GNAI1
TEX35
LINC00698
PTK7
LOC253044
PAICS
NA
ITGB1
CRK
PDK4
BAHCC1
NA
NA
DYNC2LI1
LHX3
NA
NA
NA
CD3G
NA
OPA1
UBE3C
CBLB
CA12
MUC5B
ARRDC1
POM121L2
LINC00314
FOXD2-AS1
C14orf105
PAPPA2
CPLX2
ARHGDIG
NIPAL1
SLC13A2
NA
NA
OTUB1
NA
SIAE
FAM9C
AGGF1
PUM1
KCNIP3
UBE2D3
ID1
RFPL2
ZDHHC19
NA
NA
NA
NA
PTPN2
ZNF24
CEPT1
PORCN
NA
FLJ39080
LOC387895
PRKXP1
NA
TAS1R1
ADARB1
CIRBP-AS1
NA
LOC400891
CYP24A1
NA
RHPN1
FAM135A
NA
KCNJ2-AS1
NA
NA
CPXM2
LOC100505540
CELF2
GABARAPL2
UQCC
CROCCP3
NA
WDR1
ACSL6
DKFZP434L187
EPHA6
PIH2
ACTRT3
TMIE
EIF3K
TXNDC2
GMPR2
FBXO3
RNF207
ZNF827
CYP2B6
LOC147004
IFNAR1
SLC38A3
HR44
RPTOR
NAV1
LOC286178
MSI2
RFTN2
NA
NA
NA
NA
HDAC2
GNAT1
KIAA1161
KIAA1211
NA
GTPBP8
PGBD5
LOC284513
SCN4A
PARD3-AS1
PDXDC1
RAB6A
PDE5A
NKAPL
MROH8
LIPF
TBC1D16
LOC100128252
AFP
COL4A3
PBX4
SOS2
NA
NA
NA
KDM5B-AS1
HECW1-IT1
MRPS17
PCDP1
TGM2
NA
LOC100996388
CCDC178
LOC100507351
NA
ZMYM2
SLC25A29
OLIG3
CEACAM3
SH3BGRL2
NA
DCT
LOC100507637
ITGA3
TBC1D30
LOC100144604
RAPGEF5
MEG3
DEFB108B
AGTR2
NA
ISM1-AS1
DSCAML1
IMPA1
KAT6B
PDE7A
FAM149A
CRYGC
NA
VCL
NA
NA
SMIM4
EIF1AX
AGPAT6
TFAP2D
NR2C1
NA
SUGT1P3
LMBRD1
CPS1
PLEKHA8
GAD1
CNGA1
RAB27B
CDKN2A
GRM4
NTSR2
NA
SPPL2B
AGAP2
NA
MT1G
WDFY3-AS2
CAMK2B
AP1S3
NA
ZNF80
KLHDC7A
PLEKHA5
NA
MARCH7
NA
UNC45B
NA
CRTC1
NA
NA
ACPL2
C16orf74
MBNL2
CSNK1A1
NA
ODF2L
NA
SEMA6A
ZNF7
NA
NA
NXF3
NA
CELF3
RPL24
NA
ZNF460
DMD
LOC100129935
SUMO3
SYT13
HIST3H2A
TRIM42
NA
SWT1
NA
CD247
NA
TMEM121
HIVEP3
MMP2
STYK1
ZNF630
NA
CFTR
ADRA2B
SLC51A
TMCO4
UBAP1L
ZNF527
SMYD2
LOC96610
NA
NA
EVPL
VN1R4
LINC00238
LOC100506451
VAPA
KRT7
INSR
ZNF365
NA
NA
ZNF277
NA
NA
MEX3C
CX3CL1
LINC00621
NA
NA
NA
KLK15
GRM8
ASMT
NA
DCAF4
SAC3D1
NA
TTC36
CLUHP3
POU6F2
MAPT-AS1
NA
NA
ZNF595
AGFG1
COQ4
ZNF827
TTBK2
STK33
PRICKLE1
INTS10
NA
NA
NA
NA
NA
NA
ATP4B
NA
SAG
NA
RS1
C10orf95
ZBTB46
LOC100506629
SMARCC2
SCARA5
TENC1
EYA3
LRRTM2
CIZ1
NA
LCA5
SI
NA
NA
C9orf117
KAT6B
RC3H2
BMS1P6
PPP1R32
COQ2
LOC100996457
PRKCA
CNTD2
NA
OTUB2
LOC400620
NA
NA
SLC25A36
ZNF333
NA
NA
NA
C2orf49
SAMD14
MUM1
POU2F2
C11orf72
CAP2
ANKRD40
NA
REPS2
GALT
ALDH4A1
MAPK1
TXNDC8
E2F2
SH3TC2
NA
ATP11A
COX4I2
NAALAD2
SEMA3D
NA
TRDN
LINC00476
NA
NDUFA10
ZNF157
CCDC136
FIBIN
FAM201A
ALKBH5
NA
PVRL1
C16orf72
PDE6H
NA
LOC348761
NRXN3
RPL35A
HOOK3
AKTIP
LINC00582
KIF26B
NA
NA
TMEM144
CDC20B
TBX3
RORA
NA
NA
SPIN2A
C8orf42
PIP5KL1
DPYS
LOC100507108
CELA3A
NA
IL23R
NA
NA
ANKRD30BP3
MKRN3
NA
DCAF8
NA
C1orf233
LINC00630
SYTL3
NA
HIF3A
SCAMP5
LOC375295
NA
GATM
BSPRY
AFG3L1P
NCS1
NA
NA
DESI2
NA
TRAPPC2L
NA
MUC6
NA
SETMAR
APOBEC3F
NA
C1QTNF1
FOXD1
GABBR1
NA
NA
JRKL
GK2
NA
NA
PDZK1IP1
CDCA3
NA
SMG7-AS1
NA
OR5AK4P
VGLL3
ABHD16A
KIAA1279
NA
LOC441124
NA
NA
NA
NA
NA
AKAP11
TINCR
SNAI2
NA
PTPN21
PBRM1
FBXO32
NA
EPB41
NA
NA
NA
RWDD4
NA
NRF1
NA
ARTN
CA3
MCTS1
NR3C2
TMEM171
TBX18
NA
BBS9
HRSP12
NA
NA
NA
MAPK8IP3
NA
A2ML1
ARMCX4
NA
NUP54
ZFYVE21
NA
NA
POC1A
LINC00475
NA
RPS27A
NCOA2
NA
RAD51B
NA
STAB2
C9orf9
SLC25A27
RUNX1T1
ZFYVE9
GLRX3
NA
MCMBP
CACTIN
NA
NA
CA12
SLC38A10
SNX25
INPP5J
ZNF626
EYA2
NA
NA
KLF1
ZNF519
NFIB
NA
NA
FBXW12
NA
MLL3
GCSAM
PMS1
NA
SIRT5
NA
C12orf42
ACTR5
PDLIM7
NA
DHDDS
NA
PTGES3
ISYNA1
PDSS1
PID1
CCDC40
PHLDB1
NA
FAM102A
AHCTF1
NA
MEG8
KCNE1
LOC100127972
NSFL1C
NA
SFI1
NA
PLEKHG5
REPIN1
SCN10A
SPRYD7
DCAF6
PIWIL2
PYROXD2
FSD1
FGF21
MEGF10
CARS2
NA
BRWD1
PDPN
NA
SPIN3
TEAD2
NA
RNF168
CDC123
S100A2
NA
VEGFB
NA
CLPTM1L
PCDH7
NA
LOC100499489
NA
IMPACT
DNAJC18
GINS4
SLC10A7
NA
NA
NA
NA
TOR2A
NA
HIPK4
NA
FERMT1
LOC100505783
NA
NA
NA
LOC100996321
NA
SH2D5
OFD1
NA
SYN2
NUP88
ERBB2
DNAH1
HEMGN
NA
LOC100129195
FAM198A
METRN
TM9SF1
NA
SLC25A37
LOC645513
NA
TMEM169
NA
PCGF2
MR1
NCBP2
BCL10
NAV3
OR13C4
DLEU1
NUP62
TSPAN16
COG8
NA
ENOX2
HS6ST1
G6PC
MGST1
PGS1
PIDD
LINC00161
KLF13
ZNF793
NA
TMEM190
C5orf45
SEMA6A
LOC100288893
TLE2
ZNF418
LIMK2
NA
NA
NA
RAP1GDS1
EIF2S2
METTL6
RPL22L1
TXLNA
NA
NFASC
NA
FBXO40
C10orf90
NA
SALL3
NA
TTLL10
MBTPS2
ST7L
EIF4E
LTB4R
NA
NA
NA
CYP3A43
CPSF3L
SLC1A3
NA
ZNF821
MGC50722
NA
IL6ST
NA
C16orf78
CACNG5
NA
WHSC1
C11orf65
NDP
UNK
NA
SMURF1
KIAA1109
NA
NA
LSS
ANKRD36C
TCEA3
PCED1B-AS1
GIPC2
TFAP2B
NA
MTF2
NA
RHOBTB2
GATA5
NA
NA
HBEGF
NEBL
NA
NA
CASC4
ATF6
NA
PGBD2
SYNJ2
DPYD
CYLD
USP9X
EP400
CACNA1I
ADRB3
SMIM11
LOC100129427
FNDC9
PPM1F
AKAP14
VSIG10
RTEL1
GSDMB
NFKBIA
FERD3L
RUFY2
NA
COG2
NA
EPC1
NA
NA
NA
NA
CDK13
NA
NA
ADH1B
LOC100507652
PRO2964
NA
NA
GNAS-AS1
DNAH1
NA
CES2
CSMD1
NA
NA
ARHGAP26-AS1
NA
KREMEN1
C12orf39
NA
CTNNA2
MIR3685
OR2H2
FGG
SCUBE3
NA
CFHR2
NA
NA
LOC613266
FNBP4
FUBP1
WFDC2
NA
NA
HNRNPC
TFDP2
NA
NA
FGF10
NOL6
ARL10
NA
OTUD4
CALY
LCA5
C8orf82
NA
NA
NA
SPDEF
PRDM6
NA
ADAMTS6
NA
HIST1H2AK
NA
NA
NA
NA
LOC642236
MYO5A
JARID2
NA
DAGLB
IGHMBP2
GPER
NA
KIAA0513
NA
BSND
LINC00708
BICD1
NA
COL19A1
DHFR
C8orf31
TMEM182
NEU3
NA
TUB
C21orf37
EXOC3L4
STAP2
PHIP
ALDOB
HMX1
INF2
NA
NA
NA
NA
NA
NA
RFX3
TRPC1
ULBP3
LYNX1
LOC100130275
NA
NA
NA
NA
LOC100507024
ADAM5
RNF111
NA
TACC1
NA
TOLLIP
DCUN1D5
A4GALT
RGS8
TPSAB1
NA
NA
NA
ERCC8
PPP6C
NA
NA
ACTN2
NA
ARPC1A
CCNJ
SPTY2D1-AS1
FLJ33534
PEX13
LINC00112
KCNAB1
NA
CCDC78
SNTA1
PCDH15
NA
RBM45
NA
HECTD4
NA
NCOA7
C2orf57
LOC728690
NA
NOXA1
GAGE3
LOC100505918
NA
CPNE6
NA
NA
KANSL3
NA
NA
SMIM14
PLN
KCNIP2
PDE4A
NA
NA
ZNRF2
PROZ
FBXL21
RAB5A
ATP5E
NA
NA
MCM3AP-AS1
RPUSD3
USP51
LIPE
NA
NA
PTPN7
ZRANB3
PTPRK
ANKRD36B
NA
NA
CYTL1
PIK3C2A
LOC389641
LOC652276
APPBP2
NA
SYNGAP1
C21orf2
NA
MTA1
DGKQ
KCNG1
NA
DERL3
OTUD5
YJEFN3
NA
TSPAN1
NA
CSMD2
TUBB1
NPRL2
NA
TLR6
NAT16
COL22A1
ATRX
BACH2
LOC340017
NA
LOC100130741
LOC100288175
CHRNA4
GAB3
ALDH1B1
AGER
NA
NA
NA
MED6
RTKN
FLJ10038
HIP1R
ANKRD10
LOC100129250
NA
ATP6V0E1
TRIM29
LZTFL1
SLCO1C1
LAMA4
NA
CDC5L
EFEMP2
NA
CEP68
GRM7
PSMB1
MIPOL1
C19orf44
NA
ZZEF1
LARP4B
NA
HERC2P7
MORN4
RPL31
C11orf57
CAPN5
TNNI1
NA
NA
TCF7L2
NA
TAF6L
B3GALT6
GTF2IRD2B
DRP2
FAM13A
KLF7
IL36B
KIAA2022
OTOP2
GNRH2
SALL4
NA
WIPF3
PHC3
NA
EIF4G2
ZKSCAN3
COMMD5
CPA4
NA
NA
LATS2
CFC1B
MAPT
NA
NA
NA
CACNG8
PDE4C
GGA1
KIAA1524
PLCB2
NXNL2
C17orf89
NA
NA
ADRA1D
LINC00326
NA
NA
EPB49
TUBB4A
HTR2A
EPAS1
MFF
CARD14
KCNIP2
ISLR
TUBGCP2
NA
NA
NA
NA
NA
NA
CXCL6
LRRC48
NA
LOC441461
MRC2
NA
NA
SLC7A11-AS1
KIAA0101
LOC641515
NA
NA
NA
DLK1
APOC2
LINC00523
MMAB
TAL1
SF3B5
NA
TRMT61B
GPR176
TRIM11
SFRP2
EFCC1
NA
GZMH
NA
NA
NA
GJC1
CNIH4
NA
PGLYRP1
ANK1
SPG20
TMEM151A
TMEM163
MYL2
ZNF718
NA
MAZ
NA
UNC5D
GATA1
HDLBP
SLC6A19
SPIRE2
CCDC108
RABGGTB
INPP4A
TMEM87A
FLJ25917
C19orf45
INHBE
ZNF826P
NA
NA
NA
C22orf32
PRKCQ-AS1
UGGT2
FASN
LOC100505920
LTBP1
NA
NA
KLF2
NA
MKI67IP
TSPYL1
SMC3
RHBDL1
LOC100507065
GIGYF1
SNTN
HMGA1
SORBS2
RIPK4
C11orf71
DRD3
INHA
E2F7
SUPT20H
MFSD6
NA
ARHGEF26
CCDC71L
NA
NA
GALNT3
FAM167B
CXCR5
NA
MYO10
NA
AKT2
PDILT
SPATA6
NA
TXNDC12
KRT32
RNF157-AS1
NA
ITGA6
NA
NA
TOP2A
NA
NA
NA
NA
ERG
LOC100505840
IRAK2
NA
SERPINB10
NAT16
C9orf116
C1orf131
SAMD8
NA
EML5
NA
GABRG2
NA
LINC00540
SAP30L
RGR
NA
NAALADL2
SRSF11
NA
ALDOB
ADCY9
TCP11L2
CMC4
MGC39545
HPRT1
NA
PGM5
NA
NA
DBP
ERBB3
IGHG1
LRIG1
NA
LINC00689
NA
SFSWAP
MID2
NA
NA
NA
FRMD8
NA
MUC20
ZNF19
NA
C2orf43
HOXD10
ADCK5
NA
PHF8
MGC32805
NA
NA
ERBB2IP
IFT27
LOC100507006
RALGPS2
NA
NA
NA
LMTK2
KCNJ6
NA
AKAP8L
NA
NGFR
ZCCHC12
RGS12
NA
LMO7
LRCH4
TNXB
NA
PGF
LOC284260
TIMM23
NALCN-AS1
NA
GAREML
TRBC1
FLII
BTNL3
SPTLC1
NA
CLEC11A
KDM5B
OPA3
NA
FAM3B
EPHA8
INSIG2
NA
TAGAP
RBM4
NA
NA
NA
LOC100129250
FNIP2
NA
DNPEP
TRPM6
NA
DDX17
NA
NA
ANGPTL3
ACACB
FGFR2
SLC1A2
NA
PDE4A
CAMSAP3
DICER1-AS1
TTLL10
TENM2
RAD9B
TEAD1
NA
TGFBR1
PARP14
NA
CHML
NA
ZDHHC8
NA
OR1J2
SNHG10
DNAH1
ZMAT1
LOC100289061
LOC100506631
NA
NA
NA
TMPRSS15
ARMCX4
CPEB4
TF
HRASLS2
NA
NA
KIRREL3
XCR1
LILRB2
FAM124A
NA
OFCC1
EPPK1
FAM174B
NA
NA
SPTB
NA
SIGLEC8
NA
NA
NA
SERAC1
EIF5A2
NID1
YPEL2
PUS10
NA
ZMAT3
ANGPT1
NA
C15orf41
RGL3
REG1A
SLC35G1
DAO
SAP30BP
NA
DGCR7
NA
NA
AKT2
C8orf56
KDR
NA
PPIL6
KCND3
ESR2
LOC254128
NA
NPAS2
TRIM24
CUZD1
C14orf64
NA
NBEAL2
KCNJ15
FAM27A
CCNE2
NA
NA
ZDHHC9
ISM2
SGSM1
KLF12
NA
SLC39A8
UBA5
XYLT2
RFFL
WDR19
NA
TMEM200A
LOC100996246
LLGL2
SDHB
NA
NA
KCNJ16
RIPPLY1
FGD5
MIR143HG
CHD8
NA
CASR
FOXN3
GAS1
LOC100506189
MIB2
ZNF518A
PDLIM2
CTSB
NA
RPL32P3
HNRNPU
SUN3
INPP5B
NA
CPT1A
LRRC37A3
NA
NA
NA
SCARA3
NA
NA
PEX11G
ATN1
SVIL
NA
NA
NA
TARP
KRT12
NA
KLK12
BOD1L2
NA
ADRB3
KAZALD1
SLC4A4
TFR2
LOC553103
NA
DAB2IP
NA
NA
NA
MAGEE1
APIP
NA
PIK3C2A
B3GNT5
LOC100506418
NA
TBC1D7
NSMCE4A
MRPL51
NA
IGF2BP2
ERO1L
NA
ANKRD28
TGIF2LY
LOC100128176
NA
ZNF681
MYO10
NA
NA
PTEN
NIN
NA
FGF2
DDX56
GPR88
TUBA4B
PRKAR1A
TMC7
NA
NA
UBA52
RHOBTB3
NA
SLC35E3
PTPN9
CSPP1
NA
NA
AGO1
NA
NA
NA
NA
NA
NA
NA
NCAM1
FAM133A
HIPK1
ADARB1
NA
TONSL
GPR114
ZNF17
NA
NA
ADAM20
GINS2
SLC25A34
NA
BCAT1
LOC100506870
SGCB
NA
HLA-DQB1
HTATIP2
CACUL1
MAPRE1
NA
FAM3D
NA
RDH5
NA
LOC101055625
GNL3L
NA
CORO7
NAT6
NA
PRKCB
NA
NA
MKL1
GPR116
AAK1
NA
KRBA2
SSX2IP
FAM19A2
FOXN4
QTRTD1
NA
LOC286382
ZNF280D
BMP8A
MPRIP
NA
GRTP1
LOC100509205
RAPSN
CEP70
NA
NRG1
SREK1IP1
ACVR1B
SRGAP3
CES2
USP10
FGF11
L3MBTL1
NA
CPS1-IT1
NA
LRFN5
CHRNE
ZSCAN20
NA
SYT7
CCKBR
FLJ14107
SAMSN1
NA
SIKE1
NA
PHLDB2
NA
NA
SEPT7
PDZD9
RAPGEF6
LOC731223
ATL2
CALCOCO2
BCL2
LOC619207
NA
SLCO1B1
F11
NA
GAST
LOC645513
NA
CAV2
MAPT-AS1
ADARB1
NA
HOXB-AS3
EHMT1
NA
MLL
CTSG
NA
NA
ITGAX
SLC25A1
FRY
NA
DDX28
AUNIP
DTL
LOC728730
NA
KIAA1456
PIEZO2
C6orf195
BCORL1
NA
ZBTB38
NA
CHD2
NA
NA
NA
AGAP4
ZFHX2
PAK2
NA
FKBP5
LRRC61
NA
RAB40AL
NA
NA
ELFN2
EGF
NA
LOC100130705
ODF4
PHF7
NA
NA
NA
HTR7P1
EML3
MMP11
CEBPG
LOC150005
NA
NA
LMLN
CMBL
LOC100506527
ADPRHL1
NA
NA
KIF27
PADI1
JAG2
HEATR4
LOC100996425
NA
NA
NA
MTO1
NA
RORB
SYCP2
NA
NA
HDAC9
L3MBTL4
NA
CXCL5
NA
CCHCR1
HFE
HOXB13
NA
NA
NA
N6AMT1
NA
FANCC
CWH43
NA
VCX2
LAMB1
PAX1
TCL6
NA
ANKRD13B
N4BP3
NA
NA
NA
CTDSPL
ATP2B2
ST5
NA
WT1
PRMT5
CDH11
UROC1
PWRN2
CA9
BBS1
ARHGAP21
NA
NA
NA
IL1F10
NA
FOXK1
NA
ARMCX2
SHH
CPSF6
REG4
C6orf201
TBC1D29
GHRL
PMS2P1
NA
NA
CYP7A1
GKAP1
SRSF3
NA
GDAP1L1
NA
NA
RBL1
ATP6V0C
PPP1R9A
NA
ADM5
FAIM3
TXNL1
WASIR2
NA
NT5C1A
NA
CACNA1G
NA
SCUBE3
C1orf106
C12orf60
NA
MYNN
SFT2D1
NA
ACOXL
ZNF765
APLN
CEP250
NA
ELMO3
NA
RABEP2
NA
PLCE1
NA
NA
NA
LOC101060510
ARHGAP5-AS1
NF1
AOC3
ZNF496
NA
MAK
KIAA1755
NA
AP1G1
ADAM17
ASGR1
GREB1L
NR2F1
ARMCX4
MRPL2
LOC283357
ADCY1
AKR1E2
MTUS1
TASP1
EEFSEC
NA
CYP2D6
HPS3
ERLIN2
PCDHB17
NA
UBE2O
SH3D19
NEDD9
SUCLG1
SLC9A2
EPG5
CEP97
KLHL22
LOC101059921
PPP3CC
NA
GPR75
NA
C5orf28
NA
NUDT9
TTC1
BSND
NA
NA
CLN6
HLA-C
NA
NA
CALD1
SYTL4
RPS19
LSM11
EML2
SKP1
NA
NA
NA
LOC202181
PSMB2
SETD5
NA
NA
NA
NA
FAM226B
FTCD
LOC150005
ARHGAP5
RPS25
TMEM134
SFRP1
NA
NA
BACE1
ZNF780B
NOL7
ESAM
NA
NA
CD300LB
IGF2R
HRK
C7orf29
ECE2
PPP2R5E
NA
NA
ZNF160
NA
EGFL7
CDS1
DPY19L1
GZMK
PRDM16
SLC9A5
RUFY2
C10orf12
SRD5A2
ADD3
NA
NA
ANGPT2
TRNT1
ZNF507
PPP1R12B
LINC00263
PPP2R3B
C19orf21
WARS2
PPP5D1
NA
ALDOB
CHST4
DTNB
ARHGEF25
NA
NA
RPS16
NA
LOC644135
DIRC1
SMYD2
FAM200A
NCAPG
MSN
ZFP82
SMAD2
NA
NA
ATP11B
KRAS
L3MBTL1
CDS2
RPS6KL1
NA
TXK
HDHD2
FBXO3
NA
NA
AKNA
PRDX3
TMEM179
NA
NA
NA
SNX29
URB1
NA
NA
KIAA1683
CCDC157
TIMM50
NA
TFRC
BUB1B
NA
HRASLS
RNF20
NA
GPC1
CREB1
C15orf55
NA
SPOCK2
GM2A
ATP2A2
KIAA1024
NA
CACNG7
HNRNPM
ITGB3
CSDA
NA
NA
NA
RNPS1
SLC35D3
CLTC
PCSK6
WWOX
IPP
SKAP2
NA
NA
TIE1
MIOS
CRYBB3
KLHL20
NA
MAATS1
NFATC1
AGBL5
CDC14B
CCDC19
NA
NA
FAM211B
NA
HSDL2
NA
ZNF503-AS2
TNKS
NA
JTB
INTU
NA
UBE2QL1
PTGDS
PKD1P1
NA
ZMAT4
AKT2
EPOR
NA
GKAP1
MUC3
ATG7
NA
USP40
ANKRD18A
KLHL9
NA
VPRBP
WDR62
LINC00282
NA
NA
AGPAT4
SIK3
PLXNC1
NA
NA
NA
NA
FAM76A
TMEM95
NA
NA
MFSD2A
LOC388780
BRE-AS1
SLC26A10
B3GNT9
BCAM
NA
MYOT
HIST1H1A
OSBPL6
CABYR
RRP1
EXOSC4
THEMIS
NA
TRIM3
RNF144A
ZNF474
TMEM51-AS1
NA
NA
ZHX3
A2MP1
TEF
NA
RAB11A
LOC255411
REEP1
SPN
ZMYM2
PVRL4
AGK
HUS1B
NCL
TMEM220
NA
LSM3
VEPH1
MYLPF
MRPL23
NA
FOXE3
NA
COL10A1
TGIF1
MTHFD1L
RGMB
MNX1
SLC2A12
SPARCL1
PAQR7
CSPG4
NA
IPO8
NA
MT1P2
NA
RHEB
TAS2R14
NA
NA
RPS27
EAF2
ZNF462
TRA2A
TTC26
LINC00348
NA
MLLT4
LOC100506546
ITLN1
DDX49
NA
EPOR
SCTR
PDZD2
ASXL2
PDCD1
UACA
NA
PKD2L2
KRT76
LOC257152
SLC38A10
KCNH6
WIF1
ITPKB
GOLM1
ANKRD33
PRCP
ATXN1
ABCA9
LOC541472
USP34
NA
DAPL1
NFIC
MRP63
KATNAL2
CARD8
NA
NA
GNB3
PGPEP1
PVR
NA
UNC119B
NA
NA
NA
NA
LOC100129476
PDHA2
NA
DHX34
NA
NA
MYL4
NA
SLC1A2
NA
POLR3G
MFSD11
HMGB3P1
NA
NA
MAGIX
RASL11B
ST6GALNAC5
ST3GAL5
NA
DOCK5
NA
MAP1A
SCGB3A1
NA
NA
RPS29
DGCR11
NA
NA
UBE2C
NA
ALMS1
KLHL5
BDP1
WDR1
KCNH7
LRTOMT
NA
FAM217A
CAND2
C16orf13
LOC100507156
NA
MPP6
MICAL2
NA
DCAKD
NA
MED13
RLIM
BMPR1B
SLC22A23
ARHGEF39
LAMA3
ATP1B2
KIAA1958
EPC2
NA
ZFP36L1
NA
NA
CEP89
SPANXC
ACSF3
NA
HOTAIR
C1QTNF6
SYNCRIP
NA
NA
NA
UNG
SERPINB1
FLJ25694
BEX1
TSPEAR
NR2E3
IMMP2L
FBLN1
RHBDF1
UBR4
NA
FOXN2
JPH1
ANXA9
CCDC64
UNC13C
LRRC8E
TAF6L
NA
PTGER2
NA
NA
NA
TMEM79
TPSG1
PPIA
ASAP1
RIBC1
EXOSC1
NA
ADAM28
NA
ACTR3B
SERHL2
NA
PLG
TBC1D30
LYNX1
NA
NA
NXPE1
MIR31HG
KLK7
GHSR
FBF1
SLC39A8
RPL36A
NIP7
NA
TSPO2
RANBP3
NA
NA
ZBTB7A
KLHL22
GAPDHS
LINC00475
SYT13
SHB
NA
ZNF664
NA
PPP1R17
PDCD2
NA
NA
MDN1
NYX
CNTROB
NA
LTB4R
AKD1
ACIN1
SGOL1
NA
NA
EOMES
RGS1
NA
HLA-DRB4
NA
ORAI2
ACHE
SCN8A
RASAL2
NA
NA
NA
LPO
KCNAB3
ERN1
NA
HHAT
PYHIN1
CEP41
CACNG8
ZDHHC3
LOC100129406
TFAP2A
SMIM12
XYLT2
NA
WSCD2
CEBPZ
NA
NA
ZSCAN32
NA
NA
CADM3
NA
NA
ZNF23
NA
NCAM1
EPS8L1
TLN1
TPD52
NA
WDR73
NA
NHLH1
LOC642620
IQCH-AS1
NA
NA
EIF1B
ABCA1
NA
PRO1082
NA
NA
FLJ38773
DTNA
MAZ
FAM107A
NA
SPEG
NA
ALDH7A1
LAGE3
GABRB2
ZNF292
TFR2
MFI2-AS1
SLC35E2B
NA
ZNHIT6
GNL1
SPARC
CDKN1B
NA
FLJ45482
MACROD1
NA
NA
ZNF599
LOC100131581
NA
NA
NA
NA
STXBP2
RBBP9
HERC4
MARS
PPIA
AP4S1
DHCR7
PDE4DIP
KIAA1324L
NA
TEAD3
ACBD4
NA
ZXDC
MATN4
SNORA37
TTC39A
NA
NA
NA
NA
AKR1E2
NA
SYN1
WNK1
IRX1
CHRNA10
NA
SLC16A5
CRELD2
NA
P2RX5
NA
LOC401320
YRDC
NA
NA
TTC26
NA
PHKB
NA
SLC2A13
GSTA4
JUN
CEP57L1
ANKH
NA
ZBTB10
NA
CWC27
NA
NA
IGKC
NA
NA
SUMO1
B3GNT6
KCTD15
NA
STOX1
CLDN3
TTK
NA
ZNF326
C3orf65
MYLIP
LINC00636
HPS6
AP4B1
PTMS
GABRB3
NR0B2
E2F5
CDK6
UCA1
PCDP1
MTHFR
KLHDC10
FOLR3
RGS4
HOOK2
CAV1
DDX19B
ACTN1
NA
KIFC3
FAM192A
DLX4
NA
DOCK6
NA
PXMP2
CLDN19
PEF1
LINC00174
SELM
ICA1
NA
C7orf73
NA
NA
PCBP1-AS1
RPS6KB1
RGMB
COL6A1
DPYSL4
NA
NA
NA
ZNF770
DGKH
ZBED3-AS1
NA
TTC12
MAPT
SLC8A1
ARHGEF7
YKT6
NA
CRYM
NA
MEAF6
FLJ42875
KLHL9
DNMBP
NA
TMC2
TELO2
NPPA
PCDHAC1
VPS36
NA
NEURL1B
OR7E2P
ZNF460
SPCS3
NCAM1
NA
LOC100506354
NEK10
NA
MARVELD1
LINC00152
CCDC62
NT5DC4
NA
CLASP2
DHX36
EFCAB14
KIAA1755
CCDC121
MTA3
PYCR1
MIER2
TMCO4
LOC57399
HDAC1
NA
CCDC25
HLA-DOA
NA
KCNJ10
NPHP3
LAMP2
NBEA
ARID5B
KIF1C
EMC2
NA
SLC25A42
RGS7
CCDC149
NA
POLR2B
LY6H
ADRBK2
LOC338817
HAPLN1
ADCY1
NDUFAF1
LOC339666
CHRNB2
GTF2A1
RBM14
RDH11
FGFR4
CDON
NA
C14orf2
SLC6A13
MAP1LC3A
NA
LOC100271722
DESI2
NA
NA
HSPB2
HYAL3
NAV2-AS4
SMKR1
NA
OR7E156P
TSACC
GPRIN1
OCRL
MED16
TTN-AS1
OR1F1
SLC19A1
TRMU
RBP4
CNTN1
CRYGD
EVI5L
NA
SLC36A1
NA
CASP3
NEUROG3
NA
NA
PRKCA
SPTB
SPRN
TRIP6
NA
HIRA
HLA-DQB1
HOXB5
RGS5
CEACAM5
ITFG1
TOP3A
NA
PTRH2
NA
TUSC3
THEM6
USP33
PMS2L2
DLX1
HLA-DQB1
FLJ13773
RAB7A
ZBTB25
PDXDC1
SIPA1L1
C17orf78
MAGOH2
LOC100507254
CXXC1P1
NA
CSNK1A1
TMEM161B
NA
PIP4K2B
NA
TBXA2R
SLC22A14
ST18
SNTG1
KIF1A
DUSP19
UGT8
NA
BMPR2
LOC100996381
NF1
FER1L4
RNFT2
NA
TIGD4
ASIC1
FAM27E3
NA
NA
DYX1C1
TMEM106A
NA
GPR1
NLRC4
ZNF846
SCAND2P
NA
CDC5L
NEK1
MAPK12
PHOX2A
TAF9B
RNF5
TMEM212
MFNG
ZNF623
NA
NA
HYI
NA
NA
DYNLRB1
CHMP4A
TPT1
TTLL11
F7
CRYBB2P1
GNA14
DBF4B
NA
LCE2B
NA
FAM122B
ETV6
NA
NA
NA
SLC27A5
CASKIN2
NA
CLMP
NA
CDHR5
BHLHB9
NA
NENF
NA
EPHA1
NA
EFCC1
UQCRB
NA
CTAGE11P
HPCA
NA
METTL14
RGS12
ILF3
APOC1
TMEM125
BLNK
NA
NA
SECISBP2L
NA
NA
ARIH2
GPR25
NA
TLCD1
NA
NA
NA
ABCA8
C1QTNF9B-AS1
RUNX1T1
EPB41L1
NA
FLJ20444
NA
NA
SYCP3
POU5F1B
EXO1
LOC151484
PLOD1
KIAA1107
NA
ZCCHC18
ERI2
MED31
LOC100630923
NA
MVB12B
CASQ2
ZNF32
NA
TEX14
OCLM
NA
NA
BGN
PNISR
NA
CABIN1
NA
DDAH1
DOK4
CARNS1
NA
GTF3C2
CYBRD1
NA
OOEP
RBL1
CASZ1
IL24
GLS
TPPP
CD22
SUMO1
OSBP
SLC4A8
NA
PTPLA
NA
FAIM3
CYP19A1
MID2
EXOSC2
KIAA0368
NA
NA
FLII
C9orf85
TECPR1
NA
NA
PODN
NA
EIF4EBP2
KLHDC4
GUSBP4
HSPB9
POU2F3
SIRT2
B3GALT2
NA
PON1
C7orf53
NA
MAP7D3
NA
NA
SLC38A2
NA
INHBC
NA
LOC100996263
TMEM174
LRCH2
NA
TRMT10B
SEMA3B
NA
RPS6
USP7
PAPOLA
PPIA
BEND5
LOC100131691
MYOC
OSBPL10
B3GALNT2
FITM2
AKAP1
NA
NA
LOC100996592
MED20
PRSS3P2
KLHL18
TKT
NA
SPATA32
DTWD1
LOC642852
CLEC11A
PAPOLG
CREB3L3
NA
NA
ZNF626
NA
NA
RASD1
NA
DLEU2
NA
NA
PCNX
LOC100130855
FAM3A
GPBP1L1
ZFR2
MIS18A
LOC100129195
NAA15
SPDEF
RNF14
NA
LOC100506105
TPH1
LMO4
MYEOV2
OPN5
GDPD1
BAI2
NA
LCA5L
NA
GNAS
TCF3
FAM89B
PMS2P5
NCAPH2
PROSER2
KIAA1614
DAZAP2
RPL39
ATRNL1
NA
NA
NA
NA
GRIA1
NA
GNAI2
MROH6
NA
NA
PRUNE
NA
NUDT6
PTRF
NA
CA12
TMEM178B
NA
NA
NA
LOC441402
FLJ31715
NA
PIK3C2B
HABP2
NA
TSN
CCDC57
SLIRP
NA
DDR1-AS1
JSRP1
AKAP13
ZNF578
GSTP1
LINC00471
SLC38A1
DLG5
GLP1R
PSG4
PXDC1
TONSL
ELMSAN1
NA
MMAB
DIP2A
NA
NCBP1
BBS9
MRPL50
RNF123
PSMA7
COPB1
TFF2
PRKCE
NA
MLLT4
NBAS
USP6
CCDC88A
MTUS2-AS1
ABCC2
KAT2A
NA
TMTC4
TUSC3
SLC2A11
KIF19
NA
PTN
NA
ETV5
FAM124A
SLC6A2
NA
PLEKHA8
B4GALT7
DNAJC27-AS1
NA
NA
FAM86A
NA
GRM2
NA
MMP11
LINC00474
TLK1
ANKRD19P
NA
NCOA5
PSTK
ADCY6
IGKC
NA
NA
FBXO28
ALX3
SBF2
MAST4
AZIN1
DKFZP434A062
NA
FOXN3
NA
MOCS1
NA
PITX1
FLJ40288
DZANK1
CSN1S1
PPP1R1A
MAS1
ABCB8
NA
NA
SCN11A
NRP2
CCDC132
USP3
PLXNB1
SUMF1
ADAM21
NA
NAV3
WNK2
PRKCA
LOC90499
NA
DBN1
NA
NA
C20orf112
KCTD13
NA
FEM1C
PXMP4
PHF14
DNAJC6
NA
NA
NA
HINFP
KLHL23
NA
CEBPE
RBM25
ARHGAP5
RDH11
USP31
NA
LRRC4C
IGSF22
MAFG-AS1
NENF
AQP2
EDN2
NA
NA
UBE2D2
DGKE
IGLV1-44
CD40LG
NA
ENAH
ITGB6
EIF1AX
KAT8
SCLY
FEZ1
TTN-AS1
NA
DLEU2
HIF3A
NA
DUSP8
NMT2
NA
ITGA7
NA
FLJ35390
C15orf56
NA
FCER1G
DIO2
SNORD8
ITGA2
RYR2
C1RL
RREB1
NA
WDR5B
NA
TFDP1
RHOV
RFC3
NA
TSG101
GFM2
MYLK3
SSU72
NA
NEK6
GNL3LP1
NA
NA
MINK1
FLNC
SYTL5
RRAS2
ZBTB38
ECT2
INSL3
NA
NA
CCDC138
NA
CCDC157
NA
SAMD14
RFX3
HNRNPD
ROCK2
C9orf41
UNC5C
ACRC
PART1
C19orf55
NA
PDK4
CLDN9
SUSD5
AHSA2
PLCXD3
NA
ZNF668
RAB23
NA
SHB
ACAP1
NA
SLC38A10
NA
FAM207A
SBF1
GAN
STK10
ANXA2
HEXIM1
PSMG2
PYROXD1
BBS5
NENF
EHD3
AXIN2
KCNJ15
TRPM3
LRRC15
LINC00577
FBXO38
ITPKB
NA
NA
MRPL38
ZBTB37
B9D1
WNT8B
AHSG
LOC100507506
IL1RL1
NA
NA
NA
L1TD1
CLN5
AP3D1
TTC23L
TRDN
ACVR1B
TMEM25
PPP6R2
DENR
NA
SEC23IP
LRCH4
NA
NA
NA
NA
NMRAL1
NDUFB3
NA
LINC00493
LSM5
ELP2
POLR1E
CLCN5
SNX24
DKK2
IL19
ANKRD18B
NA
SSX3
FAM213A
NA
NA
KLHL2
SEMA6B
TMEM150B
NA
CACNA1E
NA
ARMC9
NA
GEMIN8
MRPL38
NA
DTNA
UQCC
LOC100506790
NA
NA
FCHSD1
MGC4294
LOC400541
NA
MTHFSD
LOC401320
DNAJB13
PPM1B
SIRT4
LRRC39
NA
FAM118A
TWIST1
LOC91548
LOC101060680
ALX1
NA
CCDC42
LOC90834
KIF3C
NA
CDS2
ADAMTSL1
CTTN
NA
JRK
HFE
LOC100996371
NA
DMPK
TNFSF14
FZD8
NA
LINC00692
ASIC1
PSD
BCL2L13
NA
ATN1
NA
LOC100996506
SOBP
CDKL5
NA
NA
NA
TEX19
NA
ZNF709
SERPINA5
LZTS2
ACTL6B
NA
VTA1
NA
LOC100287098
HNRNPAB
ZNF169
SIRT3
ESPNL
TMEM5
BCS1L
NA
MYOD1
NA
NA
FUCA1
ADCK4
NTF3
NKAIN3
NA
PIEZO2
LOC100130370
NA
NA
SEPT2
LOC692247
NA
LSM3
NA
HSPB7
NA
HOXB1
NA
SLC38A9
FLAD1
NA
ZFAND5
ACOX2
NA
RPL15
NPB
CDCA3
TMEM131
NA
NA
NA
TJP2
RPH3A
NA
VHL
NA
NA
TMEM106C
CSF1
SYNPO
CYP2B6
LOC643201
ALKBH7
NA
NA
NECAP1
LOC100131067
NA
FUT6
PTPRU
C11orf93
NA
HOXA6
SLC39A3
NA
NA
NA
NA
LOC100507520
CCT8
NA
NA
LOC284930
EFNA5
NA
FANCE
NA
PTPN1
NA
NA
DYNC1H1
IKBKAP
CMKLR1
C2orf72
STYXL1
NA
NA
PSG4
POLH
NA
BCL9L
PUF60
NA
NA
NA
NA
PATZ1
TMEM136
SP3
PRR5L
NEURL2
PPP1R2P9
STS
PROCA1
ADD2
STMN2
NPHP1
UBE3A
OPA3
NA
DOK5
ENG
NA
SLC6A2
NA
DAB2IP
CDC42EP3
NA
NA
KCTD10
PLCH1
PIGS
PEG3
VPS26A
FAM124A
VDR
NA
DHDH
NA
SAMD14
HDGFRP3
GGT7
C8orf47
RPL41
LOC100505797
INTS9
IFITM10
NA
NA
DAZAP1
NA
EFHC1
KIF24
MSI2
EDNRA
NA
NA
HNRNPD
NA
KIAA1429
MBD3L1
PDGFRB
NA
APLNR
PDZK1IP1
NA
UBE2L3
NA
NA
NA
CYP3A43
PCGF3
ADRA2C
EXPH5
RAB28
NA
NA
MEX3D
NA
LINC00301
TTC38
PKNOX2
NA
NA
SKI
ARPC4
LAMC3
FAHD2A
NA
DLC1
TMEM105
RGS16
ATP6V1B2
EMID1
GUCA1B
TTC9B
ANKEF1
GPR174
NA
HBS1L
GABRQ
LINC00284
NSMCE2
ZNF785
NA
MFSD9
TEAD1
NA
PRPF38A
NA
FAM171B
NA
POLR2C
ZNF585A
CDK6
NA
C1QL1
NA
EIF4G1
NA
LOC100506319
NA
S1PR5
BTNL2
NA
ZNF789
FOXP2
NA
NA
IRX3
CLSPN
NA
NA
PLCB1
LOC96610
CYTH2
NA
KRTAP4-11
SHROOM1
TUBB7P
KPNA4
NA
MRPL4
NA
HNRNPH1
SVOP
NA
ANKRD53
GIPC3
NA
NA
NA
SIX5
FBXO3
CSDA
PREP
COL18A1
PLXNC1
CDADC1
HLA-DPA1
NA
LAT
ZCCHC4
CYTH3
NA
ADIG
LHX2
HLA-DQB1
ATOH8
ST7L
QDPR
GIGYF1
UBE2H
C2orf53
LINC00654
NA
PIN1P1
NA
FAM3C
PDE8A
ST3GAL3
NA
LOC100505876
TMEM59
CCDC163P
PKNOX1
ABCF2
NA
LMO3
NA
ARRDC3-AS1
LOC100506075
NKX6-1
NA
NKG7
NA
NA
UGGT2
GFOD2
TRIM27
NA
CPA5
LOC643529
NA
GNAI2
VWA3B
NA
TAP2
NA
LEF1
PNPLA7
NA
CUL7
DST
CDK5R1
RAD23B
MKI67
PIKFYVE
MEF2BNB
NLRP14
NA
SLTM
PITPNA
MAPK1IP1L
NA
CCDC28A
MFAP5
ARAP3
NA
NA
NA
NA
LOC338799
CDK12
NA
C16orf70
B2M
CORT
NA
SCARF2
ANO4
HABP4
NA
CTXN3
MT4
PGK1
NA
TM7SF2
CEP68
WDR34
FAM122B
RTFDC1
FASTK
ROM1
NA
TPPP
NA
MEDAG
MKL2
MGC34034
SLC52A2
SOGA1
MAP3K7
FOXO1
LYRM4
LOC100506470
FTL
ARHGEF7
LEPROT
MFAP3L
STIL
NA
PPP6R3
PRICKLE3
NA
NA
ZNF625
LOC389831
TRIM66
CLEC16A
NA
NA
SETDB1
NA
CUL7
NA
GNG4
EXOC7
NA
YWHAQ
ELOVL5
NA
CHKB
NA
NA
CNOT8
TCERG1
GTPBP5
NA
LINC00482
ZNF689
NA
NA
ADCK3
C1orf61
NA
NA
LINC00638
DENND6B
NA
NA
NA
APP
MYO19
RIOK3
LOC253039
FNTB
NTRK3
TMEM245
HFE
ACTR3
NA
ULK4
ARFGAP3
LOC100134259
SMNDC1
PCDH9
TTTY15
LCK
PRO1483
RRBP1
NA
GTDC1
MAPK10
HEXDC
FGFR1OP2
COQ9
HNRNPD
TDRD6
FASTKD3
NA
PEBP1
MTUS1
KIAA1609
PCIF1
HHLA3
HS3ST5
REPS1
TTC28
GPRIN1
NA
NA
NA
NA
YIF1B
NA
NA
SAAL1
LOC643714
CAPN2
NA
TMED5
NA
CUL3
ZNF543
NA
C5orf63
STMN4
LOC400084
ZER1
CPNE4
NTRK3
GSTO1
ANHX
NA
CPNE1
NA
NA
ZACN
APOPT1
NA
NA
LOC645321
PTBP2
EXOC6B
STAB1
ZNF148
LOC494150
PLXNB3
ZNF782
NA
CD274
INVS
TMEM63A
CTSS
CDKN2D
NA
NA
ZSCAN18
GRK5
NA
NA
ASAH1
ABHD12
DUX1
IFI27L1
CHRM3
NA
NBAS
SDC2
GBA3
PDLIM5
NA
MYNN
HDAC7
GATA4
NBN
ADAL
LOC100508120
CSH2
FSTL4
SNX29
LOC150185
NA
CBX2
ENTPD4
ACVR2B
THAP6
NA
SEPT7P2
NA
SSU72
CX3CR1
G2E3
CD8B
RAP1A
RPLP2
ARG2
NA
KSR1
TRIO
TANC1
FRMD4A
DPM2
MAATS1
ATP6AP2
MOG
ARHGEF28
CEP250
NA
NA
LOC81691
NA
EYA4
FLJ45513
NA
LINC00327
CHCHD5
LOC541471
NA
JUN
CEP63
XYLB
PLEKHB2
SYNDIG1L
OGFOD1
ZNF500
RHEB
NA
GUCA1A
THSD4
DLX2
FAM46A
SMC4
PCDHGA9
LOC100506465
NDUFAF5
NA
SPNS2
GLI3
NA
DENND6B
NA
TXNL4A
NA
NA
BVES
NA
SPTLC1
RICTOR
PSMB2
NA
CYP39A1
THOC6
WAPAL
NA
NA
MSTO1
OGDH
TIAF1
MTOR
SPATA6
RNASEH2B
TBX10
NA
GUSBP11
NA
LOC442075
NA
COL1A1
RTFDC1
LDB3
SMEK1
UPF3A
NA
RPL13P5
FBXL16
PUS7
NA
NHP2L1
LOC100129461
MGC57346
LOC100130219
NA
NA
RUNDC1
F2R
SLC35B4
GHDC
ERVH-1
NUP133
APOBEC2
NA
PI4K2A
ZNF638
TCAIM
CTBP2
NA
PDE7A
PROM2
NA
APLP2
NA
IGFBP5
NA
PRKACA
DNAJC8
RNF170
NA
CUL5
NA
FUNDC2
UBA3
FBXL14
NA
ZSCAN12
TRIM2
NA
NA
EPB41
BCORL1
NA
NDUFB2-AS1
NA
ANTXR1
NA
MRPS30
ASAP1
USHBP1
SOX7
NA
KLF3
TARP
NCR3
HTR2B
CAMK2N2
DDX31
TLE3
PPP1R3E
ACACB
NA
ZNF367
PCNX
ENTPD3
LOC100507507
LOC100289333
BSN-AS2
RPS6KA5
TPGS1
CYP2C9
NA
NA
IL34
PROC
BAIAP3
NA
FAM131A
LETM2
LPCAT3
LOC100506047
CES3
SPATA2
CLASP2
NA
XPO5
HEMK1
USP35
SMURF1
FNIP2
MARCH5
CHRNA3
SYNRG
OR1Q1
STRIP2
TMPRSS4
PEG10
NA
TOMM40
NA
HUWE1
NA
MRPL41
NA
NA
EDAR
TMED10
GTF3C3
NELL2
MTAP
FAM3A
RGMA
NA
NA
TBC1D10A
TMEM258
PXMP4
SPAG1
COQ10A
NA
NA
TFF1
MMP15
GATS
NA
SAMD1
NA
CHRNA4
MYEOV
ZNF91
SDE2
NA
NA
CIDECP
ZNF81
NUDT7
COX4I1
GSTCD
SH2D1B
GUCD1
PELO
RALGPS2
CGN
CAPS
LIMCH1
TSHZ2
NA
NA
LINC00491
ACTN1
SLC6A13
NA
NDUFB2
ATRX
NA
HSPA12B
MAGEB2
NA
RNF182
TP53BP1
CRTAC1
NA
ANKRD30B
AIMP2
GDF15
CAPN7
NA
LMAN1
PARD3B
HES2
ACOT11
KBTBD7
LGALS12
FGD5-AS1
NA
LOC100498859
BRD7
NA
FOXN3-AS1
NA
SCD5
PRKXP1
SENP5
PDLIM7
ATP5J2
ZNF569
TSKS
NA
PAPPA
CARD14
SPTBN1
FAM120C
CHST1
EMX1
NA
LCE3D
NLGN4X
FERMT2
KDM8
RAB7A
ANKRD13D
PRKAA1
EIF4A2
AXIN2
CASP9
SCARB1
CACNA1C
NA
PRO2852
AMOTL1
FBXL12
C11orf83
NA
TMEM192
ST6GALNAC5
NA
NA
LOC100996920
NA
NSUN5
TULP1
NA
LOC100996307
SUN5
DNAJC21
RAB40A
ABCD3
CLIP1
RGPD5
LOC100505639
DPP7
CXorf56
GPR20
ATP6V1H
PEAR1
NA
BCL6B
NA
CEACAM6
NA
ACER1
C20orf202
FAM199X
NA
DNM3
H2BFXP
NA
ANXA2
NA
KCNJ14
BCDIN3D-AS1
NA
DENND2C
REEP6
PVR
HYPK
PPM1H
LMOD1
LAPTM5
USP54
MTOR
C8orf33
LINS
NA
HNMT
NA
SPERT
PSMD4
CYP3A5
PCDHB18
BCL2L10
NA
NA
NA
EVC
GPC1
NA
CTNNA1
NA
NA
TMEM121
SLC9A9
NA
NA
NA
TYW5
GCC1
DPP3
PKN3
ZFYVE20
RPS6KA2-AS1
NA
FAM85A
ATG16L1
NA
NA
NA
PLXNB2
BEGAIN
POLR2J
NA
BCDIN3D
KAL1
NA
POLA2
CDC16
RGS12
SLC34A3
NA
DSERG1
NA
NA
TOM1L2
NA
NUCKS1
OR7A10
S100A7A
HIP1
HLCS
NA
NA
ZNF826P
STT3A
ANO10
NA
NA
LOC100506342
RPUSD2
PARPBP
NA
ZFHX2
NA
C10orf128
NA
NA
HP1BP3
NA
CSTF2T
TMCO3
NA
NA
TUBB4B
PRM1
SCUBE1
ADAMTS8
HAUS2
NA
DDX5
TPI1
VEZT
NA
LINC00851
EPCAM
CEP97
ADAMTSL1
THRSP
CHRND
FBXO32
NA
LOC647070
ZNF614
PAGE1
NA
DTX3
CXCL14
WDR96
RCHY1
LOC100129380
AIG1
AK1
ARHGEF7
PTCD2
CST2
IGFBP3
ZNRF1
LTBP2
TIAL1
SNX12
NA
LOC286114
NA
PRKAR2A
ZMYND8
NA
NA
ROR1
LAMA4
CIDEC
ANGPT1
PCBP2
SERPINB6
YBX1
NA
KIF26B
CDC5L
LOC100129858
WIZ
OIP5
CCDC88C
NA
ANKFY1
SATB1
BFSP2
TNAP
NTRK2
ARL3
A1CF
NA
NA
SNHG16
NA
KCNAB2
ZNF763
FLJ21408
FAM172A
PIH2
NA
PCM1
CEP72
NA
NA
SRGN
DKFZP434C153
ZDHHC18
GAL3ST2
MYSM1
GFOD2
NA
SREK1
NA
EYA3
LOC100996286
C8orf74
NA
SMARCD3
NA
ARPC5L
HCG18
NA
TSC22D4
SAMD15
SKIV2L2
HSPB11
SLC35F6
HIST1H2AM
TSC22D2
ENOX2
NA
TPSAB1
SLC35E1
PPP2R3B
NA
SLC4A11
C16orf93
PSMB6
ZNF93
IL17RC
SCAMPER
USP48
FAM134A
MCOLN3
UQCRB
UTP23
CCDC33
HOTTIP
TM9SF3
NA
NR2F2
POU3F1
LCA5
HOXA7
ASPDH
NA
CEP350
NA
COX5B
ASXL3
COL6A2
MED27
ST8SIA1
SSH3
NA
C8orf46
ZBED4
GIPC1
DNAH1
C7orf50
NA
NA
F7
LOC150197
NPTX1
SAMM50
BET3L
FUT8-AS1
MYL6
NA
DLG5-AS1
LOC344595
NA
PIP5K1A
ADAL
NA
LOC100996694
PARD3
FLJ42627
NA
TMEM132A
TCTE3
ING3
INTS6-AS1
NA
MYL9
TERF1
NA
IFT122
NA
C1orf86
PHPT1
NA
WNT9A
PCDH12
NA
LRIG2
NA
NA
NPDC1
NA
CMAS
NA
TMEM139
LINC00685
ATN1
GOSR2
CD79B
NA
ANKRD16
ZNF589
NA
NA
NA
MLL4
NA
BLMH
ZNF736
SUGP2
LLGL1
GTPBP3
FBXO9
NA
SLC11A2
NA
PINLYP
NA
NA
HOXA13
SLAIN1
NA
BBX
NA
CLIP1
COA1
NA
DPP7
PKNOX2
RTBDN
ZFYVE16
MAP4K2
EIF3B
VPS52
ABI2
SSPN
NA
SLC7A2
ATP1A1OS
NA
CENPF
DHX35
NA
SEC22C
OPRD1
NA
NA
PODXL2
KLHL28
RALGAPB
LOC729173
DMBT1
NA
NA
NA
KLK9
NA
SNRPA1
NA
HSPA2
LOC100289509
NA
HPR
ARID4A
ATP5S
FAF1
C2CD3
ZNF709
NA
JAG2
GLS2
NA
ADAM22
NA
C20orf196
NA
PPARA
NBEAL1
TMEM126B
LOC100996613
SGMS2
LOC286467
EZH1
HP07349
TSSK3
TMEM245
GABBR2
NA
LARP1
MTHFD2L
NA
NUP62CL
NA
LOC257358
NA
SYT9
CLPS
NDST1
LRRC8B
PRINS
SCOC
GATAD1
TUBB4B
NA
HTR1F
NA
NA
SLC38A2
PPIB
TTC17
KIF22
LOC158402
PER3
NA
MOBP
NA
LSR
COL24A1
LOC151760
LINC00665
EXOSC3
CAPZA2
LOC100507117
SPRR1A
NA
MPP7
NA
GTDC1
SLC30A7
KIAA2013
NA
NA
L3MBTL1
SLC26A9
RPA1
RNF6
NA
NA
FANCC
NA
MFN2
KLK8
NA
BCL2L12
TTBK2
LOC728012
NA
NA
NCOA1
TMEM42
ANKMY1
NA
AGPAT6
PAX3
LINC00423
NA
MRPL30
PCGF3
NA
PRPF40A
PNMA1
NCDN
PNPLA4
RBP1
FGFR1
SPG20
LYRM2
GPIHBP1
PPHLN1
CLCC1
CRTC2
NA
FAM206A
SOWAHC
NA
LOC100631378
SPEN
PEX11B
MXI1
NA
CCR3
GPR4
NA
NA
PLEKHG1
NA
NA
NA
ZFP28
NA
INPP4B
SMOC1
WASF1
NA
NA
NA
POLR2C
HDAC6
NA
TET3
DPPA4
NA
SNX24
LOC100507634
PPFIBP1
NA
NA
NA
NFX1
NA
RMDN1
NA
TRO
NA
CD84
NA
SLC25A37
SRSF12
MLN
SLC11A1
TRUB1
AKT3
ADAM19
UBR2
RARG
UBE2B
WDR45B
YY1
ZNF83
TMA16
FKSG2
PDGFD
TTR
NA
CEP57
FLJ31813
FLRT1
CLIC5
NA
LOC400927
NA
NA
NA
ICOSLG
NA
NA
KCNF1
NA
IPO8
NA
KPNA6
NA
NA
ARHGAP15
IHH
NA
CLTA
GALNT5
SENP8
MRPL33
SYNPO2
NA
CLEC4C
EIF6
NA
ARHGEF12
PCDHGB7
TOMM20
PCBP1-AS1
AVIL
POPDC2
NA
POF1B
NA
NA
GOLGA2P5
DUOXA1
SNRNP200
CCDC88B
DCLRE1A
VPS29
HUWE1
KIAA1919
BBS12
NA
SMAD3
NA
FADS3
GPR114
CDCA8
PARD3B
SRPR
MKLN1
NA
LOC401320
NA
ANKRD44
NA
NA
SIAE
NA
ATL1
AHNAK2
GAD1
MIR143HG
RAB1A
ANKHD1
NA
TPT1
LYRM7
ZNF275
RCC1
ESCO2
METTL2B
TMEM259
PROX1
TTC19
CCT8
NA
NA
SRSF3
NFATC4
SLC12A9
PDE4D
KCNN3
RLTPR
TIMM17A
LRP6
NA
KIAA1715
GRK4
SNAI1
SLC7A8
TCEB2
CP
CC2D2B
NA
TMED8
NA
ADAD2
NSUN5P1
RBM48
PDK2
NA
SOS2
ITSN1
ARID2
TYRO3
NA
MET
IER5
NA
GPR144
NA
WDR25
TESPA1
MEST
NA
PLCE1
NA
NGDN
CDK9
RPS21
ARAP3
MIR4296
NA
NQO2
CLRN1
NA
POLR2J4
GIGYF2
LOC285593
PFDN4
NA
NA
FGFRL1
WWC2-AS2
KIAA1045
ADAMTS13
NA
MFAP3
NA
NA
NA
SLC24A1
NA
SLFNL1
ZNF174
RPGRIP1L
RORA
SULT1A2
GOLGA3
ERBB2IP
RSPH1
OPRM1
ETF1
MRPS15
LOC100130856
MOCS3
PARVA
MAG
METTL22
NA
CFDP1
LOC100505865
ATP2C1
MYH14
LOC100133039
EPHA3
RUFY2
MAPK11
IL11RA
DLL3
PAXBP1-AS1
NA
ALDOA
CTU2
PTER
LEAP2
RORA
ARG2
SLC35F2
ZNF829
FAU
NA
LOC100506258
PKP2
NA
TAOK2
LINC00662
LOC643733
DOCK1
PLA2R1
NA
MYH16
NA
NUP214
GATA4
EPS15L1
NA
SSH1
ZNF688
CNTROB
SF3B14
C17orf59
UBE2B
KCNK1
CDK5RAP1
MLL2
LTB
NA
CLIC4
AGTR1
LTBP4
BIN1
CHAF1A
PLCB4
NA
KAZALD1
NPFF
JAK3
NA
NA
C9orf41
LPAR5
LOC390705
CADPS
SLC35C2
SSBP2
DPH5
SOX5
CYP4F12
NA
TMEM132B
CCDC74B-AS1
ZNF778
NA
LOC283045
TMEM48
RNF130
PPP6C
NA
NA
KIAA1161
ANAPC10
COPS4
LOC100505964
ABAT
FTL
LINC00424
CHSY3
KCNAB2
ZNF711
DDX54
KCTD13
NA
ZNF720
RIOK3
HTR4
ANXA6
ZNF830
ZNF341
GRM7
JTB
NA
NA
RGS12
NA
MYO15B
PTCRA
USF2
NA
EP400
EHF
RPAP2
FLJ43663
SEC14L5
FDFT1
NA
HOXD9
NA
NA
XRCC3
PPIA
USP51
XBP1
ATXN2L
TBX2
SYT7
NA
PRSS12
ABL2
AURKB
NA
ZNF678
FUT6
SGTA
NA
MAN1A2
MTRF1L
PET117
NA
SSC5D
PLA2G4C
NACC1
PRPF31
CATSPERB
ZNF254
NA
NA
NA
NA
NA
NPM2
LOC254559
ASCC3
LOC100499221
NA
NA
NFRKB
BRSK1
KIFC2
EDNRA
WDR26
ATF6B
NA
GBF1
NR5A2
KAZN
NA
AMMECR1
DNAJC13
SCAF4
NRCAM
AIG1
TRDV3
NPTXR
MOGAT2
NA
FIBCD1
SNX20
NA
NA
GNG7
CCDC50
NA
EIF3A
SND1-IT1
NA
NA
BOC
ABLIM2
GRK1
CCDC40
DDX27
GPR113
TBKBP1
RAB10
TCF7
FOXJ1
NA
ARHGAP32
TACC2
GFPT1
NA
PPP1R37
ATOH8
PKD1P1
ECT2
NA
NA
SLC35E1
CD19
NA
ZNF90
CEP128
LOC440896
ITGA8
NA
FZD5
NA
NRL
TMEM204
GPBP1L1
CKAP2
NA
MMP17
ZFYVE28
NA
C7orf13
LIMK2
SRRT
NA
NA
NA
C11orf73
NA
NA
RNF6
RDH12
XPNPEP1
ST3GAL3
HTR5A
NA
CSDE1
NCDN
LOC100130581
CLUH
NA
ALDOA
WLS
GNL3L
CDCA5
TMEM67
RASSF1
PPM1A
NA
NA
FAM168B
LSM1
NA
DLGAP4
ARL1
LINC00597
NA
NA
USP46
PHF3
MATN1
NA
PLXNC1
APLP2
GSTM5
NA
HMP19
FLOT2
TTC33
GEMIN7
E2F3
EGR1
GATA2
LIN37
FAM212B
NA
NA
FGL1
DTWD2
VSIG10
PTAR1
RPL10
GTSF1
NA
NA
NA
TNFRSF10C
NA
CCDC148
NA
TRRAP
XPNPEP3
NA
ZNF800
FUNDC2
CLDN14
RYK
TCF25
COL8A1
LOC100506668
ITIH6
ANKRD9
NA
STXBP6
CSNK1A1
FLJ41455
NA
C6orf89
NA
SLC25A35
CACNA1G
MDM4
WWP2
WNT6
NA
SPATA5L1
MSI2
MARCH6
NA
MAPKAPK2
ZC3H13
TBL1XR1
ZNF398
DNPH1
ADC
PFKFB1
ART1
CPM
KLK7
RABL6
RNH1
AKAP13
MRPS34
TOP3A
RALGPS1
BCL9L
EPHA8
GPR173
ANGPTL7
CD63
TAF1C
HDAC10
SIX3
NA
NA
NA
VPS54
NA
IPO9
SLC6A11
CD28
KCNAB1
NA
NA
SCAND2P
ADH6
FAM185A
RAD50
NUMB
UBE3B
KLF12
LOC100506271
NA
RER1
PHF20L1
ORAOV1
SOCS7
CPM
GGT7
SDK1
ENO3
MDM4
NA
GRN
MLLT1
ITM2A
FEZ2
COL14A1
PP14571
C2orf54
NA
NA
NA
NA
THAP5
NA
ARPP19
NA
HSD17B14
NAV1
NA
CCDC174
NOMO3
KRIT1
PPARA
ENPP7
COX6C
NA
MARVELD3
SYDE1
KRAS
FOXD1
ZNF696
RYK
NA
PAPPA
MGC27345
SLC5A5
NA
SH2D3A
TOP3B
PDE3B
NA
NA
LHFPL3-AS2
NA
NA
THADA
MIAT
NA
TRIM23
RECQL4
LOC100216546
TMEM209
NA
GNG7
MTERFD2
NA
ZNF503
ZMYND8
WAS
DNAI2
NA
NA
NA
NA
KANSL1
PIGT
HDC
NA
ANXA2
NA
NA
CEP128
ZC3H18
G6PD
MRPL10
SLC5A9
NA
GRM1
RBBP6
PPAPDC3
RTFDC1
GJB4
NLRP12
TSEN2
NA
FBXO24
NA
NA
ZNF44
NA
PRKD1
KIAA1715
NA
DNAJC9
NA
NA
CTNNA1
SEPN1
PDCD2
NA
FCF1
NA
MAPK1
NA
UGGT2
AKAP7
NA
COL6A1
NA
GGACT
NA
NA
DBC1
LOC113230
MAP7D3
FMN2
FARP2
HIST1H2BM
KAZALD1
ZDHHC17
MT3
CCDC59
NA
LUC7L
TSPAN5
IFT81
GATM
CCDC22
LOC285972
IGHV3-48
NA
NA
NA
TXLNG2P
C7
NA
TIMM44
UACA
NA
CASKIN1
NA
FLG-AS1
ZNF333
DGKG
LOC441179
CLTB
NA
NA
CNGB3
LOC220077
PBLD
ARSD
FOXP2
DLGAP1
ABTB1
HCLS1
IFT80
NA
PROM2
IFNLR1
BSND
SLC35A2
SULT1A1
BAZ1B
NHLRC2
ANXA2P1
NA
NA
SP2
FAIM2
NA
LOC729732
RPL3L
NA
TRMT2B
HLA-G
MRPS22
DKFZp451A211
NA
NLGN2
NA
GLDN
ZMYND8
WNK2
C3orf70
C16orf89
SAE1
NSUN5
CREBBP
ZAP70
NA
CALR3
NA
PEX13
HSD17B14
BDH2
RFPL3S
NA
NA
PCGF1
PDLIM1
TBC1D22A
RNF31
CDC42
BEX4
HSD17B3
DEAF1
FXR1
SIVA1
ZNF117
PPIP5K1
NSAP11
TOB2
CCDC87
TRAF3IP2-AS1
CCDC50
NA
NA
RBM19
STK4
ITPR3
ACTL10
NA
NA
PCED1A
MZT2B
ADAMTSL3
CHAF1B
CATSPER2
NA
PDE12
LMTK3
DHCR7
LOC100505997
NA
BRICD5
PSCA
SLC4A4
E2F4
MORF4L2-AS1
IMMT
NA
PDE4D
ALOX15B
SMIM7
STAT6
IGHD
SORBS1
NA
NA
IGJ
NA
FAIM
NA
KCNQ3
NA
CENPO
SH3GLB2
LOC100272228
KLF8
NA
CNIH4
NA
COX19
SLC10A2
DAOA
NA
TCF3
C11orf63
LOC439951
NA
NA
NA
ZC2HC1C
LINC00663
NA
CNTNAP4
GTF2H1
NA
UHRF1BP1L
NA
DGKE
MCAM
NA
NA
BRK1
NA
DDX59
CEP250
IDUA
FGFR4
UBE2D2
NA
NUDCD2
ACVR1B
LOC100505786
PPIA
HOXC8
UBAC2-AS1
NA
LARP6
NA
CXCR5
ZFAND5
TAF12
NA
NA
MPZ
NA
PDCD5
CHI3L2
GJD2
IGF1R
NA
NA
MPRIP
ATP5I
ZNF765
GTSE1
PITPNA-AS1
NAP1L5
XDH
TBC1D22A
PIN4
ZNF765
PROSAPIP1
AKIRIN1
CHST5
NA
NA
CHAF1A
GJA5
LOC283788
BBIP1
NA
SF3B4
UNQ6975
GPR137
MEP1A
NA
LOC100130429
PLXNB2
CCHCR1
AHSP
PARL
AP5B1
NFATC4
MUC3A
CMTM4
CDK5R2
BBS9
DTD2
JMY
SEC62
AP2A1
KLK10
NACAP1
NA
DPF1
MKNK2
NA
TSPAN2
SUZ12
PPP1R3F
LRRC66
ERCC2
TCL1A
OR52D1
NA
NA
RAB10
AA06
NA
ITSN1
NA
MAGI2-AS3
FAM208B
C6orf211
ZNF619
NRG2
SCAMP1
DCAF13
NA
HES7
NA
COX11
LHFP
C18orf8
DEGS1
PRPF40A
PCBD2
NA
DBR1
NA
NA
NA
NA
FAM71A
VAV2
NA
IQGAP1
KANK3
NAPEPLD
LOC646268
DCUN1D1
LPHN1
EVA1B
SLC25A46
KIAA0586
USP31
CAND2
ZFYVE20
DNTT
RND2
SMARCA4
PAAF1
TAGAP
IFT172
NA
ORC5
NA
TMTC1
OAZ1
DCTN1
COPS8
AP1M1
APCDD1L
PKP3
LSM11
HBM
ZFR2
NA
E2F1
ATP5G3
NA
HCG22
PRAM1
THEG
LINC00856
NA
ZNF271
EFEMP2
RNF122
SERINC2
RIN3
KCNJ5
NA
KAT5
ERICH1
CAPZA1
CHST1
S100A11
DBIL5P
DOCK5
GNA11
TPM4
HAUS3
TNFRSF10C
NA
HPN
NA
DIP2A
CPNE6
ZFPL1
TRUB1
PDE4D
NA
NFRKB
NA
NA
GJD3
MAN2C1
DLC1
WDR35
DPP9
RPS2
PHF6
LOC728073
NA
LHX4
LIMK1
NA
UBE2I
ZNF609
ARID1A
PSEN1
KAT5
PAPPA
TOLLIP
C1orf51
NA
NA
NA
MIR210HG
AK2
NA
RAD17
NA
PIDD
PCED1A
CANX
MFAP3
PAPPA2
NA
PHC2
ZDHHC8
WFDC2
PRDX2
LOC100505619
SPTBN5
NDOR1
TCF15
CDC40
LOC338620
FAM71A
ALKBH7
MND1
NA
NA
ZNF271
PIWIL2
TDRG1
NA
POLN
ZDHHC24
NA
NA
NA
DNAJB5
IKZF4
NA
CPD
NA
PSMC2
SLC5A1
ADH7
JMJD1C
C12orf10
NA
LOC389831
PURB
NA
NA
NA
NA
GBGT1
SLC22A23
CCDC141
CRISPLD2
PDX1
PTPN18
NA
PERP
SEL1L3
NA
NA
NA
ZNF33B
MATN1-AS1
UTP15
SPINT1
TBX5-AS1
BRAF
CYP3A4
TIMM23
SREBF1
APOA4
WIZ
MTIF2
LGI4
NA
ZNF385B
PDIA4
PTBP3
TP63
P4HA2
DDX49
NADSYN1
C14orf142
UNC5B
NA
GNPTG
ZBTB38
NA
ZNF829
ARL6IP5
SCARF1
RUNX3
CPM
CC2D1B
NA
UGP2
SUFU
APLP2
NA
U2AF2
WIBG
NA
ZNHIT6
CYP1B1-AS1
LRRC8C
DENND6B
C14orf101
NA
SLC25A3
SREBF2
AGER
NA
RNF41
NA
AKAP1
SLC44A2
UHRF2
WRAP53
SEC14L4
TFEB
SEC14L2
MYH13
RRP12
NA
SMC1A
PPIA
MSI1
HAUS6
DCHS1
BCL2L11
HNRNPUL2
PAFAH1B1
CDC20B
CLECL1
NA
C20orf112
GFRA1
UBE2H
AOX1
CD44
ZG16
POLR3E
FLYWCH1
TSSK1B
PRKAA2
NA
NA
HOXD-AS1
RUNDC1
NA
CHRNB2
TIRAP
POLH
MOB4
KIR3DX1
SREBF2
TEX261
NA
LOC100506860
NA
HNF4A
ARMC5
LOC100288123
TPT1
GUSBP1
TPT1
NA
NA
MSRB1
IL16
SNORA43
GRPEL1
LAMA2
C22orf46
TMA7
ANLN
TBCD
HIGD1A
C8orf46
NA
NA
ABHD15
NA
SHC2
C14orf166
NA
SIVA1
NA
FFAR1
CAPN12
NA
CCDC176
ENAH
NA
NMT2
ZXDC
TGIF1
NA
LOC100996255
NA
STBD1
SEPT8
SLC4A7
NA
C7orf50
SNRPA1
FXYD7
ATPBD4
ETFDH
FAM127B
KIF9-AS1
COX7C
PCNXL2
AGAP2
API5
KRBOX1
ZNF777
KIAA0101
RFFL
NA
NA
SPEG
CDC42
ANKRD13C
GMPS
ICOSLG
RAB5C
CDC6
NCKAP1
PCIF1
TMEM206
IGHA1
NA
NA
LOC401074
NOP14
TMEM41B
LPAR3
NA
MBTPS1
NA
HOXB3
GCNT3
ACTR2
SMO
CMIP
TDRD10
FAM83A
ACOT13
HOXB-AS1
AKT2
CREBBP
MYH14
CD2BP2
PAPOLA
CDK13
METTL23
GRIN2C
TRNP1
RORC
REM1
SEPT7L
SCRN3
COCH
MYEOV2
IL36B
NA
C16orf59
NA
CCDC137
GLT8D2
SHQ1
RAI1
APTX
FAM114A2
TRABD
CLCA3P
NUP50
SOCS4
MSANTD4
NA
HOXC5
C7orf43
DNAJB2
NA
GPATCH2
QARS
C20orf62
PBX2
CD70
SRP72
NA
KL
SEPT11
PSMD12
PDS5A
PPIG
NA
CD5
FAM63B
PRAMEF11
MRPL52
SEC23A
EGR4
NA
FCER1G
NA
KLK13
NA
BRD7P3
BTLA
FLJ37035
B2M
CHRNG
NA
KCNC1
TAF11
PDXK
FBXO33
NA
NA
LOC100996511
KCTD15
ITGB3
DDX51
SLC35E4
C7orf34
PSMD9
RPS6KB2
NUDT13
PPIP5K2
RBFOX2
NA
BCAS4
NA
SLC25A34
C11orf58
HIBADH
NA
MGC39584
PLEKHB2
ANKFY1
INTS1
CTHRC1
NA
NA
FAM154A
PSD2
ERLIN1
PRPF18
LOC100507537
LPAR4
GRN
H1FOO
NA
RIF1
MYH8
CWC15
APOA2
NA
AGXT2L2
MBOAT2
FASTK
PP13439
RASL10B
CTBP2
NA
NA
RNFT2
NIPSNAP1
FLJ36116
GTPBP1
CSTF2
NA
CASP9
SLC44A2
NA
FNDC3B
NA
LFNG
LAMTOR1
NA
NA
GAPDH
SPRY3
NA
NA
CORO6
FAM161A
CSN2
ULK2
ADCY8
OR2H2
MYBBP1A
CD46
ARMC6
GRIA4
CASC4
ROBO3
POLR3H
NA
NA
DSN1
HIPK1
NA
NA
HIPK3
THRSP
ZNF440
NACC2
NONO
HNRNPA2B1
BDH1
MGAT1
PWWP2B
ARHGAP27
NA
LOC550643
GNA11
RXRB
NA
LRP5
DLG4
HNRNPU
SYN2
RPLP2
YOD1
AIMP1
PTPRN
NA
CLEC16A
NA
ZNF248
RUNX1T1
ERVK13-1
NA
CMAHP
NA
OR7E12P
TEF
MRP63
NA
NA
NA
NA
EIF2B4
NA
NA
OCIAD1
RBBP6
NA
EXOC3L1
ABI1
NSL1
SOGA1
BCAN
NA
NA
NA
NA
MEAF6
TARS2
SLC52A3
AAK1
UBE2L3
DSTYK
ZNF347
C21orf67
NA
NA
NA
ITCH
NA
NPRL3
HTR2A
HFE
USPL1
PRR4
NA
NA
NA
UTP3
NA
NEU3
COX6A1
TMEM170A
ATP5J2
HES1
NA
CTSS
STH
LOC100506990
RUNX1T1
MRPL15
NA
VSIG2
CFLAR
NA
ACAN
C6orf165
NA
GPR137
SUGT1
NA
TTC28-AS1
PRSS35
NA
NA
SYNRG
KCNIP3
NDUFS1
GAREML
LOC100128843
LAPTM4B
OST4
HLA-DOA
BIN3
NA
NA
LOC255512
MORC2-AS1
ARHGEF18
ZDHHC16
MGC16121
LYRM4
AASDHPPT
ADAM23
FBLN5
GAPDH
MOG
KNDC1
LOC100506473
NA
PLEKHJ1
HYI
HDAC11
HLA-B
PFKFB2
NA
SYTL1
HLA-DQB1
ODF2L
NAA38
NA
FAM222A
VPS33B
DIP2A
NA
FAM219B
NA
DNPEP
SSTR2
NA
FAM200B
YPEL2
FRG1B
DHX40
ERLIN2
NA
SPTY2D1
GNLY
LOC100505851
ZNF518A
NAB1
VPS35
FSD1L
NA
STX6
ARPP19
NA
U2AF1
PUS1
SH3GLB2
GAS6-AS1
C17orf75
CAPS
NA
S100A10
KLHL20
NA
SSBP2
EFTUD1
LOC399884
NA
MAPK8IP2
NA
CSNK1E
PTCRA
NUMBL
GCFC2
ST7L
FLJ33630
CDR1
DDX18
RAC3
SEC24D
MBD6
KIFC2
HOXB7
SRPK1
ESCO1
LOC728743
WDR90
DNAJC21
ENTPD3-AS1
NA
NCOA6
UBR7
MAGIX
SLC38A1
ACP1
NA
NA
KRBA1
NA
PLEKHA6
ME1
NA
CDADC1
LOC100131564
PAK4
TRAPPC11
NA
LOC730961
ERBB3
MFAP3
LGALS3
TMEM126A
ARID5A
ZNF77
FZR1
GBA2
PHF21A
PAPOLA
NA
SLC30A3
ZMYND12
CECR1
CARD14
STRBP
NA
PLIN5
TEFM
NA
LOC730098
VPS54
ANK3
CCDC13
PTMA
NA
NARFL
COL20A1
PPP1R1C
CNOT6L
GSK3A
C10orf67
SLC25A29
TBC1D24
ARL4C
RIMKLA
C12orf66
SEZ6L2
RNF130
POFUT2
NA
NA
MTRF1L
TPM1
LOC100131053
ZNF70
TTC18
ADRBK2
STRBP
TRMT44
DNAJC4
G3BP1
NA
TTPAL
ERICH1-AS1
NA
PQBP1
ADORA1
DIRAS1
GFPT1
ESRRG
NDUFA8
SMC2
PCSK7
NA
C2orf49
CELA1
NA
ZNF397
GJC2
NA
GDPD1
MCTS1
DACT3
NA
ZNF93
DLX4
PPP6R2
KLF12
SNAPC3
EEF2
KIAA1377
NA
LOC100506119
DOM3Z
NA
LOC100506302
TMBIM4
NA
LOC100507316
NA
TERF2
KLHL35
FOXK2
LOC100506469
IMPAD1
SCML1
NA
NF2
PIK3R2
GDF2
ZNF169
ZC3H14
FONG
MACC1
EPHA4
NA
NA
CARD11
OR2M4
NA
NA
ABCC3
RHOT2
STT3B
IKZF4
FASTKD5
NA
NA
NA
FAM181B
CEP164
ARHGAP42
LDB3
NA
RCE1
CR1
NA
SLC7A1
AKT3
NSUN5P2
SRGAP1
SLC2A8
IFT20
NA
MRPS11
NA
ZNF221
NPL
FOLR2
NA
ZBTB7C
NA
ELF3
GALNT10
ZNF606
BEST1
IRX2
PPDPF
NA
SUN1
NA
NA
OCIAD1
TMEM161A
KDSR
PDS5A
SNRNP200
PDLIM4
ARCN1
KIF21A
ENOPH1
CD53
ID2B
NA
NA
LSM14A
ARHGAP1
BMP1
WDR1
GAPDH
FAM171A1
TCF3
NFATC1
HIST1H2BB
PITPNC1
RORA
HLA-DOA
NA
OCA2
TMEM52B
VGF
DSG2
NA
RABIF
GTDC1
NA
SMIM8
HMGB3
NA
ZNF133
MSL1
IPP
NA
ZNF10
MPP5
SRPK2
EMC6
SLC12A9
DCUN1D1
NA
SPINK13
IQCD
NA
NA
ZNF669
ALK
ZNF286A
HLA-F-AS1
NA
LOC100507425
PRPF38B
PIGL
SLC38A10
NA
MMRN2
LOC100507291
NA
LOC100130232
GCC1
EIF2B5
NA
HAB1
FAM84B
CYHR1
LMBRD2
SMG7
LOC100506639
PMS2P3
PGLS
SF3B1
R3HDM4
ZDHHC6
NA
NA
DUSP19
NA
ERVH-6
CDC42BPA
PCNA
KCNJ5
POLE2
ZNF663
CBX3P2
PPP5C
NA
NONO
NA
PIANP
NA
NARS
NA
MED23
HIST1H2BO
TULP2
NA
EPG5
WAC
OTUB1
NA
NA
NA
TMEM80
LOC100505933
C7orf61
KIF9
TPBGL
TCL1B
SLMO2
NA
SH3GLB2
NA
CNIH4
C21orf91-OT1
NBPF3
REXO2
NA
EFCAB2
NIN
ANAPC5
SUV420H1
KLHL3
FAM71F1
HLA-F
MCPH1
NA
NA
ST3GAL1
NAV3
ANKRD44
NA
FUT5
TMPRSS6
ODF3B
LOC100507217
NA
OR4D1
F8
NA
ARGLU1
PUM2
LINC00661
CREBRF
STRADA
LOC400794
NA
FANCG
SEC61A1
TRMT61A
SULT1A2
TNRC6A
CISD2
ZUFSP
DLGAP1
NA
CYP2W1
NA
IGSF3
PDCD6
MED17
NA
NA
NA
NA
NA
NA
GRAMD3
CYP2R1
SSTR5
NDST2
LYPLAL1
ZNF564
CNDP2
NA
URM1
NA
FBXO9
WNT11
NA
NUFIP2
NA
FASTKD2
PKN1
SLIT3
RBKS
NA
ZNF160
ZSCAN9
TACC1
NA
ZNF483
NA
C7orf26
GSTO1
UBE2O
NA
DNAJC12
LRP1
SBNO2
TEX37
PYGO2
NA
C16orf88
CHD5
MYH11
NA
NUSAP1
PTENP1
TOR1AIP2
BCLAF1
MCC
NA
ATG4B
NA
PVRIG
USP47
CTU2
FNBP1
CLTB
NA
MCF2L
HSPA1L
NA
TAF9B
DNAJC9
NA
NA
EIF4H
FUT7
CDX1
GTF3C4
KLF16
BAHCC1
CST3
ALDH3A1
USP49
NA
GATA6
DESI2
NA
EPS15
NSMAF
NA
ADAMTS17
AGRN
NA
TMEM17
NA
NEU4
SENP5
NA
EXO5
PDIA3
PHKB
RASGRP4
NA
NA
UNKL
OTUD7B
NA
MRPL38
NA
PPM1K
LOC286109
ANKS6
ZNF749
TMEM43
ALDH4A1
ICT1
COL7A1
NDNF
RIF1
RBM15
KLHL35
NA
CIRBP
NA
STX3
PRRC2C
LRPPRC
NA
DGAT2
EIF3E
TMCC1
COG3
PSMA3
HIPK2
NA
SEC24B-AS1
MED7
NA
FAM211B
LOC100506421
ZNF205
DHX30
BUB3
NA
NA
HMGCR
MAP3K11
LUC7L3
ZNF524
MAP3K13
WDR48
DAZAP2
APOE
SPOCK3
PSAP
NA
RBP2
UHRF1
CCDC85B
NA
FBXO18
ARRB1
EXOSC3
CEACAM4
SPATA20
TBCD
MYRF
NA
UBE2Q2
DCAF8
BTF3
TGDS
DCAF10
PPM1H
PHF8
GPR56
RAC1
LOC284889
KRI1
EFCAB11
NA
TSEN34
KIAA1468
NA
CSNK1A1
TRNT1
NA
MTMR1
FGD5-AS1
CPNE8
OGFOD2
RAD51D
PKMYT1
NA
NA
LINC00662
MAPK8IP3
ANKRD13D
MKL1
LOC100507568
LILRA5
TRAPPC9
SNAPC1
RAD1
NA
DCAF11
RAB11A
NA
GALNT1
RBM33
CDC37L1
TTBK1
DBF4B
IRF2BP2
ATP6AP1
LOC100271722
C1orf64
GANC
HNRPDL
SFN
NA
FOXK2
CACNA1D
DLG5
SLC9B1
NA
NA
GPRASP1
CIITA
STAT3
MCFD2
RPL35A
MACF1
NA
PDZD4
SCARA3
TAX1BP1
NFATC1
WIZ
NA
NA
NXPH3
MAP3K10
CEP89
RGS10
SFTPB
TMEM63A
ASMTL-AS1
UBXN10
C22orf15
NA
NA
PAPOLA
MRPS22
LILRA1
NA
NA
HNRNPA2B1
DDX50
TCEA2
NA
FCRL3
NA
SET
FIGN
ACVR1
ZNF493
EFTUD2
FASTKD2
AGGF1
XPO4
NA
TUBG1
GJA8
ARPC2
MUC6
KCTD9
SERPINB1
SOCS6
EVA1C
RANBP9
SUZ12P1
NA
NA
GPR107
CBLC
GLOD4
FOXL1
MED31
CSF3
VMA21
FMN1
AFF4
NA
CDHR5
C2orf43
ALG12
SLC30A4
LINC00441
RBM14
ARMC1
AQR
GAS6-AS1
MUC3A
DCP2
BMP2K
GNAS
PRR5
ZNF48
LRRC16B
RPS28
NA
LRRC46
NA
FOXK1
LOC100505783
MYO7B
FLJ35934
NA
SRP54
NA
NA
NA
STOX2
NA
MTHFD2L
ARSD
KIAA2018
EIF2AK1
PITPNB
FLVCR2
PTPRM
ZNF594
TMC8
NAT14
METTL16
UBE2H
NA
ZFP36L1
PKD2L1
GSE1
NSMAF
COX2
NA
CCDC130
LRRC56
ELAVL3
CSDA
AURKAIP1
NA
RNF130
NA
BROX
KALRN
C1orf61
MCRS1
RAB40C
NA
SLC11A1
CLPTM1L
NA
NA
ELMO2
SSTR2
CACNA1G
NA
FGFR1OP
NA
KAT6A
NA
MYCBPAP
VPS72
PRDM8
C5orf55
NA
DOK4
PDGFRA
C9orf50
RBM22
NA
PPP1R35
CCAR1
CLSPN
CHCHD2
ZCWPW1
TULP4
IQSEC2
MDM1
CHM
NA
SLC6A18
NA
PDPK1
UBQLN4
KAT5
BUD31
MMAA
NA
HLA-B
TPBG
HCN2
AIM1L
SLC35D2
NA
VPS4A
ADAM23
M1AP
GNAS
ATP5S
NA
PARP6
NA
MRS2
TOR2A
NA
ZSCAN4
C1orf228
LRP8
GPRIN3
GMPPA
VCX2
ZNF493
DAPK3
TAOK3
KLK12
CTC1
THOC1
PEX19
DDX11
NA
INTS4
RARRES1
SPP1
WRAP53
NUP214
MYL4
N4BP2
ARHGEF1
DTNA
C5AR1
NA
SEPP1
SZT2
DDA1
ATXN2L
CAND1
BCAM
ZNF300
RTN3
CREB3
HMGCS1
NA
INPP4A
CASKIN2
KANK1
NA
ANKRD26
TMEM97
ARL4C
BMP6
NA
NA
DRD2
C14orf166B
MUT
ZNF184
LTBP3
NA
ZNF346
HEXA
NA
LOC100996570
GPR107
KIAA1715
PCOLCE-AS1
CSDC2
SIGLEC7
MARCH3
ZFYVE20
NA
GCN1L1
TEKT2
NA
NA
PTPN22
MED28
FAM22F
DNAL1
ATG2B
CRIPAK
RNF5
SLC35D2
NA
WSB2
ILVBL
COPS8
LIMCH1
NA
NA
NA
MKKS
NA
CCBL1
ARL2BP
NA
NA
DDX49
GRSF1
EFCAB13
KIF25-AS1
YIPF4
FBXO22
IBSP
LOC728543
LOC374443
C3orf37
SETD2
PBRM1
PIGG
NA
NA
NA
DOCK1
APLN
MAP1LC3A
LMBR1
BCCIP
NA
RBMY3AP
AP2A1
C11orf88
POLR3A
CLMN
MDM2
NA
METTL13
OCR1
BCAR1
SEPT7
METTL20
C1orf85
NA
NUDT10
ZNF562
FLJ10038
NA
OSCAR
SERPINE2
LARP1
BZW1
INO80B
INSM2
TMEM101
NA
NA
LOC100499489
TMEM259
DUSP19
SETDB2
KY
SATB2
GPATCH2
XIAP
ENDOG
NA
MPP2
NUMA1
UGP2
RCN2
PPP2R2C
SUGP2
LOC100505942
PROSER2
DAB2
ZNF496
TP53I11
BHLHE23
SSX2IP
PPP6R3
MGC13053
NACC1
SUMO2
NA
HECA
XRCC2
CD36
NA
NA
NA
PBXIP1
FBN3
C16orf91
KDM4B
FANCD2
TMEM41B
NA
ZNF639
ABHD6
NA
SAP30L
OR2F1
ZNF626
ENDOD1
ERGIC2
GTPBP8
GUCY1A2
NFKBID
PSMG1
NA
SENP3
ADAMTS4
TBX1
CCDC85C
CCBL2
SYT8
TMEM69
ZNF430
FCN2
KIAA0485
INTS6
ZFP64
POLD2
LZTS2
TPP2
CBS
LATS1
SSH3
SOS2
GDF3
NA
NA
ATG4B
NA
FEM1A
NA
RAB7A
UCP3
POLE
RRBP1
NA
NKAP
MRGPRX1
NA
NA
AGFG2
PHKG2
HLA-B
FAM110B
LAT2
NA
COL7A1
TTC25
BCORL1
ZNF286A
NA
ZNF3
TXNDC9
C17orf52
TESPA1
DPH5
YME1L1
SIRT3
SLC4A1AP
PPP2R5A
NA
SGCB
OR2S2
VAPA
HIC2
NA
IGSF9B
PRKCQ
PLCB3
UBR1
NR3C1
NA
LGI2
RASAL3
USP1
ARID1B
MIB1
DNAJC21
METAP2
ANKRD52
RPS27L
NA
RNASEH1
SLC25A46
NUCKS1
SSX2IP
NA
NA
SRSF4
CASS4
HSPA9
ZFHX3
ZNF404
SELK
TTTY5
SLC25A4
EOGT
RAPGEF1
NA
NA
NA
APOL2
PMS2P1
TENM3
NA
NA
UGGT2
NOP14-AS1
MIR146A
GOLIM4
CHD7
MYNN
ORMDL1
LYPLA2
RPL23
CWF19L2
GDF11
C20orf166
JMJD1C-AS1
NA
RPAIN
HUWE1
CCDC97
TMC5
LOC286437
NA
LOC100131096
NA
C4orf3
STK11IP
ANKUB1
VWCE
NA
KCNAB1
PRR13
POGK
CD6
NA
NA
SMCR8
NA
LOC200772
NAT10
MGC34796
ANKRD44
ITCH
NA
NA
EBP
NA
LINC00665
NA
CAV1
NA
TM9SF3
RDH10
TUBGCP2
NGB
DCAF6
LOC100652770
NA
SNRPA1
ZNF574
CNOT4
PAPOLG
KCNMB2
BIN1
NA
NA
TMEM243
NA
LOC100505902
UBTD1
CAMTA1
C2orf49
ACBD3
LOC100506373
NA
NA
CHMP4C
MIB2
NA
TECPR2
SLC35C1
WDR82
TMEM87B
MRPL4
VARS
NUP210
KCNS3
CDH11
NOL11
RRM2B
NA
NA
PRPF4
MCHR1
CAMKK1
LOC644794
DBH-AS1
ZBTB14
SH2D1A
DDX50
DIDO1
ELMOD3
NA
LOC388210
SPTBN4
HTR6
FCRL5
SF3B3
RNF7
SH3BP2
NA
PRKAR1B
U2SURP
NA
NA
PACS1
TUB
LINC00672
TRIM15
NA
RFESD
MGEA5
SEPP1
CD79A
KCMF1
NA
NA
CST4
NA
NA
NA
SYNM
FLT3
STRADA
HLA-DPB1
NA
TOX3
EMP3
PCBP1-AS1
FAM98C
EXOSC6
KLHL17
CPT1A
NA
ATP6V0E1
NA
IRF5
CEP85
PTCD3
C8orf76
PDIK1L
LOC344887
SMIM8
NA
NA
PLEKHA1
ZNF280D
PARD3
SCNN1A
TCF20
RARS
CCDC85A
NA
GSE1
NA
ZNRF1
TNPO3
PHRF1
NA
NA
AXIN1
NA
KRT24
NA
RHOB
DOCK4
LSM14A
NBR1
BORA
TMEM242
PDLIM4
NA
MMS19
ANAPC10
PKP4
SYNRG
NA
LINC00486
OTUD4
RBBP8NL
HAUS5
LOC729083
TEFM
NA
STK38
C5orf28
NA
NKX6-3
CEP63
GOSR2
MAP3K13
VSIG10
BTBD2
EIF1
NA
PHTF1
NA
CAPZB
TMEM206
TRIM13
EMC9
LOC344595
C19orf45
PTAR1
SLC29A2
NA
EXOC8
PWP2
DNAJC3
MMP19
NA
PHKB
GP2
MRPS31
CHST11
MGC12916
EFNB1
TUBB1
H2AFJ
NA
NA
GPHN
CSTF2
RPP30
RIC3
PTCD2
SNX8
SRSF3
MRPL43
SPG11
NA
TRA2B
HNF4A
AVL9
ZBTB44
NA
CELF1
TBX18
DCUN1D4
CEP41
CCDC67
TRIB2
ZNF333
UBE2Q1
SLC4A1
NA
ZNF770
HR
UBR2
THRA
NA
COX7A2
MEIS3P1
NA
ATXN3
VNN3
DPP4
NA
LOC100288198
POP4
ZDHHC2
HLA-C
CIDEB
BET1L
COX14
ZNF232
ANGPTL6
HLA-C
FUZ
ANKS3
NA
DAP3
MOSPD3
MED7
CCDC152
MIB1
ALG13
SCPEP1
IBA57
CACUL1
FAM86B1
NA
GNAQ
MAP3K14
SLC6A4
PER1
NA
NA
OLA1
DNAJC24
GJA3
NA
ZNF610
LOC100527964
ZNF45
HSPD1
GTF3C3
MGC45922
AKNA
NA
GOLT1B
COX2
PFKFB4
PGM1
NA
PCNT
CYP11B2
SERPINF2
NA
NA
NA
B4GALNT3
UBA2
DGKA
MRPS12
NA
APBA2
COL4A3BP
SAMD5
SHISA3
XPO1
NA
OGFOD1
C11orf16
KIAA2026
ARL5A
HTRA2
CSE1L
NA
ZNF496
NA
CCDC71L
CATX-1
CRTC3
SPATC1L
RAB1A
NA
LOC284385
AMZ1
FAM134A
NA
NA
SLC4A1AP
NGRN
C16orf55
SCAND1
BAD
HPS3
LOC400622
SAYSD1
NA
NA
EFHD1
TPST2
DENND6A
FGF6
IL17RD
YIPF6
HSF1
ARID3A
ZNF17
NDUFB11
AIP
EHF
HBS1L
NA
NA
TMEM161B
NA
NA
APBB3
FLJ31958
NA
TOX4
NA
METTL7A
AIRE
TNRC18
ARHGEF17
JPH4
NA
PYCR2
LOC100506599
LNP1
HMCN2
DSTNP2
TSC22D2
WDR85
TDRD3
LOC101060062
CDK15
FAM9A
NA
LUZP2
KIF21A
MAPKAPK2
CCL21
NA
FAM186B
C1RL-AS1
KDELR1
MORC4
LOC100630923
LOC645321
LOC100506963
ZNF57
MBTD1
LAMTOR5
NA
TRIM37
NA
FOXJ2
HRASLS5
WNT4
NA
NA
SIX3-AS1
ESCO1
CNIH
NA
TRIM2
GPR162
YIPF5
SPG7
GRM5
TAMM41
LLPH
NA
TPR
MLL5
LRRN3
SMG7-AS1
FAM83G
SLC5A2
ARL5B-AS1
TMUB1
ITFG3
NA
NA
TMUB2
NA
RP9P
KRTAP10-11
PTPDC1
NA
TMEM41A
C11orf31
STRA6
ATXN7L3
PRLR
PRR12
HLA-C
ETF1
HDLBP
ACAN
NA
CCDC60
STARD13
C17orf85
UBA2
TBC1D16
AIM1
CABP4
FNBP1
NA
FAM73A
SMUG1
NEB
LOC729683
NA
PITPNC1
NA
RASAL2
GRAMD1C
SLC38A2
MED4
MPO
CSTF3
FGF23
LOC642533
PMM2
HAP1
NR3C1
NA
NA
CRNDE
DPYSL2
UBE2M
ZNF117
FAHD1
TBATA
MAGOH2
LOC100506314
SETD5
SNRNP70
NRXN2
OSBPL6
HIPK2
TMEM234
ELN
RALGPS1
HLF
LOC100049716
USF2
ATP10B
COPE
LOC100996310
SYMPK
DNAJC3
ZBTB43
NAV1
NA
TXNL1
PHKG2
NA
NA
NA
CHST10
NA
TUBG2
MARS
NARG2
NA
NUS1
NA
MLST8
CD99
PSEN1
NA
FAM108B1
HSPH1
ZNHIT2
DDR1-AS1
NA
NA
TMEM117
SEL1L3
OAT
GAS5-AS1
ATP6V0E1
UCHL5
NA
C6orf223
LIN7C
NA
TRAPPC2
CD99L2
NA
N4BP2L2
MTMR9
NA
MUC3B
NRBF2
FLJ44342
VIM
RTN3
NA
UBQLN1
R3HDM1
NA
NA
TMEM39A
CEP164
NA
SETD5-AS1
NA
WRAP73
ZNF37BP
NA
RAD52
ZNF653
NA
NA
IBSP
ZNF512B
NA
NSA2
CASS4
GPAA1
DFNB31
ST8SIA3
GAPT
NA
FASLG
KCNJ2
NA
KCNC4
SENP2
ARHGAP21
RAC1
PRRT3
NA
ARIH2
NA
NA
NA
LOC644656
MRE11A
NR4A1
NA
CLDN19
NF1
EIF3H
TAOK1
FAM222B
VPRBP
PDK3
ALDH18A1
FUBP3
MEGF8
SOCS4
NA
PEPD
GRK4
LIN54
PFN2
MRPS5
NA
MAGEB3
CYB5R1
AFAP1-AS1
API5
SMIM13
MCM9
NA
EIF4EBP2
PCM1
FBXL20
SNHG10
ALCAM
GOLGA8A
TAOK2
MRPS22
GUF1
CBX8
NA
RGS14
SPATA24
IL22RA2
PIGL
NA
LYRM2
AP3D1
SZT2
ITIH5
ODF2
ZMYM6
SLITRK2
NA
NA
OXCT2
NA
TRIM27
NA
MGAT5
STK36
LYPD6
ALDH9A1
TM9SF1
CYHR1
RNF10
NA
TBCC
NA
NUDCD3
NA
CTDSP1
EML3
ALKBH7
PIGG
CFL1
ZNF880
NA
PTEN
THNSL1
NA
ERI2
WDR76
RAB11B
GNAS
NA
CAMTA1
MKNK1
NOP16
PRPF40A
NA
WDR73
CALCR
TGM6
DLL3
RBM15
ITIH4
MED1
NA
DLG1
SPDEF
NA
GON4L
CSDE1
LOC285181
U2SURP
EPC1
NA
LOC389906
SGTB
NA
RFNG
CREBZF
LYG1
USP24
ATP6V0D2
WAC
NA
ARRB1
CLTC-IT1
GNAS
NA
NA
ZNF37BP
ZNF362
RBM17
NA
ILF3
STAG1
NA
CLTB
ZRANB2
CGGBP1
MSX1
NA
DNAJB4
DDX11
MEA1
LOC441204
NOTCH1
ARAP2
MARK4
FAM211A
NA
NA
MACF1
MED28
IFT140
C2orf72
NA
NA
OGFRL1
UBXN4
DNAJA2
KDM5A
CDC42SE2
RBBP5
NA
NA
PIEZO1
UGT2B15
KDM2A
FOXH1
PLA2G16
GINS4
C17orf58
POU2AF1
PEX26
RAB27A
SULT1A1
FXYD3
OSBPL7
NA
SH3BP2
ZNF684
UBE2B
SLC4A7
NA
OVOL1
ZNF254
NA
ANAPC4
CELF6
NA
NA
TAF2
PIGA
HBE1
MGEA5
NEDD4L
NA
NA
PAX8
BPIFA2
NA
IREB2
NA
PGAM1
NA
PXK
POLRMT
NA
BRIX1
NA
NA
C11orf31
POLR2E
RPAP1
TXNDC16
NA
INTS4
GYPB
COPS3
GHITM
TCEA2
NA
SLC9B1
PARK7
EIF2B2
ADIRF
DDX56
NA
COQ3
SUV420H1
SLCO4C1
MANBAL
RBM12B
NA
ETV3
IVNS1ABP
ZNF789
FOCAD
KLC3
SF3B2
C7orf73
RSF1
LACTB
NA
MYH6
NA
RBM48
NA
NA
SIX5
LHFPL3-AS1
NA
NA
NA
METTL3
NT5DC1
WSCD2
ANP32A-IT1
ILF3
C21orf33
WDR66
NUDT16
DNAH1
EED
HEY1
NA
EPB41L3
ZFX
SS18L2
LINC00683
SCLY
FLCN
RAB42
MFF
CAPNS1
SUDS3
PCYT2
NA
GNAS
FLNB
GNPDA2
NA
HAPLN1
SSU72
LY6K
PBDC1
EIF1
NBN
SEZ6L2
ZNF75D
HTR1B
MLF1IP
ATP6V0E2
NA
LINC00674
H2AFJ
FAM120AOS
NA
VPREB1
OTUD4
BBS9
PDCD6IP
CA11
BCAP29
C1QTNF3
ERCC3
NA
CSNK1A1
LOC728196
RBL2
POLR3A
EFCAB2
NA
IER5L
NA
CCL18
CPNE7
AMT
NA
LOC100129195
TMEM205
LARP1B
NA
PIK3R6
PPP6R2
SETD1A
ZNF174
HEXB
NA
NA
ZMIZ1-AS1
PRB1
NA
FNIP2
ADPGK
NA
SCLT1
POLM
NA
ST3GAL4
ARAF
PURA
NA
LINC00115
MGC12488
NA
C19orf43
ZNF563
NA
RALBP1
ATAD3A
TESK2
NA
ZNF675
UACA
CLIP1
HMGN4
FRAT1
LPAR2
DCTN4
NUP133
FAM105A
PCM1
SULT1C2
COX16
GATC
NA
LOC100507494
LOC100294145
RANBP2
SLC8A1
SREK1
NA
EIF2AK4
SEC62
NA
NLN
GMIP
TRAF7
VMP1
SCAND1
NA
CDIPT
ZNF250
CCL18
VWA9
NA
NA
BPTF
SORBS1
PDE6B
KLC4
TMEM27
NA
GNS
NPHP4
FKBP5
CXorf56
NA
NA
NA
KDM4C
NA
SPATA18
SMPD1
NA
TMEM132E
PLK4
LINC00526
RAB27A
STAB1
NRG1
KLC1
NAALADL1
CIAPIN1
NA
CCDC22
ORF1
NIPAL3
NA
MAPK1IP1L
NA
PARN
SRSF10
PMS2P1
NA
NA
NA
NA
SMARCB1
NA
NCS1
NA
PNPLA1
KCNJ9
ZDHHC3
TNNI3
IDH1
NA
NA
MXD3
LOC340107
MAST2
SCYL2
RPS15A
CLK2
SH3PXD2A
NA
EFCAB4B
CLU
NA
C5orf4
CMSS1
PSEN1
NA
NA
ELAC1
NA
DUSP14
FLJ20464
ACTN2
FGF22
NA
NA
C1orf86
IL18BP
ZFP69B
SIGLEC7
NYAP1
NT5E
NA
NA
COL4A2
ZNF280B
MVB12B
VDAC3
NA
WDR11
RAB12
CAPN10
EIF4E2
NPM1
DNM2
SYNE1
ZFP28
C20orf112
AAGAB
TRDMT1
TMEM106B
ARHGAP5
MRPS22
EIF4ENIF1
POFUT1
NA
GPR56
PITPNM3
NACC2
GPSM3
C3orf17
AUTS2
LOC100289090
RNF113A
UPF1
C11orf84
NA
ARMC7
USP8
NA
FUT7
GLTSCR1
NA
COL27A1
DYM
EHBP1L1
SARNP
NA
GNA11
NA
MTRF1L
C10orf10
FAM26E
NA
AMOTL1
THAP10
CNOT2
TNRC6A
NA
KDM4B
C12orf66
NA
CRBN
MED1
NA
TATDN1
ZHX1-C8ORF76
B3GAT3
ZCCHC4
PPP1R3F
FAM120AOS
GTF3A
KDM5C
ARFGEF2
NA
TUBB
EIF1AX
FAM129C
GLE1
UBE3B
KIF21B
DSCR3
POU2F2
CTU2
NA
NA
KANSL1
FZR1
AURKAIP1
ZNF518B
C14orf2
NA
NSMF
SCYL3
NA
C1D
GMEB1
MAP1B
FTSJ1
SCML2
EHF
ATP2C1
NA
CNTFR
CLCN4
GSK3A
VPS37A
DKK3
NA
CADM1
NA
NA
SNRPD3
SLC35B3
RET
EXOSC6
NA
RTN4
ALG10
TBC1D19
PLCZ1
NA
NA
ZFR
UBE2K
NA
NA
NA
HNRNPM
NDFIP1
NA
CEP350
RAB2A
MYO10
RPA4
STK36
FAM192A
FCRLA
AVIL
LOC285178
PIGQ
STOM
FBXO28
GATAD1
LYRM5
PQLC2
ZNF621
HHLA3
HERC4
CLK1
NA
TRNP1
SLIT3
KCNQ1DN
CENPM
EIF2B1
EXOSC6
DOLPP1
RPGRIP1
RPL32P3
METTL12
SPATA5
LINC00173
FAM200B
ADAMTS2
TAPBP
LOC100506368
GLYCTK
EXOC1
NA
NA
NOTCH2
CAMSAP1
NDUFAF7
DCAF13
SLC25A17
ZNF775
STEAP4
SAMD3
HNRNPA2B1
NA
AKAP12
CORO1B
RMND5A
NA
ADAM33
NAV2
ABO
WHSC1L1
PPP1R12A
NA
NA
NA
FAM192A
C19orf40
NUP98
RAB11FIP2
ZNF814
NF2
HOXB9
NA
NA
GALNT10
FLAD1
NRP2
NA
ATP6V1E1
AFTPH
NA
P2RX7
NA
PSMG4
CD84
ZNF501
ETV6
PYCR2
FAM126B
TAF6L
NA
ZNF396
CD300A
RAB2A
TARDBP
ZSWIM1
SERPINB6
SGK2
SAFB2
FAM84A
POLR2J4
NA
ZNF74
NA
CSNK1A1
LOC100129034
ITGB8
PRSS36
NA
NA
CCDC50
NA
HIGD1A
ANKRD12
FAM175B
MCM3AP
SERINC3
FAM204A
KHSRP
NA
LOC100507630
NA
TPCN1
NA
C11orf35
NA
PAPPA
UBXN2B
TMBIM4
VARS2
NA
ESR1
NA
WDR63
GATAD2A
NA
KIAA1919
GAPDH
FAM199X
ZCCHC9
GOLGA4
FGFBP3
IFT27
KIAA2026
ZMIZ1
THPO
C10orf55
NA
LOC100506476
NDUFA5
TCF4
NA
RAPGEF3
AP3M2
CYTH1
TCF7
DYNC1LI1
FH
C2orf81
SZRD1
LONRF1
NA
PRSS53
MS4A7
DGKE
FLJ31306
CCDC170
MED13
MTHFSD
TPP1
RC3H1
CCDC93
JPX
NA
ACSS1
CA12
VBP1
RASSF7
LOC96610
NEDD4
ERICH1
SLMO2
ANKRD13C
NA
ZNF251
GTF2H1
SEMA6B
BRD4
LSAMP-AS3
DHRS13
CUL3
ERI3
MAPK1
MPP2
NA
VIPR2
RPUSD4
EXOC7
ANAPC16
UNC5B
ASXL1
TADA1
ARMCX5
KANSL1-AS1
OSTM1
P2RY10
FEZ2
TMF1
NA
NA
POGK
PPP1R26
BBIP1
KIAA1324L
NA
ARMC9
PHF17
ZNF589
GGNBP2
MRPS33
TMEM208
NA
RNF125
NA
NA
RRAD
NA
NUBPL
NA
IKZF5
FKBP11
NA
SCNN1A
PURA
MANEAL
NA
NA
INTS8
BAP1
NA
TAOK1
PHF21A
SAMD4B
SF3B1
GOPC
ENGASE
TCF19
NA
CTC1
HS1BP3
NA
SFXN3
SDCBP2-AS1
KLF3
ARSB
VAMP1
CANT1
RHOT2
PHLDA2
L3MBTL3
BCKDHB
AP2B1
POLR2I
C20orf112
ORMDL1
PLCD1
CLCN4
ATP11B
ACSL3
RELT
RGR
SIPA1
ZSCAN25
GSE1
TRIOBP
UGGT1
ATXN1
IGKC
EIF2S3
ZSCAN31
KCTD21
NA
NA
CEP78
RAB3A
POLR2F
SKP1
C16orf11
ZCRB1
EIF4E2
LOC202181
ZNF322
LOC100129550
NA
NA
NA
BCKDHA
KPNA6
NA
STAMBP
UBE2D4
WAS
EMD
NID2
CSF2RB
TOR1AIP2
DVL2
GTPBP10
NA
SLC30A9
MYO15B
DLGAP4
NA
STAT5B
NA
DNAJC4
SSBP2
UBE3B
HTR7
ELK3
NPAS2
TK2
DZIP1L
ENO1
ART5
NA
ALDOA
OAZ2
NA
ING3
C4orf33
NA
NA
HOOK1
COPB1
EIF3F
NA
C12orf42
FBXO22
NA
SERTAD1
AATF
KLRG2
NA
HBP1
MYH11
NA
FLJ42351
RTN4
UBE2I
EXOSC1
ADAT2
UTY
ATP5S
SCML4
UBAP2
BAIAP2
RHOBTB3
SRRT
TBC1D14
NA
SLC20A2
PTBP1
WRB
ZFP36L2
MAP2K5
RAD17
TSHZ3
SCAND2P
CAAP1
WDR5
FAM135A
CCM2
NA
PNISR
MNT
ACAD10
C1orf170
ALG10
PITPNA
HP
SMARCD1
PPP3CA
CSTB
RPN2
ASB1
ATP1A1
STRN3
DSPP
WIPI2
NA
ZNF252P
BAHCC1
C11orf48
PARP6
NA
BROX
ITFG1
FBXW4P1
GNAQ
NA
COG2
ADAT2
ATF6
HP1BP3
FAM63A
NA
GLP1R
TRIM65
TRAPPC11
PHF20
MINA
PNPLA8
ACAA2
NA
HLA-A
SPTA1
BCL2L1
NA
NA
CLASP2
LCN12
NA
ZDHHC20
NA
FEM1B
NA
DDX52
LDLRAP1
KCNQ1OT1
SNX12
NOL9
SP3
PHKA2
MAP2K2
NA
CNGB1
RC3H1
NA
TADA2B
NMUR1
WDR3
RPS12
OGG1
AHCYL1
BCL2L14
NA
NA
CARD11
USP3
UBR3
FGFR2
NA
TMLHE
AP2A1
TMEM53
CDKL3
MDM2
PEA15
EEF1A1
NA
XRCC5
KCNT1
NA
LOC100506115
TBX6
NA
NA
FAM212B
COL5A3
CSGALNACT2
OR1A2
NA
AHDC1
FCHSD2
ATP6V0A1
C6orf106
HELLS
LOC100128946
ZMAT3
ERF
CHST8
NA
CHEK1
MRE11A
TRIP11
NA
NA
SLC2A4RG
CUL5
NA
DMRTA2
NA
EME2
SIK1
TMEM132A
MTAP
NA
NA
TEF
CLDN12
TECPR1
TBC1D17
SRSF1
NA
NA
NA
KIF20B
C5orf4
MINA
ZNF358
SAFB
IMPDH2
ARHGAP19
NOL7
LY6G6C
SMARCAD1
MPDU1
NA
LOC100130468
LPCAT3
EGR4
TMEM143
FAM13A
IQCB1
FAM228A
FLJ12334
OSBP
METTL15
PIGP
RHEB
REPS2
LRIG1
SGTB
NA
C10orf137
C19orf25
KIAA1109
STK17A
NA
NA
SKIV2L2
LIMCH1
NA
TTC40
CEBPG
SLC37A1
TRMT13
PTP4A2
PSAP
FNBP4
ZNF444
SHISA4
SRD5A1
ARHGAP31
FIZ1
USP47
FAM212B
NA
HMGB1
STT3B
NA
LOC100134229
PRKAA1
TMEM80
SOCS3
ASF1B
MST1
B3GALT6
NA
RAB27A
FAM45A
MLPH
NA
SLC35D2
NA
ZC3H3
BICD1
TMEM144
XRCC5
TMBIM6
NA
RNASEH1
HPS1
NA
SARS
C17orf59
MAT2B
APAF1
BAG3
SKIV2L2
NA
PLD4
C3orf33
CCDC134
NA
CCNT2
RSL24D1
CROCC
EIF1AD
PRR16
DVL3
ABCD1
NT5DC2
ZNF701
GON4L
HNRNPA1
SLC43A1
LOC100507580
DNAH5
OR3A2
CARHSP1
CPD
MYLK2
SKP1
FRS2
KIAA1107
MIER3
NA
NLRP1
MOB3A
FLJ46875
PEX2
VASH1
TXNDC9
RAB2A
FAM131B
HIST1H1D
NA
SYDE1
IMPAD1
CUTC
APOO
GCSH
PTGES
PEX2
ZNF608
NA
TMEM203
RNF126
NA
AICDA
LOC100130285
HTRA3
WASF2
RFWD2
CNTLN
NSUN6
NBEAL2
ZNF44
CNOT6
ZNF582
ZC3H7B
TTF2
GRIK5
ANAPC5
NA
CHEK1
NA
SOCS5
ZNRD1-AS1
NA
PPP1R11
PHAX
LRRC23
MCFD2
NA
RRP36
ANAPC13
NA
PASK
CREB3L2
PYGB
NA
SVIP
NA
NA
SART3
PALB2
NKIRAS2
TPI1
RHEB
NA
C1orf43
TTC22
NA
TFDP2
GJA1
LOC389906
HLA-DRB4
NA
TRPM4
NA
RNF39
ZNF596
TPM2
DYNC2LI1
C11orf30
GPSM3
ARF3
KPNA3
NA
TUBD1
EVI2B
CEP95
PUS7L
NA
NA
BACH1
ZDHHC5
DNAJA2
NA
DACT1
ZNF510
VAT1L
BROX
DOCK9
MGC70870
NA
LINC00085
SLC16A1
NA
NA
TCEA1
NA
LOC79015
CACNA1C
NA
TUBB
LGALSL
CD8A
ZNF330
LOC100288675
C17orf103
C9orf114
APPBP2
SMC4
GRAMD1B
NA
PRDX4
TRPV6
GABPA
MEGF8
PEX16
HAUS5
CDH11
NA
ZNF417
POMGNT1
PML
CNBP
IGSF10
UBE3A
USP13
GPKOW
ZNF333
NA
NA
NA
NA
CSE1L
NECAP2
TMEM161A
TROAP
QRICH1
MKLN1
PMPCB
HMGN4
NA
DAAM1
SPATA6L
EIF3J
HNRPDL
LRRC29
ERVK13-1
C15orf57
SPRR3
PRDM4
RNF2
NENF
ATF1
TXNDC15
MTRR
LOC100996419
NA
NA
ELMOD2
XPOT
CSDA
RRP1
SLC35F6
TMBIM4
XAGE-4
B4GALT1
NFRKB
ELF2
DDX6
SLC25A26
NA
LINC00339
NA
ELP6
ZAR1
NFAT5
CLEC2B
KIAA0586
USP16
RNF175
ERBB3
LINC00467
APOE
FAM114A2
RPL7L1
PIN4
MLL2
NFS1
CCDC144A
NA
GDI1
DZANK1
PDPN
AFF4
ITPR3
NA
RIC8A
NA
SLC25A22
DKFZP586I1420
NA
NA
NA
NA
NA
RANBP10
WDR13
NA
EML2
LAMP2
HLA-F
BBS1
NA
PCIF1
NA
ANKRD17
CCT6A
CHAMP1
CHMP4B
UBASH3B
TBCD
TRAPPC3
AMIGO1
TFRC
NA
MUM1
NA
TAF13
NA
C19orf55
GNLY
DCN
ASMT
AKT3
TNK2
MSTO1
FAH
PARP2
KIF9
C1QTNF1
CLVS2
LOC286254
NA
COPS2
RAB2A
NA
BEX2
CCDC151
TFAP4
RASSF5
NOTCH2
ZNF493
LOC100288198
PRKD3
EPHX3
AP1S3
NA
SNW1
DNAJC12
SHMT1
NA
NA
DPM1
TCF3
LOC155060
NA
COX7C
MPP1
MT1F
BECN1
AAAS
NA
SETD2
EDNRB
DLAT
PTCHD2
ZNF74
JMJD8
ANKDD1A
ST13
OMA1
CERS6
MUT
LMNA
SIMC1
CHCHD3
COX15
MYBPC3
NA
MGC21881
ZNF587
N6AMT2
C14orf119
SRSF11
ALKBH6
TFAM
N4BP2L1
TRIM3
CCNL2
KAT8
ZNF212
MYCL1
DCAF10
SLC30A1
TMEM161B-AS1
EP300
ERLIN2
PLXNA2
USP14
LRRC14
NA
RCHY1
RTN4
MFN2
L3MBTL2
EBLN2
NA
BTRC
DPP7
NA
TMEM164
EFHC1
KIAA1429
DHX34
IL36G
NPAS2
NA
TRIM2
NA
HDAC10
CCDC64
RPL37A
LOC388796
ZC3H12C
ARL16
DCAF10
TTN
TP53
BTBD9
LOC100507642
METTL25
SUCO
PGA3
PPARA
NA
GORASP1
PSPN
PDGFRA
NA
TEP1
THAP3
RYBP
ALAD
LOC81691
OGFRL1
NA
LETM1
FAM26E
ZNF382
ITGA6
FANCM
BTN3A2
NA
ARMC1
XPO5
FGGY
B4GALT3
ATAD3C
SESTD1
RAB18
ATG16L2
SRGAP1
LMF2
FLJ33630
C6orf170
GRIN2C
HCRP1
LY6D
ZFYVE19
HCFC1R1
NA
PPP1R7
AP3B1
PDIA4
ARNT
DSCC1
TTLL2
MSRB2
LOC100506325
TMEM44
ADRA1A
SLC39A6
EEF1A1
RFC1
ADO
DNAJC19
NA
LRP10
ALDH1L2
NA
ARHGEF9
NA
NA
PI4KB
EXOC7
RBMX2
LIMK2
PAFAH1B3
CCDC50
SCN1B
SNORD8
NA
REXO2
DNAJC21
CACNA1H
NA
NA
BTG3
SPAST
NA
DKKL1
EEF1A1
DENND5B
PHTF1
ARRB1
NA
BREA2
BAG5
DUSP16
NA
NA
PMS2P1
LOC100630918
NA
LINC00470
RAB11A
QKI
LOC100507564
ATP13A4
FCHSD1
KLF8
HAGHL
NA
NA
LOC554206
ERBB2IP
APOE
DANCR
NA
OTUD5
FANCD2
TSNAX
ICOSLG
LDHC
TMTC1
SH3BGR
DNAJC8
LZTS2
LOC100505876
H2AFX
NA
PPCS
SLC7A6OS
FUS
OSMR
ZNF292
ORAI2
NA
ZNF597
NA
NA
PES1
NA
NA
SLC16A3
SLC25A17
GATAD2A
NA
NA
NUDT11
CRADD
SH2B3
CBX2
LACC1
CLDN15
PIK3C3
LOC646762
RETSAT
CC2D1A
TRIM24
HSD17B12
SSTR2
NA
ALS2CR8
RAB3GAP1
PEX16
TMEM37
C12orf44
RTN4
MFI2
PLB1
CHD2
TMEM44-AS1
NA
CLK3
INPP5E
TCEAL3
CASR
CDH5
NA
ZNF518B
POLDIP2
CYP1A2
CCDC40
DYRK3
BEND3
NA
PIGO
CDADC1
WDHD1
CROT
ZSCAN29
NA
COX7C
NA
TBL3
VAMP1
PUS7L
PCDH1
USP16
TBX15
KAT6A
AHI1
ANAPC16
PPHLN1
RECQL5
PRDX1
CSNK1A1
NA
FUK
SNX5
NA
RIC8B
DUSP6
SUPT3H
CCDC114
NA
RBM39
SMIM7
ZNF160
NA
SH3GL1
LOC440173
MEF2D
NA
CASR
NA
SERP1
NA
NA
ZNF397
NA
DNAH3
AKT3
RSBN1
PADI4
NA
CELF2
CADM3
BTRC
NOTCH3
GATSL3
EIF2S2
DAZAP1
ST3GAL1
PRIM2
DAK
CD74
LRRC45
RPS6KB1
MCF2L
NA
PRIM2
CECR2
INTS5
ABHD13
NA
RAP1GDS1
NA
CBX5
TSPAN3
GHITM
COX7B
CCDC13
WDR11
DHX36
HNRNPA1
LOC100506609
SMAD2
RANBP6
SEPT4
RSG1
NA
CCDC174
AP4S1
NA
HYLS1
LYPD3
COX15
DERL2
NA
BCL10
CRHR1-IT1
RNASE3
GAPVD1
LOC338963
PROSER1
NA
EXD3
SHQ1
RICTOR
PDE11A
HNRNPR
AARS2
LUC7L
CHCHD6
ANKRD27
TFDP1
NA
MTHFR
ARSD
C16orf86
DGKZ
SLC45A3
FAM208B
USP47
PRSS33
TBL1X
FAM99B
FAM118A
HP1BP3
ZAK
GXYLT1
SIAH1
KIR2DS5
NUMB
SLC24A1
FOXRED1
ZBTB22
MIB1
SRRT
NA
GM2A
FAM203A
TMEM14B
NA
TMEM241
BBS4
NIPSNAP1
NA
HUWE1
CNOT1
COPB2
RBM33
PTGER3
TSR3
ZFC3H1
NA
AURKAIP1
NA
PAIP2
NA
FAM120AOS
AGO4
PDIA5
LARP1B
IKBKG
SDCCAG3
PGPEP1
NA
PRR14
NA
STS
PCMTD1
RAN
NA
RANBP3
SLC22A1
TRAPPC10
NA
NPRL3
SLC25A36
BRAP
LOC338651
ZNF493
RPL15
NA
SOD1
RPL36AL
PPME1
NA
SSU72
NA
NA
RAP1B
ZFP62
GTPBP4
PAX8
NA
NOX1
PA2G4
DDX51
SENP2
PIP4K2B
ISY1
RANBP3
NA
COX17
ABCA4
ZNF808
TAB3
FAM134A
ANKRD10
EPG5
PSTK
DLK2
DNAJC10
FLYWCH2
NA
PITPNM1
PSMA7
CXorf64
EEF1A1
ATPAF2
SNX33
NA
ATP8B2
RNF4
NOTCH3
RAB15
NA
NA
NA
TMPRSS3
SMAD1
KIF1A
PRKAR2A
LOC286272
CBLL1
CSNK1E
SEPT10
SLC25A45
IFRD1
NA
STK17A
NA
DAB2IP
APOOL
NA
LUC7L
RAC1
BUB3
NA
CAPS2
NA
NA
NA
SIRT6
MARCH9
EXOSC7
BRMS1
KANSL1
RAD50
RCN3
WTAP
NA
DAAM1
NA
MON2
NA
LRFN4
PCGF1
NFKBIL1
KAT6B
OGT
ATP6V0C
IPO7
SCN5A
CREBRF
PDE12
LINC00528
SUV420H1
NFX1
ITCH
LAT
HECTD2
WHSC1L1
LGALS8
SURF4
NA
PDGFA
RNF40
AVIL
NA
DCAKD
RWDD3
TPT1-AS1
FAM122A
NA
NA
NA
NA
CPNE3
NA
ZDHHC12
CCL1
PPIL2
GOSR1
RGS17
RANBP10
TXLNG2P
NA
C5orf24
SEMA3C
CNPY2
TMSB4Y
PTGER3
CFLAR
NA
NA
GLCCI1
IPO7
SNX33
GPR153
RAD51
CCNL1
SBK1
RNF126
ZBTB44
USP48
NA
GSTM3
ZNF697
CD4
YWHAE
LCORL
NA
ENTPD4
ARHGEF9
NA
FAHD2A
HIPK1
NA
ICA1
ANKRD20A11P
CIAO1
LARP1
ZNF253
ZCCHC8
TMEM8A
NOTCH2
NA
NA
ATP6
AACSP1
CIZ1
NA
GPR107
PCDHB12
ABCA9
KLHL24
AFG3L1P
EPN1
TFEB
CCDC96
SELT
AP1G1
NA
ARSA
XKR8
ZNF708
C7orf26
PIAS2
MED27
MED28
ELP2
SBF1
ARID3B
DUSP18
NA
ANAPC7
NA
WDR26
NA
HELZ
GFER
DUSP22
CSNK2A2
YTHDF2
NLRX1
PTBP1
ARL1
LOC100506219
NA
DARC
PRKCI
ACBD6
LONP2
BAD
TXNDC11
ZFAND6
COL13A1
NFKBID
YEATS4
KIAA2018
LATS2
FKBP14
KANK2
NA
DTX2
UBE2J2
NA
LZTS1
HMHA1
SPATA21
GIP
NA
TRIM35
KCNK3
NA
NA
TRPV6
NA
ANXA11
DBT
ASB8
NA
NA
ZNF233
FIP1L1
LOC100506691
IRAK4
KIAA1967
IFT122
FAM171B
SCD
ZFX
DDX18
EIF3B
WIPI2
NA
UPF2
LOC153546
NA
SDF4
NA
SAR1B
NA
ZNF641
NA
ARMCX4
DDX17
C9orf142
KIAA1609
N4BP2L2
NA
NA
USP9X
ZNF688
SENP5
NA
CHKA
PPM1A
ZNF599
NA
LOC100132874
ARFGEF1
NA
FGF18
FNDC3B
NA
NAPEPLD
RDH11
NA
CTSH
NA
SLBP
TMEM102
RRAGC
ELN
H1FNT
NQO2
HR
BEX5
RNF123
EEF1A1
NA
CASP2
LRRC49
NA
MOSPD1
KXD1
LILRA3
CEP164
DTX1
CREG1
NA
EIF4E2
NAA38
PHAX
EIF1
HNRNPR
ITGB4
PAQR3
DHX16
SPTAN1
TIRAP
ILVBL
IP6K3
NA
NA
NAPB
RPS6KB1
SLMAP
DHX30
THUMPD1
SEC22C
USP40
NA
TTLL4
SPATA2L
TXN
PPP2CA
CA8
SEPT11
PTDSS1
YLPM1
HNRNPH3
NA
SLC5A11
GNL1
SLC25A37
SH2B1
KDM8
LINC00675
CLN5
RPN2
ZC3H13
TMED10
LOC100287015
NA
TRIM66
NFKB2
MSANTD2
LOC654342
KIAA0317
E2F2
KCNA2
NA
PIGM
WHSC1
GYG2
GOSR2
DIS3L2
SGK494
ING5
CSE1L
DTNA
COPS7A
HNF1B
AK3
TRAPPC6B
NA
EPO
NA
ZNF207
ID2
SNX29P2
COX18
NA
MACF1
SURF6
PCBP2
NA
NA
NA
NA
TCIRG1
CCDC90B
RPL10L
CLNS1A
TUBGCP2
NA
SLC35E1
ELAVL1
UNC45A
MARCH6
NA
NA
LMNB2
RNMT
HIST1H2BJ
NA
RAB1B
NA
C15orf52
WEE1
VEGFA
ZNF234
KHNYN
C12orf73
MRPL47
SMCR7
NA
POLR1E
SRRM1
RBM39
CAMSAP1
CYCS
NA
TOM1L1
SMIM3
ZNF718
ZNF583
NA
CTSF
SERP1
CINP
DNAH1
RAB30
RBM17
TAF9
NA
STK11
CDK12
NA
C15orf39
DNM1
SDHAF2
PRKCB
SWSAP1
NA
MMACHC
NA
ZNRF3
GPATCH1
NA
CABP7
ASF1A
C16orf45
PSMA1
NUDT21
MYNN
SAR1B
SEC31A
UBE2D4
UQCR10
PECR
CST6
CRMP1
ACPT
CPSF3L
SLC39A13
ZNF197
ARMCX3
ANKRD1
SLC39A1
LUC7L2
ERVH-6
RPL23AP32
SUMO2
SCYL2
ENTPD6
CDKN2A
ARL8B
TRIM52
IFT81
NA
ST18
EIF4A1
PDE3B
NA
USP13
SPHK2
CCDC82
ATP6V0E1
VWA3A
CCDC18
ANKRD49
CDKN2C
MMP28
CREB1
DAPK3
NA
MLL3
NA
USF2
AGO1
ROCK1
FBXL17
NA
COG4
ZCCHC7
PTBP1
EWSR1
NHP2L1
FCF1
TMEM14B
UFD1L
SFXN5
TBC1D24
AHCYL1
SCN9A
LOC100289341
NIPBL
PICK1
ZNF567
CHML
RELL2
NR6A1
CMBL
URB2
AP4S1
MKL1
GMEB2
NA
TBRG1
FBXO28
ZFHX3
SORD
MYL6B
NA
C19orf52
NA
LOC100132292
POLI
ERCC1
VPS41
PPP1R27
PRKAR2A
TDG
NA
EXOSC3
STK36
TTF1
NA
HSBP1L1
MCCC2
ATG5
C10orf118
DCUN1D4
UBTF
WASH3P
NA
WHSC1
ARL8B
PTGIR
SNX19
ZADH2
NUDT6
NA
CABP4
RAB32
AP5Z1
TOMM5
NA
LOC100128653
ATF2
NUDT21
C17orf85
LOC100130370
NA
PA2G4
PDE6B
MCTP1
KLHL12
SLC2A5
MGAT4B
DIS3
AARS2
FBXO11
BPIFB2
CCDC167
NA
ZMYM5
PAFAH2
MSS51
MAVS
ZNF528
NA
GPT2
NRAS
PRKAB1
NA
RBM47
FAM117B
YPEL2
KDM4B
EID3
LRCH3
REXO2
RAB18
NA
ATXN7L1
DDX20
ABR
GOLGA3
NUP210
CACNG4
BAZ1B
TUG1
C14orf1
HMGN4
NA
MLLT6
KIF26B
KITLG
RAB11FIP1
FEM1B
MPP5
ELOVL5
DUS3L
NA
MYO1B
ZNF385A
LOC257358
DIP2A
MICALL2
ASB6
NA
IRGQ
PLK4
FOLR1
RMDN1
SERINC3
PPP1R13B
NA
USP39
ANKRD28
NA
ANPEP
PCBP1
EIF1
CFL2
C2CD3
EIF2S3
NA
SETDB1
NAA38
LOC401397
NA
ZNF253
ZNF554
LOC100506651
SMIM7
TIMM22
PTP4A2
KIAA1009
SDS
VRK3
MBD2
NA
NA
NA
SLC25A16
ARHGDIB
R3HCC1L
TBC1D22B
NA
NA
NA
NSDHL
NA
LRPAP1
CENPBD1
YBX1
CMYA5
LOC100506497
NA
ARHGAP35
CMTM4
CCM2L
NA
PSMB1
NA
SLMO2
ATL2
FAM103A1
MYH9
NA
RC3H2
MDN1
MDM2
GBAP1
C5AR2
C15orf27
SIGLEC10
PSMC2
NA
KATNB1
HEXIM2
PPCDC
SPIN3
NA
NA
SIGLEC5
ALKBH1
GIT2
NPM1
SLC16A3
WDR26
NSUN5P1
ZMYM6
TCF25
TTC5
M1AP
ANGEL2
POC1B
IKZF4
ETV3
NA
NA
HNRNPU
NA
NA
LMF1
WFDC8
POLR1A
REXO4
GOT1
WDR24
NA
EED
NA
SLC12A1
PGP
ZNRD1
SPNS1
NA
NA
ABL1
LOC399900
C1orf65
FAM98B
FAM195B
RBM26
PRRC2A
NA
MRPS25
SDHA
TAL1
ZNF592
ZC3H13
CNOT7
NA
PCNX
CCDC142
R3HDM2
SPATA6
UBTF
ZNF689
DPYSL3
KIF3A
NA
LOC729852
FH
KIFAP3
NA
SPG21
TNPO2
SMYD1
NA
MGAT2
NA
BBS10
CENPJ
GOLGA5
CHP1
ALG13
NA
LONP1
ITCH
MED8
NAA60
G3BP2
RC3H1
PLD1
MIEN1
FAM49B
NA
KIAA0391
MED13
ANKRD6
PARP6
PDLIM7
RANBP3
NA
C6orf120
HYI
SOCS7
SLC25A20
PPIP5K1
DLD
NA
CBX5
NA
ZNF788
HSPA14
MAP3K7
NA
ASCC2
ZNF644
C9orf64
SDF4
SSBP2
CEP57
SLC16A7
CHD3
ZFAND5
MCM8
DYRK1A
NA
ITGAE
EFNB3
NA
MRP63
MXRA8
C12orf57
TXLNG
CCDC80
TAX1BP1
COL6A1
CERK
GSR
DDX3X
CTBP2
MLF1
NA
PIAS1
EVA1B
NA
FLJ35390
ZNF701
ZNF2
CEACAM1
FYN
ATF2
AMZ2
NA
ANKRD2
MPI
CEP152
ZC3H6
NA
NA
TXLNG2P
UBQLN1
ASXL1
NA
NA
WWP2
RP9P
AGO4
MTERF
ENOX1
NA
MAST2
RBP7
NT5C3B
NBN
IRAK3
ZNF607
LRP8
ZHX2
ZNF138
NA
LOC339352
SFTPB
BFAR
NA
CCAR1
NA
FGFR1OP2
ZNF79
ARID4A
PARL
NA
PTBP1
AFTPH
STAU2
CFB
USP22
DPH3P1
ZC3H4
ARID1B
LMNA
VPS35
NA
SLC25A35
NA
CPD
PIAS2
WAC
CXCR7
LOC151174
SH3KBP1
PHF7
JRK
CYR61
CSNK1A1
SPAST
TOR1A
GM2A
TCP11L1
NA
RAD1
DGCR2
NA
DHDDS
STAMBP
SMG5
GTPBP5
C2orf44
PHKA2
TSN
NA
LOC100129884
PPP2R2D
LOC100287525
BRAP
PKNOX1
PLEKHA5
USP9X
NA
ZEB2
IGHM
ANKRD13C
NA
ATF6
UNC119
VOPP1
NCAPD3
DCBLD2
NA
JMJD4
KLC3
APP
FAM188A
ST6GAL1
ZNF410
PNN
NA
PPP1R12A
PLCG2
TMC8
MRFAP1
CBX5
PUM2
USMG5
GLS
NA
STK40
NA
PLXNA3
RFFL
NA
PTBP1
MBNL3
TRIM13
NA
CEP170B
PHYHIP
DLEU2
KDM3B
TMEM106B
UHRF1BP1L
ZMYM5
PRKAR2A
NPRL3
NA
SDF2
TRIM59
POU2F2
HCG18
C17orf70
NA
PDLIM5
BCL9
EIF1
NA
STK16
FLJ37798
ZBTB37
NA
NA
FAM214B
STK25
EIF3F
ATP6V0E1
ZNF527
DIAPH2
CEP57
GUSBP4
IL13RA1
GPBP1L1
WRAP73
DHX8
HLA-DPA1
UGGT2
TMEM71
SEC11A
PROSER1
KLHL24
NA
NA
CSGALNACT2
CSNK1D
BMP1
CACTIN
NA
PDE4D
PSMD10
NA
NUF2
ASB7
RPN2
KAT7
NA
U2SURP
NBPF10
EMC3
NA
CUL3
PTGER3
NIPAL2
JAKMIP2
POP7
NAA50
ATXN7L3B
NA
NA
NDUFB4
EID1
IPO11
SLC30A7
ISL2
LOC729683
CCNI
CTSA
AOAH
HIC2
TBL2
PSMB7
AZI1
MKRN2
SLC16A3
PKIA
UTP11L
ZNF865
MAP2K1
FBXO22
SIK3
TPI1
BIRC7
EXOSC8
NA
C21orf2
NA
PLAUR
IKZF1
APOOL
NA
C17orf70
POGK
THBS3
NA
SERP2
IKBKG
ZNF561
ATP6V1C1
NA
SNW1
SFSWAP
FKBP4
ALK
HCN3
SAMD13
SULT1C2
NA
FAM160B2
LZTS1-AS1
CD79B
ZDHHC23
NA
FLJ42627
WWC1
NME6
EIF3M
TOB1-AS1
DCAF8
HSD17B4
MAP3K12
TMED2
METTL7A
NA
NDUFB8
NA
ITGA11
LCK
PIGV
REM2
UBAP1
NA
NA
ME3
TOP1MT
PROSC
ZNF85
TSSK6
TMED1
INHBA-AS1
EXOSC3
KCTD1
PARVB
SLC6A6
LOC100507217
AMZ2P1
EEF1A1
NA
DPP9
RSL1D1
C19orf24
PPHLN1
RNF167
RHOT2
FSTL1
NA
SETD7
NR3C1
NA
NA
TRPC2
NA
NA
NA
KCP
EDEM1
INPP1
PCM1
MRO
CLN5
HMGN1
NA
ARIH2
NA
NA
TMEM231
NA
NIT2
C11orf30
NA
LOC100216545
WDR89
ZBTB47
ZNF777
NA
NA
TRMT6
PILRB
ELP6
POLR1D
PRDX5
NA
NA
SNRNP48
ELP6
NA
NA
PDS5B
COX1
CUL4A
SLC2A8
PCGF3
CORO2A
NA
TEAD4
GCC1
SNX13
IER5L
NA
ROBO4
CNNM3
CLEC4D
GDPD5
NUCB1
UBOX5
NA
MAPKAPK2
C19orf12
SDF4
SLC2A9
RBM47
TRIM62
NINJ1
NA
ANKRD53
N4BP2L2
NA
MYO7A
NA
GPR98
CHD7
NA
SPTY2D1
ARF1
LOC339316
RPP38
NDUFB4
RBL2
RNF121
MED23
MLH3
RAB27A
NLRC4
ARRDC4
NA
PVRL1
NA
CRTC1
SBF2-AS1
NA
ZNF780B
MIER3
SH3BP5-AS1
LSP1
KIAA0319L
TGOLN2
TCF3
SLC15A2
NA
PARP15
NUP54
NA
CORO2A
CTRB2
LCMT2
CLASP2
CYLC1
FKBP2
NA
ZNF518B
FAM199X
HIP1R
NA
WARS2
LRSAM1
SAV1
UBTF
TRIM32
ZFP3
FBXO32
ALG5
PPIA
VDAC1
NA
IL9R
NA
LOC644794
SFXN2
NADSYN1
ALPL
NA
NA
RAB11B-AS1
ZNF180
CCDC38
SYNE1
NA
CREBBP
ZNF558
HAND1
ZNF805
CETN3
NA
TMED4
NA
NA
NA
CRCP
TCTN2
NA
HLA-J
CMTM6
HSPA4
DLGAP4
ABCF3
ZFAT
S1PR4
CNOT7
BOP1
KLC1
CDC25B
PHLDA1
GOLGA3
UGCG
ZBTB40
DNASE1
CBLL1
C11orf54
NA
ME1
NA
RAD18
ATP8B1
LASP1
NA
FAF2
NEK8
PPP4C
SIGLEC7
ZBTB1
NA
ENAH
C12orf49
PRKD2
NA
ZFPM1
PPHLN1
NA
GOSR1
SPARC
NA
LOC400590
ZFC3H1
CMTM6
UTY
NEURL4
VAMP2
HMGN1
SEL1L
C1orf27
LAPTM4B
CCDC47
SMG6
CCNG1
PAPLN
DPYSL3
NA
PIK3R3
RRNAD1
SLC35A3
NA
SEC16A
MYCL1
PTCH1
NA
C11orf54
SLC30A6
BCL2
EEF1E1
MAD1L1
PDE4A
NA
TSEN54
STX5
ZNF419
KIAA0226
ZBTB4
INPP5K
TBC1D25
HEXA
ZBTB10
POLR3E
TTBK2
GPR64
GSPT2
SLC20A1
NA
EME2
NA
NA
C11orf31
ZNF396
NA
UBQLN1
IVD
NA
C21orf119
SLC30A5
BAALC
LAMTOR3
WAC
SOCS6
DZIP3
SPRY2
CCNC
NA
STARD3NL
YTHDC1
MUC1
POT1
NA
NA
NA
NA
MYT1
TSFM
ARID1A
EDC3
CTBP1
COL18A1
RAB2A
VPS33A
FBXO8
CIR1
VAPA
D2HGDH
SERINC1
NA
USP19
NA
NA
DERL3
UBQLN4
TIMM22
DRG1
CLP1
TXNDC9
WIZ
SLC33A1
CREBZF
SRP72
STK11
MTUS1
CA2
NA
NSFL1C
COCH
EMC1
CNOT11
TCF3
LOC100129361
BTN3A2
NA
NA
TIGD5
POLR3F
NA
MCEE
HEXIM1
STX3
NVL
NA
TCF20
UGGT1
SNX16
MED16
NA
SLC38A7
VPS37A
CACYBP
ZNF254
INTS6-AS1
ZFAND1
SUMO1
LRP12
PDPN
ITGB4
CAND1
USP9X
REV1
SH3D21
SPEN
DLL1
RPAP2
NA
NA
EFHB
NA
TXNL4A
VAMP4
NA
NA
DHX29
NA
VDAC3
GAPVD1
MTF2
ZNF790-AS1
RABEP2
ZKSCAN2
CSF2
COL9A2
SIN3A
TGFBRAP1
HDAC2
AFF4
GGCX
ANKRD20A12P
MARS
FKBP11
ATP6V0B
LOC202025
CALR
CDK13
NA
HLA-A
APLP2
SAMD4B
NA
USP13
SPSB2
TAMM41
EMC3
NA
AGTRAP
PTK2B
TAB3
RARS2
SIGLEC17P
EFNA3
RAB11FIP2
RUFY3
COX10
MIPEP
CENPJ
PTPRJ
HECTD4
LYPLA2
GORASP2
ZC3H8
METTL13
NOVA2
FXR1
AFF1
NA
LINC00667
C16orf80
CTCF
PHIP
CCHCR1
NA
TXNRD2
ANKRD11
PPDPF
C12orf65
ALCAM
CIZ1
CCL4
AAR2
TUBGCP4
SYS1
FAM53B
NA
HRK
AFG3L2
CSTF3
PGAP1
NA
NA
PRB3
CYP4F11
SEC14L1P1
NA
NRBF2
MMP2
TYSND1
TIMM10
RTN1
PTPN4
NFYC
CAMK2G
FOXN4
PTCHD3P1
RAB21
MRPL52
RPS16
GRPEL2
NA
CHEK1
MGRN1
DHFR
HAB1
ZRANB1
NA
LOC100289230
ANAPC16
HLA-DQA1
NA
LRP1
PUS10
EIF3B
WDR19
ANAPC2
NA
OS9
PYROXD2
ZNF12
NCL
GMEB1
DAGLB
RALBP1
PSMD5
CENPI
MLLT3
ADAM9
PPP1CB
LOC152225
DBI
TSPY26P
COCH
NA
NA
PBX2
KCTD18
ATP2C1
PPARA
RNF25
NA
ANAPC4
SNX9
UCP3
C7orf55
PKNOX1
TRPT1
PTP4A2
PTBP1
NA
KDM4B
CFL2
ZNF44
NA
CELF2
FBF1
SLITRK4
RNMTL1
NUP88
SMC3
SAV1
SNX25
FOSL2
ZNF576
NA
OCIAD1
NUP210
PPP1R8
LRP12
PIAS1
NOL8
SAMD8
IL10RA
GABARAP
LNPEP
SPAG6
ZNF613
ZNF614
ZKSCAN7
ZNF182
NA
TMEM131
IRF3
PPP6C
ING2
CHTF8
TESK1
NA
NA
CDYL
LUZP1
PARP10
TTC30A
EGR2
PLAGL1
CWF19L2
C6orf203
ASAH1
IP6K1
NA
TRIM41
PPP6R1
NA
ZFYVE16
ARFRP1
METTL21D
CCT3
TFAP2A
EIF3G
CDH26
RNF11
NA
NDUFAF7
NA
NA
TMED10
PPP1R2
NA
DNAJC18
NA
NA
NA
LMAN1
FBXO8
SIN3A
ARID1A
ZC3H15
EHBP1L1
PIGZ
REXO1
DFNB31
COL5A3
FGFR1OP2
NA
NA
SRPRB
CHEK1
NA
NPR3
SSH2
PEX19
SLK
C11orf95
SPG21
TMBIM6
CD68
CD99L2
RIOK3
NOC2L
ZNF485
TRAF6
LOC100289361
IGF2BP3
HOMEZ
PNPLA8
AFF4
CCDC117
NA
ELP6
SNW1
TVP23B
CEACAM3
PRDM11
NA
ADCY3
PGRMC2
NA
PIP4K2C
BCL2L2
RGS14
C5orf51
USP19
MBD2
PHF20L1
CNOT1
WDR5
CIC
ZNF548
MTMR12
SLC25A33
NA
GATA3
NA
KLHL5
NA
NA
CTBP2
NA
SPHK2
DNAH3
NA
SIRT3
NA
CAMSAP1
SHFM1
POLD3
FAM214B
MZF1
SMIM11
NA
PINX1
MRPL36
LOC440149
HMG20B
USP38
ARV1
NA
GLTSCR1L
STARD7
NA
APOA1
NA
SET
SNIP1
SLC25A15
UBE4B
PPP6C
DSE
KSR1
NA
USB1
NA
KRT8P12
NA
NA
MLL5
NUP153
SGMS2
PLA2G4A
MAPK8
MAP2K7
ZCCHC8
NIF3L1
FGFR1OP
LARP4
NA
NA
FBXO42
FLCN
C16orf52
DDX3Y
NA
CSRP2BP
AMER1
ZNF354C
KLHL5
NA
SMARCE1
MAP3K2
LINC00639
NA
NA
LOC100129858
DHX36
GLIS3
RXFP1
UBE2J1
NA
NA
CEP128
MAPK8
TNFAIP1
LOC100506730
IGHMBP2
GAR1
TP53RK
NA
SYNRG
ABCC3
HPS4
YIPF5
AGPAT1
COLQ
NA
ADCK4
ZNF680
WDR91
NA
NCF2
LOC100272216
ZNF416
GUCA1B
RC3H2
NA
NA
HIST1H3E
NA
ELF2
PPP1R21
NOL12
ATP6V0A2
H2AFJ
ATP11B
LOC100996583
HNRNPA0
CRTC3
PSMA1
ST6GALNAC6
ZNF141
NA
THUMPD3
NA
RLF
MAP3K13
MPZL1
WFS1
NCS1
PCBP1-AS1
B4GALT1
METTL16
LOC389831
TMEM185B
MORC2
NA
KLF11
NA
RUFY2
PRRC2C
IRF5
DUS2L
ARNTL
NA
ASB8
LAGE3
KANSL2
C9orf37
TMEM248
HLCS
HEATR6
APH1B
GSKIP
BAD
LAMP1
FBXO9
C18orf21
EXOC3L2
ZNF8
UBAC1
TFIP11
ARMC7
NUDT21
ZNF766
IBA57
TRMT1
MARCH3
ZNF777
C7orf45
NR4A2
TMEM107
TNNI3K
GRIA1
EVA1B
RBBP4
DNTTIP1
CYP2D6
SLC25A45
NA
SCAF4
LZTR1
BAG4
TMEM222
CELF1
RPRD1B
KHK
PAXBP1
PHB2
CANX
KRAS
CLUAP1
TRIM62
ADCY2
NA
TOP2B
TMEM45B
MERTK
UBE2D4
ENSA
NA
STC2
PSMA1
TECPR1
OCRL
LINC00184
FMNL1
LOC100507557
ZNF7
ZC2HC1A
MFSD3
GLTSCR1L
NA
HDGFRP3
SETD7
NA
NA
ATOX1
ZNF566
KIAA2013
MBNL2
ZNF687
FAM98A
RPS6KA1
ELAVL1
NA
DCAF8
CCDC47
LOC100287166
NA
NA
PTOV1
ZG16B
FAM160A2
RFXAP
NA
LYPLA2
GUF1
CALR
POLI
TLK1
HERC1
SMARCE1
MED13L
NA
VILL
BCAS1
ZNF707
PNO1
WWC1
RWDD2B
PFDN6
CEP55
C20orf196
LOC283143
STRN
UBAC2-AS1
NA
SERAC1
SEMA4C
ZNF789
NA
LOC646329
BIN1
DZIP3
LINC00689
NA
BUB3
DDX20
TDRD3
RCC2
MRPL28
A2M
INF2
PRAMEF12
ZWILCH
WDR43
CNOT6
NA
TRAPPC3
NA
SF3A3
TTF1
PACRGL
HAUS2
CD109
RAB3IL1
ITPRIP
ZNF554
SUGP1
THEM4
LOC387723
GTPBP3
GADD45B
NA
TSC22D2
C1orf115
PPFIBP2
DUSP18
C7orf26
DHODH
UBA5
PGRMC1
ABHD13
SREBF2
PFN1
ZC3H11A
PGK1
SFXN5
WDR55
ZNF76
PRC1
ZNF646
NA
L3MBTL2
DCAF10
IL16
KLF10
NA
LYSMD3
LOC147646
PRDM2
PSMB1
LOC158960
UBAP2L
GPR27
HECTD2
CHFR
RHEB
FAM53C
DBI
RPS19BP1
RAB18
POLR2D
SRSF10
TOMM20
PSME4
NA
SLC38A7
PRDX6
RPS28
ABI2
PRKCSH
ACRBP
B4GALT7
PPIL4
NA
TIMM10B
SMARCC2
NA
PLIN5
ELF2
CDC42SE2
ZNF768
STRIP1
TAPT1
WIPF2
EP300
RING1
ZNF410
CDK2AP2
TPTEP1
CANX
ISG20L2
RDH13
EID1
MGAT2
RING1
NA
NDST2
PRDX2
PPP3CA
NA
C12orf29
LOH12CR2
NA
PEX1
ZFPL1
NA
CDK7
PHKB
ABCC3
ASNS
ZNF436
SART3
UBE2D4
NA
ZNF652
LINC00478
NA
CLCN6
RACGAP1
PUS3
QKI
NA
YARS
NA
PGPEP1
NA
NA
PPIL2
PCNX
MBD4
C16orf13
CPA6
IMMP1L
DGCR2
NPIPL2
UHRF1BP1L
HMGN3
TLK1
MRPL50
EEF2
EIF1B
MED28
FBRSL1
C5orf28
ALG10B
ZMYM5
MMP14
NA
NA
CYB5R4
OGT
HNRPLL
FAM20C
TAX1BP1
CPT2
LRRFIP2
TMEM41A
NA
HRH4
SLC12A2
ZNF202
OSBPL3
CTBP1
NA
UBR3
TMEM167A
NA
PCF11
ARAP2
RPP14
ZNF557
RGS11
CCNT2
NA
ALDH3B1
NA
RAE1
BPTF
GK5
STK17A
RPL23
ZNF345
SKIDA1
MGAT3
RBBP4
FNDC3A
ZNF224
B3GNT4
PEX1
DDX42
C5orf34
SERPINH1
SAP30
LOC282997
C22orf15
EIF5A
HECTD1
KLHDC3
C16orf58
LOC645212
TERF1
CPSF3L
NA
NDUFB7
ZNF526
GIGYF1
RYBP
NA
C6orf226
RAD18
KDM6A
FTH1P5
THAP2
FKBP5
FAHD2A
MED30
CUX1
LTV1
UHRF1BP1
NA
ATP7A
PHIP
ACTR8
ZNF614
ZNF136
NA
PDCD11
IL17C
ZNF337
IDE
DPH2
NA
NA
CAMTA1
TGM5
GOLGA2
SIRT1
YIPF4
CNOT1
HIF1AN
CCRL2
CENPE
NSFL1C
NA
UBE2B
FLJ31306
ZNF41
NA
RIOK3
NA
RNF26
TNPO2
HPCAL4
TRIM4
ZNF341
NA
LPGAT1
XPOT
VPS35
NA
TIMM21
PPP1R3D
NA
SRR
COA1
UBE4B
NA
COX3
GTSE1
SRP72
SLC26A2
MICAL1
PURB
ARC
ATE1
NA
ERGIC2
KIAA0355
LIN7A
SUGP1
SBNO1
ASAH1
LINC00628
RABL6
LOC100506497
PIK3C3
ZNF652
KLHL8
KCMF1
SLC11A1
RAE1
TIMM17B
SLC9A1
PRRC2C
XCL1
SCCPDH
GTF3C1
NA
NA
VPS53
CHDH
SCAP
TIMM17A
RBM14
SETD8
HBS1L
LRRK1
MIB1
PPP2R3A
TCF3
NA
MYBBP1A
NAA16
SLC35A1
SH3KBP1
RMDN1
DOCK4
ZNF337
TACC1
C1orf50
GLG1
CEBPA-AS1
AP1M1
NA
TUFM
NA
EEF1D
MDC1
TSPAN33
CCDC59
RHBDD2
CCNL2
RAB21
ACADVL
UBAP2L
PASK
NA
TBXA2R
TAMM41
OPN3
NLRP2
RPL38
WDR35
NA
AKR7A3
PPM1F
ZZEF1
GOLGA1
TSC22D1
MPEG1
USP48
NA
AKAP1
LTN1
RHEB
POLR3H
NA
RHOC
ADNP
THAP9-AS1
RNF181
VWA5A
NA
DRAM1
CWC22
IFFO1
MYLK3
EEPD1
ZNF664
POLR1C
USE1
NDE1
NA
ADD2
MYL5
ABCB6
PHF20
GPN2
DCUN1D1
FPGS
DDX18
SLC36A4
SPAG5-AS1
CHD2
CDK16
NA
AP2A2
PRRC2A
PPWD1
ZNF426
TJAP1
UTP20
TIMM22
LEF1
NA
DCTN2
TGIF2
ENO2
LINC00467
FAM98A
NA
MDC1
BCL2
COG3
CUX1
RABEP2
NA
THYN1
HMGXB4
NA
KIAA0753
NA
USP7
ZKSCAN1
NA
ADSSL1
NA
PHOSPHO2
LAX1
TIMM10
COQ3
NA
RNF219
GNS
C17orf85
ITGA11
DNAJB1
NA
SIRT6
RAD54L2
NA
NA
SRSF5
POLH
NA
NA
LOC100507054
NDFIP2
LOC100506585
SP1
NA
ERP27
RAB12
WDR37
PDHX
LYPLA2
ARL6
ZNF207
FBXO42
FBXO11
UBR1
DMC1
SUMO2
ENTPD1
TTI2
GARS
NA
RBBP6
METAP2
RNF7
GOSR2
ZNF133
RRP8
PSMD14
TMEM104
SH3TC1
ZFP36L1
LIN52
NA
LIN7A
RTN1
GEMIN7
NA
NA
RPL27A
EPHB3
BTG1
NA
ZFAND4
C10orf32
COMMD3
TPP1
KLHL36
RAD23B
UBQLN2
MVB12A
PCNT
MYO1F
ZDHHC21
PTGES2
UHRF1BP1L
PPM1L
NA
SURF4
NA
METTL13
BCKDHB
IQCB1
NA
MGAM
GAS2L1
MEPCE
CDK9
LUZP1
WAC
ATP6V1A
ELMOD2
MARCH6
FAM104A
ZNF430
NA
BCCIP
POLR1B
WDPCP
SVIL
DIS3
SCYL1
NA
ARIH2
ERCC5
NA
NA
MBNL2
VANGL2
SLC30A5
SET
ACSL3
PI4KB
NA
UAP1
ZXDC
FGFR1OP
MED29
SPPL2B
MIS12
DOM3Z
PPTC7
EIF1AD
OPN3
XPNPEP1
CLIP4
ABCC3
NA
AARS
EIF3M
SNAPC5
MAU2
HNMT
SGK1
MXD1
FLJ10038
YIPF4
RAB5A
USP34
ACOT11
GMEB2
NA
NA
C9orf69
ZNF16
NA
C1orf52
MORC2
RFX5
MDM2
ZNF30
SPSB3
NA
LSS
HNRNPA2B1
ADORA2A-AS1
FGFR1
CHMP2B
EIF5
EDEM3
NELFB
ZDHHC5
NA
RBM39
RREB1
TNRC6B
ZNF580
STXBP2
DNASE1
UBAP2L
RANBP9
KIAA0226
SERPINB9
NA
UBE2J2
MRPS2
DYNC2LI1
VEZT
UBE2R2
TOPBP1
THYN1
PRF1
EBP
OGT
ZNF382
GPAM
TUT1
YTHDF2
ST13
MED30
MED28
IPO7
TMEM241
FBXL18
GID4
NME8
SPG11
NA
BBIP1
TRMT5
APLP2
PAGR1
TCEANC
RHOG
NA
TBL1X
SPATS2L
NA
REST
FBXO28
KRIT1
NA
NA
RYBP
SLC16A3
PAF1
NA
NA
NA
PVRL2
SF1
LIMS1
ATP6
TBC1D15
NA
AQP2
KIAA0226
MAVS
P4HTM
HSCB
LRFN1
STAG2
BCR
ZSCAN5A
GEMIN7
SDCBP
ANKRD30BP2
N4BP2L1
SIT1
GOSR1
C11orf57
GTPBP1
SPATA7
CRY2
MINOS1P1
ZNF628
USP14
TNRC18
UFM1
RANBP2
PLEKHG4
SLC35F3
LOC100507376
TPD52
GGCT
IDS
KIDINS220
TRAPPC12
SOX13
GCC2
VEGFA
NA
HTATSF1P2
SLC16A5
HDAC8
SLC25A39
DYRK4
SLK
IFNAR2
NAB2
TMEM222
CHUK
NA
LINS
LAMP1
PERP
PKP4
LRRC58
NA
WASL
TIMM8B
UBE2E2
ARHGAP35
CYB5B
ZNF629
MORF4L1
DNAH10
ADAMTS8
SBNO1
ST13
NOL3
COA4
NA
CACTIN
ATG5
USP14
MPPE1
NEMF
KIF3A
MAPK8
TCTA
HOXC4
FNDC5
NA
IARS
NA
HSPA9
NA
GLT8D1
BUD13
TSPYL4
ANXA5
ARHGEF2
H2AFY
ILKAP
ILF2
SMPD1
UPB1
PPA2
MPZL1
ZKSCAN5
NEK1
PDE6D
LAMA2
SMIM12
OARD1
SLC30A9
METTL16
FURIN
MPEG1
THUMPD1
PDLIM7
FTH1
PRPF4B
LYZ
THOC5
C16orf45
TMEM209
CAPRIN1
ZNF91
SDPR
PTCD3
NA
MFAP1
SSR2
KCTD15
CAMK2G
DIP2A
HIF1AN
TMEM8A
TTLL11
IL1R1
NA
LOC643837
C2orf76
LRRC14
PLEKHM1
PHF20L1
LOC100506305
TRIP11
NA
CTAGE5
ZNF451
ZNF234
NA
NA
NA
NA
HSPA14
PARP16
NA
PATZ1
LOC100288911
ARMCX3
PRRC2C
NIT1
RAB3IP
SSNA1
WDR45
INIP
YTHDF3
NAT8L
NA
BCAT1
NA
FAM83H
CHD3
HMGCL
ABI1
JAK1
OLFML2A
MLYCD
NA
FAM193A
WNK2
PRKCDBP
ZNF354B
MON1B
AGBL5
POLR2C
DCAF8
POU2F2
ALG5
ABCA9
NA
HELLS
ZNF500
YKT6
NA
SC5DL
NA
CCNI
LOC100506229
NA
ETAA1
FBXO10
BRD7
HMG20A
BTN2A2
NA
NA
LBX2-AS1
PNN
TULP3
NA
RBM10
RRP15
BRAP
PANK4
RPRD2
ABCC3
SNRNP40
NA
HOXB1
ZNF611
TNPO1
C3
ZNF441
C15orf57
DLC1
NFE2L1
LTA
GRHL1
TMTC3
NUDT12
FAM134A
HS3ST3B1
FEM1B
MORF4L1
GORASP2
EIF3L
CHML
MAP3K2
ZNF576
LOC401320
VPS4B
FOXK1
HPS1
VDAC3
LYPLAL1
CCNT1
NA
DFFA
CTTNBP2NL
NME3
HMGN2
UGDH
SERPINB8
PRMT3
SLC26A6
DDX31
NA
SUPT16H
ORMDL3
LOC253039
SLC35B3
GMPS
LOC100132815
RSF1
RAD17
ZDHHC11
CHPF2
FHOD1
MED16
KIAA1731
SORBS3
NBPF1
PTPRJ
IL18BP
RP9
ALDH16A1
PCED1B
LDB3
ICA1L
KIAA1407
KLHL28
CANX
NFE2L2
SHMT2
NA
ACTR8
ESRRA
NA
NA
ATP6V1D
MAGI3
SEMA7A
IPO9
NA
KLHL8
ULK3
GTPBP10
CDC42SE1
EEPD1
ZNF468
MAP2K3
NA
TMEM164
NPEPPS
UTY
TLN1
C3orf52
CPSF2
BPNT1
NGRN
GDE1
YBEY
PPHLN1
NA
ZNF565
ING3
MAP3K2
DHX8
SVIP
TUBGCP6
RAB30
NA
TSNAX
ERN2
EDEM3
ZGPAT
LOC221272
OPLAH
NSFL1C
SPPL3
SEL1L
NA
IFNGR1
PIAS2
UPF3A
MMP14
NA
AASDH
THADA
TTI1
PRDM4
RFWD3
IPO13
NAA50
EPB41L3
MS4A1
NA
SIVA1
NA
MED28
ZNF696
MZF1
MKI67IP
PDXDC1
ARHGEF7
SMIM8
ABCB9
PHF20L1
SFN
ZCCHC7
FER
DMXL2
SLU7
CCDC106
OS9
DRD2
ZNF670
INTS9
UBTF
SEC61G
RBM26
ERH
GTF3C2
SH3KBP1
SNAP23
KPNA6
LOC339803
ALG10B
A1BG
PHF17
NA
FAM162A
KDM3B
FLJ20021
LEPRE1
KAZN
ALS2CL
NA
NA
NA
ITPKC
RPP14
SLC9A7
MIPEPP3
HNRNPUL1
TGFBR1
SEL1L
NA
NA
CD44
POLE3
NA
ZNF197
EMILIN2
ZSCAN21
PBX2
IFT88
RASSF7
TLR2
RXRB
NA
TYW5
CDKN1A
MYSM1
NEDD4L
NUCB2
FAM222B
NA
SPTAN1
RDH10
NA
IK
NA
NUBP2
NA
SLC39A13
DRG2
SSBP3
RUFY2
NA
DALRD3
GLT1D1
NPM1
GOLGA1
ZNF585A
POLH
TSR3
NA
CA4
NADSYN1
EPB41L3
NA
SLC9A8
KITLG
NA
NIPAL3
LAMP1
YAF2
DNAJC11
TSPYL5
TMEM167A
CBFA2T2
CCNT2
ATF6
DGAT2
ABCG1
QKI
NA
CDKN2AIPNL
PPDPF
GUCY1A3
CLIC6
CDYL
GINM1
H2AFV
COMMD5
SEC11A
LAMC1
SMIM7
PIAS4
SPATA8
B3GNT8
ACYP1
YTHDF3
ACPP
PSMD4
MMD
OGFOD1
LYSMD4
NA
PRKAB2
TPP1
NA
NA
MVK
ZBTB14
NA
CDA
RAB11FIP3
RAPGEF1
STRBP
TUSC2
NA
NA
LTBP4
ZNF317
NA
TMTC3
TTC31
MPZL1
ZNF721
SNX20
RNF214
KRIT1
B3GALT4
C17orf85
NA
BCOR
CREBL2
PATZ1
NMNAT3
COG1
ZNF473
CABIN1
MAOB
ACO2
REPS1
HSDL2
NA
PHF20L1
SLC6A3
MARK4
VPS13A
FXR2
SLC11A2
NA
TSSC4
CEP44
IFFO1
EDF1
TMEM151B
HINT1
TADA3
NA
NA
GTF3C1
ZNF324
DDX6
CTBP1
FAM160B2
ZNF569
NA
FAM162A
ST7L
GIT1
PHKG2
IGHM
ZNF784
NA
NUMB
NA
RABGAP1
NA
LOC100132352
CLDN1
NA
NSD1
TOMM70A
TBXAS1
TBCEL
NA
PFKL
PPP1R12C
ITPR3
UBE3B
NA
MLLT6
TCEAL8
SEC24D
NA
FXR2
CWC25
AKAP8
ZNF202
TLK1
RNF220
NA
NA
ARL1
MTRR
CSNK1A1
OXCT1
NA
TBRG1
NOLC1
SF3B3
DYRK2
TRMT6
ATRN
PDCL
NSF
LOC440993
RUSC2
NA
MTHFD1L
ATXN2
DNAJC3
P4HB
STRBP
PPME1
PLB1
WHSC1
ARHGAP35
WWP2
GPATCH2L
TMEM186
ARL15
ARGLU1
NA
CLPTM1
TMEM39A
NA
NA
ZNF451
PLEKHG2
FBN1
PEX13
WBP11
TOR4A
PFKL
CLN6
DARS
SEMA3A
NA
KYNU
PPP2R1A
CD55
ZNF490
PLTP
ACTR1A
CRKL
ZMAT2
NA
EIF4EBP2
LRRC47
RSBN1
RAD23B
ZNF12
NONO
NA
AGTPBP1
SUN1
SLC36A4
ZNF763
NAT9
ZNF91
AP5M1
UBAP2L
NA
MTSS1
PPP3CA
ODF3B
DPH5
LINC00675
PEX12
NA
NA
TBC1D9
LETMD1
MMP14
OPA3
PTGER3
GPR161
CMKLR1
TELO2
RABGAP1
MAML1
ZBTB17
NA
NA
LRPPRC
NEDD4L
NA
SURF2
CFP
RCN1
ULBP2
NFX1
RINT1
CD2BP2
LOC401320
BANK1
PSMC2
NA
GALNT2
NIPBL
PVRL3
ZBED5
IFNGR1
SHMT2
WHAMMP2
ADCY3
IBTK
NA
SLC25A40
NA
NA
UBB
KATNBL1
NA
SIKE1
C2orf68
STXBP6
MSANTD4
CLTA
AGPAT4-IT1
S100P
GRK6
NF2
BHLHE40
PET112
IMP3
TNKS1BP1
CALD1
SRD5A3-AS1
MRPL50
SFT2D3
TCF3
NA
FOXK2
RFX5
POLDIP3
NA
ZFYVE27
SERP1
MRP63
KDM5C
PPAPDC1B
PPP1CB
MLH3
SEC13
EIF4E
C2
NA
RBM5
NA
KANSL3
FASTKD2
TSPAN3
SRRM1
NA
KATNB1
COMMD5
POLR2B
KCNMA1
FAM110B
PDXK
UBE2J2
ATP6V1F
SRD5A1
SPCS2
C6orf136
ZNF688
HUS1B
APMAP
NA
RCHY1
ELAVL4
SCAF4
DNAJC16
KCTD10
ZNF703
FXR1
JUNB
RAD23A
TRAF7
NA
FAM13A-AS1
PIN4
LINS
MZF1
POLR1C
SLC33A1
MED19
LOC375196
DBI
HNRNPC
NMT1
ATP2A3
ZFX
NA
VPS11
ADIPOR1
PDK2
TRIM37
EFNA2
POLR2L
ZNF75D
FKBP3
ANKRD6
GOPC
SHROOM1
ATG7
C8orf37
SIKE1
SH3PXD2A
OSBPL3
COL4A3BP
LGR4
NA
FBXO33
H2AFV
NA
CLEC4E
NA
SLC38A7
DAG1
TDH
ZNF408
SLAIN2
NA
INO80C
RENBP
SLC16A8
RAPGEF6
NA
LOC645513
EP400NL
ST8SIA4
CENPL
GPR26
PITPNA
PIM3
ARNT
UBE2J2
ZNF319
DNAJC17
C17orf96
CNOT6L
SLC25A44
PLBD2
FAM169B
ASXL1
CLN8
ADAP1
TRAF6
C21orf2
ERAL1
THAP5
YIPF3
CIAO1
PSMC4
PDCD7
NA
PSMB5
KIF5C
EXO5
PIK3IP1
NA
EPHA1-AS1
C6orf48
BTBD19
TTL
SNAI3-AS1
HMGCR
NA
DKFZp434J0226
RALGAPB
ODC1
CTIF
DGCR14
TSEN54
GALNT2
ROR2
TALDO1
ZNF506
RDX
SKIV2L
ADAP1
NA
PRPF39
THAP6
ZFPL1
MANSC1
ARID2
C15orf39
API5
NA
PDE3B
JAGN1
NA
SQSTM1
EEF1A2
MKKS
MMADHC
NA
DNAJC27
NA
MKLN1
NA
XPO1
PTER
LATS2
PPP2R2D
SLC33A1
LOC728613
ZNF548
INTS6
DNAJC3-AS1
RPS27L
PVR
CIRBP
MIR4448
SRPK1
TOM1L2
NA
SENP1
UBE2B
TCTN3
LOC283501
PSMC5
ASH1L-AS1
BYSL
NA
UBIAD1
NA
PPP4R2
BIN1
IFT46
SLC35A3
GAS2L1
PFKFB3
BTBD7
KANSL1L
CREB3L2
NA
COPA
FBXW2
ZNF624
TAF1C
MON1A
NA
NA
SNX27
ADNP
TNF
NA
CD82
NA
NA
GTF3C2
COX11
NA
CREBZF
SLC13A2
ARAP1
TAOK2
RAD21
PDZD8
ZFAS1
TMEM180
SEC24A
WDR26
PEX6
TRPM7
SEPHS2
ZSCAN32
NA
ZXDC
TAB2
WDHD1
RAB21
NAA60
NA
MYO7A
CDS2
LUC7L
GBA2
KRT10
C9orf156
ZNF296
HTRA2
MLL
KCTD3
NA
GRIN1
NRG1
LINC00667
LOC440934
ZNF668
NA
NA
ZMYM3
PPP4R2
ENTPD4
FOSL2
NAIF1
SCAND1
GPR183
CPNE2
GLS
PCIF1
SPATC1
TMEM47
TSC1
RBM42
PSG1
R3HCC1
FZD7
MARS2
SNX29P2
GSTT1
CSNK1A1
NA
SON
PABPN1
GNAS
TAPT1-AS1
TMEM86A
CHMP1B
LENG8
PRRC2B
NA
STK35
NA
NA
IFRD1
JMJD1C
LOC148413
USP46
ENKD1
FOXJ3
TM9SF4
ZNF230
NA
NA
ABI2
ADO
ZNF551
NA
CYB5D1
IL10RB
WDR81
TSN
WDSUB1
RFX1
UBR5
SUV39H1
SIRPA
ZNF879
SBF1
TNFAIP8
NOP58
NA
TTLL12
M6PR
TNPO1
TBC1D23
FBXO46
NFATC1
LOC92249
C1orf168
SLC4A9
LINC00667
GDAP2
DERL2
LOC93622
SLC7A1
RPL31
LOC401320
NA
PCMTD2
ZNF747
PLCXD1
EPOR
CLOCK
NA
NA
ATP9B
CYP3A7-CYP3AP1
CPT1A
TRAPPC13
RRP12
AP5S1
FAM120B
HMBS
RPP30
NA
IL6ST
ESRRA
NA
LARP1
NA
PLOD2
HNRNPC
ACP6
UBE2I
DCTN5
NA
AHCTF1
BRAP
DLAT
NA
NA
CDC14B
HDGFL1
MTA3
SLCO3A1
TNFAIP8
ZNF677
SMPD1
ZNF394
NA
GNB1L
TMEM150C
TTLL12
UBE2G1
NA
NA
GTPBP4
DLD
PLRG1
PPP2R3A
PSME3
LAYN
NA
CDC42EP1
ARF3
ZNF570
SERPINE1
SEL1L
SERP1
NFE2L1
UBR3
RPP25
DGKQ
ZNF813
TMCC1
PRB1
GPATCH2L
SND1
SLC17A9
MAP1LC3B
NA
THEM4
NA
ZNF473
NFE2L1
DIS3
MRPL34
ZAK
LOC100507602
NA
NA
WDR12
SYMPK
CSNK1D
EIF5A
TMEM167B
CAND1
HNMT
VRK3
PAN3
PHF12
PEX14
LMAN1
ANAPC15
PRRC1
PPP2R5D
STX6
SEL1L3
SMEK2
LOC101060023
APLP2
SLAIN2
CDK4
OGDH
ZNF333
ALCAM
SYNRG
SLC30A5
FOSL1
DEPDC5
NA
MFSD5
FBXL3
DYRK2
MBNL1-AS1
USP11
FERMT3
LCOR
LARP4
NA
NA
NA
FAAH
VPS26B
COX7A2L
RNPC3
NA
ZIK1
HINT1
DISP1
GCDH
HIC1
FAM73B
AZIN1
MURC
ZNF134
NA
NA
PPFIA1
GPSM2
COPA
NA
TBP
ZNF189
RRAGD
BIRC6
ZSWIM7
SELRC1
IPO9
NA
MAPKAP1
LRG1
PSME4
NRBP1
DARS
CS
KIR2DL4
ENTPD7
CYC1
SIRT7
RNPEPL1
GAA
PPM1L
CBR4
NA
MGC21881
CDK8
PRDM15
DIEXF
CYCS
TAB3
MED16
NA
LOC283663
KCTD20
SLC26A2
PELO
CAMK1G
MON1B
TNPO1
CDC23
UNC13A
PRPS2
NA
PP7080
GOLGA8I
RAD18
NA
RANGRF
ACAP3
ENOX2
BRD1
SYMPK
LRCH1
REXO1
DHX33
NA
TNS3
BEST1
MBD3
PDXK
CLIC2
LRIF1
INTS1
ELP5
SETD5-AS1
TUBGCP4
PPP1R2
PATZ1
NA
CENPB
LMNA
SUZ12
NDE1
RASSF3
CBR4
C19orf48
AFF4
NA
CCNG2
NA
SIN3A
GEN1
RIC8B
LCORL
KIAA0141
DALRD3
OGFOD2
CYBB
ZRANB2
NA
ATP2C1
POLR2B
ZNF846
UNC50
UBTD2
PLEKHA7
MIRLET7D
NIM1
AGO2
NR1H2
TRUB2
KATNAL1
PHF17
RAB11FIP4
SGCB
LSM14B
NUFIP2
SLC11A2
NA
NA
PGGT1B
WIPI2
G2E3
TWISTNB
TGIF1
NA
FAM198B
AGTPBP1
LACC1
FAM105B
LOC253039
NFYA
NA
NA
NA
LOC100505738
DHX30
PSMB4
SNAP23
JRK
LRRC27
GOLGB1
CD81
CNBP
MCM4
EHBP1L1
ATP13A3
RBM5
NA
RBM17
ICAM1
STX4
AASDHPPT
SLC22A15
HINT1
BICD1
NA
MPV17L2
ZBTB39
IPO9
TBC1D10C
CHI3L1
COG6
MED4
LINC00657
NA
BCR
HAT1
RPA2
ELK2AP
SLC25A13
ATXN7L1
P4HA1
SLC10A3
GPATCH3
MLLT11
MUC4
NA
FAM63B
AKAP1
ACTR5
CPSF6
MRAS
NA
IWS1
MGC12916
NA
LRRC57
WDR26
GPX4
UBR5
C17orf80
RPP25
MAP1LC3A
WHSC1L1
NA
FAM120A
SERPINB8
EDC3
ZNRD1
HIF1AN
NA
CCNL2
GEMIN4
MAP6D1
TECPR2
GUSB
KIAA0317
FAM98B
VTI1A
NA
PDK3
SMC5
ZNF24
PLAGL1
ATAD2
NA
CSTF3
IVD
MMP14
PHF20
EPM2AIP1
TNFRSF12A
POLR2A
ELAVL1
ZNF219
PPM1B
CPM
USP9Y
ZNF671
IDE
CHMP1A
MLH3
APPL2
PRKAA1
LRP3
WDR45
NA
CIAPIN1
USP36
TOLLIP
CHD9
HNRNPH1
FAM114A1
RPL32P3
BLOC1S4
FAM168B
ABCA1
XAB2
NA
DVL2
SMEK2
ZNF835
MCM6
TPRN
MGC2752
TTC14
TNRC6A
NA
STAMBP
C1orf191
USP37
AQR
ZDHHC7
FAM162A
CCDC82
NDNL2
ZC3H7A
KIF9
CRTAP
CCDC140
FBXL4
C9orf156
PRDX6
ZNF146
ZNF579
KDELR2
ZNF638
MIDN
CCNY
IPPK
ST3GAL3
PAGR1
PPP1R3E
CHD4
ACTR1B
KIAA1468
C11orf57
SNAPC5
NA
DHX32
LIN52
CTSD
PPAP2B
HR
PRDM1
LOC100505932
NA
BTN2A2
NR4A2
CLCN7
CLCC1
C20orf194
NA
SHF
TRIP10
CAND1
ANKRD26
MFHAS1
LOC100652772
ZNF34
WDTC1
ARL6IP1
BRPF3
NA
PPAPDC2
TMEM43
CELF1
FICD
GLT8D1
EXD2
PCGF5
PGD
CRIP1
H2AFJ
PSMD7
KRIT1
RNF7
SEC23B
PKIA
NA
MAP3K7
C19orf25
INO80
PLD3
CD55
DDX23
SEC24A
LRP8
MID1
DHFRL1
GTDC1
XRRA1
TMEM184B
THUMPD3
TRIM11
SIGLEC15
SS18
IKBKB
MAEA
SLC37A4
DYNC1LI1
TAF4B
NA
FNBP4
NA
UBOX5
STK11
TIMM21
ARPC5
GNG4
KNSTRN
NA
SLC39A6
MTDH
TMF1
AP4B1
YTHDC1
TNFRSF10B
C6orf48
SUPT7L
ITCH
NGEF
PIAS2
SESN1
CNNM2
RB1CC1
CLCN5
RPL18
ORC3
FAM3C
HINT1
ZADH2
COMMD5
DNAJC30
NA
LUC7L2
SLC4A11
NA
IPO7
TMEM127
CHMP2B
FAM120B
SNX16
PSMD1
TSC2
PIM2
NA
USP27X
GINS3
KIAA2013
BTF3L4
RBM27
SRL
NA
RPAIN
TNFRSF10C
FBXO9
ASF1A
ASB3
ABCC1
HSPA14
PSMB4
NA
PIGV
ABCD4
CHST11
PARVB
PIK3C2A
FAN1
IKBKB
ENTPD1
LMBR1
C19orf33
PRPF6
TSFM
ANKRD11
KCTD20
ABR
N4BP2L2
UTRN
SOX4
POLR1D
RPP40
UBXN1
RHOQ
USP12
WDR59
HDGFRP2
MDFIC
VAV2
STAG2
DPEP2
UQCR11
PRDM2
PPP1CB
KAZN
RNF216
FAM120AOS
PHF17
FBXO30
PRDM11
SLC35E1
SMAP2
CCNB1
SUZ12P1
CDC42SE1
PDZD7
ZNF609
NA
PILRB
TMEM201
HMBOX1
MIA
ZNF786
RAPGEF1
WDHD1
CIB2
LOC100505616
NCK1
DIEXF
IGFBP7
METTL18
NA
FRA10AC1
SUGP2
FARP1
PHKA2
SKP1
CCNDBP1
C1orf35
CPSF3L
ZNF283
MKL1
LINS
NA
AP5M1
MED6
RWDD1
CTDNEP1
EP400
DOK1
CHST13
DUSP11
NDUFV3
ANAPC5
HOTAIRM1
NA
NUMB
PDGFB
CBX4
DIABLO
CSTF2T
SDHD
C11orf92
NFATC3
TOX4
AKTIP
ZFAS1
NA
CDC37L1
SP1
NA
C5orf24
RAD23B
NA
ZNF84
LOC285147
LOC283861
CCDC61
PDXK
SPG7
SESTD1
MRPL14
ORAI2
PSMD4
UBL4A
LPAR2
MBD1
FGFR2
WFS1
SLC6A8
RANBP2
BIRC6
RNFT1
CAHM
TAPBP
ZNF346
EDF1
LRRC6
TNRC6B
ASXL1
ASXL1
ZNF683
HDLBP
GPNMB
COPS7B
SLC6A6
LOC286161
PLAG1
SMUG1
G3BP2
NA
ZNF818P
MOCS2
GIGYF2
UPRT
CD82
ZNF35
NA
ZCCHC3
SENP2
RARS2
RASSF8
NEU1
ATAD2
PMS1
POU2F2
ALDH18A1
LCOR
NA
PRKCB
METAP2
ATMIN
LYRM7
EXT1
ZFAND6
N4BP2L2
SORL1
MLH1
NA
KLHL28
RXRB
PSMD12
ANKRD65
C2
PXN-AS1
ARHGDIA
TCEAL1
FASTKD1
C2orf42
NANS
MLL2
PURB
BCAS2
LOC100505876
NA
MUL1
DFFA
NA
YTHDF1
TMEM88
COTL1
MAP2K4
DUS2L
ZAK
HMGXB4
NA
SMG5
FGF2
FAM63A
CALU
EXOC3L4
MTPAP
PHF21A
GABPB1
ZMYND8
ANP32B
PHLDB3
ATP6V1C1
NAA38
NEIL2
PHF20L1
C4orf46
TOMM70A
JRKL
GID8
SURF4
ZNF250
NA
SUPT7L
PDLIM7
SKIL
DDX23
SLC6A6
SHMT1
ATAD2
RBM33
RASAL2
MED8
SUFU
ZFAS1
TBC1D7
NA
PAK1IP1
RPS27A
NA
RUFY3
YAF2
CWF19L1
ANAPC16
NA
PRPF8
IL13RA1
SLC18A2
NA
NDOR1
C12orf65
COIL
NA
ENC1
MALAT1
CENPBD1
NA
NA
CNOT10
TMEM130
RNF7
NA
G3BP2
INTS10
TRMT10C
KIAA0907
ZNF672
SNAPC4
STXBP5
NUP62
MDM4
CTC1
CLCN3
TYK2
PLAGL1
INTS7
USP38
NA
TOPORS
SERTAD2
RNF43
NEMF
MAU2
TARSL2
NA
ZNF260
NA
RFPL1S
TRPM7
ZNF174
DAP3
XPO4
GLYCTK
SERGEF
SCARF1
NA
WDR20
METTL9
SZT2
SMC4
ELK1
NA
ATAD2B
TMEM185B
TMEM165
MUTYH
CHPF2
POLH
SLC1A2
FDXACB1
NBR2
TOB2
CHMP2B
FYN
ZNF207
NA
ZNF12
GATAD1
RBM33
STX6
NA
LOC285147
TTC12
NFKBIB
TULP3
RSBN1
TAL1
SLC35A3
NA
ND4
PHF5A
CATSPER1
NA
NA
CTSS
TOR4A
MON1B
PSMD2
MAPK8IP3
HTATIP2
KDELR2
INPP5K
SYNRG
SSH1
ARL14EP
SMG8
NA
NA
ZNF738
PRRG4
TCFL5
USP36
SMCR7L
ZNF224
NA
HIST1H2BD
SLC1A2
ATRN
ID2
AHCYL1
ETS2
LUC7L2
IP6K2
PAX3
NA
HERC2
ZNF678
NA
BAG6
ASAH1
MRPS25
ZNF420
MAFG
UBE2Q1
NA
SRI
NUFIP1
BTF3L4
FOXN2
ABLIM1
RIT1
CCDC147
G3BP1
ZNF616
COX15
CEP120
OSGEPL1
ZNF12
SETD6
NA
ZBTB8OS
MORF4L2
NA
NA
DONSON
NFIA
NDUFA6
ING4
RAD1
NR2C1
LETM1
SLC26A11
LARP7
NA
CACTIN
SCFD2
NA
ZNF302
PDE3B
USB1
PPP2R5E
ZNF585A
RNF151
TMEM129
HCG18
LRR1
POLL
TFB2M
ATP2B1
RNF40
NA
NA
NA
BCL7A
PLK2
LCP1
NA
NA
C20orf27
INO80E
LOC100505761
NA
C14orf80
NA
PHF20L1
NIT1
FSD1L
WIPF2
NA
CD109
JRK
MRPL30
CD44
ZNF891
RPS6KA2
RFX7
DDX28
LINC00294
TMEM107
FAM134C
ALMS1
DNAJC3
TAC3
DESI2
SIPA1L3
PCGF6
COX7B
CHI3L1
INTS6
PRR5
GPI
IGHMBP2
SYS1
RHOBTB1
PDP2
SMG9
TPCN2
SCARB1
ZFP90
TMEM57
BCL7B
C11orf57
NA
ANP32E
PHF23
NA
PLD2
ZNF764
ZFP30
KISS1R
PCSK5
ZIK1
SF3A2
ENTPD5
IL6ST
TRAPPC10
TMEM184C
NA
MIER3
TRMT12
UBE4A
ARL15
ZSCAN26
NA
HAUS8
SMEK2
FAM161B
ZNF207
VPS53
BRD1
ALG9
PPP6R3
MDM2
FYN
USP43
CNOT6L
CD3D
PPP1R16B
C16orf52
NA
CNOT2
TULP4
IGFBP7
NA
HILPDA
NA
TMEM39B
TMIGD2
NDUFAF4
PCNX
C16orf88
YOD1
GEMIN8
NA
RCL1
CSTF1
BLOC1S2
KLHL5
UBTD2
KRT10
ZNF502
ASPH
PPAP2B
NA
PIAS2
NA
ZNF384
MGA
CSNK1E
NCAPD2
IRF8
HIVEP1
TPGS2
SERTAD2
ZNF652
GPANK1
SUPT20H
IDS
DUT
ABCC1
MLLT3
AKAP17A
PTPN23
LOC100506014
ATP8B2
ZMAT3
ATG16L1
EXOSC2
KIAA0195
NA
SFSWAP
BCAT1
NEFL
PSMD6
LOC100292680
TMEM185A
NDE1
CLPX
EWSR1
RCC1
NA
FNDC3B
LTA4H
C5orf24
NA
ARF3
RAF1
SOX4
TNRC6B
LOC100507316
NA
MICALL1
NA
GNG11
HNRNPC
DCLRE1B
ANKRD32
ZNF442
NA
ZNF100
HYMAI
PQLC2
PAK4
UBE2G1
GAK
VWA8
STXBP5
PPP1R16B
RBM33
HSD17B1
PER1
SUPT20H
SNX11
RAD1
HYAL2
NA
TSLP
MYBL1
RFC5
POU2F2
DAGLB
THADA
BBC3
MRPS12
NA
PQLC2
DHFRL1
NA
HIST1H1T
SPR
MFSD11
LOC400099
UFM1
MDM2
NA
TRAPPC11
NA
SWAP70
CTPS2
NA
FBRS
CCNT2
MGC2752
IFT57
AHCTF1
NIPAL3
CCPG1
ISY1
BRMS1L
NAA35
MDFIC
NA
ARNT2
NA
ZNF304
TIRAP
ZSCAN25
PDPR
DCAF6
LDB1
GSTM1
NA
BAALC
SLC8A1
SLC38A1
SLC29A3
NA
KEAP1
ARID1B
RNF216
NA
NA
VPS51
SLC1A5
CEP135
NA
PRR14
MITD1
ZNF513
CPEB1
MAN1A2
AGL
CCSER2
NA
GET4
MECP2
GTF3C4
P4HB
ZNF451
ACAD8
CEACAM1
C16orf58
SEC62
SMAD5
FAM126A
SMCR7L
FLJ12120
DCBLD2
NA
HMGXB3
SLC3A2
GTF2H3
RBM23
MTAP
RAI1
TMEM55B
TNPO1
TNPO1
ZADH2
FTX
LMNA
HMGXB3
VPS13C
PSMG3-AS1
POMT1
E4F1
FLNA
SLC23A2
CALR
VPS53
IP6K2
LRRC69
CHMP1B
TUBB
PHLDA1
GPR55
SCARNA2
ZNF280C
RBM10
DHX40
ZNF284
LYZ
MTHFR
MOGS
GSTA1
BRWD1
RSF1
CTR9
NA
MECP2
GM2A
OAF
TAF7
SF3A1
GPX3
SPECC1
LOC100129361
ASNSD1
ABCE1
UBE2G1
NAA30
RBM10
SUMO4
FTSJ3
MBD3
C14orf169
MCM4
HS3ST1
SLC9A9
NA
FBXL4
DNAJC14
NA
NA
ZW10
BRD4
CLDN1
CRIPT
LOC100134937
SPIN1
SREK1
DVL1
SCML1
ST3GAL4
CD58
SFPQ
TCEA1
STAT5A
ECHDC2
ZNF33A
PGRMC2
RPS24
NA
ZNF585A
NUDT18
DDX18
WDR54
ABCE1
PTGER3
CRIPT
NA
EIF3M
IGLL5
KLHL36
RGL2
TPR
NA
EIF5A
LDHD
IRAK1
LOC100506459
HARS2
BCL3
MIB1
NA
PHF20
KIAA1143
NA
NA
MINOS1
SPRTN
SMARCE1
BTBD11
TBC1D22A
EPG5
PM20D2
EIF4B
ZNF398
PAIP2
GNAS
STK4
ARAF
GM2A
DAXX
NA
PIGW
GREM1
RBM12B
NA
NA
TSFM
SLC15A3
RGS13
NA
CYBB
NA
ATMIN
ST3GAL2
ALG10B
TRPS1
SLU7
NA
LOC100506922
NA
FOXK2
HNRNPC
LOC100506233
MED8
CREBRF
NA
SLC35F6
TFIP11
DNAL4
SUPT7L
CALCOCO1
VCP
RSF1
PARPBP
COA5
PAFAH2
GTF2E1
NA
HOPX
VAMP2
ZNF148
WIPF2
WDR37
MIER3
NR4A2
BHLHE41
PDK3
C19orf12
SPAG9
PAXBP1
C3orf17
GPHN
NA
TMEM86A
KLHL12
CTXN1
RFC3
HIST1H2AC
PANX2
KHSRP
RELB
TRIM33
ANKRD11
PGM5-AS1
WIPI2
SPTAN1
RASGEF1A
TXNDC15
PTRH1
CACNA1A
PTEN
SLC39A7
ST20
ZNHIT3
STXBP3
KLHL8
ZNF605
PEX14
MYLK
TIGD1
FAM127A
ZNF43
C21orf2
ATAD2B
C11orf75
UBR5
PSME3
CREBL2
CNBD2
MESP1
PTPN12
H2AFV
CARKD
NA
NXT1
SETDB2
PCNX
NA
NCK1
FLJ37453
ANKLE2
ILK
PRPF38A
ARHGEF10L
STAG2
FXR1
CCDC125
WDR89
NA
HSD11B1
NA
RBBP4
TAGLN2
NA
SPTBN1
ZNF862
ZNF260
FBRSL1
VASH1
IGBP1
ZNF281
NFATC1
EPOR
RER1
PMEPA1
RALGDS
ADI1
UBR4
SGMS2
DAP
SF3A1
HECTD3
MAN2B1
SCCPDH
IFRD1
MOB2
ZSCAN16
CHD2
MSI2
ZNF137P
MAP7D1
TANC2
SEC61B
SERPINB9
GALNT7
CCDC84
NA
ISG20L2
CC2D1A
NCBP2
NA
YY1AP1
HAMP
NA
SKP2
MCM3AP
PSIP1
BTBD7
ATG2B
EID2
WDR83
NA
HDGFRP3
NA
ARL10
NA
NA
STK35
CDK8
ZNF343
PPARGC1B
ZNF514
CLCN3
SUPV3L1
CNTLN
PTPN9
MRTO4
USP37
TREML1
SMYD4
GTPBP1
TNFRSF10B
RBKS
ZNF274
NA
DCUN1D1
PLD6
NA
LAMA3
ZNF439
CTNNBIP1
RTTN
ZNF419
POLRMT
ARHGDIA
CNIH4
ZNF830
ZNF267
P2RX4
APPBP2
IRGQ
ZYG11B
ZC3H10
TSPAN3
LOC389765
NA
TTPAL
CCR6
C22orf39
HSF2BP
KCTD2
TADA2B
SLC39A9
RPS11
FTSJ1
HCG26
BRCA1
ABHD8
PPM1A
TRBC1
KANSL1
C5orf54
PRRG4
DUSP4
LRRC1
DCUN1D1
ANKZF1
TRIP11
ATG16L2
GOLGA7
ISY1
HNRNPA0
NA
GORASP2
GALE
TPSB2
FKRP
TPGS2
MAP4K5
PPAPDC1B
TMEM39A
ATG7
NEMF
ZRANB1
WDR20
HVCN1
RPL14
PDSS1
SPPL3
CCDC66
PAPOLG
NA
TTC4
SLC6A8
ZAK
CTDP1
SGPL1
DYNLT3
LOC283788
TMTC1
ZNF785
ZNF132
MTMR3
NA
SAP30BP
NA
PCSK5
LITAF
SDHAF1
NOB1
FEN1
NA
ELL2
FBXL6
CC2D1B
VPS13A
MDM2
NA
VAV1
CSNK1G3
OSBPL2
RAB30
GALNT11
ST3GAL2
OXA1L
ITPKB
RQCD1
KYNU
TRIM33
EDNRB
CUL9
TUG1
NA
RBMX2
TCTEX1D2
NAA16
SHMT2
NA
SRI
PDE2A
UBA1
GALE
CNPY4
CSTF1
PINK1
NA
PLAT
TAF5
MAP2K7
PLAUR
PDE6D
CTNNB1
ATG14
GSTM1
GRAMD1A
MICALL1
ZNF606
ORC6
ASMTL
DENND4A
ABCB5
NA
CXXC1
NA
PHLDA1
NA
SPATA7
GNB1L
TTC14
LOC440288
MBD6
KIAA1143
SIDT1
L2HGDH
HNRNPA1
RNF145
BRMS1L
B3GNT5
HIVEP1
UCK1
NA
TNRC6A
SLC25A44
NA
PLXND1
ST3GAL6
CCNT1
KDELR2
SYNE3
GLTPD1
CCND1
CREB3L4
CCNK
NA
QRICH1
EXOSC4
TOX4
SRPK3
VAT1
TCEAL4
SLC39A8
CXCL2
ICOSLG
PRPF3
PPRC1
PHF10
ASPH
HTATIP2
NA
ZNF24
IFNAR2
ARHGEF11
NA
BRD4
CCNY
SERPINF1
LOC100131067
CELF2
UBXN7
AZIN1
TMEM259
NA
NA
NA
SLC5A6
RFFL
SUPT5H
NA
SLC5A3
VCP
TIMP1
RPS6KA3
FBXO3
NA
POU2F1
GID8
PARVG
XRCC1
MCAM
ACOT8
GPNMB
BOLA1
TBRG1
SLC48A1
NA
MAPK6
STK4
EXOSC4
RALGAPA2
ORAI2
EI24
PPOX
FLNA
BTF3L4
RRP36
UBE4B
NA
NR2C2
ZNF175
ATP6V1C1
MAL
NA
ASPH
CASC3
SEC23B
RRAGD
SLC35E1
DNTTIP2
NA
TBRG4
CYB5R2
ISCU
CYP2R1
HDHD3
DCTN1
ZSCAN9
C2CD4B
KDM5D
ITGB8
CLCN7
TBC1D8B
MTMR14
SLC37A4
CXXC5
ARNTL2
UBXN4
SYVN1
INTS5
CKS2
FBXO28
PIAS4
PTEN
IFITM10
ZNF3
EAF1
NA
ZNF182
CRAMP1L
NA
ACP2
LINC00667
IDS
ATG7
ZNF235
MLLT1
WDPCP
LOC100996344
SYF2
TMEM9
IDH1-AS1
CD9
SUV420H2
DOT1L
MADD
GLTSCR2
SF3A1
RRP7A
PLA2G12A
NA
LINC00342
FAM24B
MTPAP
COPA
NA
ZER1
SYT11
CEP350
SEC23B
PRKRIR
MINK1
NA
TACC3
VPS13A
ZNF691
NA
ADNP2
H6PD
PDCL
C5orf15
ARID5B
CLPX
USP45
R3HCC1
TRPS1
RND3
MB21D2
PPP1CC
MGA
CD300LF
HIP1R
MCU
CXCL16
CCDC146
CPT2
FRMD8
DPF2
NA
KYNU
EIF5
FAM193B
JMJD6
EDC4
DCUN1D1
FAM108C1
CYB5D2
PARVB
FCHSD2
CCNB1
ZC3HAV1
VPS18
CRLS1
CD58
BAP1
H2AFZ
BAG6
LOC100996578
FLCN
NA
ATP6V0A2
ZBTB45
ZADH2
SLC25A11
CAND1
MPZL3
MBD4
ALG1
NA
RNF216
FAM65A
ALDH1B1
CHD2
SGOL2
MRC2
ANKRD54
FAM102A
C7orf60
ZNF444
PSMC1
BTRC
FMO4
ANP32E
NA
RQCD1
GADD45B
ZFY
NA
LOC283788
TFAM
HPS1
ZNF398
NA
CHM
SPDL1
ND4
NA
ARFGAP1
PHTF1
HS3ST1
XPC
ST3GAL6
LOC730139
KDM4B
VASN
NANP
WRN
NLRX1
ABCC5
MLLT10
TXLNA
CYB5R1
SNX18
NA
NA
NA
MIR3682
ZNF281
ZNF655
BLM
ATPAF2
FLNA
C1orf112
SH2D3C
NA
KLRG1
ARSK
ZNF275
ZC3H14
NA
ZFP82
NA
FABP3
NA
NA
OSTC
RNF115
NA
MED26
INHBA
BET1L
ATAD2
MICALL2
CABLES2
NA
KRT10
SPATA2
SBNO1
MNT
FBXL15
ZNF155
HNMT
FGR
USP36
UBLCP1
ZNF552
CD58
FLJ44342
PSMD11
TFE3
ASPH
KDM6A
MED13L
TRIM8
CYB5D1
MGA
E2F3
SLMAP
PBRM1
ZCCHC17
NA
ARNT
WDFY2
NA
KHNYN
ZNF443
SETDB2
CLCC1
ZNF862
HCG11
BRI3
SKP2
RRN3
FGD3
TIGD7
ZNF268
SMOX
RPS6KA3
PRDM1
FARSA
CNOT3
RHNO1
OCEL1
POR
NA
BOC
POLR1E
GNG2
GLTSCR2
SUPT20H
FAM103A1
ZNF341
KRI1
UBE2T
ASMTL
CCRN4L
NA
CYB561D1
CTDSPL
TMEM177
INO80
PDK1
NA
NA
IER3IP1
ZNF548
GNPDA1
SPIRE1
KCNN1
TRAF3IP1
PLEKHM2
SLC35E1
RPPH1
KCTD2
ADCY9
ABAT
KIAA1586
NA
TMTC1
ZNF213
NMNAT1
ASH1L
MAP4K5
NA
ABCA1
FCHO2
H6PD
ACPL2
ORC2
LCORL
PATL2
ADAM8
TPPP
MYPOP
SWI5
NA
CD44
ALDH3A2
AMMECR1
EFCAB2
TEC
SH2B1
RSBN1
HMBOX1
SRD5A1
DIEXF
ZNF627
CALU
AFG3L2
IGSF3
CREBZF
ZNF746
RBM15B
CTTNBP2NL
DCLRE1B
NA
MTHFR
SAFB
ST6GALNAC2
FOXO4
MYO9B
TMEM86A
NA
TBC1D10A
NFIA
CCDC115
KIAA1430
NECAB3
BTF3L4
NA
REV1
FBXO42
ISYNA1
RXFP1
OTUD3
BLCAP
LRP10
REV1
LOC100287590
PIGM
ABCA11P
CYP7B1
ANKRD44
YBEY
STX18
NA
ANKRD28
OGFOD1
SHKBP1
CTTNBP2NL
LHFPL2
CLNS1A
LOC100507486
RSL1D1
MTERFD2
NA
CCDC57
EAPP
NR2C2
ZNF256
NA
TNFRSF9
FBXO25
ADCK3
SWAP70
CNPY3
MEGF9
NA
ENOX2
PCSK5
ARAP1
ZNF33A
NA
ZNF142
NA
NOL3
AATK
GNG7
SOCS5
TOX2
SEMA4B
LRBA
KMO
PRPSAP2
NA
NFKBIZ
CIRBP
NFIA
INPP5B
ZNF350
RCOR3
NA
RMND5A
CREBL2
TRAPPC10
MCM2
PTPN1
DIP2A
NA
NA
CSNK2A2
TCEB3
MAPKAPK5-AS1
ELP2
LOC100996402
LINS
HDLBP
SRCAP
NA
NA
NA
EXOSC4
VEZT
C12orf52
NA
COX15
BASP1
MTFR1
COL1A1
CCDC25
RBBP4
BOD1
UFL1
PDCD6IP
ZNF542
EPHB6
ZNF677
SEMA3A
HLA-DQB2
ASB13
SCN9A
POLR3C
CAMLG
ZNF45
NA
GTF3C5
MRPL19
FOXC1
PPP2R5D
PHGDH
CEP78
ZNF805
C15orf40
NA
IDE
ORC5
NOTCH4
PIP5K1B
ZHX3
PSMD4
TP53
MAPKAPK5-AS1
NA
GINS3
NA
BTBD7
NA
NAT1
ZNF655
RB1CC1
DDX3Y
RNF185
NA
PREB
MCM4
FNIP1
SRP68
NA
FKBP14
NAPEPLD
ZBTB10
NA
TANGO2
NA
C15orf37
HCG11
SOX13
ZNF821
NA
RHBDD3
RAP2B
PRLR
C1orf74
CCDC28B
SAFB2
ING4
MED22
ENTPD1
COPG1
NA
MKNK2
ABCF1
LRRC27
CASP2
GOSR2
NISCH
PFKM
DYNC1I2
LIMS2
NUMA1
NA
C19orf54
LOC642236
TBC1D15
ECE1
MTERFD2
ST3GAL2
FCHO1
CXCR1
USP46
SPAG9
CLIP4
LOC284023
MALAT1
C6orf136
FOXO3
NA
FAM220A
ERLEC1
ODF2L
NA
NA
STEAP3
DAGLB
TMEM127
NPAT
DOLK
CPSF4
NA
GATSL3
GPR146
RBM15B
NA
NA
IL1RAP
MTPAP
LITAF
SRCAP
RC3H2
VIPAS39
PPP1R11
PPP1R15B
IKZF5
RAB11FIP3
CAND1
BCAT1
NA
PPAP2B
NA
NA
CUX1
ARF4
SLC7A5
FAM13A
TES
NRARP
NA
PARS2
DNAAF2
NA
PTGR1
HDLBP
TXNL1
TXNRD1
ORC2
CLCN4
CLEC4D
TIMM10B
CALR
SDC3
H2AFX
RAB32
ANXA7
IFNGR1
RPGR
TSEN2
CELF2
IL18RAP
ECE2
MAP2K2
IGLV1-44
IER3
SLC52A2
COA5
ANXA7
PIGO
DIEXF
LRRC41
FBRSL1
HPS4
VAPB
HLTF
SASS6
OR8G2
CCL13
NA
PREPL
CENPC1
C9orf40
ZNF223
CDC42EP2
RNASEH2C
KRBOX4
ANP32B
POLR1B
CAPG
TNPO1
RFX3
ANKLE2
KCNN4
NA
FAHD2A
ARF4
NAP1L1
IST1
FLJ43489
FEM1A
ZBTB21
KIAA0226L
WDR20
ABTB1
GIT2
LACC1
ASCC1
NA
ABCA6
C2orf68
TAF1D
GTF2A1
ESYT2
ENTPD1
NA
YPEL5
STC2
NA
NA
CLMN
LOC100289019
SLC16A5
USP21
CPM
ZNF738
TNFAIP3
ABCC5
RAP2C
HELZ
POLR3C
TP53BP1
DNAJC5B
ZRANB1
SLC38A9
POLD4
TLL2
SKIL
LOC550643
DNAJB9
TAF15
NA
CSRP1
DVL3
SOCS5
TVP23A
NA
PSIP1
ZNF682
UBR5
SNX11
CBX4
NUP62
NA
NA
SLC39A9
NA
GPATCH8
NA
MECP2
MAFF
EIF1
ATP1B3
NA
PSMD3
ZNF567
NA
RAB5B
ZNF792
SIAH1
KBTBD4
ANKRA2
TMEM39A
TSKU
NA
NA
KMO
NA
DLAT
MOAP1
ESCO1
B3GNT5
DCAF16
NA
FBXL20
IDS
NA
TUG1
NA
SPHK1
MPLKIP
ORAI2
NT5DC1
NA
FLYWCH1
MAPRE2
ANKRD16
CDC37L1
CCDC117
ASPH
OXLD1
NA
FAM198B
RBM12
FRY
LDLRAP1
FZD7
RAD1
TMEM198B
NA
LOC642361
BAG6
FZR1
LYRM7
FAM222B
ARFIP2
NA
NSMAF
LOC284454
ARID1B
UPB1
STX6
C14orf101
NA
GPCPD1
NA
NA
COG3
QTRTD1
TBL1XR1
NABP2
FAM110B
TMEM168
CAD
LRRFIP2
ND2
DISP1
ZNF335
NSMAF
H2AFZ
MDGA1
C12orf61
NA
CD3EAP
NA
NA
ASH1L
PJA1
SUDS3
ANTXR2
ZMIZ2
PSMD11
FAM57A
UIMC1
NKX3-1
GCLC
PLXND1
MYO9B
CTAGE5
CD44
EIF5
FSCN1
NA
THAP4
KLHL26
CDKN2AIPNL
CRIPT
PRKCI
PRR3
MADD
XYLT1
OSBP
TPCN2
MMP24
NISCH
MRPL49
NA
NXT2
ZADH2
NA
MTFR1L
ZNF780A
ZNF512B
TTC28
KIAA1191
IST1
NA
CEP192
SEC24C
MLL
S100A9
ST6GALNAC4
LBH
ORMDL1
NA
ADRM1
NA
NA
TBC1D8
GLRX5
NA
PCNXL3
ZNF440
KIR3DL3
SLAMF1
DBT
ANKRD10
FAM216A
CHERP
NA
SMCR7L
GPR137B
GSTM2
ESPL1
CLN8
LOC283788
NA
INIP
C1orf43
NA
RHOQ
IFITM10
CELF1
PDRG1
PDP2
HMG20B
ARRDC3
NA
FAM189A2
ZNF678
NA
RUFY3
GOLGB1
NRG2
KIAA0232
CD44
NA
OPHN1
SRSF6
NA
NA
IRGQ
ADI1
LOC285758
ATP5C1
STX6
NA
SUPT6H
FOPNL
BAHD1
PTAFR
MBD1
KLC2
CSNK1G3
SMPD2
ZBTB41
ANKRD13C
IRGQ
SMARCC2
THUMPD2
SS18L1
C17orf97
CYTH3
NA
PLEC
UBE4B
BRAF
CYHR1
TNFRSF10B
NA
FBXO32
RHOQ
CYFIP2
NA
ZZZ3
NA
BIN1
HACL1
KDM6A
NA
ZNF587B
SVIP
ZNF568
ZNF785
PKM
ARNTL2
NA
P2RX1
TMEM129
NA
SUPT6H
SPIRE1
RANBP9
NA
ZSCAN2
NPLOC4
ATXN1
TIMM8B
EIF3B
IL31RA
NA
GRK6
THAP11
SRD5A3
RASAL2
USP20
SNAPC3
NA
ATP9B
DIDO1
ASB1
VPS13A
JOSD1
LOC653581
WHSC1L1
WBP11
PLXNA1
HEIH
DUS4L
ZNF84
PITHD1
MGST1
KIAA1704
RAB7B
GADD45A
GLA
TUSC1
SLC1A3
ZBTB24
CBR4
ZNF609
KIAA1704
LOC100507303
LRP2
RSPRY1
GGTLC1
MPZL1
NA
NCOA4
THAP4
RAB33B
MAP3K11
C10orf2
UBE2R2
SENP3
PTEN
CDC42EP2
PHLDB3
SLC25A29
TPGS2
RIT1
C4orf46
EXOC3
MEI1
SPG7
DHTKD1
SLC35C2
CEP44
GGA1
PPP1R3E
CCDC126
PRDM1
G3BP1
CAPN7
ACVR2B
PLRG1
C1orf109
PRKACA
RGS1
SOCS3
SLC25A13
MBD1
TCEB3
NA
GTDC2
ATP11C
NFAM1
GCLM
TIRAP
DDX55
NA
BRWD1
CCNY
GAS5
TBC1D9
GSR
EEF1A1
NA
TRIM68
TCOF1
NA
TBC1D12
NR2C1
ZAK
ZFAND2A
IL13RA1
TTYH2
GGA1
TRIM33
ALMS1
TERF2
NA
ZNF598
ARL3
DPH5
NA
ESYT2
GALNT1
CTRL
CAMKMT
PDGFB
BRF2
PEAK1
TMEM70
BAIAP2-AS1
NA
NID1
LAMC1
TSC22D1
NA
NA
KIAA0513
NA
ARL4D
NA
ZNF226
ALS2
KAT6B
ATP2B1
ARNTL2
CEBPB
PTAFR
DENND4A
ZNF77
BAIAP2-AS1
CEP152
SPIRE1
S100A10
DEF8
ZNF764
TAF5
NA
EI24
PPP1CB
ANKRD13A
CALU
ZNF416
NCS1
KLHL22
EEF2K
NA
NA
NA
NA
RMND5B
SMURF2
SRSF8
NA
TRIM73
LOC284926
NA
ZNF225
SPRYD3
NA
LOC152217
ENTHD2
CACNA1D
TMEM63B
H2AFV
TRIM47
ING5
PPAT
SCIN
MRFAP1L1
CLCN3
MPHOSPH8
RHNO1
NA
GLB1L
IL13RA1
POLR2D
ABCA1
NA
RIT1
DPP9
MIS18BP1
GADD45B
PIK3R5
HDAC8
SLC43A2
SLCO3A1
LOC100506365
NA
NA
RQCD1
BAG2
NA
VPS26B
KLHDC1
MUC1
DYRK2
CHD1L
GGA1
CEBPA
MPZL1
E2F6
TDP2
TBC1D12
RUFY3
ITGB5
NA
THAP7
NFKBIB
RC3H2
TRAPPC2L
DGKA
RHOQ
NA
NPL
MLL3
SKIL
PDK3
ZMYND15
ENG
TMCC1
NA
SGPL1
NA
NFKBIE
STK4
NPHP3
TGFBR1
RBM4B
CLEC2D
FOSL2
APBA3
CUX1
FZD3
LMCD1
ZSWIM8
IL32
NAP1L1
GADD45B
ZCCHC17
BAIAP2
ATG4D
ZNF268
TAGLN2
ARL11
UBXN6
NAP1L1
NA
NA
ZSCAN22
FBXL8
ZAK
NA
LOC100505564
GSTM4
HTATIP2
IFNAR1
YDJC
UBXN1
RGS1
C16orf52
SYS1
NOL3
PKD1
RELA
TMC8
HMGB3
NA
INSIG1
RASL10A
RBM26
PTEN
DCAF17
RALA
ZNF266
PLAUR
VASH1
NA
SCD
ZBTB21
PNPLA4
NA
PANK1
MTHFD2L
NA
NOTCH1
ALKBH2
MRPL35
VASH1
SMURF2
LOC388796
PION
B3GNTL1
CELF2
WBP1L
PTEN
NA
PPP1R10
ARL5A
STXBP5
GIGYF2
HN1L
NA
TSPYL1
REPIN1
ZNF542
EPS15L1
RELA
JMJD4
SLC48A1
STRN
NAV1
BANK1
DICER1
LRRFIP2
FBXL19
CLU
REV3L
NA
RMI1
RAB7B
NA
CANT1
PRDM15
VAC14
GIGYF2
BRWD1
TBL1XR1
ACTR3B
ATP2A3
MBD4
ADHFE1
EIF5
KCNE1L
UBE2H
CNST
SEC22A
TFDP2
CROCCP2
CFLAR
KANK2
PRUNE
MGST1
TMEM185A
TRAF3
B3GALT6
NA
PIK3C3
IGF1R
PHF20
KIAA0430
EPRS
NA
ZNF776
PRRC2B
AGFG2
NA
FAM200B
CLCN7
ZKSCAN1
NA
AKAP17A
NA
RAP2B
VPS39
KRT78
GYS1
INSIG1
KIAA0247
CYP3A4
SDHAF1
YBEY
MOCOS
NA
SETD5-AS1
SRC
SF3A2
NA
BRD4
TXLNB
TNFSF8
PLCL1
PREPL
ZZZ3
ZDHHC9
CDK6
FBXO9
C1orf21
ENTHD1
CEP76
RBM26-AS1
TMEM120A
NAA25
PPIG
NA
OSBPL2
CD44
RNF115
DTWD1
HES6
GMNN
NSFL1C
NA
DDB1
LMAN2L
NA
WDTC1
SLC19A1
CLN8
ZNF767
NA
RSBN1
PDP1
CCDC15
ICAM1
NA
FLJ43489
HIAT1
NA
SPSB3
BAG4
KIF3B
RAP2C
NA
NA
KBTBD3
SRSF11
CEACAM1
INF2
GPX3
NA
COX19
CLK4
MAN1C1
NA
LOC642852
CD44
TSNARE1
SESN3
MBD4
METTL21A
MARVELD2
NA
CLCN5
CASZ1
C9orf40
P2RY8
GATAD2B
USP31
TYW5
BCAR3
RSL1D1
VEGFC
TOE1
WNT10B
USP46-AS1
PLEKHM3
BRWD1
CTSK
SLC43A3
NAP1L1
FOXO3
ZNF589
NAP1L1
PLA2G12A
DNMBP
NA
EAF2
DDIT4
ABCB6
TBC1D2
ZNF70
SORL1
NA
PI4K2A
NA
TAB2
GPRIN3
NA
JRK
SETD5
PEX11A
LIN7B
MAFG
NFIC
FLJ27352
MDFIC
NA
NA
BRAT1
NA
ZBTB2
B4GALT1
NAP1L1
MBD1
TEX10
SGCB
PTPRO
NFIC
TMEM97
CEP76
MGAT4B
NA
MGST1
CDC14A
ZNF585B
NA
YPEL5
NA
TAF9B
TPCN2
CEP19
LOC642852
NA
HIST2H2AA3
TRIM8
FOXO3
ASB16-AS1
FLJ13224
RAB3D
TLK1
APMAP
GALNT1
CDK6
IL27RA
NA
DIRC3
NAF1
GLTP
KIAA0232
TFE3
KLF9
PHF1
TNRC6C
NA
CDKN2AIP
NMNAT1
DNAJB9
PPP1R18
TRPS1
SIK2
NMRK1
HNRNPUL1
SREK1
NOA1
REL
ASCC1
DNAJB6
SLC25A12
MUM1
NA
CHDH
NA
TUG1
GPATCH11
HDAC5
PRUNE
TMEM57
NA
LIN37
FLJ33630
MBOAT2
FGFR1
FHL2
MXD1
LOC731424
MTMR3
IKZF1
SVIL
LOC100506365
TPGS2
HNRNPU-AS1
SLAMF1
TIMM8A
CANT1
PREPL
PSMD1
RBBP4
IFNAR1
DDX24
L2HGDH
SZT2
USP38
FAN1
PAN3-AS1
ZBTB18
RHEBL1
DAXX
NA
TTC32
ZNF318
PNISR
ZFYVE16
CCDC14
FABP3
CBFA2T3
ABHD2
FMO5
LOC100505687
ATG13
ZNF586
NA
C6orf141
CD44
RNF145
LMNA
DDX28
LOC642852
PION
SLC10A7
PHTF1
CASP2
SETD5-AS1
CWF19L1
CXXC5
MED15
RIT1
TMEM106C
CPSF7
BTBD7
SLC19A1
SFR1
B4GALT6
OAZ2
TSHZ1
GPCPD1
ZCCHC14
MTHFD2L
SPECC1
SESN2
NA
KIF3B
NA
LOC254128
GIGYF2
RDH13
C1orf85
ATPIF1
IFT80
CTDSP2
SLC11A2
SLC43A3
DUSP4
IVNS1ABP
EPB41L4A-AS1
WDTC1
NACAD
NA
ELOVL5
GATM
TRMT2A
NA
ACACB
POU2F1
NA
NA
TMEM18
TNIP2
ZBTB26
CTDSP2
NA
GBE1
METTL8
ARRB1
ABCA5
IVNS1ABP
RHOF
JAK1
LOC100288432
LPCAT1
RNF44
CYHR1
NA
SLC25A37
FZR1
SPPL3
PARVB
NA
AKR1B1
NA
CDK5RAP2
LOC400027
ZNF546
ZADH2
UBXN7
IL27RA
SIAH1
MCM7
C11orf71
ALDH3A2
ZNF649
NA
TPCN2
SMPDL3A
ZBED3-AS1
PHF13
FAM110A
PIP5K1C
MGST1
CLK4
ZNF652
ZFX
ZNF529
LONRF1
FAM179B
MLL
ZNF331
CEP78
S100A8
CSF2RA
BBIP1
EIF1
CTDSPL
UBLCP1
RAP1A
ZMIZ2
NA
NA
NA
MPRIP
AMMECR1
CHD6
BRWD1
ZFYVE1
CDCA4
PTGER3
NA
VAPA
ACOX3
CYBRD1
CIAPIN1
TDP1
SUPT6H
GAK
NA
NA
HERC3
GCLC
NA
EXOSC5
C12orf52
SLC9A3R1
NA
NA
NA
NUP188
RNF24
IFFO2
IL36RN
MAP3K8
ZXDC
POLR3E
NA
NA
MMD
NA
NA
C14orf28
TMEM116
PEX6
EPB41
SH3BP5
SOS2
NA
ZNF827
SF3A1
NA
RNF24
SNHG8
FLJ43663
EEF2K
PSIP1
LIMCH1
ANGEL1
UBE3D
LOC284242
ZMAT3
NA
ZNF615
NA
GORAB
ZNF226
NA
LOC283508
LOC399491
ZNF44
ACPP
SLC39A6
MAN2A2
HNRNPL
SNORD104
NAP1L1
CEP120
SMCR7L
PIAS3
BRF2
FBXW5
TFPI
KLHL22
ELOVL3
ADAMTS2
DCUN1D4
CBLN3
PTGER4
NA
ERLEC1
APBA3
MTF1
NA
NA
PAXIP1
HSPA13
MCTP1
C5orf30
SLC38A10
NA
ADCY7
ERLIN1
TJAP1
FOSL2
SEPSECS
ZNF14
MBD6
SSBP3
NA
RPS6KA2
ARRB1
NA
ASXL1
NA
BTG3
ZNF354A
SP8
AGAP3
EIF2AK3
PVR
CXXC1
ANKRD50
NA
PRKCI
MIS18A
ZNF230
DNAJB9
PIK3R5
CASP2
LRRC8B
RPRD2
TPRG1L
SMAD6
EPG5
BCR
PTTG1
HIST1H3H
NA
NFKBIB
CCL22
DAPK1
TIFAB
CLINT1
NA
NA
NFKBIA
ICOSLG
ELP2
NA
ARHGEF2
GGA1
HN1L
PML
TTC28-AS1
LFNG
ZC3HAV1
C11orf30
CTTN
CASZ1
FBXL18
LAD1
FAM13A
MMP19
ZNF814
DND1
TSPYL1
TNIP2
TTN
NA
SRXN1
LOC642852
RPL37A
ANGEL1
IVNS1ABP
ZNF302
TMEM168
WDR91
SMARCE1
FAM101B
UCHL1
WDR6
WDR91
PLAGL2
JAG1
DPH5
NA
HSPA13
GTF2H3
RQCD1
CD8B
ARFGAP2
RUFY3
NA
DCAF4
KLF12
NA
CDH2
ZMYND19
WDR1
ZNF584
RALA
PALD1
VPS37C
MCC
ZNF747
KLF7
BCLAF1
NA
ZNF589
ATG13
RASAL1
CD24
COX4I1
NA
SNAPC4
EYA3
NA
HIST1H2BD
CDC34
ZMIZ1
ZNF581
RNF144B
ECE1
NPIP
TNFAIP1
SEPSECS
CCNY
PLXNA2
TPD52
GATAD2B
TTBK2
ZFHX3
DCBLD2
MMP25
SRSF8
GCLM
RILPL1
SLC40A1
ZNF818P
GATM
NA
ASMTL
AKT3
MAP4K4
RIT1
TRAF3
TDRKH
PI4K2A
RCOR3
PLXNA1
IL1R1
NA
PPP1R9B
LOC645638
RNF144B
MAP2K3
NOL3
CD83
NFIA
CNNM4
MAP3K4
FOS
QSOX1
ZDHHC18
NA
ZNF827
SCG3
LRRC8A
RHOBTB3
CD55
ZNF383
PLK1S1
ADAM28
SLC25A12
CXorf24
UBXN6
C12orf49
ZNF709
DNAJC5B
N4BP2L1
LOC100507376
CDK6
ZNF140
ZNF142
CWF19L1
RCOR3
RDX
PCM1
HMGA1
NA
PLCB4
LIFR
SNX21
SLC25A11
MECP2
NA
KIF11
IL4R
ZC3H18
LSM11
ANTXR2
RGS12
SCIN
PRPSAP1
ACOX1
RCN2
MAP7
ATG13
CRY1
NA
NA
IQCK
NA
SCARB1
ZDHHC21
NAA40
MAST3
SLC25A38
METTL8
SRSF8
FOXRED2
HDGF
FBXO21
NA
NA
NA
CHDH
ARFGAP1
TMEM158
NA
FGD5
NA
MAP3K8
PPAP2A
PTGS2
PDE7A
FAM65A
CBX5
HIST1H2BK
NXT2
CDR2
HENMT1
CDR2L
CNOT3
SLC24A6
IL27
FAM50B
RMDN3
BTG2
KLHL36
USP30
PTCD3
ZBTB24
ENHO
APP
NA
FAM217B
RAB11B-AS1
NA
NA
MID1IP1
LXN
FBXL20
NA
TMEM214
ZNF432
PNRC1
CDCA7L
DCAF17
USP36
LRBA
LOC286272
CREBRF
OSGIN2
LOC100505659
ZSCAN30
PRMT10
LOC100996537
MANBA
MCTP1
PTAFR
TEX30
SRPR
MLL
ZNF43
HN1L
GRASP
MGEA5
GJA4
ANTXR2
GPHN
PPAPDC1B
ERCC6
BTG3
EIF4B
MIB2
PNISR
ARRDC2
EHF
GPR132
BAI1
ZBTB17
MPHOSPH6
NA
CSF2RA
GAS7
TIGD6
EGR1
NA
SLC19A2
BRD8
NRP2
ARMCX5
WBP2
C9orf123
SIRPA
PDE7A
FDX1
NA
MST4
MAP3K4
POU2F2
MMP10
HLA-DPB2
ABI3
EZH1
ZMIZ2
KLHDC2
SEC22B
ZNF282
ZBTB46
SGPL1
ZMIZ2
HMGN2P46
C1orf122
MED12
SOWAHC
PLEKHG3
DCUN1D2
C11orf30
ALG2
HNRNPA1
ADTRP
TTC33
ZFYVE1
UBXN4
MEGF9
TNFAIP3
NMNAT1
VIM
NA
GTF2IRD1
NA
NA
HRASLS2
VPS37C
CDC42EP4
SLC20A1
KIAA1462
KBTBD11
NA
SLC2A13
SYNPO
ALS2
LOC100289098
RABL5
CDK16
RSPRY1
SIGLEC9
PPP1R12A
ARRB1
ZNF331
TP53INP1
NPHP3
EPC1
INHBA
HKR1
EID2B
NA
IFNGR2
TNIP2
IGF1R
PHLDB1
POLR3B
WNT5B
NFAM1
DGKH
GEMIN4
MINPP1
LMLN
CGNL1
NA
INSL4
OXLD1
DPP4
MAF1
ZNF93
CCDC127
GID4
AHR
BIVM
NA
TIGD2
TMEM251
BSDC1
USP53
NET1
NA
SESN3
NA
LOC202781
PNISR
KCTD15
AURKA
FST
NA
DTWD1
SFR1
NA
ZNF544
MYLK3
IL18BP
NA
BANP
FBXO10
HIST1H2BH
MAPKAPK5-AS1
LOC100288432
NA
NA
INHBA
CYP2S1
PM20D2
PLK1S1
NA
SPIN4
NA
CHD6
VLDLR
CDK6
TRPA1
FSD1L
NUP153
DAPK1-IT1
SNHG16
ATP6V0A2
DOCK9
MED12
FAM162A
FEN1
PHF10
NA
PHF1
NA
KLHDC8B
PINK1
DND1
KBTBD6
ZNF780A
RPP25L
TES
MREG
SEMA3C
DUSP1
STEAP4
ENGASE
ARL4A
MTFR1
ZXDA
NA
COG8
NET1
NA
NA
THEM4
HIP1
ZNF227
ALDH2
CSF2RA
CACNA1A
RNF168
USP53
NA
SOX4
CCNG2
DMXL2
TTC9C
ZDHHC13
NT5DC2
NA
NA
LOC100292680
SGSH
NA
NA
NA
ENOSF1
NA
SLC25A29
SEPSECS
NA
PRRC2C
PHLPP2
NA
NA
ZFP36L2
SIRPA
ZBED3
CLPTM1
MAP2K3
ZNF148
ATL2
TNFAIP6
NA
HINT1
HDGF
NA
NA
BIRC3
RELL1
FAM219A
SMURF2
CDC42EP4
SEC22B
STEAP3
BPTF
ZNF222
TXLNG
TTYH2
AGK
C20orf111
MERTK
NA
NA
NR3C1
NA
GLTP
KIAA0226L
HEATR6
ZNF622
RAB40C
ANKRD46
NA
BID
NA
FDX1
NA
CDK16
SRGAP1
TMEM216
GCLM
CUL4A
UPF3B
NA
SIPA1L3
PNKD
RWDD2B
RFTN1
ZNF397
NRP2
ACACB
TLR8
USP47
NTHL1
AURKA
FAM101B
UGCG
HIC2
SYNPO2
PKP4
POLG2
NA
PGM3
NA
AQP9
CYFIP2
NA
TBC1D10B
MAD2L1
ETV3
FEZ1
TRAF5
GTF2A2
GOLPH3L
NA
MEN1
USP21
GPR108
FRMD6
SLCO3A1
LOC100996667
DLEU2
MAP1A
RIMS3
NR2F6
PLD1
LIN7B
ACVR2A
SETD6
NA
LIN7A
GJA4
TULP4
EXOC3
LOC440993
BCL2L14
NA
ZBTB5
UBE4B
MTFP1
ZNF329
NA
NA
LOC100505474
GRINA
PGBD2
FAM60A
FAM49A
NA
ZBTB48
CAV2
XBP1
NA
SLC16A1
B3GNT1
TMEM115
IL1RAP
YPEL4
SESN2
CSF2RA
KMO
DSTYK
TRIM28
SPAG16
ZNF697
NETO2
MAP4K4
LOC285074
ZNF747
TUBA4A
ULK2
MOCOS
NQO1
GLS
DCP1B
PTGS1
ABCC4
SMG9
MAP7
DYRK2
PRAME
CTNNB1
NA
GRK6
PPARA
ELL2
MED12
PRCC
AEBP2
UST
STRN
DTX4
HPS4
BANP
DBF4
IL2RG
NA
ZNF211
NACA
LGALSL
KDM6B
FLT4
TDRKH
ELFN1
FTH1
EPM2AIP1
L1CAM
CACNA1D
SLC16A1
GLT25D2
HACE1
PPAT
NA
RWDD2A
TBC1D2B
LOC100505687
HEATR5A
LOC100505501
GLS
FAM214A
PIK3C3
IGIP
MREG
CEP97
NA
MYO10
EPM2AIP1
SNRPA1
PPARA
CUL4A
FZD1
RMND5A
PSTPIP2
NA
CDK5RAP2
MTF1
CD72
MFSD2A
LOC100128822
PABPC4
GNPTAB
CASP2
MAGEH1
PHLPP1
PMAIP1
MYRF
ELMSAN1
ZBTB46
TMCC1
SCARNA17
CLN8
FAM173B
LIPT1
RNF24
PTGR1
TNFAIP6
ADAMTS14
EHMT2
PSD3
FST
SOCS3
MAP7
NAV1
GNA12
LINC00094
SRPK2
NA
PRKCH
KDM6B
NA
NADKD1
KBTBD6
NRP2
NA
NA
CFLAR
MYO1G
MITF
NA
PPP2R3A
NLN
SPICE1
NA
ZNF302
TOX
BCL7A
TMED4
USP12
PTX3
ACOX3
NRDE2
CBX5
TRPS1
MIS18A
HGS
TDP1
TTC39A
CD58
CFLAR
NLN
RUFY3
STK4
B4GALT5
ASB1
RASSF2
KIAA1919
ZNF746
NA
GPCPD1
LIG1
TMEM38B
TBC1D13
BAG4
SOLH
CBY1
FXYD2
NA
TLK1
NA
NA
BID
NETO2
INSR
PSD3
WDR59
NEDD9
METTL21B
GPR132
GRK6
NA
ZBTB24
NQO1
FDX1
FZD3
SRC
C2CD2
NA
MSI2
SLC27A1
COBL
ORAI3
NOTCH2NL
EHD1
NA
MLL4
NRP2
MAFF
FDXR
SEC22B
NBPF1
MEI1
TBL1XR1
INSR
FAM195A
CCNG2
SSH1
C16orf54
MPHOSPH9
C16orf46
B4GALT1
UBIAD1
NA
MUM1
ANKRD39
NA
BCL2
KDM6B
IL7R
FOSL2
TMEM45A
ZNF547
C12orf60
NA
PELI3
DUSP4
SLC46A2
IKZF4
SYT1
RNF103
RAB23
FIGNL1
IRS2
NA
SLC16A1
ZNF571
NA
DAPK1
FBXO21
ANTXR2
FAM49A
FIGLA
GAS7
NA
NADKD1
SQSTM1
NA
ZBED3
MTHFSD
ZNF550
LEPREL1
C11orf96
SPA17
NA
BIRC3
HAUS5
KLHL42
ADAM1A
CD74
OSBPL9
HSPBAP1
SAR1A
BCL2A1
MGC16275
USP21
SMYD3
ZNF804A
SQSTM1
NA
AKR1C1
SUV39H2
HS3ST3B1
DNAAF1
DOPEY1
TTC8
CDAN1
SEC24A
MTERFD3
C1R
SSBP3
NA
ZNF227
AGK
TRIM24
IQCG
EIF3F
SEMA4A
INSR
PTGIR
NFKB2
TPD52
SLC25A40
DHTKD1
ESPL1
JAG1
MTERFD3
CD59
PLD1
CCNG2
NFKB1
KLHL21
A1BG-AS1
UBE2I
ST6GALNAC4
EIF4B
NA
CLMN
HSF2
HYOU1
IFNAR1
PLA2G7
NA
CACNA1I
SGSH
NA
STMN1
ZNF503
APH1B
FAM195A
C20orf111
LOC100132046
ABCC5
FITM2
RSPRY1
ARHGEF10L
SATB2
TPD52
INSR
PLEKHA1
MAGI2-AS3
ISOC1
PLCL1
BIVM
LYRM7
ATG2A
IDS
NA
EZH1
MICU1
LRRC41
TRIM24
FLYWCH1
ELK3
ULK2
USP30
DOPEY1
NA
SLC39A8
EFCAB7
RAB18
TMEM38B
AIFM2
PNMA2
BMF
GLIS2
MBLAC2
NA
HSDL1
FBXL20
PMAIP1
ZSCAN18
ERCC6
NA
MPHOSPH9
TNIK
UXS1
FAM49A
NA
SEMA4A
UNKL
SRSF8
TMEM107
ERGIC2
RPRD2
C12orf66
C14orf28
RSAD1
TOM1
NA
NA
PDE7A
PIR
LOC100506844
BSDC1
PELI2
CMTM8
NA
NA
PPAP2A
C11orf30
SLC6A8
LDOC1L
CXCR4
SEPSECS
GAS7
BANP
PHF16
NA
FUT10
DAGLA
SLC25A37
PIK3R5
NA
GNA12
TBC1D13
ZNF436
NA
NA
HDGFRP3
SSH2
SLC45A4
TREM1
RHOBTB3
NA
ETS2
LOC338758
HIST1H2BC
CSTA
ELP2
GABARAPL1
JAG1
NA
URGCP
NA
RBM38
IL7R
WTAP
MGC12916
NA
PGBD3
GNA12
NA
FRMD6
SESN3
LOC100132891
NA
MDH1
THAP2
CREBZF
TRAF2
UAP1L1
PGM3
LRRK2
ACVR2A
CRTAM
SH3PXD2B
NA
ZKSCAN1
NA
FZD1
ARHGAP22
LRP5L
KDM5B
STARD10
ZNF850
LHX2
INSR
NAPEPLD
PRKAG2-AS1
UXS1
C7orf41
CLINT1
AKT3
NA
C2orf68
AGAP3
METTL1
SERPINE1
AIFM2
SAR1A
MTF1
CCNE1
GTF3C4
TMEM97
PRKAR2B
COBL
TJP2
LRRC8A
WBP5
NQO1
ST6GALNAC4
RGS20
MCM7
PLEKHG6
TNC
NA
THBS1
CD44
NA
H1F0
KCNK5
PODXL
RGS2
NRP2
GABARAPL1
B4GALT5
IRAK3
WTAP
PLAGL2
OSGIN2
CXCR4
ACADSB
TNFSF9
GSTM4
NA
NA
PKI55
TNFSF8
AMPD2
C1RL
PLK3
NA
LRPAP1
ACOX1
DPY19L3
PPP1R15A
NA
AHCYL2
RNF144B
ACOX1
NA
LINC00520
TJP2
DEPDC1B
NA
CXCR4
JMY
DICER1
XRCC6BP1
NA
MAP4K4
EPN2
APBA1
APLF
DSTYK
MARCH9
KLHL24
TFDP2
NA
ILF3-AS1
OSGIN1
LZTFL1
NA
LOC440896
ELOVL7
NA
PPP1R15A
CD44
NA
NCK2
AHRR
DPP4
CD24
PGAP2
CCNB2
ABHD4
PLD1
KIAA1462
NOTCH2NL
GRHL1
FLJ44896
AGPAT4
ITGA5
ZNF616
PTGR1
NA
WTAP
MPC2
SLC7A11
TMEM135
ZFP36L2
EHF
WTAP
SLC35E3
ENTHD1
SOX4
SRPK2
MAPRE2
SCAI
NA
YPEL3
KLHL24
SLC35E4
NA
LOC440288
ZNF277
ALAS1
MPHOSPH9
ZFP1
TLR8
PPARA
CEP19
UBN2
KLHDC3
DOPEY1
ZNF704
NA
SLC22A5
RHEBL1
KIF22
C17orf103
SLC24A4
HMGB2
LRRN3
AFF4
SH3BP4
CDKN2A
TP53INP2
RGS13
NA
OTUD1
ROBO1
NA
TPRA1
FAM107B
SRPK2
NUSAP1
FOXO1
NFYA
CD200
SLC25A37
TSHZ1
LOC100506776
CRISPLD2
NA
NA
SPRED2
HES1
SLC7A11
ANKRD33B
LOC730101
NA
EZH2
TYSND1
KDM5B
NA
ANKRD50
WNT5A
STARD10
MGLL
GYPC
NRP2
H2AFY2
FOXO1
EHF
SLC7A11
LIN7A
MITF
GPR27
LPXN
PLD1
RALGPS2
NA
TNFAIP2
NIPAL4
NA
CLEC2D
TMEM38B
FJX1
RDH13
FA2H
ABCC4
CSRP2
NA
ULK1
NA
BCL11A
NADKD1
NAV3
NA
SLC39A8
LOC100287896
TOMM34
NA
NUMA1
MEP1B
CXXC5
RARRES1
DICER1
PLA2G4C
MAP4K4
TSPAN13
UBN2
ITGAV
BCL11A
FXYD6
PPBP
CDKN3
CST7
MGC16275
KLF7
AFAP1
PIK3IP1
SLC39A8
PLD1
NA
NA
RFX2
FZD4
FAM213B
RHOF
LSS
NA
POGLUT1
NA
CCDC34
PMEPA1
TMPRSS13
OLR1
FMNL3
POGLUT1
KLF9
BHLHE22
NA
SOGA2
SHE
MAGEF1
CR1L
TNFRSF18
FBXO16
C1orf132
SRPK2
FZD3
MAP1LC3C
ZNF529
NRP2
DNAJC6
ZHX2
LDLRAD3
PLA2G12A
FAM43A
NA
BRWD1
DLGAP1-AS1
BMP2
ALOX15B
ORAI1
PDE4B
NA
CHST7
CYB5A
NA
CCDC41
HDAC9
OTUD1
RILPL2
KLHL24
BTG1
CBX7
SAR1A
AGO1
NA
NA
BTG1
NA
CTCF
FAM107B
KDM5B
AVPI1
PPIF
RARRES1
F2RL2
KIAA1462
TUBAL3
NA
TMEM194A
NA
NA
PRLR
PRKAG2-AS1
SQSTM1
MDM1
EHD1
SCN3A
OSBPL10
EXT1
NA
PMEPA1
FNDC3A
KLF7
FCAR
LAMB3
HCP5
FSCN1
DICER1
TMEM194A
ZBTB8A
NA
VWA5A
NA
LZTFL1
NA
PGAP2
FAM65B
NA
FRAT2
EHD1
NA
GRAMD1A
ERN1
NA
IFNA6
EHD1
NBL1
PDE4DIP
TMCC2
ADA
KYNU
AHCYL2
MMP9
ASAP1
AKR1C2
THBS1
DEDD2
TNIP3
CYB5A
FST
MGLL
NA
NA
PFKFB2
NA
GCHFR
TRAF3IP3
NA
UGCG
CUL4A
LOC731424
NA
CXCL1
NA
SLC24A4
ARHGAP24
WNT5A
PDE4DIP
ACO1
PHACTR1
CDKN3
ZNF704
NR1H3
PRLR
NA
LOC374443
NA
MYO1G
RBBP9
HARS
NTN1
LAMP3
ATG9A
NA
ZBTB10
ARID5B
ZCCHC14
KDM6B
KLHL42
TMEM171
MLL3
GGH
FBRS
LOC374443
GRB10
KLHL42
PTGER3
IRAK2
TMEM139
NANOS1
GEM
NMB
CYB5A
NA
TNIP1
NA
NA
IRAK3
C4orf27
TRAF3IP3
MSC
NA
PLA2G12A
TLR5
ADAM19
NA
ZC3H12A
MYO10
NA
PKIG
TRAF1
SLC2A6
MTHFD2L
FMNL3
KDM6B
MAMLD1
TTLL4
DEPTOR
HIST1H1C
SLC16A6
WDR60
ADORA2B
STAT4
ACOT4
CXCL12
RXFP1
TAF4B
PCID2
CLCF1
NA
NA
TMEM138
ST7-AS1
WNT5A
CLN8
C14orf182
SYNGR3
PRLR
NA
CDK14
LRRC4
PDE4DIP
UNC5C
LUM
LINC00622
MPC2
UPB1
NA
LIFR
ZNF844
SERPINA1
FMNL3
EXTL2
PELI1
DUSP10
GPR35
BMP2
ZBTB10
PPIF
NA
CDKN2B
TFPI
GUCY1A3
NA
TNFAIP8L1
CYP1B1
GAS7
NA
CCR7
BCL11A
AKR1C1
ZBTB10
LAD1
NA
MET
SIX1
MXD1
CD2
LOC285957
PHLDA3
LOC401074
ZNRF1
PTGS2
ABCG1
CYBASC3
EHD1
SERPINA1
CAMK1G
PCID2
CYP3A4
H1FX
NA
NA
SDC4
PLEKHM3
SNHG15
GADD45G
HS6ST1
MSANTD3
NA
SLC6A12
FOXF1
NA
PLA1A
NA
ABCC4
NA
NMT2
TMOD1
BCL11A
L3MBTL4
NRP2
NA
MSANTD3
GUCY1B3
TNFSF8
RHOF
ITGB8
RHOF
RNA45S5
CALCRL
TRIM16
IL2RA
DUSP2
CRIM1
C1S
BAMBI
LOR
LOC644090
RANBP3L
GRB10
PELI1
GPR157
IL12B
LOC644090
NA
OSR2
GLCCI1
PRLR
EDN1
OCIAD2
DNAAF1
CALCRL
IL8
IL1A
CALCRL
TFPI2
MGC39372
SERPINE1
PELI1
NFE2
SLC16A6
NMT2
DNAJB5
CCL5
MSX1
FILIP1L
RUNX2
NA
ZNRF1
FILIP1L
HLA-DOB
MARCKSL1
CLEC5A
TRAF1
SYNPO2
CYP1B1
TRIM69
KLF4
LIFR
NA
C14orf182
PERP
TNFRSF4
TNFRSF9
IL8
CHST2
EDN1
GRB10
CYP27A1
KLF9
G0S2
ZNRF1
NA
ARHGAP20
CYP1B1
S100A12
MUC1
SLC2A13
NA
LOC100506098
CHEK2
ZFPM2
SESN3
KANK1
CCL20
LHFP
TCHH
LIFR
PLEKHA4
SYCP1
DUSP10
RHCG
ADA
ABCG1
EBI3
IL1B
NA
CYP27B1
CRIM1
CD24
LOC728431
UNC5C
GSTM3
ZBTB32
CGNL1
COL1A2
TFPI
IRG1
EFNA4
IL1B
CXCL2
CRIM1
COL1A2
CNKSR3
AK8
CRLF2
NA
CCL5
LAMP5
GJB2
PLXNC1
LAMA3
NCR3LG1
GUCY1A3
LOC100288911
GLCCI1
RNA45S5
PRSS23
SERPINB7
KLF4
NAV2
NID1
ASAP2
AMPD3
RASGRP1
CCL5
CD24
FAM134B
NA
CHRDL1
TRAF3IP2
SYCP1
TNFSF15
SYNC
FZD4
GUCY1B3
C1orf21
CLEC4E
CXCL5
SERPINB2
LRRC32
TFPI
AKR1C2
REV3L
CXCL12
IDO2
TMOD1
NA
NEDD9
CXCL13
CXCL3
TNFRSF9
GP1BA
TFPI2
ITGB8
MN1
GUCY1A3
IRS2
CLEC2D
TNFRSF18
C20orf112
NEURL3
SESN3
IL18
LOC100996457
IL2RA
TNFSF15
SYNPO2
TLL2
THBS1
ANKRD28
DFNA5
GPR68
CLEC2D
CDKN2C
IL12A
SLCO5A1
HS3ST3B1
COL1A1
NA
NA
SYNPO2
RGAG1
CD24
NA
LINC00158
CD24
ADORA2A
BHLHE41
SYNPO2
ADAMDEC1
FAM134B
IFNE
PRSS23
IFNL2
NA
AKR1C3
SPINK1
TNFSF4
SGPP2
IFNA5
IFNA17
PLS3
IGFBP6
IFNA7
IFNW1
THBS1
IFNA2
IFNA4
IFNA21
IFNA10
IFNA8
IFNA16
IFNA14
DEPDC7
IFNL1
NA
IFNB1
IFNA1
