# Supplementary material for: Combinatorial Cytokine Code Generates Anti-Viral State in Dendritic Cells
Source: Front Immunol. 2014 Feb 26;5:73. doi: 10.3389/fimmu.2014.00073 (PMC3935347; doi:10.3389/fimmu.2014.00073)
Supplement: Supplementary file 3 [file 71252_Sealfon_DataSheet3.ZIP › PC1list.txt]

CXCL11
ISG20
CXCL11
ISG20
IDO1
IFI27
IFITM1
IFIT2
OASL
CXCL9
RSAD2
DEFB1
RSAD2
NA
TNFSF10
OASL
IFNA1
PDGFRL
IFNB1
NEXN
HESX1
NA
NEXN
SCIN
IFI44L
TNFSF10
GBP4
GMPR
SERPING1
HES4
IFNL1
IL15RA
CCL5
ANKRD22
TNFSF10
USP18
FRMD3
IFNA14
IFIT3
IFNA16
CXCL10
IFNA8
IFNA10
NUPR1
IRG1
AIM2
CCL5
STAP1
FRMD3
CLEC4E
MX1
PLS3
GUCY1A3
IFNA21
CCNA1
PDE4B
IFNW1
IFNA4
CSRP2
GBP5
HERC5
SCIN
TNFAIP6
EREG
CCL5
IFNA2
GBP4
DNAAF1
PMAIP1
IFITM3
BRIP1
IFIT1
DDX58
IFNA7
CD38
OAS3
FXYD6
IFIT2
CACNA1A
NA
PMAIP1
NEURL3
ETV7
HERC6
IGFBP6
GCH1
GBP5
NA
GUCY1A3
BCL2L14
AXL
SP140
IFNA17
DDX58
STAP1
USP30-AS1
ABTB2
IGF2BP3
MX2
ENDOD1
CXCL12
PTGS2
C5orf56
NA
TNFAIP6
SLAMF7
TLR7
ADAMDEC1
SAMD4A
TLR3
TNFSF18
BCL2A1
GBP1
IFI44
ISG15
NA
BATF2
IFNA5
PPM1K
ANKRD22
AMOTL2
SLAMF7
PDE4B
ELOVL7
APOBEC3A
CMPK2
CLEC4D
OAS2
FFAR2
DHX58
IFIH1
OAS2
MCOLN2
NA
TRIL
NA
NLRC5
GRIN3A
GUCY1B3
NDC80
HS3ST3B1
IFIT3
GALNT3
SAMD9L
FRMD3
IFNE
TNFSF4
LOC731424
DSP
CRLF2
SLAMF7
HSH2D
NA
IFITM2
TRIM31
GBP1P1
FAM26F
CKAP4
NA
GBP1
NA
IFI6
SGPP2
CCL20
CLEC4D
DDX58
MYO10
DNAJC6
APOL3
ETV7
SYNPO2
LOC100996457
BRIP1
RHEBL1
NA
NA
LAG3
LGALS3BP
IFNL2
RHEBL1
SAMD9
DFNA5
APOL6
FAM134B
C1S
SPINK1
CD69
ADORA2A
BHLHE41
NA
CFB
MCOLN2
C9orf91
GRB10
ZNF618
SLC38A5
PRLR
GBP2
PTGS2
ZNF618
SERPINB9
NA
FAM26F
GAREM
CCL7
FAM65B
NA
OAS2
TRIL
IL15
NT5C3
IL15
HELZ2
PAX5
PRSS23
GUCY1A3
FAM26F
FAM65B
LINC00158
ERV3-2
FOXC1
NA
SRD5A3-AS1
NA
GRB10
HRASLS2
OAS1
OAS3
OR52K3P
MOV10
DDX60L
IFI44
CD80
NA
SLCO5A1
STAT1
OPTN
C5orf56
PML
KANK1
SLFN5
TRAF1
NA
RGAG1
CLEC2D
IRF7
RND3
FAM26F
BCL2
LOC731424
ARL5B
NA
FCGR1B
CD80
GBP1
NA
RNF213
CKAP4
SYCP1
NA
OPTN
OAS1
SYNPO2
GAREM
IL12A
ZBP1
PPM1K
ADM
XRN1
NA
HIST2H2BE
TMEM229B
CLEC4E
NA
HMGN2P46
PNPT1
TRIM31
MAML2
EPHB2
COL1A1
WARS
MAML2
CD80
NA
LY6E
EDN1
MSX1
NA
SAMD4A
LMNB1
IFIH1
RTP4
SAMD9L
HAPLN3
HIVEP2
IL2RA
IFI35
NA
NA
IGFBP4
CCR7
MUC1
NA
SAMD9L
TMEM140
SLC18B1
NA
NAMPT
FAM26F
SIGLEC1
FST
IL2RA
LOC100506274
PDE4DIP
BLZF1
NA
RNF213
PRLR
TLL2
HIST1H2BD
IL7R
SAMD9
SYNPO2
ZBP1
NA
ELAVL4
EPHB2
AUTS2
SPHK1
NA
NA
TRAF1
IL1A
CLEC2D
SEMA4D
RNF213
CR1L
XAF1
XAF1
DUSP6
TNF
ACSL1
EPSTI1
DDX60
EPSTI1
DDX60L
FST
CCL2
PTX3
ITGB8
CACNA1A
PAG1
CCL8
UNC5C
PML
APOL1
RABGAP1L
TMEM110
GRB10
P2RX7
SYTL3
PLA1A
GPR84
HPSE
KIAA0040
CYP27B1
NA
PARP10
FAM122C
SP110
PLSCR1
ZNF618
MN1
SP110
RABGAP1L
MYOF
ATP10A
CXCL13
TRANK1
SLFN5
CXCL1
TNFRSF9
ITGB8
NEDD9
SLC6A12
NA
IRAK2
NA
SLFN5
ZC3HAV1
IL27
TNFRSF18
CGNL1
NA
NID1
APOL6
SP110
DUSP5
IFIH1
IRF1
PLSCR1
C21orf91
NA
LOC100506342
FLJ32255
PATL1
EIF2AK2
NFKBIZ
PML
SERPINB2
C14orf182
TMEM255A
STAT4
ADD2
IDO2
C1orf21
C5
IRF1
DEPDC7
UBE2L6
HIST1H2AC
NUB1
SIGLEC1
NA
SCARB2
TMOD1
NA
STAT1
SP110
PAG1
XAF1
TNFSF8
NA
STARD5
TFPI2
PARP10
GPD2
TNFAIP3
PVRL3
SPSB1
HPSE
GPR68
MTHFD2L
MYOF
EDN1
IL7
NBN
GBP2
HEG1
ELAVL4
APOBEC3G
NFE2L3
LOC100507535
PARP9
SLC25A28
LOC100288911
ATXN7L1
NA
TRAF3IP2
TNFSF8
PLXNC1
NA
NBN
HIVEP2
LIFR
APOBEC3B
GUCY1B3
MYO1G
GPR161
NADK
STX11
NA
RABGAP1L
NA
TNFSF15
NA
NA
CHRDL1
PHF15
LOC100131541
NFKBIZ
PANX1
PML
DRAM1
NA
NA
FAM134B
CRISPLD2
UNC93B1
NA
PCNX
TMEM194A
NA
KITLG
NA
NA
IL6
WARS
LDLRAD3
CSRNP1
GJB2
NA
SERPINB7
PLOD2
DUSP6
DUSP6
TNIK
NR4A3
BLZF1
PHF11
PCGF5
NA
SELO
PRSS23
NA
EPT1
NRIP3
EIF4E3
LRRC32
NADK
NAV2
IFIT5
SERPINB9
C19orf66
IL7R
FZD4
NFE2L3
CASP1
MASTL
FPR2
PML
STX11
LAMP5
PCGF5
NA
SRC
NA
FLJ32255
LAMA3
TNFRSF9
RXFP1
MLKL
CFLAR
TNFAIP2
SPTLC2
NA
SERPINB9
NA
GPR132
HIVEP1
KYNU
IL17RD
STAT1
ZNF804A
ARHGEF11
NA
EXT1
B2M
NA
ARL5B
WDFY1
TAPBP
LILRA5
IL1RN
CASP1
RAD9A
LGALS9
TMPRSS13
NA
MB21D1
GBP3
NA
RNF213
XRN1
NA
NA
SLC6A8
BLZF1
PATL1
PLA2G4C
NR1H3
PML
EPHB2
CCSER2
C19orf66
IFIT5
PRLR
SLC25A28
SRD5A1
KLF9
SGIP1
NA
ZC3H12C
SPTLC2
ARHGAP22
SLC41A2
EPHB2
CCL19
AK8
RET
TNFSF15
COL1A2
COL1A2
TDRD7
ALDH1L2
ZBTB32
NA
NBN
C17orf67
TAP1
FUT4
CASP1
SLFN5
LGALS2
SYCP1
NA
TNIK
DNAJB4
FAM49A
PARP9
UBA7
RHCG
CXCL5
CFLAR
CLEC5A
DNAJB4
L2HGDH
NAMPT
SPSB1
ENDOD1
TOR1B
GADD45B
GADD45B
HELB
SP100
GP1BA
SECTM1
SNX10
TRIM69
PLCB1
CDK14
TRIM21
SLC6A8
CD48
PRKCE
CSRP2
TNFRSF4
NR4A3
CNKSR3
RHBDF2
SLC1A3
LIFR
PDE4DIP
PIWIL4
RASGEF1B
PAPD7
RIPK2
NRP2
PLEKHA4
DENND1B
LOC100506098
NA
CASP1
FJX1
BHLHE22
MGC39372
TMEM217
RNF213
SOS1
STAT2
NUB1
KIAA0040
GNB4
ANXA2R
ABCG1
LOC285957
CASP1
EIF4E3
MED13
LILRB4
ZFPM2
OGFRL1
CPEB2
MUC1
NAMPT
NCOA7
IL1B
PPP1R15A
OLR1
SLC41A2
NA
FAM129A
IL1B
TGM1
IL12B
MOV10
BTG3
FUT4
STK4
PATL1
HIST1H2BC
CRIM1
GAREM
CXCL3
STAT1
SP110
S100A12
MYO1G
SMAD3
VCAM1
ARHGAP20
STK17A
DENND3
ARHGAP27
TRIM5
NA
AIFM2
NA
EMR1
IKBKE
HK2
STAT2
ARHGEF11
LOC401074
CRIM1
HDX
C19orf66
IRAK3
BARD1
NAMPT
PPP1R15A
UBA7
PSMB9
B3GNT2
PELI1
SNHG15
NRP2
LPAR1
RNF213
VAMP5
ACSL1
STX17
RIPK2
ABCD1
SCLT1
LYSMD2
NA
PELI1
SYNPO2
NA
KIAA0226
BTG3
ABCG1
CARD16
IL4I1
INHBA
NA
GAS7
PCNX
PODXL
CASP4
SLC12A8
TJP1
COBL
PRLR
GTPBP1
RUNX3
DUSP10
TNFAIP3
MXD1
MARCKSL1
NR4A2
EBI3
TNIK
SELO
TUBB2A
GADD45B
RNF144B
EIF4E3
ELL2
B4GALT1
NA
NINJ1
LDLR
L3MBTL4
FST
ELK4
SRD5A1
NA
TFPI2
PGAP1
NA
SLC6A6
RIPK1
NA
NRP2
RBCK1
CERS6
SMCHD1
BIRC3
ATF3
NR4A2
XIAP
NADK
BBX
FAR2
GK
PERP
STK4
DGKH
SP100
TAP2
PHF15
OCIAD2
RXFP1
TNFSF8
NA
SLC15A4
OSR2
SLC8A1
PARP14
TSPAN13
TRAFD1
PSAT1
APOL2
BTN3A3
PHC3
OGFRL1
DESI1
RASGEF1B
RERE
PTGER4
XRN1
RBM43
TMEM110
LAMP3
TRIM22
PFKFB3
GNA13
SEC61A1
LPAR1
GK
ASNS
LILRB4
RBMS2
NR4A2
CDKN1C
SP140L
CCRL2
RNF213
NA
LILRA5
PLCL1
SEL1L3
ODF2L
CNP
NA
RANBP3L
MFN1
APOL6
LOC644090
FAM46A
IKBKE
SERPINA1
LOR
BAMBI
CRTAM
NOD2
PLCL1
SLC8A1
STOM
NA
GK3P
TNS1
P2RX4
UNC93B1
CFLAR
PDE7A
DDX59
PELI1
CLIC4
TRAFD1
HEG1
ERRFI1
LOC644090
DDX59
BMPR2
TNIK
ZNRF2
CNTLN
RELA
GPR157
MAX
RBBP6
ZNFX1
CD24
C5orf56
CMKLR1
EXTL3
ELMO2
RHOU
FAM46C
MCL1
FCAR
TMCC3
BCAT1
EIF2AK2
RGS1
GLRX
ATXN7L1
CYP27A1
RUNX3
NAPA
NFIX
NA
PARP11
TIA1
XRN1
NA
PCGF5
RBBP6
PHACTR4
TLR7
SNTB1
KCNJ2
RHOBTB3
NA
NA
STX17
ADAM19
UBE2Z
BIRC3
IL1RN
LOC100506388
MGLL
ASCL2
PPA1
FOXF1
IRF2
NA
RBMS2
LILRB1
TAP2
PHACTR1
NBN
STAT1
F3
TMOD1
SEMA4D
DTX3L
PTGER2
TRAFD1
TRIB2
INHBA
DOPEY1
CYBB
TRIM25
MYD88
RARRES3
DLEU2
FAM46A
SAR1A
SLC7A5
NA
CLIC4
NA
S100A8
MTG1
TUFT1
TAP2
PAG1
JAK3
RAB8B
LILRB1
SMCHD1
PLAGL1
BTN3A3
NUB1
SPATA13
NA
CUL4A
MIA3
RNF217
ERAP2
FAM49A
SP100
LOC374443
SP100
NA
KDM6A
LAD1
BBX
TRIM56
LOC344887
MELK
SMAD3
ARHGAP27
TMTC1
CYP3A4
CASP7
GPR161
PSME2
NCOA3
TMEM171
JAK2
DCP1A
CHST2
JUP
NA
NRIP3
DENND5A
CMKLR1
CASP10
B3GNT2
DUSP2
CAMK1G
RIN2
PVRL2
SOCS3
LIFR
RASGRP1
GTPBP2
MXD1
NA
AIDA
NA
SLC22A16
NA
FTSJD2
BST2
GPR180
CCSER2
SERPINA1
TPD52
NMI
NA
SLFN12
GK
MGEA5
NA
CCDC109B
MFN1
KDELC2
TLK2
NAPA
CXCL12
SELL
NA
LPAR1
TRIM69
SRD5A1
CBR1
NA
C4orf46
CXorf38
NA
RGS13
CST7
SNTB1
MIA3
SIX1
MAMLD1
PARP12
TTC39B
NFKB1
PAX8
KIAA1522
C14orf182
USP25
SOS1
ARMCX1
SLC1A4
TLR2
RCN1
RNF144B
BLOC1S3
AKAP7
RUFY3
GPD2
JAK2
STX17
SLC23A2
B4GALT5
NRIP1
RBCK1
MET
NA
DAPP1
STK40
NR2C2
IL18
PHF16
LINC00537
MBNL1
CAMK2D
BMP2
HMMR
ZCCHC2
NA
SLC7A11
TFPI
MAN1A1
C21orf91
LINC00597
RTN1
MGLL
CDKN2B
BNIP3
DAPP1
NA
SFT2D2
MFN1
UBE2Z
BMPR2
EHD4
GSDMD
DKFZP586I1420
BCL2L13
ZBTB10
PHGDH
RGS1
TPD52
BMP2
CENPN
AGPAT3
CLCF1
TNFRSF18
NRP2
STOM
CFLAR
UNC5C
SLC1A4
UPB1
MSR1
LDLR
KANSL1L
SCARB2
TYMP
LUM
SLC31A2
HLA-F
CFLAR
KLHL6
KIAA0226
RPS6KC1
DENND1B
TTC38
AGRN
SRGAP2B
NA
CD24
CLDN23
LILRA3
USP15
HIST1H1C
ATF5
SLC15A4
ST7-AS1
WTAP
HMMR
CCNYL1
ERAP2
AZI2
SMCHD1
ZBTB10
MSC
AKR1C3
SP100
CD274
NA
DAPP1
NA
TCF7L2
CAMK2D
SLC43A3
CFLAR
CD109
SEC24A
SLC6A6
SRGAP2
GALNT6
CFLAR
SRGAP2
PAPD4
BNIP3
PDE4DIP
NA
SP100
MLLT6
CNTLN
ST3GAL5
TXNDC16
NA
GPR132
MGC16275
DOPEY1
SLC1A4
USP28
AKT1S1
DYNLT1
TRIB2
SEMA4A
NA
APOL6
SLC2A6
FMNL2
ENTPD5
SLC37A1
PCGF5
KIAA0226
DDX3X
TREM1
CFLAR
SLC39A8
NA
NUB1
KLHL6
PDE7A
MYO10
HELZ2
DDO
SPEN
NA
UTRN
ZNF107
PGAP1
PEAK1
NA
NA
TSC22D1
CHST7
MGC16275
ODF3B
DCP1A
IL1RN
FOXC1
RBMS2
NFKB2
EHD1
DUSP10
SAR1A
BTG1
DENND3
GSTM3
GALNT6
GRAMD3
KIAA0146
FYN
PPP3CC
RNF19B
TANK
ZBTB24
TNFSF13B
TRIM25
NA
GTPBP1
ACOT4
CFLAR
RABAC1
IL1RN
STOML1
CLEC4F
DENND1B
NA
CFLAR
RPS6KA5
TRIM5
EXOSC9
TMCC3
PLOD2
VRK2
ICOSLG
TAGAP
NA
RGS3
SLC6A6
FAM122C
FAM122C
BAG1
CEBPD
RBBP6
CD40
TMEM139
MT1M
RICTOR
BCL2
TTYH2
PEAK1
CREBRF
NA
ABCC1
NANOS1
NA
FBXO6
ADAR
GPR180
IER2
TAGAP
FAM111A
NA
SNN
STOML1
KAT2B
NA
HELB
ELF4
NADK
SCIN
CDC42EP1
OTUD1
TNIP3
FNDC3A
SLC2A12
GALNT2
FAM135A
ORAI2
CCND1
DOCK7
GRHL1
USP6NL
CD24
NA
ACVR2A
CLDN23
FAM177A1
DOPEY1
ARHGAP24
STK17B
ZNF438
AGRN
CD24
KCNMB1
NA
NA
NA
RGS20
PLAGL1
RHOBTB3
CFLAR
C22orf28
KIF23
STAT1
B4GALT5
TFPI
TIA1
PHACTR4
CD40
TPM4
BTN3A1
GYPC
CD2AP
ZBED1
TNFRSF10B
TMEM62
DLAT
TRPC4AP
SCARB2
RICTOR
NA
ROBO1
RELA
LNPEP
MSR1
PILRA
MPZL1
NA
MICALL1
RUFY3
NA
NA
AHCYL2
TIPARP
SMG9
OGFR
THBS1
TMEM219
KLF6
EIF4E3
GMDS
CRIM1
MAP2K3
OGFR
STAG3
PRKCDBP
NABP1
CFLAR
SLC8A1
UBE2S
C1GALT1
TAGLN
LSS
CTLA4
SH3PXD2B
EXTL2
CYLD
LYN
USP25
NOTCH2
TNIP1
ADA
FOXN2
NA
PRUNE2
SNX20
KLC1
PHF11
ETV6
NA
G0S2
BBX
MCL1
NTN1
DCBLD1
KLF6
SOCS3
NA
THEMIS2
NA
RNF19B
CAV2
TCF7L2
MPZL1
BAG1
AQP9
STC2
NA
STK4
HIVEP1
CIR1
IFNA6
ICOSLG
OSBPL5
SLC35F5
TIA1
KYNU
C18orf25
C3orf38
THBS1
EPT1
TFPI
PATL1
CTNNBL1
ZFP36
OSGIN1
LAMB3
NA
NA
THEMIS2
ALAS1
GLRX
NA
TRIM38
NA
FYN
CUL1
BCL2L13
CUL1
NXF1
NA
VCPIP1
KCNK5
C6orf106
NA
AZI2
SCO2
NA
CXCL2
NA
NRP2
TTYH2
MCL1
NA
NSUN3
PLEK2
ERO1LB
STARD4
C15orf48
CD40
DBF4B
ABCA1
SSB
CD40
AKR1C2
PCID2
NBL1
WTAP
CEBPD
TPM4
TUBAL3
GLDN
NA
BBX
GK
CAMKK2
USP15
LYN
PML
CCNJ
TNIP2
NA
SEMA4A
NA
TNPO1
TRIM14
NA
NA
RAB39A
HIST1H2BD
FAM49A
GALNT2
SLC43A3
ERAP2
KYNU
GLT1D1
TNK2
CASP4
DIAPH2
STK17B
TNPO1
SIK3
PRLR
CAMSAP2
TBC1D8
TNFSF9
RRBP1
ANKRD33B
TPD52
LILRB2
SSB
TRIM16
GIMAP8
ATF5
CDC25B
NA
NA
NA
IQCG
CELF2
CHN1
SMIM3
NRP2
RALA
TLK2
IRF9
ADA
PRICKLE1
AZI2
CD83
NA
C5orf56
CD58
TRIM26
WDR60
WNT10B
CAST
PVRL2
CDKN3
MVB12B
ELL2
KLF9
NA
LPGAT1
GOPC
SCN3A
TMEM170A
ARID5A
ACBD5
NA
NA
ATL3
MYL12A
CTCF
BAK1
AGPAT3
TNIP2
RIPK1
TMEM194A
CDKN3
LOC645984
NRIP1
RUFY3
STK17A
THAP3
POLA2
CTSL1P8
PRRG4
NA
CASP3
BTG1
ARHGAP5
FIGLA
ARNTL2
NA
LMBR1
NA
PTK2B
HARS
TNIP2
UBA6
PPP3CC
EHD4
PKIG
MYOF
KCNJ2
LOC374443
DOCK4
TNS1
TNFSF13B
CENPJ
PLAGL1
AGTRAP
PPP2R2A
PDE4B
KDM6A
C3orf38
NA
COBL
NA
CACNA1I
CENPN
GRAMD1B
MEP1B
SLC23A2
IFRD1
DDX3X
TGIF2
SKIL
SLC30A1
PVRL2
LOC154761
GABPB1
PIK3R3
STK4
ERICH1
JAK1
CYLD
SRGAP2C
GJA4
BLZF1
CAMK2D
STAT3
LOC642236
PTGIR
NA
FILIP1L
NA
PLEKHF2
SPATS2L
ICAM1
BARD1
NA
NA
ZNF277
CAMSAP2
NA
FBRS
PPP2R5C
MSANTD3
ESYT2
RNF114
C18orf8
TNFRSF10B
PAM
USP42
OTUD1
NA
ARNTL2
ZBED1
MEF2A
NA
AIDA
CHST12
FNDC3B
NUDCD1
MAP4
CD72
NA
USP28
FYN
SPTLC2
NTNG2
ABI3
EHD4
HIAT1
ELMO2
SLC41A2
PTPN1
QSER1
F2RL2
ATP6V1H
TRAF2
SQSTM1
TMEM63A
NA
LAP3
NA
ATXN7
FZD4
CCNJ
N4BP2L1
NFATC2IP
GPBP1
WTAP
KLHL6
DUSP4
LINC00520
NA
NA
SLC15A3
ELAVL4
MB21D1
POGLUT1
ADPRHL2
RIN2
MICALL1
CD164
PDGFB
DLAT
BBX
KPNA1
SNX20
JPX
NA
TANK
FAM208B
ZNF277
DLGAP4
AGTRAP
ZC3H12A
CALCRL
NA
TNS1
EMP1
GEM
ERICH1
GCNT2
PIK3AP1
NA
NA
LHFPL2
BAI1
NIPAL4
PAPD4
NA
SEL1L3
RNA45S5
MSR1
RICTOR
BZRAP1-AS1
NRP2
GIMAP4
GOPC
RUFY3
CENPN
ICAM1
NA
MARVELD2
NA
GPBP1
ASH1L-AS1
LACTB
CD1D
DHRSX
TYMP
NA
NIPA1
NEDD1
CTSL2
GLS
TIFAB
RAB12
PPP2R2A
NAV3
DNAJA1
TCF7L2
ALOX15B
TCF7L2
LILRA6
CDC73
TICAM1
CDK16
GALNT10
RAB12
NA
MFSD12
DOT1L
FYB
ZFAND3
VMO1
MAP4
ELF4
SAV1
NOTCH2NL
KMO
NA
UBXN2A
MESDC1
MICB
ATG7
NA
PILRA
RPS6KA5
ERO1L
CD47
USP42
ERN1
NCOA1
HIST1H3E
TSPAN14
TBC1D9
TCN2
NA
SMCHD1
SIAH2
ARAP2
EZH2
TAGLN
ZBTB10
POGLUT1
NA
NCOA1
PIM3
CHD2
NCOA1
AKR1C1
AKIRIN2
WTAP
CC2D1B
CSRNP2
OSBPL5
LOC100507632
WDFY1
HSPA13
NA
RNF149
TBC1D1
ICAM1
CCND1
KIAA1033
PLEKHO1
NA
ENTHD1
ATG7
MR1
RHOF
MVB12B
DHRSX
NA
TJP2
FSCN1
FMNL3
SIRPA
RBMS2
NA
ARHGAP25
LOC100505549
KMO
PANX2
NADK
DENND1A
RBMS1
NA
ICAM2
NA
MMP9
APOBEC3F
KLF6
NA
YME1L1
CPEB2
NA
CD274
CYLD
SRGAP2C
SPATA13
PHC3
NA
C4orf32
STAT3
UTRN
C11orf96
PCID2
NABP1
ORAI2
TNFRSF10A
CCNL1
CELF2
LMNA
AFF4
DOCK8
ANTXR2
DICER1
ARL8B
SFMBT2
FYB
TMEM45A
PHIP
OSBPL1A
RUFY3
CLEC2D
CDKN2A
CREBRF
NA
ST8SIA4
TBC1D1
LRRC3DN
LRRC4
PCMTD1
ARL6IP6
PRRG1
PARP11
GPR180
PRKCD
MSANTD3
PTBP3
AFAP1
NA
EXT1
ATF3
SAT1
NA
C12orf23
PRKAG2
ACOT9
IL8
FPR3
ALDH1A1
NA
AP2B1
IFI16
BAZ2A
ARHGAP25
CPT1A
ERO1L
NA
SWT1
PLA2G16
FBXO7
KANSL1L
SH3BP2
LILRB2
LCP2
DLAT
SH3GLB1
HIST1H2BH
CAMKK2
NA
LHFP
MICA
LOC728769
NA
NA
NCK2
MARCKS
ADAM28
NRP2
CYBASC3
MTF1
NA
LRRN3
GLCCI1
ASPHD2
TNS3
YEATS2
CTLA4
PDLIM5
MEGF9
TCHH
FUBP1
NA
TBC1D12
LOC440896
TPM3
CNOT1
CALCOCO2
NA
C15orf26
SERPINB8
KLF6
FMR1
PLEKHG6
N4BP2L1
PIK3AP1
SLFN13
MBOAT1
CCDC50
C1R
ANTXR2
GPR161
NABP1
LOC654433
FAM132B
CCNA2
PRKAG2
UXS1
VLDLR
PSMB10
SMARCA5
MAP4K4
TAPBP
THBS1
METTL4
FYB
STAT5A
NA
TRADD
GIMAP6
TREX1
EDEM1
CDC42SE2
NA
RAB24
ESYT2
MSR1
PDE7A
NA
CCDC71L
N4BP2L1
SERPINB1
FSD1L
IGHM
RELB
TREX1
NA
TOP3A
GVINP1
CCNL1
PRKAG2
TMTC1
TRADD
ELOVL3
SAV1
EFCAB14
OSBPL10
ARHGEF7
NA
CDS2
THBS1
PRDM11
PIM1
HGSNAT
PLA2G7
RRAGC
PSMA2
PGAP1
NFKBID
STAT5B
OSBPL1A
FBXO7
AZI2
FAIM
STEAP4
ATF5
PAPD4
PRPF3
NA
DCK
SMEK2
L2HGDH
KLF9
RAPGEF2
FILIP1L
CUEDC1
PARP8
VEZF1
RNF43
PAM
SNIP1
MMP19
SAV1
ARHGEF10L
CD48
AAED1
OGFR
PSME1
DENND1B
SLC7A7
ANKRD28
UBA6
BROX
LRRFIP2
N4BP2L1
SQRDL
FAS
DDIT4
NA
KPNB1
TTC39A
C2
ITGB7
NQO1
ZNF277
TMEM87A
TP53INP2
B4GALT1
TMEM63A
MXD1
LOC100132707
NA
CDC42EP3
C5orf15
SH2D1B
LOC283501
SCLT1
BRCA2
CBL
NAA25
DPP4
SLC7A1
PVRL2
ELMO2
HINT3
KARS
FZD1
SYNC
MIER1
DNAJB5
NMB
TIMP3
RHOF
MR1
BRD4
ATG13
NA
GAS7
FEM1C
SLC35E4
ETNK1
GSK3B
CDV3
LYN
BAZ1A
ZBTB24
NA
TRIM38
NA
CCSER2
LOC100506714
XPO6
DNAAF1
BBX
NA
GRAMD1A
MREG
VEZF1
MGC12916
AVL9
GADD45B
SRC
ARHGAP15
NA
ADD2
STK4
SEC24A
KDM1B
DDHD1
HCAR3
AGPAT3
PML
NUP160
FAS
BARD1
DERL1
SIPA1L2
C1orf132
BMPR2
CHD2
FNDC3B
PLD1
FNDC3A
CDS2
PAFAH1B1
RUFY3
SLC8A1
ADPRM
BCAT1
BMPR2
NA
ULBP2
SAV1
OSGIN2
TGIF1
EHD4
CCNL1
TJP2
LOC100132046
GAK
SLC1A5
NREP
PNMA2
OTUD5
WIPF1
ATG3
IL2RG
SESN3
BASP1
DOCK9
NA
MVP
NA
BAZ1A
NA
OSBPL9
ANO5
TRIM33
NA
ST8SIA4
NEDD1
ZMIZ2
CCNYL1
CGGBP1
KHNYN
CHI3L1
SMARCA5
MAP2K3
TXNL4B
NMT2
TET2
SPPL2A
NUP160
USP6NL-IT1
POLDIP3
MED15
SREBF2
MMP25
DENND1B
MTF1
ATP13A1
FAS
TCF7L2
SH3GLB1
UBFD1
SP4
CD24
RPL35A
CTLA4
MBNL1-AS1
SCARNA17
TOMM34
RRBP1
NAA25
FAM60A
TRIM14
H1F0
IL17RA
ABCC1
SLC36A4
FYTTD1
FMR1
PCMTD1
PDGFB
NA
KPNB1
RCSD1
C4orf46
RILPL2
GNG11
NA
TANK
RARRES1
ETNK1
BANP
ABCC4
PRDX2
USP11
CELF2
CLN8
NA
BRAF
SEC23IP
SLCO3A1
FOSL1
RBBP6
SRGAP2
AP1S2
TYW5
TMX1
DAXX
CDKN1C
PPIF
IFI16
CD58
ITGAL
RNF144B
NA
FNBP1
NA
WIPF1
CHRNB1
RAPGEF2
PSPC1
NA
TMEM219
PATL2
FLT4
AKT3
NCOA2
KYNU
CCSER2
KDM6B
LRRFIP2
NA
SPTLC2
RRAGC
GRINA
PSPC1
NAGK
FAF2
REL
NA
HS3ST3B1
CCL4
FAM60A
PARP14
HDAC6
NRP2
TMEM63B
FNDC3B
ADPRH
TBK1
CSNK1G1
NEDD1
PDLIM5
NMT2
NSUN3
NA
ANKLE2
CAPN2
ZBTB43
PDXK
JHDM1D
AZI2
SRXN1
OXCT1
NA
VMO1
SKIL
LOC100289097
CDKN1C
PTP4A1
TRIP4
PGM3
AFF1
NA
FAM168B
CAMSAP2
NA
INO80D
LOC100506459
PRKAA1
PLXNA1
FMNL1
LACC1
NHLRC3
DOCK4
TMOD3
CDK17
PSAT1
RCAN3
NA
CD82
NLRP3
ANKIB1
NA
FMNL1
KPNA1
AKT1S1
SLC6A8
CFLAR
ARHGEF10L
RNF138
CUL4A
PAPD5
VOPP1
NA
UXS1
CNTLN
B4GALT1
ENPP2
SMG9
ZNF200
MTHFD2L
NA
ENTPD1
KLHDC8B
SLC39A8
OTUD5
PCNX
LRBA
ATP11B
EHD1
MR1
SEC22C
KCNN4
B3GALT4
ARID5B
TBC1D22B
ZMIZ2
DDX26B
KIAA0226
ABCA1
ACTR2
NA
ZFAND2A
C20orf111
PLEKHF2
MECP2
IKZF5
MAGI2-AS3
MRPL40
PDK1
PSMA4
GTF2B
EML4
NQO1
HES1
RHOF
AKIRIN2
MAP4
ST3GAL2
MALAT1
INHBA
SNX20
CDC73
NA
NA
PAQR8
RFTN1
CHST12
ADRBK2
BANP
RDX
YKT6
XPNPEP1
CD58
NAB1
NUP62
C19orf12
PHLDA2
INF2
PDGFA
PCF11
TINF2
C9orf89
HDAC6
L1CAM
DDHD1
NA
TFEC
EHBP1L1
CERS6
SCARB2
HGS
SNORD89
SCAPER
PLAUR
BTN2A1
PCNX
LOC100505549
NCOA3
ENTPD1
TAGAP
ASPHD2
SPRED2
NA
KLHL26
SSR1
UBE2F
SENP5
PAM
NA
STAT3
ZFAS1
CDK12
CD47
IL18BP
PPP2R5C
OTUD4
LEPREL1
GPR107
NA
ANTXR2
PLAUR
MEF2A
TMOD3
PSMA2
CALCRL
ADPRM
FLOT1
HK3
SIDT2
ARHGDIA
GGTLC1
WBP4
TNFRSF10A
NA
NA
FAM189B
KPNA6
BANP
HPS5
LGALS8
C6orf106
ATOX1
STX18
RNF138
GTF2H1
CD109
CDK16
LARP4B
CAMK2D
PSD3
NA
TBX19
BTBD7
NCOA1
DNAJA1
MB21D2
RNF114
CDS1
METTL4
EFTUD1
NFE2L1
FAM129A
GIT2
HBP1
NA
SRBD1
MARCKS
PDE7A
FYTTD1
IQGAP2
UHRF1BP1
CEBPB
RTN1
ZDHHC2
DPP4
PPM1K
NA
TINF2
MKLN1
UBA6
CAST
JUNB
PLAA
NA
INSL4
IL8
HTATIP2
RDX
KPNB1
ANKRD20A5P
SMAD4
CTSL1
NA
BET1
CHAC1
PNRC1
CTSD
MOB3C
HLA-F
OSGIN2
SIPA1L2
ISCA1
NUPL1
NA
IFI16
ACSM5
IFITM10
USP33
PRICKLE1
FLOT1
EHD4
ZNF496
SETD5-AS1
VSIG10L
FOSL2
NA
HPS6
ANKIB1
NLRP3
TRIM14
PSMA5
DCTN5
GJA4
CTLA4
FAS
FXYD2
ARL6IP6
PLEKHG3
GOLT1B
FAM175A
ZHX2
CNTLN
SLC11A2
RBBP6
C7orf60
SNN
KDM6B
TRAF6
CDC42EP3
NA
SPAG9
MAFG
NA
PAFAH1B1
ATG13
ADPRH
ADAMTS14
KBTBD2
TCIRG1
TMEM50A
XPO6
SMAD4
STAM2
TMEM63A
CCM2
FKRP
ARHGAP5
TMEM60
RUSC1
NA
NA
GMFB
UNK
COQ10B
CDC42SE2
TNS1
IFRD1
LGALSL
C20orf111
NA
DOCK8
NA
BMPR1A
HLA-F
NA
FAM69A
FAM107B
NFKBIB
PRDM1
FOXN3-AS1
MR1
SZRD1
PLAA
ERAP1
DLGAP1-AS1
MED13L
MYCBP2
APPBP2
PDIA3
RAB20
ALPK1
NFE2L1
FSD1L
KDM5A
RNF115
SPATS2L
NA
SYNPO2
CALCOCO2
OXSR1
HOMER1
UTRN
MIER1
SIKE1
NA
ATF4
MARCH9
ARMC8
NME8
HSPA2
ERO1L
CDADC1
CTRL
ZMYND15
USP15
CD86
RABGGTA
KPNA5
URGCP
NA
NRBP1
NA
ATP2C1
BTN2A1
DENND1B
FAM69A
ZNF200
TRAM1
KBTBD2
NA
PAPD5
NA
PLD1
C4orf3
TINF2
SEC31A
NA
NEDD9
SETX
ZFX
APOOL
PLEKHM3
PML
ARHGDIA
CSF1
DNAJC3
COG5
CREB3
ELK4
NA
KANSL3
OGDH
CCPG1
PRAME
PCMT1
SDS
CALD1
RAB12
PRKCH
C17orf96
PGAP2
NA
RUFY3
PLAA
PAQR8
RUNX2
DTX4
WHAMM
ZMIZ2
LIFR
NA
NOTCH2
ATP11B
SPG20
RHOF
TXN
NA
CPNE2
COPG1
NA
RABL3
LHX2
EMP1
RERE
TCEANC2
CXCL16
NA
KRAS
IL20RB
NA
ARHGEF2
SAP30L
PLEK
PIK3R5
CHD9
NR3C1
NFYA
EMR2
JAK2
CSTA
SAR1A
NA
H1FX
NRAS
DESI1
PPP2R2A
TIMP3
RHOU
ADCY7
ATF7
KIAA1671
NA
BRCA2
P2RY6
ISCA1
RIN1
KIAA1033
SSR1
ARNT2
NA
ARIH1
STK3
UBXN4
OSM
FZR1
AKR1C2
TIPRL
PPIF
PAX8
RRBP1
SLC35A4
MYO9B
LATS2
NFKBIE
NA
LOC100132891
SETD5-AS1
SLC16A3
DERL1
ZDHHC5
LIMD1
SLC3A2
NA
KIAA1109
RQCD1
PXDC1
FKBP5
NA
ZNF503
BACE2
FEZ1
MESDC2
C6orf106
NA
DOCK8
DUSP1
PSMA3
STK4
WNT7B
PLAUR
OGFRL1
MTRR
SAT1
DAPK1
CD97
TIMP3
ARSK
TYW5
MECP2
TDH
GNB1
FLJ27352
EWSR1
EHBP1L1
PAPOLG
LAD1
LOC100505474
CDC42EP3
GRK5
GCLC
TAPBP
G3BP2
NFKBIA
SRSF4
CYP2U1
H2AFY2
PLAGL2
UBE2D1
FLJ45340
SLCO3A1
AFF4
NA
HNRPLL
HBEGF
PKM
STK17B
MYCBP2
ARIH1
DDO
LONRF3
CD86
HTATIP2
CUEDC1
LRRK1
SYNPO
CCDC93
S100A10
TTC9
MAPRE2
MFHAS1
CAPNS2
CD84
N4BP1
UBR2
CARS
CD44
IGF2R
BTN3A2
NOTCH2
MMAA
ANKFY1
SRP54
PION
ATP11B
UBE3C
C4orf3
MED10
SH2B3
LIMD1
TMEM50A
TPRA1
SCAF11
PLEKHH1
CASK
TES
SAT2
STX17
YME1L1
CLECL1
ARSB
BCAT1
RAB8B
PELO
OSCAR
ATP2C1
CDC42EP3
RIF1
SIDT2
ELOVL5
LMNA
KIF1B
NA
LMNA
S100A9
SLC39A8
NUP205
LRP10
NA
ARHGAP31
ZMIZ2
TOM1
ADD2
CARD6
TSC22D1
WHSC1L1
TPM4
PION
LOC284454
UHMK1
BTN2A1
RGS2
RHOC
NA
LOC100996402
DCP2
CDC42
CCDC88A
NA
PRKAG2-AS1
DOCK8
LOC100292680
ALCAM
SERPINB1
CGNL1
SFMBT1
ZBTB17
CD47
TXNDC11
TRPA1
ZCCHC10
MED25
FBN2
LIMCH1
GRB2
COL4A3BP
BTN3A2
C19orf12
KIAA0247
IL13RA1
NA
TARS
IL13RA1
MAP3K13
ELF1
MLLT6
REEP3
PDCD1LG2
PLA2G4A
NQO1
GCLC
LMNA
TMEM138
NA
FLJ43663
PPP2R4
TPGS2
PSMB8
CD55
NA
MLL4
LOC149401
OSBP
PSPC1
GARS
LOC154092
DDHD1
TFE3
NA
SEC61G
DMTF1
PTCHD3P1
PKN2
TMEM19
C15orf39
FAM20A
CD58
LMF2
NA
AMD1
FYB
DNAJC7
ACTR2
ADAM17
VANGL1
NA
ABHD12
CCNK
ZEB2
CPT1A
NA
C6orf62
FAM76B
ATP6V1G1
EHD1
RBMS1
ADRBK2
PAIP1
NA
STEAP4
KBTBD2
SCYL3
ISCA1
CNDP2
IRF8
PLCB4
SRSF4
ZBTB43
NA
C1GALT1
SMURF1
WASL
MOB3C
ATP11B
NA
DRAP1
LDLR
ATP13A3
HLA-C
C1GALT1C1
DIAPH2
KPNA1
WDR48
FKBP5
ZNF224
PTBP3
CD84
MAP3K13
ZBTB43
ETNK1
ATP2C1
ATXN7L1
RIPK3
NOC3L
ARMC8
GABPB1
KDM2A
SESN3
GMIP
LCP2
TNPO1
ME2
MT1E
KIF1B
GIMAP2
CYTH1
RAB7B
CERS6
CHM
C4orf33
NA
LOC100653149
LMF2
EFR3A
KEAP1
FDX1
BOC
PTPRA
PDK3
KRT78
NA
FOXP1-IT1
NA
ZFYVE1
CLIC4
TXNRD1
CDC42EP2
EPC1
TNFRSF10A
NA
MAX
TRAPPC10
SQSTM1
EWSR1
HIST2H2AA3
FOSL2
MAK
KPNA1
IL10RA
MALAT1
OTUD5
GNB4
ARFGAP3
NOTCH2
NA
LMTK2
RAB35
FBXO7
PURB
CNOT4
NA
IL31RA
DDX52
MGEA5
NUP153
JAZF1
FDX1
GCLM
DENND2D
FAM46C
NFE2L2
DNAJB9
CDC42EP2
APC
CD86
NA
NLN
FPR3
CCDC6
NA
USPL1
NDUFA9
CREBRF
CD24
NXT2
SESTD1
CLK3
GZMB
SS18
LMO2
TTC7B
FUT8
NA
VTI1A
MAGT1
AKAP17A
AIFM2
ZNF92
NA
MAN1A1
NA
CDK5RAP2
MR1
C18orf25
CYB5A
RBM10
CD55
TLE4
SRGAP2
DND1
SLC2A13
UBA6
TIA1
SMARCE1
NFIX
FAM107B
PTP4A1
PNKD
CHD2
EXOC6
NA
DSCR3
PHLDA1
DYNC1LI2
PAX3
N4BP2L1
PTP4A1
RMDN3
LPCAT2
PLAT
TFPI
TRAF3
NA
MRPL17
ZNF124
ITGA5
NA
SCG3
ACP2
CERS6
SESN2
TFG
ZXDA
HLA-J
ARFGEF2
PTP4A1
NA
TAB3
NMRK1
MYLK3
PSMB2
SZRD1
GNA13
IL6R
ALCAM
ADTRP
DYSF
MPEG1
NUP160
PSD3
RARRES1
UBQLN1
PAIP1
TCF4
CDKN1C
PTPRJ
NA
NA
PGAP2
KLC1
KLHDC10
GALE
TAGAP
EIF5
RAB3GAP1
ARIH2
NA
PPTC7
RALGAPB
CBLN3
TMEM135
CDC73
BACE2
RNF38
DNAJB12
HIST1H2AJ
MYCBP2
FERMT3
NT5C2
CREM
CELF2
ADPGK
ERP44
THAP2
ERP44
VPS13C
SMU1
MEI1
NUP50
MMAA
GTF2H3
RNF19A
ZC3H18
ZEB2
DDIT3
TLR1
LAMC1
BTN3A1
NA
NA
MCC
ELF1
GCLM
ST8SIA4
USP33
ATF7
NA
MFHAS1
HYOU1
MAP2K3
ACOX3
STK4
TM9SF4
UBALD2
SMG7
KIR2DL4
TLN2
ATP13A2
SPG20
LOC150381
STEAP1B
NA
LIG1
BRAP
HEIH
ZNF721
KDM6B
GTPBP1
VIM
MARS
LOC153684
FGD2
PIR
TTC37
DAXX
GIMAP6
MTMR1
DND1
SIKE1
PRB1
CHMP5
GCNT1
MSL3
HIST1H3H
SESN3
MAP7D1
TEC
ADAMTS2
CSF1
NA
RSBN1L
GLCCI1
NA
NA
COG5
YEATS2
NA
NA
HEXDC
NA
QSER1
ING3
F11R
SLCO3A1
ZFC3H1
C10orf76
CYP19A1
GPR26
SRI
NF2
LMO4
EPAG
TRPM4
VAV3
NA
CASZ1
GAS7
PPP2R4
RHBDD1
CPEB4
INTS12
MOB1A
STC2
NA
MNDA
RBBP6
JAK1
PGAP1
RNA45S5
CREM
TBC1D9
ZCCHC2
TRIM33
UGGT1
USP28
NA
ZNF101
ECE1
ATAD2B
AKR1C1
LOC283788
NFE2L1
TMEM170A
STK40
MRPL32
SAMSN1
CD55
MAPKAPK2
LGALS8
CREB1
CAMK1G
ARMC5
FBXO34
JMJD1C
NA
SLC2A1
NA
NA
BLVRA
MAP4K3
LATS2
TTC39B
CREBRF
ZBTB22
RAB5A
MCMBP
CREBRF
TNKS2
CMC2
PSEN1
SMARCA5
NA
SP8
JAK1
RALB
ALDH3A2
SAP130
GART
NAV1
KIF5B
DNAJB12
HSD11B1
ZBTB10
ZNF622
TAB2
NFE2L2
SLC43A2
FLII
MPEG1
CYB5A
EIF1
GNB4
ZNF687
NA
NA
NA
NA
PHLDB1
CD8B
SLC1A4
NA
CBX4
HM13
SUB1
NA
SNX27
RAB9A
KDM2A
ME2
TLK2
ECE1
TSC22D2
HUS1
RAB7L1
TRIM11
TRPV2
ADAM17
NA
ETS2
EXOC3L1
NA
C3
NA
NA
CLEC2B
PHACTR2
POLK
MOB1A
HLA-E
TET2
DIRC3
PPP1R11
RAB8A
EAF1
ALPK1
RASSF5
COASY
RLIM
NA
FBXO5
CUL4A
CYB5A
PTBP3
CEACAM1
NA
TMTC1
LPXN
NUMA1
TRA2A
NA
RQCD1
SYMPK
IL4R
CASZ1
SMAP2
CCDC28B
GREM1
NA
DNAJC5
NA
PSMF1
WASF2
FXR2
DNAJA4
NA
ELK4
APOBR
CSNK1G1
PTPRC
CHST11
NAP1L5
SLC52A2
STK3
NA
C3AR1
SLC23A2
NA
SIDT1
SEC22B
HUS1
NA
C5AR1
NA
NA
LOC642236
SEPT6
ZCCHC2
RBM22
GYS1
TUBB3
ASAH2B
SCYL3
CCDC50
CDKN1C
SS18
FNBP4
CDS1
HLA-E
KLHL42
ABCC4
CTNNB1
IMPA1
DYNC1LI2
SMG5
ZDHHC13
ACOX3
NXT2
DYNC1LI2
WBP4
GORASP1
PRUNE2
RFX2
PPP2R4
ENTHD1
LOC100288432
IDS
GFPT1
TCP11L1
IKZF1
NA
CNTRL
NUP50
GPATCH2L
SMURF1
SLC39A9
NA
BRD2
C10orf76
NA
LOC100288432
EXOC6
ARHGAP17
KCNQ1
LRRK2
ITCH
ITCH
TNFAIP8
FGR
PIK3R5
NA
GIMAP7
MANBAL
NA
IL36RN
LIG4
MGEA5
SLCO4A1
BCL3
LCOR
PTPLAD2
GFPT1
BRAF
FAM219A
VASN
NA
BAG1
ZFYVE26
MICU1
HIATL1
GRIN3A
BLVRA
PLEKHA2
NA
NA
SCD
ETV3
JOSD1
NA
TMEM106A
NA
NA
RBMS1
NA
NUDCD1
HIPK2
SPCS3
CHMP5
NACAD
ENPP4
NA
MGAT2
TAF1A
LINC00482
ISOC1
SLC25A24
PDK3
SAP30BP
INPP5D
C9orf64
GART
SRSF11
SMCR8
EDNRB
ALCAM
VAC14
RBM10
AP1M1
MARCKS
TGS1
EXT2
ACSL5
HIPK3
RNF34
VPS13C
TCOF1
RAB30
NA
MPZL1
EXTL3
FNDC3B
LIMK2
SMC6
MAPK7
CDC42
WBP4
SLC35F5
UBP1
LOC100009676
NIT2
C6orf141
MAP3K2
YTHDF3
ARL8B
NA
UVRAG
WASL
EMP1
AOAH
MED13L
CCDC146
R3HCC1L
GAK
NA
MAT2A
HMGA1
STAM2
CYBB
NA
KCNC3
ITPRIP
SFMBT1
DERL1
NA
SRSF4
CEP57L1
SCAF11
C9orf66
LOC283788
PPP4R1L
ZNF766
RASSF4
SNX19
WDR5
ATL1
ENSA
NA
GBE1
BPGM
CXorf21
CPEB3
TRPS1
RAB18
C1orf21
IDS
SLC11A2
CLDND1
NA
SMAD3
FXR2
GCNT1
TGOLN2
NA
NA
MED25
TSC22D3
NA
RALGAPB
FNDC3B
HEBP1
PLEKHM3
MREG
NA
RBMS1
EPDR1
PHF15
BRD2
GPATCH2L
MON1B
GRIPAP1
BLVRA
MAPK1IP1L
CELF2
IRF5
EFR3A
CMKLR1
XPNPEP1
IGSF6
NA
ERC1
C11orf75
RANGAP1
FKBP15
SMG7
PILRB
DAPK1-IT1
PPP1R18
NA
CARS
ACTR1A
LOC728431
LMO4
CISD2
CITED2
SIK3
TLK1
DOCK7
NA
LCP2
FLNA
TOX4
NMT1
DROSHA
GSTO1
RIF1
LOC100506497
ARCN1
C5orf22
ARID4B
NA
CPEB3
NA
PREP
NR3C1
TFEC
NA
TNPO2
RNF114
KPNA4
SCAF11
APOL2
DUSP4
STAU1
NA
INO80D
DCBLD1
ZNF24
CREM
NA
GOLGA4
VRK3
ZNRF1
CYP3A4
ATF2
IGLV1-44
ABI1
CPEB3
CDK17
GNA13
NA
GGH
FAM76B
PDS5A
IL32
DHRS12
NUP153
NA
TNFAIP8
NA
TMEM39A
TRPS1
KIAA0368
RNASEH1
DNAJB12
BCL2L13
CASP8
HPS3
SLC35B4
FPR2
NA
DHX36
SCAPER
PRELID1
YME1L1
SLC7A11
UHRF1BP1
PDS5A
CREB1
KCNE1L
VEGFC
KCTD9
BZRAP1-AS1
UBE2J1
NA
NA
CEP57L1
STXBP2
SOX13
LMBR1
NCS1
MTMR1
BCOR
NA
ELL3
KIAA1033
ATP2C1
MGAT1
TTC37
LPIN2
FGD6
GTF2H1
NA
LCOR
CCP110
GTF2E2
PTPN12
MICALL2
PRRG4
ANKFY1
ESYT2
AP1G1
MAX
ACOT13
PLEC
PPFIBP2
RTF1
AP1G1
MGAT3
NA
PILRB
NA
SOCS2
NAB1
GDAP1
DNAJC5B
WIPI1
SCML1
ST8SIA4
CD99L2
ANKRD11
ASB7
EPB41L3
UBE2D1
SLC16A3
IL18BP
ACAP2
CCDC94
SCO1
ABHD12
MAFG
IL1RAP
RAP2C
CKB
NOL3
ARFGAP1
NA
DNAJC1
ZC3H7B
CBR3
NA
NOD1
HBEGF
RBM7
NECAP1
MYPOP
TCEB3
SYNRG
C15orf38
SUB1
TMEM123
FLII
SQSTM1
NEFL
NA
MRPS18C
NA
EFCAB14
GPR137B
MICAL1
MCL1
YPEL4
NUP205
CORO7
MED14
GOLM1
PGAM1
B4GALT4
CYSTM1
TMX1
RBM10
HNRNPA2B1
PHACTR2
KIR2DL4
TES
NA
KLHL36
NA
IFRD1
HSD3B7
KANSL3
SESN3
TCF4
TUBB6
RBM33
NA
MORC3
LACTB
PRR11
TIMM23
VEZF1
CNPPD1
NA
TMIGD2
FAM175A
MADD
CREB1
KAT5
FAM188A
B4GALT4
SPRY2
TTC21A
BIN1
ERC1
NAPG
NA
SON
UPB1
ZFYVE26
TAF1B
PHACTR2
TSNARE1
CYTH4
PHIP
NA
ZC3HAV1
LOC100506651
KHDRBS1
REV3L
SLC38A2
SMURF2
ATG7
ANGEL2
ITIH4
ZNF282
FLJ13224
BAG3
ZC3H4
ENPP4
FLNA
JMJD6
TXLNB
IKZF2
C2orf27A
TTLL4
CHMP1A
CLN3
MAU2
FAM53A
PRLR
ACVR2A
AGK
NA
NA
SEC24A
MAP3K8
FLNA
FAM105B
NA
ABCF1
CBX4
ETV6
NA
SESN2
NA
EIF1AY
RAB18
MBD1
LMNA
RPPH1
GSTO1
DMXL1
SLC2A13
AMBRA1
KITLG
ASS1
C21orf62
RAB18
IL17RA
PLEKHM2
ATP8B2
HM13
SLC39A13
ANKRD13A
CISD2
SLC2A5
PCMT1
NA
ARL8A
ARHGEF19
RELT
KAT5
ZNRF2
UGCG
UBTF
SLC7A6OS
EHD1
RC3H2
FGD3
PGK1
NA
PAF1
NKIRAS2
WWP2
LOC653581
IL13RA1
MTHFD2
NA
DCTN4
USP46-AS1
NA
CYB5R2
SYNJ2
SYNE3
ARPP19
NA
SS18
HLA-G
SHOC2
PHF8
NA
KRAS
FAM57A
RAP2C
KPNA5
TMEM19
UBE2A
NA
DNAJC1
G3BP2
STX17
LRCH1
RQCD1
PRELID1
KARS
PRKX
TOR4A
ARPP19
PPP1CB
FAM120AOS
IL18RAP
SEC24C
OTUD4
DLK2
COPA
LOC648987
NA
FBXW5
MYADM
CDK2
RIF1
LRBA
LRIF1
CREB1
XBP1
NID1
NFAM1
UCHL1
PRKD2
NR3C1
NA
SEPT1
CCL22
ENTPD5
PRKAG2-AS1
RAB3IL1
ZNF273
STAMBPL1
C1orf86
GPR161
HOOK3
SPEN
OGFR
PCMT1
SNX11
RBM33
SPOCD1
ZNF230
ANKRD13C
HLA-G
TMEM106A
IL17RA
MIA
KDM5A
MS4A1
AMPD3
FAM122C
PRDM2
TSPAN33
ADRM1
TCF7
SLC8A1
CDC42SE1
ATXN7
NSUN4
RSPH3
AMBRA1
DAPK1
UGGT1
CLN3
CACNA1A
NHLRC2
MARCKS
SAV1
ARAP1
SGPP1
ZC3H7B
MMAA
BCL7B
RASSF3
FOPNL
IGHMBP2
PSME3
NA
ACSL4
PPP4R2
SLC25A13
CLEC2D
DNAJC1
FEM1B
NA
NA
SLC35B3
PRRC1
ITCH
HERPUD2
PDK1
MBD2
PRKCB
DNAJC5B
SGK1
DBNL
CNTRL
LOC285758
LGALS8
ERC1
CAMKK2
TAOK3
PANK2
NA
RIT1
KAT5
DCAF5
NA
ERCC6
NA
DPP8
KIR3DL3
ATP11A
GANC
PANK2
SETD5
FAM188A
CALCRL
VPS18
FLOT1
OSM
P4HB
CCDC97
KIAA1432
IL6R
PSMD11
CCDC97
PTGR1
STX5
SLC38A2
DUSP16
SH3PXD2A
ISYNA1
EPB41L3
FUBP1
EPRS
EXOC5
MDGA1
BET1L
ETNK1
MAD2L1BP
TRAK2
IL6ST
MDK
NOL3
PARP6
ADPGK
TRIM24
RAB10
NXPE3
ASCC3
RBM23
FZD5
VIMP
NA
SLAMF1
NA
KLHL6
HNRNPA2B1
TTC28
LRP2
NA
NA
CD200
NA
ZNF267
RASSF4
GRSF1
ARAP1
LAMA3
BRWD3
ZNF296
DCUN1D1
NA
NA
ZNF800
C12orf61
IL12RB1
HLA-G
GPC4
NRG2
SDC3
PLXNA3
NA
SLC11A2
CDADC1
TUBB3
ELAVL3
UBE2B
PPTC7
ASPH
GALNT12
PFKL
AP1AR
PDIA5
FAM161B
SLC39A13
SAT1
CXorf38
NFKBID
OS9
SMIM7
FAM8A1
JMJD1C
ATP8B1
TMTC3
AKNA
NA
KDM6B
NA
SLC16A3
SPATA2
LEPROTL1
CAPG
CTSO
NUP98
PI4KB
TAF1B
HERPUD2
JUN
CTDSP2
MS4A7
WAPAL
CREM
METTL8
GNAS
BRAP
NKX3-1
TLE1
TAPBPL
CYTIP
NA
DNAJB9
ZNF701
C3orf52
ZCCHC3
MAPK8
HLA-B
NA
SDC4
SLC31A1
LIMS2
MKLN1
GPC4
DCSTAMP
STK10
NA
AP5B1
SPATS2L
CSRNP2
PROSER1
NA
SMAP1
TIA1
RIOK3
KDM2B
RHBDD1
SRCAP
EXOC2
GNS
KIR2DS5
CD47
NA
TLN2
ZCCHC10
PDCL
TBX1
EDC3
GTF2F1
SGTB
CDIP1
PKN2
LOC401320
NA
NA
NA
MYADM
PSME3
RAB3GAP1
NA
ATP1B1
TAPBPL
FAM76B
IDS
YME1L1
UBTF
MIA3
DCAF17
HLA-DOB
NA
SLC6A6
HOOK3
ARAF
NDE1
GART
COL1A1
CDV3
LOC285972
NA
OR8G2
NA
QSER1
MESDC2
NA
NA
HTATIP2
CSTF2T
SOX15
ADAM8
TPPP
IL9R
CSNK1D
TOB2
SLC38A10
ARSK
POLI
MCTP1
LNPEP
TFE3
PGM1
ARHGEF2
BLOC1S3
RIT1
EXOC5
CHMP4B
SLC30A1
IMPAD1
NA
RRN3P3
LOC100132707
PPP2R5C
NA
RAB8B
SIK3
TLK1
P4HB
ARSA
BHLHE41
NA
NA
NA
CXCL2
AVL9
ARHGAP12
TNFRSF9
LY9
MAPK8
C3orf58
SEC23IP
SETD5-AS1
KIF13A
BIRC2
ARHGEF3
AKAP13
BTAF1
CDC23
NA
CSTF3
NOL3
TRIM24
RC3H1
PER1
HUS1
GREM1
DUSP3
DPYSL3
RAB21
CLDND1
C1GALT1
KIAA0368
ATG12
UBTF
RBM5
SEC22C
C10orf76
CD81
C2
HYMAI
NISCH
UBA1
ANXA2P1
HOMER1
LINC00184
ODF2L
VAV3
NA
CREM
MTF1
JAKMIP2
MS4A14
RECK
C12orf49
NA
ASPH
C18orf61
RNF115
ZNF746
FXR1
JUN
G3BP1
PCK2
PDE4C
YWHAQ
MAX
ZNF107
RTF1
KPNA5
ITPRIPL2
DCLRE1C
INSIG1
TMEM39A
HS1BP3
FBXL8
OGT
CCDC101
MSN
INO80D
NRDE2
TUBB
DYNLT3
C21orf2
RIT1
GABPA
UBE2J2
NA
HDLBP
TLL2
PCGF3
UBE2H
HAVCR2
EPRS
TAF5L
GLIPR2
NA
SLC39A8
SURF4
VPS37C
KCNE1
NA
JUND
HLA-B
WDR41
KLHL28
FGD6
VCPIP1
NA
DOCK4
TCEB3
CREB1
NA
NA
GCLM
PAFAH1B2
ANPEP
KIAA1432
WDR44
NA
AGAP3
ALDH3B1
WBP2
INO80
RNF151
CYP7B1
TMBIM1
STAMBPL1
AMIGO2
PTPRC
NA
HCN3
AGAP3
LOC654433
NA
NA
MYO9B
LOC100506233
ARID5B
ZNF236
SHC1
LARP7
PURB
DHX34
MADD
KIF13B
NA
LY9
KLF3
C12orf45
WDFY3
NCOA3
NA
ENY2
OTUD4
SPCS3
KIAA1432
SBK1
FOXP1
GLG1
CTDSPL2
CUL2
INPP4A
C19orf33
TRIM44
CD164
NA
ARF3
SAP18
NA
PGD
NA
JMJD6
UBA6
EHD1
DECR1
TRMT1L
MLLT3
PHACTR2
CSF2RA
NA
CBL
PTBP3
AGFG1
SLC31A1
NA
NA
ABHD12
NFAT5
SEMA3A
NKIRAS2
TOP3A
AGA
ESR1
RBM18
GOLGA3
FKBP11
MEI1
MED17
FOXP1
C15orf57
NA
ELL3
NA
NA
POU2F1
LBH
CDKN2D
GBP1
SYNGR3
RAP2B
ZNF394
HPS3
NA
NA
C6orf89
NA
DDX6
NA
STK17A
NA
ENPP2
CEBPG
CCDC147
CYP1A2
MAGT1
DNAJA4
STEAP3
IGLL5
CD44
RHOQ
MMAA
NA
TP53BP2
NA
SRCAP
THAP3
PWWP2A
CD58
WASF2
NFKBIB
ERAP1
STAU1
SIK3
TEX261
CYHR1
TLE1
CCDC23
NA
NA
PPA2
HLA-C
POLR3D
UBE2E1
FAM160B1
SSFA2
IFITM10
NA
METTL5
USP25
MTRF1L
RUFY1
GPATCH3
PSEN2
MLL3
SLC25A32
LILRA2
MTMR3
RASSF3
PNRC2
ZNF341
ZBTB43
WSB1
EIF1AY
TUG1
SSH1
UAP1
CMAS
POMP
ZCCHC14
MON1B
RHBDD3
PHF3
SERPINB1
CHTOP
ZNF777
FAM175B
RAB5A
BMPR1A
FBXO5
STAT6
CDC27
TNFAIP1
CLIP1
DUSP4
ANKLE2
CD82
MRAS
ST3GAL2
NUMB
GRIN1
UGCG
PPP1R10
ZNF683
LIMK2
IQSEC2
SPTLC1
CH25H
KCNN1
WASF2
CLINT1
NA
XIAP
PLAGL2
CD99L2
GJA3
NA
CDK13
WIPF1
IFNGR2
LACTB
CUL4B
CNDP2
NA
ERN2
MAPK6
NF1
NA
CSF2
NA
GNAS
PHF1
UBQLN1
N4BP1
BNIP1
NA
MRPL14
FXR1
PRKCA
DMXL2
C6orf89
PEX14
RIOK3
HELQ
HIP1R
PRCC
SLC1A2
NA
RFX5
SUPT4H1
STAT6
SCYL2
VPS41
PCGF5
TPT1-AS1
PLCL2
NDEL1
SYMPK
NA
BUB3
NA
NA
NA
ATP1B1
TUBB
NA
ACTR10
BIN1
XIAP
HIRA
XPO5
PCYT1A
NA
LOC100292680
TLE1
KISS1R
NA
FMNL3
EIF5
CCNT2
NA
WDR41
ZNF136
VPS39
FBRS
LOC285835
NA
DLGAP4
DGCR14
PSTPIP2
USP10
FAM108C1
DPH3
NA
ZNF235
KLHL5
RAB30
SCARNA2
ANKRD12
HIST1H2BK
LOC100505932
TMEM214
CTNNA1
C22orf15
SDSL
HCFC1
LRP12
LIMD1
NCR2
WDR1
NA
ADD1
TESK1
CD84
NA
UNK
NA
CDC27
RMI1
SAMD4A
NA
FUNDC2
SLC38A1
SMURF1
HERPUD2
ZDHHC5
NA
ZBTB2
NA
ZFP36L1
BLVRA
LRRC43
TMOD3
F11R
CDC42
NA
INO80C
KPNA1
ST3GAL1
NA
CSF2RA
SKIL
LEMD2
RNMT
SURF4
BCOR
TUBB4B
C9orf72
LMBR1L
SFI1
TSPAN14
CAMSAP1
NA
AZIN1
CTXN1
KDM6B
BTBD11
PLD1
CCDC140
COX20
KLF11
NR3C1
SLC35C2
HLA-G
ZNF707
ABR
ITGAL
NA
B3GNT5
NSMAF
TRIP12
ITGB8
FAM20A
ZFAT
NFKBIB
SSR3
SLC11A2
POLK
WDR45
NA
TMEM131
ATG12
SZT2
DAGLA
KLC3
TGM2
PLK3
ATP1A1
NA
NA
NA
MAP4K4
SEC61A1
PSMD12
MT2A
SRPK3
DRD2
TMBIM6
C15orf37
CBLL1
PARP15
C22orf15
NA
IGSF3
ERC1
ZNF710
GORASP2
RCOR3
SEC24D
POGZ
MARCKS
TNPO2
HSF2BP
SLC52A2
SMG5
NA
TRAPPC13
SLCO3A1
EPB41L3
NA
PSEN1
AXL
KLF13
NOTCH1
GON4L
GLI3
PNMT
CCDC77
C12orf49
ZRANB2
STAU1
WDR55
MESDC2
NA
ANKRD65
TFEC
LRSAM1
ELFN1
ZMYM4
GEN1
MZT2B
DNAJB9
FGD3
ROCK1
ANXA2P3
PGK1
PRKD2
PSMB7
RP2
SAMD8
ANXA1
DLGAP4
RNF144B
RIT1
NA
IQCC
BROX
NA
TBC1D4
NUFIP2
C11orf92
NA
SPRED3
NA
FKBP5
JUN
NA
CYB5R4
FLII
DHX8
KIF1B
ITGA4
NA
ZC3HAV1
TRIM38
LINC00675
NA
OS9
FGD2
MAP4K4
NA
FAM120AOS
NA
MOB1B
KIAA1467
BRD7
ZNF442
MVB12B
SORBS3
TNPO1
SSFA2
NA
PTGER3
RGS13
ELK1
FTX
TAB2
BRAF
ABCB5
ZNF655
ABCA1
APBB3
RAB2B
RBM19
NA
ASCC3
TPSB2
GIMAP1
GALM
HLA-C
TIMP2
GUCD1
APC
TMEM30A
FGD2
RALB
NA
PHLPP1
AARS
PRPF40A
EAF2
ANKRD12
GCC2
LEMD3
GRASP
WWP2
MACF1
NA
KIF5C
COG3
SSH1
NA
CREB1
NA
ZMYM4
SSR3
TMEM65
SIRPA
CD47
NA
LOC283663
PPP2R5C
MT1E
ZUFSP
PRDX1
MKL1
B4GALT1
ZMYM5
CNIH4
WAPAL
PRKAG2
TMTC1
PPP2R3C
S100A11
INF2
SH3TC1
TOX4
ITSN2
INO80
GNE
PDZD7
PTPRO
UBXN1
NA
BNIP1
LOC100128751
VPS37C
KLHL9
TPGS2
TGOLN2
NA
NA
GLIPR2
NA
NAP1L5
FAM214B
KIAA0317
ACOX1
AMD1
GADD45G
NA
NA
GCHFR
RIMKLB
GABBR1
ARL4C
BCL2L11
RSF1
GATAD1
DCLRE1C
SAMHD1
FKBP1B
ZWILCH
PHLDA3
SMCR8
TGS1
C9orf72
TAB3
SECISBP2L
SPEN
ARIH2
TXNL4B
AKAP8
ACOX1
EXT2
ARMC8
ILK
COA1
SAMD4B
CYP2S1
AFF4
FMNL3
UACA
REV3L
YIPF6
PARVB
PTPRJ
TUBB4B
BAG6
SUCO
DNM2
P4HB
KLHL24
LOC645638
ARF6
RAB13
NA
BID
EXOC3L4
MAP4K5
C15orf39
SAP30L
ARF6
RERE
TAC3
NA
ABRACL
GAA
UBE2B
SOCS1
KLRF1
BRD4
NA
CYB561
ZER1
NA
BAG6
ZNF24
WDR45
SCML1
TBC1D4
UEVLD
SP140L
NFIC
ANP32E
CEP170
NA
NA
PECAM1
LRRC41
SLC7A11
KCTD10
PDK3
GTPBP5
RTF1
NA
SNX9
ITPRIPL2
CSF2RA
SETD4
TPGS2
ME2
RBM5
ZDHHC17
SLC22A16
ATP1B3
STK24
FAM214B
SERPINB8
RASA1
NA
CTNNA1
YWHAQ
NA
RNASEH2B
NA
TMEM127
LCP1
NA
NA
EPM2AIP1
MBD5
COL5A3
CDK5RAP2
N4BP2L2
SVIL
UBE3A
VPS54
NA
FAR2
NA
FAM169B
DCAF5
NA
NA
TBC1D20
TMEM158
TMEM248
PHACTR2
WIPF2
FXR1
GAMT
RPS6KA2
ZBTB42
NA
NSRP1
USP12
PRR5
LPIN2
NA
BREA2
MICALL2
SSR1
CEACAM1
PIK3CA
ZNF224
DEDD
DNAJC13
NOTUM
IAH1
GLTSCR2
BCL2L2
GPN2
BACH1
ATF6
WHSC1L1
NSUN2
FKBP3
GORAB
ADPRH
NARF
SAP30BP
NA
CACNA1S
NA
KIAA0319L
FAF2
BAALC
SEC22B
TFIP11
TOR1A
EXOC2
C4orf3
NA
MSL3
SEC61B
BRD7
DCTN4
NA
ANXA7
ADARB1
NA
NA
MGAT2
EMP3
NA
MIR210HG
RHOQ
ABI1
HIST1H1T
ALDH2
ST20
SUPT6H
RDX
MED13L
AHSA1
PRKAB1
ANKRD37
UFM1
RFWD2
ATXN3
MEF2D
CCDC117
RAB22A
CREB1
TNPO1
HCG18
BCL2L11
HLA-C
NA
SIRPA
LIMCH1
NA
R3HDM4
AP1M1
DSCR3
NA
MUC8
LOC283508
TSLP
NECAB3
SETX
PDLIM7
PEX14
HAB1
MMP24
NEK8
NA
NNMT
ZNF44
NSUN6
SLC8A1
HLA-B
ENY2
NA
SLC4A9
CASP5
N4BP2L2
DNAJC22
NA
PARP15
MACF1
C1orf191
VRK3
NA
LIG3
ZNF140
CCND2
RELA
NA
CASC3
LLGL1
EXOSC10
NA
CSF2RB
CRAT
LDHC
NA
LZTR1
C6orf1
TMEM47
NA
VEGFA
PCSK7
STARD3NL
NA
SPTBN5
AGK
PAK2
CCR1
SLAIN2
SEPSECS
TOR4A
HLA-A
RSF1
MOB2
ZNF746
CUL4B
CCDC88A
C15orf57
GATAD1
NA
G6PD
ANXA1
AFF4
GNG4
NA
NA
NA
JAZF1
RPAP3
POLG
CMBL
SZRD1
RAPGEF1
FSCN1
SLC38A2
CCNT2
CASP8
RSBN1L
DHX15
CSF2RA
SUV420H2
SNX14
LOC440934
STK10
SNIP1
NUCB1
UBE2J1
ARF4
ERBB2IP
FEM1B
ESYT2
NA
ATP2A2
NA
TRIP10
HDAC10
MUC4
GMPPA
CCR1
ORC4
NF2
TMEM87A
HMGXB3
LBX2-AS1
NA
PAPOLG
FAM168A
SNX11
NA
NA
DNAJC3
VPS54
LMBR1
GABARAPL1
UBE2A
NA
SARS
MRPS18A
PARP11
SERPINE1
FAM120A
NA
BRD4
PSMD6-AS2
ETV6
C1orf168
SENP7
NA
SLC16A8
NUP98
RHBDD1
TRIM36
DMXL2
STXBP6
SPP1
UPF1
ABLIM1
PPP1R16B
NA
JUN
UBE3A
COX17
NA
GPR107
ARSB
ST3GAL4
TDP2
ZC3H7A
TNPO2
NA
GUCY1A3
NA
STX4
SLC4A1
ADIRF
SEL1L
RAB18
ZNF75A
TROVE2
TAX1BP1
BCAT1
FRYL
SHF
C1orf200
NA
NA
ATP10B
LDHA
PQLC1
RAP1GDS1
AGA
UNC13D
SNX6
NA
NUP93
FAM222B
ARNTL2
NEDD4L
MAPKAP1
PSMF1
RASSF8
LONP1
NA
EXOC8
NLRP1
FGF2
PHIP
PRR24
NA
APBA3
AKT2
NA
EFNA2
PLAC4
ZSWIM8
MRPS18A
CHI3L1
WBP11
GRHL1
PLK2
MFSD8
RBBP8
OPHN1
MAPKAPK2
CASP10
NA
NA
CLIC1
SPAG9
HMG20B
ANXA5
CHTOP
NA
PITPNA
LMAN1
GANC
ZKSCAN5
SPATS2
GRN
MCU
STYX
VCPIP1
LTBP4
NA
LOC100131015
TCF3
SOCS1
SLC6A3
CCNL1
NA
CTDP1
KLF13
NA
ATR
SLC33A1
NA
NA
ANKRD10
RBMS2
MCTP1
MAX
AFTPH
PPP1R9B
DNAJC15
LOC340085
NA
PAIP1
PPP2R2D
PCIF1
TNS1
PARP6
AHR
UBE2E2
FHL3
XIAP
SH3BP1
SAMSN1
PHLDA1
SMPDL3A
AES
NA
TPM3
PDP1
TUG1
KLC1
H6PD
UTY
UPF1
VTI1A
MAPRE1
NA
DENND1A
NA
COG3
LYST
CHFR
ITPR3
G3BP1
ZNF613
CACNG4
GALM
INHBA-AS1
UBE2F
MEPCE
NA
ATF7IP
FLJ45340
NA
EMC2
CWF19L1
CIB2
SUPT6H
PFKP
TBC1D13
TCF4
ZNF684
NA
NA
NA
NA
PSMC1
MTRR
KAZN
HSPA13
FYB
PFKL
TGM2
PSD3
OAF
MARCH5
WDTC1
ARL15
CNIH4
GTSE1
NA
IFI27L1
MGC12916
PSMA1
NA
TBXA2R
LOC388692
NA
FBXL12
SEC23B
TRAPPC10
MALAT1
JRK
SHOX2
RASGRP3
SREBF2
SOCS2
TMEM185A
NA
EPG5
ENSA
MCMBP
SLC13A2
BIN1
GNS
DDX39A
NA
ZNF160
ZNF281
NA
NA
THRAP3
NA
EPHB4
SRP68
DMC1
NA
CLDN1
CNOT4
ATP6V0A2
NA
HIPK3
NA
TRIOBP
MARK3
SUB1
NA
RCAN3
UBOX5
ARL4C
NRD1
ARPC5
LZTS1
EIF4E2
BBC3
CALR
FASTKD5
PWWP2A
GRAMD1A
BCL2L11
PCIF1
RNF10
C6orf47
SLC25A51
ZNF281
SPRYD3
LARP1
CLU
B4GALT1
ADD2
PAIP1
C3orf38
NA
CENPJ
DEDD
GRSF1
SIN3A
GLYCTK
NA
VCP
SCD
GIMAP1
TUBB2B
FNBP1
VAMP5
NGEF
BTNL3
PWWP2A
NLK
LPAR2
KLK3
DKFZp434J0226
ARF3
ZNF384
GLS
CDC14B
TXNDC15
TAOK1
ABCB9
GFI1
LRG1
WNK2
DLL1
CPEB4
GGPS1
NA
LOC100289333
ATG16L1
RPL18
TMEM115
GRN
NA
AMER1
ZAK
NA
NDRG1
NA
ASXL1
LAMA2
ANKRD11
PRR14
TMEM87A
CBX8
ATP6V1G1
ZKSCAN2
PHF1
MAFK
BNIP3L
KPNA4
BCL2
IL10RB
PLEK
POMP
EIF2AK2
ICK
UBE3B
NA
PPDPF
SENP2
TMEM88
NA
NA
REXO1
NA
NA
NA
TPCN2
ACTR3
DBR1
NA
ACSM5
FAM160A2
NA
FBXO30
NA
GUSB
CRK
CD109
PEF1
UPP1
PDLIM5
ERLEC1
ATG13
ZBTB17
NA
KLHL9
MED13
TIPRL
TMEM159
C1orf86
FAM168A
BICD1
CAB39L
NA
LOC388692
CNOT4
LOC100506305
MGAT4B
GNAS
LRP12
NA
TBC1D23
GSTM2
MYL9
GRN
PSEN1
NA
NA
MALT1
NA
NIM1
SDHA
EXOC5
RFK
ZDHHC6
PLEKHB1
KIAA0922
GTF2H3
HLA-A
ZNF438
LATS2
NA
KALRN
NA
CSNK1G1
PPP1R16B
WSB1
RNF216
FBXO11
SASH1
C16orf45
GLG1
PDXK
NA
SERPINB6
APBA3
ENTPD1
RNF24
HK2
VPS54
SEC22B
ITGA11
KIF13A
ZGPAT
DTNBP1
DTNA
LAYN
CWF19L1
KDM6A
NT5E
ZNF407
CDK6
ZNF410
CD3D
HPS1
MAP3K8
NA
BMPR2
NA
UNC13B
SMC5
DOCK1
NXNL1
NA
NA
TBC1D1
OGT
HELQ
NUP62
SFI1
SETD1B
NA
EI24
NA
KLHDC7B
ENO2
HDHD3
GLT25D2
SAP30L
RECQL
UBE2F
PRICKLE1
INPP5F
KDELR2
CDC42BPA
NA
NUCB1
VEZT
TRBC1
SEC14L1
ATF5
HPS1
C17orf62
BEST1
DYNC1LI1
REXO1
NA
GPNMB
TAL1
NA
EPN1
CD47
NR3C1
NR4A3
NA
MRC2
TMF1
NA
TAGLN2
NA
NA
UBQLN4
TMEM150C
AZIN1
CYP3A7-CYP3AP1
TNKS1BP1
SSR3
ZNF697
SUPT3H
SC5DL
NOTCH2NL
SLC35E1
SMPD1
GFPT1
MARS
CREBZF
HMGXB3
INTS7
CSTF3
SPATA5L1
SPG11
NIPA2
LRRC57
ZNF197
AAK1
LIN7C
GMDS
MUC6
RHBDD3
GJB1
KDM4B
CRYBB2P1
NA
BRD2
RBM22
ARHGAP26
TBC1D10B
CLK1
DVL3
SDE2
PDCD6IP
GALE
GNB1
TUB
LRRCC1
KHDRBS3
GOPC
RABIF
IFNLR1
RHOB
TUBGCP3
BAHCC1
MYL12A
LTA
NA
DNAJC11
NA
RASAL2
NCK1
TLE3
USP32
NECAP2
PSG1
NA
RANGAP1
RNF185
CHFR
PTCHD3P1
LMBR1
ANTXR2
STX12
NA
NA
SPRR1A
NA
XPO1
MURC
NA
KIAA1279
NA
DCUN1D1
MAP3K11
TBC1D13
VPS4A
KIAA0226
SYNRG
LDB3
USP1
PPP3CB
NA
PRF1
CRK
RAB11FIP1
NA
PHF3
ZMYM5
CCDC152
FAM127A
NOTCH4
BTG1
IMPAD1
MAPK1IP1L
INO80B
NA
PNISR
MALAT1
ICOSLG
NA
NA
LATS2
GMEB1
RAP1B
RANGAP1
MT1X
NA
B3GNT8
TRAFD1
ZNF222
TYROBP
ASCC2
CDKN1A
COL9A2
PKNOX1
PCNXL3
WIPI1
TRPM2
TP53I11
SCPEP1
NA
CHD1
ZNF75A
DNAJB6
NA
ZNF350
NA
ZDHHC14
UBE2J2
LAMP1
GTF2H1
PPP2R3A
FKBP11
STARD10
CLCN7
SHC1
TNRC6B
TXLNA
NRAS
HUS1B
PATZ1
SLC22A3
ARHGEF1
CHEK1
PTS
UBXN4
NA
SNX33
VCP
HPS4
HELZ2
CCNT1
PDXK
MAP3K14
EIF2S2
TRMT61A
ARL4C
CHD8
CYB561
CDC42BPB
NFX1
DNAJC14
SIPA1L1
PECAM1
ARRDC3
NA
FLT1
CD164
NA
CCDC92
SEZ6L2
THOC2
FTH1
TRIM6
FZD1
SEMA3A
INTS6
WDR1
VTI1A
NIPBL
TRIM8
PTK2B
NA
PBRM1
ITIH4
BNIP1
ATP6V1B2
EEF1A2
SPATC1
NA
XIAP
NCOA5
UBALD2
NCOA2
PSMF1
NA
COPB1
SLC26A6
LINC00689
HERC1
GLS
DNAH10
YWHAQ
VAPB
EWSR1
NA
SMIM13
FANCL
NA
TPGS2
USO1
NA
NA
GSR
RFFL
CD99P1
LRRFIP2
CD2BP2
DTX2
ATG3
NA
LRCH4
NA
GNG5
RIMKLB
FBN1
MAPK7
TUG1
CREBZF
TRIO
SOX13
ITGA6
GATA3
NA
TSR1
HOXB5
EIF4E2
CCDC88A
SUPT20H
DCAF10
LOC100996583
NNAT
CUL4B
RASA3
STAU1
PPP2R1A
GATAD1
NA
NA
ALS2CL
WWP2
EEA1
NEDD4L
UBXN4
KATNAL2
NA
PPM1K
NA
KANK2
ELK2AP
ABCB6
GBA2
ZBTB37
NA
HBP1
PBDC1
NKTR
COPA
MT1P2
NA
SBF2
HABP4
USO1
NA
ABCG1
SLMAP
SEC31A
CTRB2
SSTR2
HDGFL1
ST7L
PHLDA1
WWC1
MED6
SLC4A2
PPP1R15B
ZMYM6
NA
LOC100216545
TNFAIP1
MIER3
MALT1
UBE2J1
ACIN1
ARF1
CMTM6
SLC28A3
C18orf49
PLGRKT
CECR1
TMEM41A
GUK1
LAMP2
LILRA5
NA
STAT5B
IRAK4
RAF1
TRPC2
MTCP1
ANXA2P2
LRSAM1
EED
DZIP1L
ATP6V1C1
NA
NA
GSR
TNPO1
NA
GDAP1
MTRF1L
HIC1
RET
SUPT6H
ATP6V1A
FMNL2
TIMP1
CDKN2AIPNL
MCTP1
MMP14
PPA2
PRPF4B
CBFA2T3
GPR161
CEP170
SCAMP1
SLC17A5
DSN1
XIAP
LOC100288198
UBE2K
SETD2
CUX1
MYL5
EPM2AIP1
NA
CLIC6
PCIF1
TGIF2
BIN1
SRGN
PARP4
NA
IRAK3
NA
STAB1
NA
COL6A1
MYLK3
TIRAP
AGPS
PGK1
LOC100132874
NA
RPN1
NA
ATR
ATP5S
NA
PHF3
TMEM179B
A2M
NA
SOS1
PPP2R2D
SASH1
PBDC1
NA
GPR137
MPZL1
KHDRBS1
NA
ANKRD2
LOC100506229
ACADVL
CD47
NA
NA
SPAG9
SOX4
RAC1
ZFAND3
NA
GCC1
IST1
GAL
PHKA2
NA
RGL1
XRRA1
PEX26
NA
RBM14
SOS2
NA
RTCA
ZNF644
NA
CLK4
LOC440173
LOC100288911
CCR5
TMEM43
ZCCHC10
RAP2B
MARCH6
ASPH
ARID4B
PPHLN1
RILP
NA
LAX1
PEX13
SGSH
ANKRD20A12P
RAB7L1
UPB1
DGCR2
ERLEC1
NA
PCMTD1
UBC
IQSEC1
NA
NA
GALNS
SLC22A14
NA
FRYL
MAGI3
SLC35C2
TVP23B
ANHX
RLF
FAAH
LOC283143
TPCN2
NA
NA
NA
SPAG6
HFE
PTCH1
NA
RABEP2
S100P
IGF2BP3
KRT8P12
SFTPB
NA
BCAP29
GLIS3
CSNK1A1
NCK1
FNDC5
MITF
NA
MESP1
NA
VPS13D
ARAF
CHD1
CA4
NA
NA
UBE2F
A1BG-AS1
NA
LEPROT
SIK3
CLIP1
CLDN1
XPNPEP1
APOD
CLINT1
USP14
FBXO10
ITGAX
TOP1
SP2
DNAJC2
NA
NA
SLC25A42
VPS37A
TRNAU1AP
NA
NA
PRRC2C
PPP1R3D
NA
ZNF341
ZNF506
UBXN7
C4orf27
CHEK1
C2CD2L
NFAM1
NA
SBF1
SRRM2
ZNF567
CTNNA1
PVRIG
NA
NA
SBNO2
SARNP
ZEB2
TRMT61A
PCBP1
NA
ADD2
ERVH-6
UBE3A
MKRN1
TRPM7
NA
SEPSECS
C11orf68
HPCAL1
GABARAPL1
IRF2BP2
NA
SMURF1
PERP
HMGCS1
NEK3
ORC4
CSNK1A1
AGA
NA
KLHL28
SLC22A15
CTSZ
LOC100287166
RAB3GAP1
NA
NHLRC3
LOC100144603
NA
SGMS1
ZDHHC21
RFESD
CSDE1
UEVLD
PTBP1
GPATCH2L
ORF1
USHBP1
MBD2
NUP188
HECA
ST3GAL2
DBI
NA
PCMTD1
NA
IL12RB1
NA
NA
DPP9
NA
SPAG5-AS1
NA
SIRT6
SAP30L
IGFBP7
AKAP17A
KIAA1551
PATZ1
UBC
S100A10
NA
SSH1
ANKRD30BP2
HCK
NA
AQP2
EFNB3
NA
PDLIM1
SPATS2L
ZBTB5
TRIM3
C3orf14
PTPN2
NA
PLB1
APOBEC3C
NA
PPM1B
NA
LARP4B
LSS
LARP4B
NA
NA
ARFGAP1
SRSF5
FRS2
SETD5
RPS6KA3
NA
RFWD2
RBM45
ZNF592
TIMM8B
FRYL
GNLY
NA
SLC5A9
DNASE1
TRIM33
FLT3LG
PTTG1IP
NA
NA
NA
NA
HIP1R
NA
NA
ATE1
ADORA2A-AS1
ZNF579
BAG6
ADAMTS8
TRIOBP
PPM1D
NA
TMEM151B
EIF4G1
FECH
COL11A2
C19orf68
ST8SIA4
ATXN1L
SLC25A13
NA
SEC22C
NA
WSB1
CDKL1
VANGL2
XIAP
USP30
BACH1
TAOK1
ADCY2
HLA-DPA1
NFKB2
NA
ADAM33
MGAM
E2F5
TSSK6
PTRF
ASAP1
LEF1
NA
CBX6
LOC100505738
GNB2
SGSH
FKBP15
RAB2A
IGKC
GUSBP4
NA
PDXK
NA
SNX21
NA
NACC1
SPG21
CHEK1
ITGA11
PGF
TLK1
BCAS1
NA
EP300
HAUS6
XCL1
LOC100506661
XPO5
PHYHIP
KLF6
TSC22D3
NFYA
UBE2K
NA
TMEM43
NA
REST
ZNRF1
NA
LILRA2
UNC13A
DTNA
SCARF1
NA
ARHGEF16
KDM5C
SMAD1
HILPDA
NCEH1
NA
FBXO11
ZNF669
NIPA2
IRF5
NA
CREBBP
SRPK2
LOC147646
FAM120A
GOLPH3
HM13
NCS1
PARVB
ERMAP
DEDD
TMPO
THOC2
NA
NA
MS4A7
STRIP1
LOC100506497
SUB1
NA
RBM26
SLC8A1
TBRG1
TNRC6A
DCAF5
PITPNB
PLD3
NA
KIF25
SH3RF3
ND2
MPC2
NA
DPYSL3
TMUB2
NA
LINC00628
MGST1
BAZ2A
CEP104
NA
JAK1
NA
CTNNB1
NA
NA
ALDH1A2
ELP3
EXOC3L2
NA
TP53I11
NA
ZBTB24
NA
NA
SNRNP35
C21orf2
FAM63A
NA
NA
LOC100130370
RTN4
PLTP
HSCB
POLDIP3
ARC
NA
ZNF710
U2SURP
CUL4B
NA
CDCA4
AGPAT3
UBE2B
SLC35A5
NA
DNAJB12
NA
PRX
NA
C7orf45
NA
PSMA1
HPCAL4
DYNC1LI1
MAP3K13
PLOD3
NA
ZDHHC8
MALT1
LINC00675
C16orf13
NOVA2
ANXA2
DCTN1
PPP2R3A
RAPGEF1
TTC17
ACAP1
TPD52
CPT2
NA
DUSP1
NGLY1
PRRC2C
ATAD2B
NA
NPR3
SRSF4
FLCN
ANKRD53
LOC100287590
ARMCX3
NA
DNAJC5
NF1
SCLT1
MKRN1
KRR1
FBRSL1
PTP4A2
XKR8
ALDOA
RGS11
NA
BCL2L13
NA
SKIDA1
CCM2L
SEMA4B
FAM53B
PSMA1
NA
AIM1
FKSG49
CCDC101
ZNF646
NA
EIF1AX
PPP1R2P9
ANKRD28
MSANTD4
SUPT5H
WWC1
NA
ZNF496
NF2
ATG4D
MT3
GSTM3
RXFP1
CPA6
ZNF160
MAPKAPK2
PDIA6
CLN5
SPN
CYB5R3
PAIP1
NA
IRGQ
NA
NA
FAM175B
CDYL
ALDH1L2
NA
CFB
DLGAP4
TSPY26P
TUBE1
STX16
SUB1
ZNF777
TMEM259
SHOX2
MTMR12
ANXA2
COLQ
ELMOD2
PRSS33
NA
MED13
NA
RBM43
DBI
FGFR1
EDEM2
CCDC60
DCBLD2
SIPA1
PSEN2
SCAF4
NA
LCN12
GALNT12
NA
ZFPL1
NA
CDS1
DNM1L
PTPRC
NA
ZNF142
NA
NA
TYSND1
MED8
MRPS18C
MALAT1
RABL3
NA
COMMD7
LOC646329
FUT5
KIAA0368
VILL
SEMA4C
NA
TMEM241
SRPK2
NA
ZBTB39
UBAC2-AS1
PSME3
NA
CISD3
CSNK1A1
ACTN4
NA
MGST1
NA
FAM98A
NA
BANK1
LRCH1
TLE3
C19orf25
STXBP6
NUP98
NA
GORASP2
FNBP4
NA
GPBAR1
NLRP1
MIIP
C1orf64
RSRC2
GALNT1
NA
SRPK2
HAUS2
NA
NECAP2
TCTA
UBE3C
NA
NCOA5
IDS
SOGA1
NBR1
ZFPM1
NA
ANKRD1
CALR
NA
SCML2
TGM5
TMTC3
ANXA2
RAB2A
GRIA1
CXorf23
TRIM62
NCOR1
MUL1
MFAP3
TNKS2
TFAP2A
NA
LARP1
GM2A
KLF4
ABLIM2
NA
NA
EZR
NA
SEPSECS
CDK18
NA
MGST1
IL17C
ROBO4
NA
CD79B
NA
NA
PCBP1-AS1
PDIA4
LYST
TBCEL
PGAP1
TBC1D22A
PRDX4
CD226
RHOB
NA
C6orf62
NA
SLC30A7
NA
NA
IGHM
DARC
C18orf8
HLCS
NA
LIPE
FOXP4
CEP128
GM2A
RPS16
NA
ZNF292
FSTL1
NA
MLLT3
CWF19L1
DIP2A
EFNA3
B3GNT4
UBAP1
NA
EWSR1
ABR
LARP7
KRR1
COCH
NA
CYP4F11
RAC1
CBS
GTF3C1
NA
TOP1
CHRNB2
LOC338651
OSBP
KPNA2
IGHMBP2
NA
BICD1
EMILIN2
NA
NA
C2orf47
CRY2
MACF1
FZR1
MED7
FBXW12
THAP9-AS1
PEX3
SLITRK4
XPO1
PPDPF
NA
NA
PLB1
DFNB31
C10orf12
PNMA1
TXNIP
NA
SOCS1
THAP10
APPL1
HPS1
NA
NA
PBX2
NA
ITGA4
AAR2
ETV3
PDE3B
PNPLA8
ODF3B
HRK
VDAC1
MXRA8
EML2
NUMB
ORAI1
NA
NA
KLRG2
GAB1
LOC100506219
ATP6V1A
GMEB1
HIPK2
NA
GOLGB1
TRIOBP
NA
UCP3
NA
MYO1B
GOLGA2
TFRC
TMEM187
NA
LOC100505876
NRBF2
TBCD
TAGAP
IGF2BP3
LRRC49
CNOT6L
LYSMD4
ZNF518A
SEMA3F
GPR56
PDLIM5
NFAT5
DYRK3
NA
NA
NA
PRR16
NA
TNC
SENP2
NA
MFSD9
KCNF1
YY1AP1
NA
RIT1
LOC152225
PRDM1
ANKRD28
PM20D2
NA
SLC30A9
DAP3
NA
PTP4A2
NLN
PNPLA8
SMAD2
LINC00467
ANG
VANGL1
GNB1
NA
NA
MMP2
MALAT1
NA
NA
PROM2
SLC25A23
CSF3R
RNF40
NA
PNRC2
ETS2
AP4S1
SND1
CDK12
ATP5S
KIAA1958
DDR2
NA
TAF7
ANO6
APLF
ITGB4
MED17
NA
BCAR3
LITAF
LAMP1
FLJ46875
NA
NA
FOXP1
ARFGAP2
AGTRAP
SEZ6L2
NA
CRTC1
CSGALNACT2
SIRT3
SLC25A22
LRRC59
PDPN
ZNF408
CARKD
LRRC40
WTAP
TRNT1
TCF20
SH3D21
NA
UPF3B
PRB1
C4orf29
ZRANB1
CDADC1
BCL2L11
NIPAL2
ZNF621
NA
MUC1
PLA2G4C
BGN
ZNF37A
NA
FGF6
ZMYM5
PLSCR4
MTMR1
FOXN4
NA
NA
NA
NA
NA
ANXA7
MYT1
ASB1
CEACAM1
WSB1
MAP2K2
MOB4
SQSTM1
HOTAIRM1
LOC339316
CSTF3
GPR64
BCL2L1
SYNE1
BAALC
FGF18
TTI2
SSU72
NCBP1
SECISBP2L
USP10
GTPBP1
C2orf72
ATP6V1C1
ZNF101
SMPD1
NA
NSUN3
NA
TMPRSS6
MTUS1
SNX6
GTPBP2
TGIF1
ACBD5
VPS13A
ANAPC16
AP2A1
ZNF205
TAF1D
PPP1R27
GTF2IRD2
ARHGEF17
SATB1
CHORDC1
NDUFB4
CNPPD1
TTTY5
AACSP1
FAM99B
LOC388210
SFXN5
SNX9
ALPL
NA
FRS2
ZNF224
GLS
NA
NA
PPIA
ZNF79
SHFM1
FZD5
CTSS
ANGPTL6
HAND1
NA
NA
YARS
NA
DHX16
C20orf112
DBI
CCDC38
NA
N4BP2L2
RAC1
MCM5
KIF1A
ZNF586
QRICH1
USP16
PTGR1
NA
KIF26B
ZCCHC8
ATP6V0A2
NA
NBEAL1
CSTB
PRAMEF12
FCER1G
PDGFRA
ROR2
LOC643733
CDH26
IP6K3
TRNP1
STAMBP
GPR98
CABP7
EGR4
PRKAR2A
C1orf43
NA
TEAD4
NA
NA
STYX
CRMP1
NA
SLC16A3
ADCY3
RAP1GDS1
VWA5A
SLC35D2
PBX2
ZNF22
CYTH1
MED28
ALMS1
CMYA5
LCK
NA
ESPL1
KDELR2
NA
GSTM1
CD68
MAN2B1
GLA
PDLIM7
SMARCE1
GDI1
PXDC1
PCNX
EXOC5
LRP12
NA
NFYA
NA
NA
STAG3L4
TPM3
PRSS53
CDK9
NA
ZMIZ1-AS1
BIN1
TALDO1
LINC00092
LPAR6
PLIN5
GYG1
NA
ZFYVE20
TUG1
MNT
EDF1
NA
IFI30
KCNS3
NA
NA
RANBP3
PLCG1
NA
SCAMP1
DSCC1
NA
SCN5A
KIF20B
LZTS1-AS1
PRDM4
DCAF17
ZNF273
BID
SLC7A1
PARP6
CPEB4
NA
NA
NDUFB4
NA
TMEM44
NR6A1
NA
SRSF7
WFDC8
TOR1A
NA
SULT1C2
ARMCX6
SMS
WDR20
NA
NA
HFE
NA
LY6D
RFX3
PIP4K2C
MGA
L3MBTL1
NA
MT1G
PPP1CB
LOC79015
NA
NA
BMP1
SBF1
C3orf38
FMN2
NA
TMEM127
PRPF40A
TFRC
MYBPC3
SHKBP1
ARL4A
USP12
NA
TAOK3
NA
UBE2D3
UBASH3B
NA
NA
SBNO2
NACC2
NA
SEC24D
NA
LMCD1
DNAJB14
ATXN3
NPLOC4
NA
NA
NA
SZT2
NA
FAM160B2
NA
BRD1
RCOR2
SRI
ELOVL5
RIC8B
E2F6
MITF
BPIFB2
NA
HMGN4
IPPK
DNTTIP2
NA
SCD5
RSF1
MBIP
SGPL1
FOXP1
DDX3X
DPH3P1
TBC1D22B
DHX36
PMEPA1
PLD2
AGO3
PGK1
LAMP1
KAT7
BUB3
ARID1B
PLEKHA3
MT1H
TRABD
PRKD2
LRRFIP1
ERO1LB
MYL10
ACTG2
NA
CXCR7
NA
CYR61
HIF1AN
NA
YY1
KCNK3
CELF2
SNW1
TBX15
HAVCR2
GNA12
SART1
MFSD10
NA
WDR83
ZHX2
LOC730101
PLEKHA5
KPNA4
RECQL5
PSME4
SFTPB
ARID2
EIF4E
SETD5-AS1
SOCS3
TNPO2
SNX7
SVIL
GOSR1
EID3
DDX3X
PPP1R12A
SSTR2
LOC399900
LOC100506105
MEF2D
COCH
SLC22A1
FAM27E3
CARD11
CCDC144A
NA
NA
DERL3
BCAS4
VRK3
NA
MRPL27
NA
HELLS
VAMP2
CLIP1
NA
NA
UBE2R2
C6orf223
PPIL2
ATXN7L1
SURF4
NA
USP36
NUCB2
MEF2BNB
FTH1P5
LOC727924
C6orf15
TMSB10
XAGE-4
SIKE1
PRDM1
SLC28A3
RPRD1A
HNRPLL
LOC100288637
NIPSNAP3A
C5AR2
BSDC1
USP6
EIF3M
ZNF513
FTH1
ZNF233
PTGES
POMT2
PISD
ATMIN
PHLDA2
GPCPD1
PDE11A
SMIM12
CGRRF1
GPR107
NA
NA
CANX
SLC25A37
NA
INTS4
SRA1
EPO
MAP4K5
ARSB
MARCH7
HS3ST3B1
MANEA
PRELID2
COL5A3
NA
NA
COA6
HCG18
SF3A1
NA
RHOBTB3
MOB1A
LOC100128653
HILPDA
NA
UBR1
MCF2L
SLC33A1
LINC00523
NA
CLK4
C20orf181
PPFIA1
ENOX1
SLC44A2
AGPAT6
SGTB
APOBEC3G
SPG11
BAZ2A
BHLHE40
HIST1H2BJ
TIMD4
MAP4
ERICH1
PLEKHO2
CMIP
TTYH3
MICALL2
LOC257358
CD79A
TUBB
CRLF3
NA
EDNRB
NA
LILRB5
NA
COL4A3BP
OR4D1
S100PBP
YRDC
NA
STK11
AICDA
HAUS2
GNPTAB
MARCH9
LOC100132167
EHBP1L1
TNFRSF14
UBE2J1
MYL12A
FRMD8
MAP3K13
TGM2
NA
CHSY1
MTHFD2L
NA
LINC00528
PPP4R2
OR7E156P
TTF1
LIG4
NA
CYP20A1
MED7
NA
NA
TRAM1
MEX3A
SPOCD1
GDAP2
FNBP1
BEX5
RBX1
NA
WIPF2
SRPK2
ARMC8
INPP5F
NA
IRAK1
GIP
NA
AKAP13
NA
DIAPH1
HAUS2
NA
CYP2D6
NA
SFN
TUBB7P
ANGPTL4
LARP1
CTIF
P4HA2
EXOSC3
NA
MYH6
NA
GART
HTR7
SREBF2
GLCCI1
NA
CYTH4
H1FNT
FCHSD1
C2orf42
NA
AFF4
NPRL3
BTRC
YPEL1
NA
ITGA2B
RAPGEF2
ATP6V0A1
DERL3
MAPRE3
COL8A2
ALG13
IL2RB
FGD2
ZC3H7B
NA
NA
TAGLN
GAPDH
COA1
NA
ZNF518B
PTGER3
DEK
SGMS2
CSDC2
NCOA3
PPP1R12A
NA
NA
BTG3
PHYHD1
NA
PNMA3
MAP1LC3A
LAMP2
SLC43A1
EPHX3
U2SURP
MIDN
REC8
NA
FABP5
NA
ADNP2
STK11
BTK
FUT7
NA
NA
RALA
NOD1
NMUR1
NEK8
NA
UBXN10
CCDC132
COL13A1
NA
TSC22D2
YWHAZ
CROCC
STK38
PTEN
CCDC40
NA
S100A16
NA
NA
PEX16
ARL15
NA
CREB3L2
ACTR3
XBP1
FAM117B
TCOF1
HNF1B
KCNA2
SNX14
ENTPD4
YWHAZ
NA
PSPN
CA8
MGRN1
POLR3C
ZNF189
RPS6KB1
RAB31
SCAMP3
CD2
NA
NA
DTX1
NAV1
CCDC82
TTLL4
IRAK1
NA
NA
FUT11
NA
ITGB4
NA
DYNC1H1
KDM4C
ZXDC
NA
NA
LOC441461
LOC100996870
BCAP29
TOP3B
GOSR2
TAMM41
ANKFY1
KANSL1L
SMC4
GAPT
RNF11
TRPV6
NA
NA
ATP5S
CCDC134
RNF34
MGC16121
SLC52A3
NUDT11
CAPN10
ZNF702P
HP
DTNA
DYNC1H1
CYP2D6
NA
FTX
ARID3B
MACF1
AKR1A1
ARHGAP23
FOXH1
CECR2
SCD
SAMD8
FAM26E
ZMIZ1
IRAK2
OCIAD1
POLR2A
GORASP1
TRBC1
NID2
NA
NA
IL36G
TSR2
FKBP2
NA
HARS2
CHRNG
TTC25
GALNT5
DUSP8
RNF39
TNRC18
HOXC4
NA
NIPAL1
IPMK
SMARCC1
SPPL2B
KIAA1211L
NA
NA
DDX17
LOC100506609
ESR1
NT5DC2
INE1
MUC5AC
CD320
CTDSPL2
CLCC1
NA
NCOA4
CDH22
FRS2
C1QL1
ZAR1
NRF1
HMGCS1
RBMS1
UHRF1BP1L
PRKAR1B
NANS
NA
THUMPD3
ALDH3A2
NA
RQCD1
ARNTL
SNX27
CCL1
SBK1
RERE
ARHGAP23
NA
PCMTD1
TRIM44
SFTPC
TRIM35
LOC100130285
P2RY10
NA
MED28
ADAMTS17
ULBP2
NA
ST3GAL1
NOTCH3
NA
RGS17
NA
NA
CD27
GTF2E1
ACTR1A
PHF3
EXOC7
CNGB1
RHEB
TATDN2
OSMR
ARHGAP31
NA
RNF38
CEP135
TMEM52B
ITFG1
IFT122
ZNF441
NA
STRIP2
GJA1
SAMD4B
KRT24
RHBDD1
POLR1B
C1orf170
KLF3
NCOA6
JDP2
PTBP2
AP2B1
ABCA4
NA
NA
STX16
LOC286254
BRD1
CAPS2
MLL3
AHNAK2
VAT1L
LOC146880
SCAMP1
SLFN11
NA
EIF4G1
TERF2IP
THAP4
NOTCH3
TROVE2
AVIL
NA
NA
CYB561
NA
NA
CD63
COX17
TLE4
IBSP
RREB1
TMEM37
KLHL35
GIPC3
LOC100507425
AIM1L
NA
NDUFB7
CLCN7
NA
ARHGAP33
IRAK3
NA
KHK
HDAC4
NA
PAX8
NA
BSDC1
AMIGO1
NA
DNAJA4
SORBS1
STS
PHKA2
ZDHHC23
LOC100506371
TMEM39A
NA
NA
RNPC3
CCDC117
SNX19
ARFRP1
CSF1
NA
GALNT10
VEGFA
UPRT
NA
LOC338963
NA
CHIC2
FHL2
NA
NA
SCN1B
PKD2L1
VIM
ST18
ATP1B3
UBE2D3
ANXA4
BCL10
HNRNPM
SPRR3
NA
KIAA0947
TMPRSS3
BUB1
UBE2J2
CPNE7
CDK16
SPATA5L1
NA
NA
TSPAN3
HTR4
FNBP1
CCDC82
NA
CMTM6
KLF11
RNASE3
NA
SLC24A1
NA
FKBP15
MTHFR
ICOSLG
DKK3
PNISR
VAV2
PRSS33
TPI1
NA
SPATA24
NPC1
ARIH2
VAMP1
RNPC3
CHI3L2
CFL1
ZNF684
RAD23A
UGGT2
SEPT4
CCDC85C
CAPN3
FBXO8
THOC2
NA
NA
LOC100288675
NA
NA
CCNT2
PSEN1
LOC100507630
AKT3
SNAP25
MLN
TRPV6
KCNQ1DN
NA
NA
SCNN1A
NA
PRIM2
NA
FN1
NA
LINC00085
RAB3GAP1
LOC100289090
HTRA3
MT1F
DNAH3
CADM3
NA
UBE3A
GOLT1B
RBM47
ELK4
CEP170B
NSMAF
GRIK5
NA
CASR
NA
NA
COA1
SERTAD2
TRAPPC10
F11R
TMPRSS3
SLC5A2
NA
NA
NA
ZMYM6
ACAN
NA
GNLY
NA
NA
CTSB
NA
MPP5
USP34
CASR
NA
IGHA1
UTY
NA
TMED4
WHSC1L1
TPCN1
SENP7
WDR48
NA
SFN
TAGLN2
NA
NA
RPUSD3
SLC5A11
LOC554206
CAPN2
NA
MVB12B
RBBP6
BBS7
ULK1
RECQL
ARHGAP30
SEZ6L
C21orf91-OT1
NA
WSB2
RUFY2
C4orf33
GAPDH
LRRC16B
NA
SHISA4
FLJ20464
TNRC6A
STRN3
LINC00470
GART
SYN1
BBX
PLEKHG2
NA
ALDOA
METTL3
GSK3A
PFKFB4
KIAA1109
TTN
FBXO28
NEDD4L
VPREB1
C5orf51
DKKL1
NA
TM2D2
C4orf29
EDF1
FGFR1
KCNH6
SPTBN4
CCND3
MGST1
SNORD8
CEP350
NA
NA
PECR
FAM26E
PHKG2
NA
CXCR4
NA
SYMPK
C17orf70
WNK2
ADRA1A
NOL7
NA
TTLL2
NA
COPB2
GOLGA8A
USP48
HLA-DRB4
QKI
LOC728196
ZFX
NA
MAPK11
CCDC85A
GRIN2C
NA
TCF3
NA
ATAD3C
APPBP2
RNASEH2C
GPX4
UBR4
HAPLN1
ND4
KLK12
HUWE1
MYO10
NA
ZMYM4
CTTNBP2NL
FAM83G
FBXW11
TRIM2
PGA3
PRKAB1
NA
ZNF818P
NA
PDE6B
PPP6R2
TBC1D9B
NA
FAM199X
IGSF10
NCSTN
COL7A1
TTC39C
SNAPC3
ME1
SYNPO2
LIMCH1
R3HDM4
EED
LINC00173
NFATC2IP
ZSCAN25
C16orf70
MBNL1
GJA8
CEP89
HTR1B
ADCY9
COMT
LPCAT2
MIB2
RIC3
PTCHD2
TFIP11
DOCK5
PAXBP1
RPA4
NA
DPF2
C11orf16
GINS4
CCDC64
NA
NA
CCDC9
DTNBP1
SENP6
KIAA2026
NA
NA
FUS
NA
NA
LUZP1
NA
NA
MIR4755
CELF1
ADD1
AMZ1
RAB35
SRA1
NA
JUND
NA
PIEZO1
ARHGAP23
DFNB31
C1QTNF1
CLVS2
APOA1
C5orf24
NA
NA
PAK2
NA
AKT3
SLC39A1
NA
FAM211B
NKX6-3
ART5
OVOL1
NA
MLPH
SEZ6L
NA
NA
GOSR1
IMPAD1
RASSF5
NA
SYDE1
MSX1
PES1
PFN2
FNIP2
NA
ZCCHC8
NA
PDPN
NA
DNAJC4
MAFG-AS1
NA
UBE2NL
FGFR2
NA
ZNF574
AMZ2P1
TPCN2
KIF21A
NAA60
VPS13D
NA
NA
NOL7
TXNIP
LMO4
TYSND1
PHTF1
FAM84A
HIST1H1D
ERBB3
TMCC1
ZDHHC3
LAMA2
TMEM132E
MYH9
ANKRD17
NUMBL
DDX59
ASF1B
DPP4
UBE2B
ASB6
NA
FCHSD2
NOTCH1
TROAP
ITIH5
NA
NA
BEX2
ATP5S
NA
ZNF44
LOC285181
TPM2
CDH11
NA
TNFRSF1A
GAP43
NA
RAC1
USP13
CANT1
EPN1
ZNF417
PIGO
SMAD6
LGALSL
B2M
SCFD1
DMRTA2
SPDEF
DNPEP
SMG7-AS1
CACNA1C
TRNT1
DHX36
APOA4
NA
NA
MRE11A
NA
NSUN6
NA
DAPK3
DOCK9
PITRM1-AS1
NA
NA
SELK
NA
NA
TTC22
CITED2
CDCP1
NA
NR4A1
MIIP
CLCNKB
SLC25A30
CHST8
RTN4
CDK12
RAB2A
MST1
CHAF1B
ZNF608
PLP2
SH2D3A
EIF1
SFI1
NA
SRSF7
TIFA
C3orf17
EHMT2
FLJ12334
DMBT1
OXCT2
MTMR1
COQ7
KCNQ1OT1
APOPT1
COL27A1
NA
LOC100128946
ANGPTL4
DDR1-AS1
STOX1
DNAH5
DVL3
CWF19L2
PGBD3
NA
NA
MDM2
NA
CYB561
NA
CAMSAP1
TSG101
COQ2
PPP1R3F
TIMP3
NA
RGR
GTF3C4
NA
GNAI3
CIAPIN1
ASMT
CD46
NA
PI4K2A
LGALS3
CD79B
TTL
HLF
TRA2A
PLD4
NA
ZNF611
TUT1
RNF19A
OR3A2
ENTPD4
NA
NA
UBE2D3
NECAB2
ZNF335
C16orf11
CECR9
PNPLA1
EPOR
CMAHP
NA
NA
NA
NA
KCNT1
TRA2A
HMG20B
NA
KAT6B
HIVEP3
HNRNPL
NA
CYLD
RBM25
LOC101060510
TRIP6
RNF24
C1orf61
ASMTL
SLC7A1
MLL3
NA
ACSL3
RNF207
VPS29
NA
TTC40
NA
TBC1D22A
FOXK2
RBMS1
RRBP1
PDIA6
NA
PHF20
SGK2
GSK3B
SCNN1A
LY6G6C
EMC7
BHLHE40
HAX1
GOSR2
SIX3-AS1
SLC25A19
JMJD1C
TMEM237
CDK7
TMEM132A
CD300A
AQP2
ERF
NA
CECR6
GPKOW
NA
NA
NA
GNAI3
NA
PSMC2
NA
IFNAR2
C2orf49
NBAS
OR1A2
ARHGEF2
DAZAP1
EIF5
NA
TBX6
WIZ
NA
MYH11
CCDC13
NCOA3
TBX18
DCAKD
NA
NA
BCL2L14
LOC100506115
TRAF3IP3
JPX
FXYD3
NA
TAF9B
SEMA6B
NA
RNPEPL1
RPS12
NA
NA
NA
LOC728543
THPO
STAT5B
NA
SPTA1
STRN
KCNJ5
TRIM69
LOC100996310
NA
NA
PCDHB12
ZNF333
KDM2A
HNRNPUL1
NA
PKNOX1
NA
ACY3
SDCBP2-AS1
RGS16
NA
HNRNPA2B1
PARP3
FLT4
HIF1A
SYNCRIP
STOM
IBA57
NA
NA
NA
ATP1A1
ZNF557
AEBP2
RAB21
NA
SIK1
OSBPL6
SCML4
ATP6V0E1
ITGB4
HMGN5
ERAP1
SIPA1L1
PICK1
MAP4K5
DNAH1
PLA2G16
RNF175
NA
LOC100506314
NA
BCAR1
NA
CCDC93
NDOR1
PHTF1
HOOK1
FICD
NA
NA
ZNF436
ERVK3-1
MLL2
FLJ31958
PARVB
F2R
C1RL-AS1
LINC00467
TLK1
NA
DDX24
SEPT6
RALGAPA1
GATAD2B
SH2B2
GDPD5
ELK3
CDC27
CENPM
ZFX
USP16
CACUL1
ITGB2
PRRC2C
ACRBP
NA
NA
PTBP1
NA
SSTR2
NA
VAV2
HS1BP3
NA
NAV2
ILF3
NA
LOC100130872
PI16
EIF1
NCS1
BRD4
IFT74
NA
MAP3K14-AS1
CLPTM1
TLE4
KIAA1324L
CFP
SP3
NA
ADCY3
PIGB
TTC39C
ITPK1
RAPGEF1
NA
TMEM19
HELQ
PDLIM5
RRAD
MYEOV2
CADM1
NA
NA
CA12
ARHGAP35
QRSL1
TCEB3
MAP1B
NA
RARA
NA
GAPDH
ADORA1
SLC29A4
NA
ANKMY1
NA
PTPN23
PDCD1
NA
MCOLN3
NA
UBE2N
LOC644794
LINC00674
AFAP1-AS1
ADAMTS4
WDR55
NA
EFNB1
NA
CYP1B1
PSTK
TMEM57
EIF1
MPP2
POT1
YY1
ARX
LSAMP-AS3
AUTS2
PLCL2
FGFBP3
NA
NA
BRF2
UTP6
NEU4
DGKE
CBS
CUL4A
ACSS1
SH3KBP1
PDLIM4
AGGF1
NDUFA5
SLIT3
FAM120AOS
CANT1
NA
WDR63
LOC285178
FHL1
PAX8
GAPDH
FCER1G
RAPGEF3
LOC100133130
LIG3
NA
NA
KCNN3
ENTHD2
GSK3B
NA
NA
FCRL5
TOE1
DHX38
CELF1
IREB2
ITPKC
PAPPA
MCPH1
CTSB
CWC25
DOCK4
ZNF483
ITGB8
USP24
NA
NEDD4
PHLDA2
ARG2
NA
COL20A1
CACTIN
GOLGA2P5
RHOQ
VARS
ZNF644
DNPEP
TSC22D2
TLE4
NA
DDX56
NA
WNT4
PSMG4
NA
HLA-E
NA
NA
DIS3
SLAMF9
PPDPF
TENM3
SRP19
HOXB9
CEP152
GLP1R
NA
ZNF654
DCUN1D1
TBXA2R
SULT1C2
PHKA2
NQO2
HAUS6
ATCAY
STYX
COL4A2
THNSL2
NA
TNRC6B
MED12
DDX24
SAMD3
PRB3
NA
NA
CLASRP
SYNM
MYOM3
LANCL2
PDE3B
AKAP12
NA
NA
ZNF706
NCOA6
ADAMTS2
HHLA3
IGSF3
CGGBP1
LAT2
NA
NA
PQLC2
DHRS12
SP1
NUP133
NA
NA
NA
PLCZ1
UCP3
PCBP1-AS1
IKBKG
NA
GDF3
TRAM1
NA
NA
NA
APP
NA
BPIFA2
NA
NA
LOC100506373
EPS8L1
NA
FGF22
NA
CTU2
LOC283485
GSTM1
NA
CD79B
FAM129C
NA
SOGA1
LOC100507463
TMEM184A
UBE3B
ORMDL2
MYL12A
CDKN2C
ZFP36L1
NA
NA
FOXP4
NA
ZNF326
NA
UBLCP1
MPP2
PAGE1
ST3GAL4
HLA-DQA1
GAPDH
NA
PLXNB3
NA
NA
NA
NA
LOC400794
NA
NA
NA
C11orf88
CUL2
C20orf112
NA
NA
ANXA4
PIK3CA
ACTN2
SLC35E2B
RHEB
NA
NA
IKBKG
NA
TFAP4
CRHBP
IL17RD
NYAP1
ERBB2IP
GFPT1
CLU
NA
ZKSCAN5
TAF13
NA
TNNI3
LOC374443
KCNJ9
NA
LUZP2
NA
MUC6
NA
LOC100996570
RAB3A
GPR27
SON
CBS
ZNF696
NA
MYRF
CYLC1
NA
UNC45A
MLLT4
LATS1
OR2S2
NA
NA
IL18BP
NA
NA
GNAS
NA
TMEM41B
OGFOD1
FAM71F1
LYG1
NA
NA
C12orf42
NA
TBC1D2
BPTF
NR4A1
NA
NA
FAM167A
MAP4
TEKT2
HTR6
ZNF286A
CTBS
NA
NA
FBXO28
WDR37
RAD18
METTL21B
LINC00115
ACSM5
SLC30A7
ALG2
KANK1
INPP5D
NA
NA
ACAN
MED7
MUC3B
BTBD9
TNK2
LOC728743
ZNF35
NA
BPI
NA
GPT2
LINC00683
PSD4
NA
NA
TPBG
ZNF610
LOC100505783
FBXW4P1
PHKG2
NA
CLECL1
C1QTNF3
NEU3
HCG26
NA
SPN
CDHR5
NA
MLX
RBFOX2
HIVEP3
NA
TTF2
NA
C21orf67
LARP1B
NOX1
KRTAP10-11
SLC11A1
MFSD11
TCEA2
GJA3
NA
NA
NA
NA
RBM4
TMX4
STOX2
TMEM156
WFDC2
ACTR8
GSE1
GHRL
NA
WSCD2
HEY1
ZFYVE20
NA
SMG7
B4GALNT2
SCAF4
LYNX1
PRR14
NA
SUPT20H
MPDU1
LHFPL3-AS1
PSAP
PANK2
NA
ANKRD11
KLC3
C11orf93
GTPBP10
NA
GYPB
TJAP1
MPP5
C7orf29
NA
THBS3
KANK3
COQ7
FLJ42875
YPEL2
PFKFB4
PCNT
NA
BCAM
LINC00441
CPSF7
NA
COL26A1
COL6A1
AGFG2
LOC100996866
POLRMT
ZFP36L1
RAB14
NA
NA
NA
DDX11
HKDC1
NA
THAP1
SMOX
SDR42E1
SMIM2
PRMT7
NA
ZNF496
GYG2
NA
LILRA1
NA
PRPF31
PEX26
PRKCA
MORN1
NA
NA
CCDC71
UGT2B15
HPS1
PIP4K2B
ARAP2
ST8SIA2
GPR156
DBF4B
EPS15L1
ENOPH1
DYRK1A
NA
TBC1D12
FAM211A
NA
NA
P2RY8
NA
PTBP1
TNRC6A
NA
PPARA
SPAST
NRF1
LOC100507477
ATP6V0D2
LOC100505786
ITGB1BP1
ASCL2
SLC40A1
NDOR1
PTEN
CRHR1-IT1
DNASE1
PAPOLG
LILRA5
PLD1
NA
NA
SLK
HNRPDL
TGM6
CHURC1
HPS3
NA
NA
ZNF430
NA
ALPK1
NA
USP16
CALCOCO2
BCL10
PLEKHM1
TROVE2
NA
NA
BCOR
LYPD6
SERPINB1
FASLG
FAM219B
NA
RNF8
ZNF821
CSF3R
PRKCQ
NA
PRPF6
ARL4C
NA
FAM120A
FAM186B
NA
NA
B3GNT6
NA
CELF1
PHTF1
NA
OTUD7B
PPP2R2C
HECTD1
MAGEB3
SPG7
NA
FGF23
GAREML
LINC00665
CHAC2
GNAS
NA
SLC44A2
NA
SSC5D
NA
DLGAP1
NA
CTC1
SHC2
NA
MIB1
NA
LOC100130000
PPAP2A
CCDC88A
EIF2S1
SFI1
IP6K1
ST8SIA3
CDH11
LCP2
FAM171B
NA
MTHFD2L
NA
MEX3A
NA
BDP1
IBSP
NA
NA
NA
FAM22F
TEX37
NA
NA
SERPINE2
LOC642533
TMEM19
RUSC2
RBM11
NA
CRELD2
PRR4
ZMYM6
GUSBP11
CD46
THRA
DUXAP10
NA
NA
RFPL3S
FAM229B
ELN
NEB
NA
ANKRD40
NA
NA
POU6F1
SLC25A34
NA
NA
ZFAS1
GRAMD1C
NA
NA
TCF4
OSBPL8
HAP1
NA
TRIM2
NF1
VNN3
TBATA
NA
GPD2
NA
SNCAIP
CASP10
ZFYVE16
NA
NA
TRIOBP
ORAOV1
MFSD4
TERF2
NA
FAM134A
NA
NFATC1
ALDOA
KRIT1
NA
CCL21
NA
EIF5A
NA
NA
ZNF224
ABL2
SLITRK2
BTC
NA
LRRN3
PRLR
LOC100294145
STRA6
SIN3A
KIAA0895L
EBAG9
SLC38A1
SYNGR1
NA
GPR162
ADRB2
HIST1H2AB
SGPP1
DUSP19
PRRC2C
MYOZ3
CPM
FMN1
NA
CEP152
NA
LOC101060062
HAUS3
SUGP1
IL6ST
ST3GAL6
ZDHHC18
ND4
ARHGAP26
TBX2
FIZ1
NA
HR
ATXN7L3
NA
LOC100130468
HGD
CLSTN2
MMP19
NA
SIX5
ACVR1B
PARD3
FAM9A
DCTN6
NA
NA
NA
NA
SRPK2
METTL7A
NA
TMEM121
NDUFA11
ANKRD12
NA
NFATC1
C7orf69
NA
MYSM1
CEP350
LRRC56
NA
MGC39584
TM9SF1
CSNK2A2
SHISA3
PUM1
ARTN
EFHD1
HSPA4
CANT1
FAM120B
RNF216
LOC150197
NA
NA
NA
PDZD4
SAMD5
PI4KB
CATX-1
SATB2
SRSF4
TXNRD2
LDB3
TUBD1
FEZ1
NA
SMOC1
NA
LOC344595
APBA2
NA
PHLPP2
TGFB1
LOC284889
CYP11B2
DNAJC24
PROSAPIP1
NA
NA
AKNA
NA
SLC16A6
KCNQ1-AS1
SLC6A4
ANKDD1A
NA
FTL
PPP1R10
FLT3
NA
LRCH4
KCNMB2
PIANP
NA
CTU2
NPIP
NA
PHTF2
DLC1
PPM1B
SPG11
MGC34796
C17orf103
DLX4
NA
SOS2
CAPZA1
CCDC114
NA
ERICH1-AS1
ZNF663
ATP6V0E1
PLCXD1
CCDC67
SLC25A16
LOC100507580
RSG1
EEA1
PRR5
NA
LGI2
LOC730091
CEP41
CSF2
RNASEH2B
GPHN
MGC12916
IGLL3P
NA
NA
SLC29A2
TUBB1
GP2
RC3H2
TOX4
NA
TRIM15
NA
ATXN1L
CLEC12B
LINC00486
NA
DUSP16
BSND
NA
PTPRN
SYT4
NA
NA
CLSPN
NA
TMED10
MFSD2A
TRIO
BMP6
MDM2
YWHAZ
WWOX
NA
CDK12
CYP1B1
MAPK8IP2
NA
NAV3
NA
RIC8B
PRRT3-AS1
SPOCK3
SP1
TOX3
PLEKHA6
PKD2L2
NA
NA
NA
SH2D1A
ZNF44
ACVRL1
U2AF1
THOC2
NAA25
LOC645321
DDX23
MIR146A
PI4K2A
VIPR2
NA
NA
LINC00672
NA
FOXK1
SNRK
TMEM51
NA
KIAA1432
NA
PRSS36
MCHR1
KCNQ3
MOG
MYO7B
FBLN5
NA
NA
SMC4
NGB
LOC100506472
LPCAT2
NA
NA
ZAP70
AGRN
RUNX1T1
DCAF6
RHOJ
C17orf52
MTR
PSMA7
CAV1
NA
TPI1
NA
GLTSCR1
MUS81
THRSP
NCAPH2
SPATS2
CBLC
HUWE1
NA
MLH1
CSDA
NA
KCNAB1
SEPT10
NA
ESRRG
ZDHHC21
TMC5
ARHGEF15
NA
SLC12A1
NA
HAB1
JMJD1C-AS1
NOP14-AS1
LAT
TCF15
TOB1-AS1
NA
ZNF654
CACNA1H
LOC728190
ATP6V1H
SEPT6
LOC100499489
UBXN2A
RUNX1T1
NA
IRX2
ZNF251
DDX3X
MIB1
AFF4
NA
CD6
TTC38
ZNF398
RASL10B
NA
RNF122
NA
SUZ12P1
POR
NA
ANKIB1
PTPRA
TAX1BP1
SIN3B
NA
HCN2
KIAA0485
IGSF9B
CDX1
NA
YTHDC1
LY6K
NA
ZNF600
NA
DNAJC13
RALY
RBM39
FAM110B
GIGYF1
PPP6R1
NA
GDF11
SYT8
LOC401312
LRCH3
PADI4
NA
LINC00663
GUCY1A2
NA
FCN2
LOC91450
PCOLCE-AS1
PDX1
RENBP
ZNF274
KIF21A
LOC100130232
NA
NA
FBN3
RAB31
NA
AOX1
USP19
ADC
MIPEPP3
NA
NSUN5
LIMCH1
FNIP1
MGC13053
ZFR
CSN2
BHLHE23
APOA2
IWS1
RBP2
PROSER2
NA
NLGN2
NA
H1FOO
TMEM170A
IFT74
PSD2
LOC100505942
FGF11
IFITM10
NA
KNDC1
NDNF
NA
KY
NA
THAP6
C11orf58
SNX16
NA
PPP2R2C
NA
INSM2
STAT3
TAP2
NA
APLN
ITGB3
NUDT10
AMN
NA
NA
KLK13
RPS27
GAS6-AS1
OCR1
C9orf50
NA
NA
C20orf62
SLC4A8
PRRC2C
PPM1F
KIF25-AS1
PKP3
NA
LINC00526
ECD
LIN37
NA
STAM2
NA
PTGIR
APP
YOD1
NA
NA
LRP5
NA
NA
RUNDC1
APTX
C10orf67
NA
STXBP2
NA
CACNA1G
NA
NA
NA
FBXO18
PHC2
NA
DOK4
FAM178A
C20orf166
DRD2
PPAPDC1B
SP1
PIP5K1C
INTS4
NSMAF
MIAT
NA
FAM83A
TLR6
LOC728012
TBCD
NA
NFAT5
SPEN
TRMT1L
NA
NA
NA
SLC25A5-AS1
NA
POLR3E
PROX1
MARCH3
GAS6-AS1
NA
LUC7L
PCSK9
WIZ
RAB11A
NA
NA
NA
KIAA0101
PTPDC1
FOXO3
MYL4
AKT3
GAS8
MAGOHB
PAK4
NA
GALNT2
TOR1A
IGFBP5
CAPN12
NA
MTHFSD
RBM33
MUC3A
CCDC37
GNAS
QRICH1
EFCAB2
NCOR2
NA
RBM47
UBQLN2
MRGPRX1
ADAT2
GPRASP1
COCH
NA
TRIO
KIF9
MYCBPAP
TTC18
PDE8A
SLC11A1
PRDM8
CORO6
DOK4
PAFAH1B2
FOXL1
NPEPL1
ARSD
NA
RNF130
FBXW4
NA
NA
NA
NA
LOC100288123
LPP
ERCC6L
NA
KALRN
TMC8
RHOH
NA
NA
UBE2H
NAT14
LOC344595
SRGN
NA
CACNA1G
SOLH
FER
DCHS1
NA
GATA6
NA
FBXO15
HOXD-AS1
METTL3
MTHFD2L
NA
NA
CEACAM19
C16orf89
SEC14L4
PPFIBP2
DCP2
NA
GATA2
RIF1
LOC100287098
EFCAB13
LOC100505997
TBCD
AGER
NA
GABBR1
NRD1
SFRP4
NA
XRCC2
TSPAN2
PTAFR
CSF3
NA
TNS4
UBE2Q1
AMOTL1
NA
RABEP2
NA
SLC35B4
EVA1C
CTTNBP2NL
RARB
CYP3A4
IKZF3
MPZ
FIGN
IGHV3-48
CLN5
CTSS
SDCBP
FAM222A
DNAH1
DAK
RANBP3
ELP6
SCARA3
PERP
NA
NA
PAX8
NA
NA
MFSD11
CPSF3L
CCDC141
WIBG
NA
HNF4A
PIGQ
SFXN4
NA
CCDC163P
MON2
NA
COL7A1
EZR
CASKIN2
TIA1
EPM2AIP1
C1orf51
LOC285441
NA
FGFR1OP2
KCNC4
LINC00423
DNAJB5
KCNQ2
KDM8
NA
TRAPPC9
C7orf34
TDRG1
PIWIL2
NA
EIF1
CRAMP1L
ZSCAN9
POU2AF1
STAM2
FNDC3A
NA
NA
LATS1
STAT2
LOC727916
MAPK8IP3
TERF2
SCUBE1
CDV3
BDP1
NA
CLTA
NA
PRMT2
ABHD16A
CCDC85B
FLT1
NA
PRDX2
NA
DCN
ZNF800
MTM1
NA
ATL3
F2R
ZNF619
EHD2
MAGIX
TRIM27
DOCK5
SLU7
UPF3A
BFSP2
SERINC2
COG3
NA
TRAPPC3
CD53
TATDN3
ALDH4A1
HOXB3
FAM120A
CHKB
NA
NA
NA
INPP5F
CLCA3P
LOC100996286
DESI2
NA
ALDH3A1
GNAS
FPGS
NA
NA
NA
PPP2CB
NA
DIAPH1
WDR90
C19orf12
KL
HSDL2
TCL1B
SRGN
XDH
DCAF6
NA
INTS1
LRP1
ZDHHC11
CNNM4
NA
ISM2
ZNF767
ZFAS1
CD70
ICOSLG
WNT11
MARK3
LOC100505933
TBX1
SLIT3
LHFP
NHLRC3
TMTC2
FYCO1
PPP1R3F
NA
TUBA1C
UGCG
NA
NA
NA
EXOC3L1
CGN
SPINK13
MAGI2-AS3
PDGFRA
SOCS4
COG8
GNAI3
GRM1
C7orf61
ATXN2L
NA
ABHD13
WNK1
GGACT
ZFR
CHD5
NA
NA
NIN
TTLL9
NA
NA
ACTB
NA
NA
HOXB7
NUP214
ARHGDIG
LOC283788
SH3GLB2
GJD2
HIST1H2BO
NA
NA
ZNF808
TULP2
AKR1E2
SRSF3
ERVH-6
NA
DYNC1I2
RAPGEF2
NA
NA
CAPN1
NA
FOXP1
HPN
IRF2BP2
RRP7A
GPR180
LOC340107
TCF3
SLC7A1
ZNF638
GCC1
NA
NA
ACE
CENPL
ACTB
GALNT10
NA
NA
PDIA4
ETV3
HECTD4
NA
ALK
ZNF426
NA
DSG2
NA
TTBK1
VGF
IKBKB
SYT12
CLTA
PLIN4
NA
TBX1
ARHGAP1
DACT3
HIST1H2BB
PDLIM4
MUC3
SSH1
NAA60
NA
NA
GPS2
USPL1
NA
NA
EPB41
WDFY3
NA
HIBADH
ELF3
LOC100507494
MGC45922
NA
AHCYL1
THAP6
HIATL2
NA
NA
ENO1
VPS29
KCNC2
NA
NA
NA
SYT1
CXorf56
ZNF221
NA
TOB2
REM1
VSIG2
MSL1
RABGAP1L
FAM181B
LILRA4
LOC646268
SRGAP1
ATP6V0E1
NA
NA
CAPS
EPHB3
JUND
NA
EPHA4
TBX21
ARHGAP42
MACC1
NA
CARD11
MAML1
LOC254559
OR2M4
IKZF4
NA
RAB6A
GNL2
NA
DYNC1H1
HCG4
NA
NA
MYL12B
HAGHL
COX2
BCAN
GDF2
CENPO
NA
MORC2-AS1
TEAD3
AVIL
DBT
KLHL35
NA
GJC2
MATN1-AS1
CELA1
KIAA1377
PDE7B
KLF12
NA
PIAS1
NA
WNK1
SPAG8
PLIN5
NA
NA
IFT80
NA
THRB
ACTN2
GGPS1
GOT1L1
C15orf59
TP63
NA
NA
CXorf64
CYP2W1
FLG-AS1
ARL6IP6
NA
DMD
MTRF1L
NA
NA
GLDN
RIMKLA
PPP1R1C
ETF1
PPP1R11
FCRLA
LOC730098
MIER3
ANK3
NA
FZR1
ERBB3
LOC730961
SLC30A3
DGKG
FLNB
NA
STH
VAV3
CYB5R3
LOC399884
NA
CDC42BPA
MMRN2
HNRNPD
RNASEL
NA
NA
NA
ANKFY1
PCDH1
NA
WNK1
NA
NA
CDR1
SRPK1
SETDB2
GUCA1A
MB21D1
NA
NA
KCNAB1
NA
NA
NA
FUT8
ACRC
NA
PRDM2
NA
DLL3
PGM5
LOC100505851
ZFHX2
HSP90AA1
RARRES1
MAPT-AS1
ADAMTSL1
CEACAM5
CREG1
SGTA
NA
ANKEF1
TEF
ZNF207
TRIM7
NA
EPG5
ODF2L
NA
NA
NA
GPR56
NA
ACVR1
MBD6
HMCN2
EXOG
NADSYN1
RAX2
TRIOBP
NOMO3
ZMYND10
KIAA0319L
LLPH
C14orf166B
NA
ELMSAN1
BAZ1B
KCNIP3
TTC28-AS1
AGPAT5
COX6A1
RNF157
SLC35E1
SLC4A8
ANLN
NA
TLE4
CCDC57
HTR2A
NODAL
TOM1L2
DDX11
GCC1
NCOA1
PYGB
MBNL1
MYL6
DLGAP4
MYH8
NAT16
ATP8B2
NA
NA
NA
NUMB
USP15
NA
PLCE1
AAK1
ATP6V0C
SIX3
NA
SKAP2
LOC100506860
NA
RAI1
OR7E12P
NA
PP14571
FKBP11
CXCR4
NA
NA
NA
ZBTB40
NA
WNT6
RAB27A
METTL13
NA
LARP1
RXRB
NRG1
APOM
MUC3A
TCF25
DCUN1D1
NA
XPNPEP3
NA
CCDC57
NA
NA
CCDC148
GART
NA
SENP5
ADCY8
HDLBP
NA
MARCH8
DSE
ATP6
FAM161A
GEMIN7
GSTM5
NA
MLL4
SPRY3
RBM48
MTMR9
ACAD10
NA
INO80D
UBE3B
AIG1
RNFT2
APCDD1L
NA
PDP1
LFNG
NA
RHOV
DERL1
NA
NMT2
PP13439
LINC00856
PPM1A
NA
SPDEF
XYLB
CLUH
NA
TRAF3IP2-AS1
FAM154A
NA
NA
SLC25A46
PARVB
TSSK1B
LPIN1
RDH12
NA
KIFC1
NA
CTHRC1
HCG18
NA
PAK4
LPAR4
SLC35E4
NA
NA
GOLGA7B
NDOR1
RAB30
SOS1
ITPR3
DNAJC27
DDX51
ZFYVE28
FNIP2
CRB3
PLCB4
BTLA
CCDC40
PRKACA
NA
NA
NA
KCNC1
PRTG
ATOH8
NA
CD5
CCDC13
PRRC2C
NA
NA
HCG22
DDX52
ACTB
BAIAP2L2
NA
PRAMEF11
DONSON
NA
SLC5A5
MCL1
FIBCD1
PPM1J
CD209
FBXO10
NA
NA
NA
DDX50
IL36B
CTRC
BRSK1
ITPR3
GNAS
RORC
GLT8D2
NA
MCRS1
NA
NA
C16orf59
RBBP8NL
NA
HOXB-AS1
RAD54L2
NR5A2
CDK13
NA
NA
ZNF74
MYH14
RAB40B
LOC401320
SMO
NA
TESPA1
FOXJ1
SYNCRIP
LOC401074
LPAR3
TTC31
PRODH2
NA
NA
NA
MIRLET7BHG
NA
HSPA4
HERPUD1
FOXN4
PVRL1
CYP19A1
ACSL4
ATPBD4
NSAP11
NA
NAV1
CCDC176
SPEG
FAM115C
UHMK1
NA
FXYD7
CYP3A5
TCP11L1
STBD1
NA
NA
HSF1
NA
NRBF2
PIK3CA
NA
NA
NA
COPS4
GPATCH2
EXD3
HMGB3
NA
KIAA1161
NA
FFAR1
FAM126B
RPGRIP1L
SNORA43
C7orf50
NA
NDST1
BAAT
IL16
NA
ATP13A4
KIR3DX1
NRP2
KLF12
PKD1
ETV5
NA
FARP2
ATF7
LOC100499221
DDX19B
NADSYN1
AURKB
MEP1A
FLYWCH1
ZG16
PSMC3IP
GFRA1
ZNF701
C20orf112
CDC20B
SENP3
STS
PRKAA2
MIR210HG
EVA1B
NA
COL27A1
TMEM241
PSAP
HDAC8
CPM
CHRND
COL8A1
A1CF
TMEM65
MYH13
AACS
PDE3B
PEX16
SEC14L2
NA
EPHA3
LOC100505619
RCE1
NA
UHMK1
SLC9A5
CD300LB
CD36
LHX4
LANCL1
RSPH1
NA
NA
C2CD5
NA
IL34
PRRC2A
NA
WFIKKN1
NA
ZNF385B
E2F4
BRF2
LINC00540
P4HA2
SEL1L3
LGI4
LOC440896
NA
TBX5-AS1
NA
NA
MIR4296
ZNF829
ARAP3
MSI1
TESPA1
PAPPA
LOC285593
SPATA32
NA
NA
SLC22A23
ZNF17
NA
NA
NA
CALR
FAM212A
BICD2
NA
ZNF274
SLC5A1
NA
NA
NA
MAP2K2
NA
ZC3H13
ZNF639
NA
MASP2
RIOK2
POLN
WRNIP1
TIMM17A
PSMD6-AS2
CHST11
LINC00661
NA
NA
NA
ADAD2
ALX1
GNB3
TMEM259
C16orf13
KIAA1045
TTC33
B2M
NA
TLN2
MTHFD2L
NA
FLRT1
IZUMO4
NA
NA
CNTFR
NA
FOXN3
CPNE6
PCED1A
ANKRD18B
ESR1
NA
ACTB
NA
MDM4
TLR10
KLK10
NA
TNFRSF10C
POF1B
MBNL1
COL16A1
PSMB1
PDE4D
NA
NENF
NA
MED14
PUM1
NA
PFKFB1
TPM4
CHSY3
IHH
AKAP13
GOLGA5
NA
ORAI2
CYBA
ERICH1
NA
NA
NA
NA
KCNJ5
ATXN7
EFEMP2
SMYD5
NA
PPARGC1B
NA
NA
THEG
MAP6D1
LOC100131096
HBM
NA
LOC100506421
ESRP2
LAT
NA
UBR2
NA
PAPPA
GOLGA2
PAPPA2
GPIHBP1
TUBA1C
NA
RND2
NA
SNAI1
NA
TMEM30A
SAMD4A
DNTT
CAND2
C11orf30
NA
CD44
AP5M1
AHSP
NRG2
NA
NA
NA
LACC1
NA
INPP5E
MMD2
C7orf50
RIMKLB
PVR
NA
NA
CACNG8
OGDH
NA
NA
PYY2
ZFR2
LOC399491
NA
TCL1A
TRO
CTAG2
TTC26
FAM199X
CNKSR1
CDK5R2
LOC100134361
DPF1
ENTPD7
LOC100130429
TPPP
ACVR2B
ITM2A
NPEPL1
C10orf10
NA
NFATC4
NQO2
NA
C18orf25
TPR
MALAT1
RHEB
TTR
CD74
GRIN2C
NLRP12
C14orf159
RAB6A
GJA5
SEC16B
RASAL2
ZBTB10
CHST5
HP07349
NA
NA
GTSE1
NA
TMEM255B
LARP6
NA
MFN2
NA
CCDC153
ZFP28
VPS37C
LY9
ANKRD37
ALPK1
NA
KLK12
MPC2
MAPKAP1
MCAM
MOBP
DAOA
PRSS35
SLFN13
ZFAS1
PPP2R3C
TRMT1L
NA
ZC2HC1C
NA
LOC439951
HTR1F
RAB5C
SLC10A2
NA
STK19
PSMG2
PFDN1
IGHD
LOC100272228
NA
PRSS50
ODF3
ALOX15B
LTBP4
BFAR
TSSK3
SMPD3
TWF1
METTL14
ABCB10
NA
AP3M2
PIN1P1
FRY
ITGB3
SLC4A4
TTBK2
NA
NA
NA
MORF4L2-AS1
GDPD2
ARRDC1
PSCA
CHD9
NA
TTLL3
LMTK3
NA
NA
H2BFXP
ELAC2
CCDC87
ADAMTSL3
MGC57346
PIP5K1A
SKI
UBAC2-AS1
NA
NA
NA
COX1
LOC100652770
UGGT2
GPCPD1
IQGAP3
NA
PODXL2
ADAMTS8
CALR3
RDH5
HSD17B3
C3orf70
WNK2
ZNF470
MIR143HG
NA
EIF4G3
COL8A2
NA
PRKAB2
CREBBP
NA
GATA4
NA
MED12
ST3GAL1
NA
NF2
LOC729732
NA
BAHCC1
PRINS
HOXC8
ACTR3
NA
RAB40A
C20orf196
NA
TMEM132A
RPL3L
RBM15
PCBD2
BAZ1B
LOC100506470
UBE2B
LTBP4
ZMYND8
GAD1
SPATA1
TTBK1
NA
PLCB3
INTS6-AS1
WNT9A
LOC441179
ALKBH1
NA
NA
DLGAP1
FOXP2
C7
POLR2B
CNGB3
SPATA32
NA
NA
C17orf89
NA
NA
NA
DLD
ANKRD9
LAMA5
TMEM8A
NA
LRRC43
GATM
GNAS
UBE3C
EBLN2
NA
NA
NA
NA
GGT7
ITGA8
NA
PCIF1
KCNRG
DBC1
PHKA1
NA
AKAP7
PSMD1
DSERG1
NA
NA
NA
HSPA14
KLK7
CTNNA1
NA
FBXO24
CPNE5
NA
RARA
TXNDC9
CATSPERB
HERC4
NA
NA
CHD2
LRRC37A3
SPEF1
DPP7
CP
PRKD1
SMKR1
RSPRY1
GJB4
DNAI2
RB1
TSHZ2
NA
NA
LOC100505903
TFG
HDC
NA
SVIL
NA
NA
N4BP2L2
ANXA6
ELMOD3
IGF2R
NUDCD3
NA
POPDC2
NFX1
NA
RNH1
CLIP1
NA
PIH2
LTBP2
HIF3A
FKRP
NA
ULK4
FOXD1
F7
DBIL5P
NA
C2orf54
NTRK2
GPR4
TNAP
PWWP2B
LOC400756
LOC100129858
LOC100288860
MYO10
NA
NA
TMEM63A
ZNF142
FEZ2
CCDC157
NA
PIGQ
NA
MLLT1
NA
NA
LOC100506599
IGFBP3
MEF2A
NA
LOC100506271
NA
ADH6
NA
KIAA1109
FBXO3
NA
NA
HDAC10
NA
TAF1C
GTSF1
ANGPTL7
GPR173
NA
EXOSC3
NA
HIST1H2AM
NA
PLXNC1
NA
APOBEC2
FLJ41455
PPIL2
NAT8B
NA
POLD3
NR1H2
DBH-AS1
ZNF90
TRPM6
TIGD6
NA
ITIH6
NA
HSP90AB1
NA
NA
TMEM177
TNFRSF10C
HMP19
LOC100505964
NA
LOC729177
NA
NA
SLC35F2
MOGAT2
SPACA4
LOC100289509
NA
NA
MATN1
ARHGAP15
EVC
SOLH
FGFRL1
BOC
NA
NA
SPERT
LOC100128843
LOC286114
CREB3L3
CYLD
NA
ST3GAL3
SLC2A5
IGFALS
CDCA5
LMOD1
NA
CRK
AZI2
LARP4
HTR5A
NA
PLXNA4
NA
DLEU2
NA
NA
NA
LGALS1
RGS12
NFATC2IP
PTGDS
ZNF611
NA
NA
NA
NA
NA
FNIP2
NA
PKD1P1
PRM1
CES1P1
NA
IQSEC3
SLC7A2
PPP1R11
ATF7IP
TULP1
UBTD2
NA
HMX1
PSMB1
ARL3
DIDO1
TCF7
KDM4B
NA
GRK1
TACC2
NA
SYNE1
NA
GPR113
TRDV3
ABLIM2
AIG1
CACNA1C
MPP7
MED25
EIF4A2
ZMYM2
NA
CHRNA5
NA
TANC1
SGSM2
PYHIN1
NLGN4X
ZNF341
FAM120C
SPTBN1
CARD14
NA
FUT6
WDR26
BSN-AS2
NUP153
NA
GGT1
TMOD2
RABGAP1
SLC20A2
FGD5-AS1
PLA2R1
NA
ZNF444
NA
NA
PSMD4
RAI14
IGFBP7
HCG18
AHNAK
RASSF4
TIA1
NA
CSNK1A1
NA
CINP
HOXD9
NAT1
GRM7
NA
IGHMBP2
NA
NA
CDHR5
NA
RGS12
NA
NA
NA
RICTOR
ZFPL1
PRPF6
NA
SEMA3F
DAG1
CHRNE
LINC00424
CCDC74B-AS1
STT3A
NA
ACSL6
NPTXR
NA
USP46
HPGDS
RTN4
OSBPL2
RPS28
KIAA1609
RNF217
ELN
LOC283045
TMEM132B
CYP4F12
NAP1L1
HRASLS5
ARGLU1
LOC100508120
SLC34A3
NA
SREK1
EDAR
ZNF496
ODF3B
NA
AGTR1
APLP2
RAD9B
DNAJC5
PLCD1
MYH16
NSD1
PKP2
FGFR4
TONSL
SF3B14
LOC100506047
ADAMTS13
CTSS
BCORL1
HOMEZ
SEPT8
NA
NA
ADAMTS12
ITFG1
GPR1
CTSZ
BTBD7
ZNF503-AS2
NA
SYDE1
NA
DLL3
RLTPR
ACSM2A
NA
TMEM132A
CD207
STT3B
CACFD1
RPS6KA5
OPRM1
NA
DENND2C
SLFNL1
PARVA
ANTXR1
COMT
COX2
JMJD8
WWC2-AS2
NA
NA
SNX19
GLRX3
MUC13
NA
NA
CLRN1
PDE4D
ZNF626
TYRO3
CASZ1
NA
NA
PI4KB
LINC00851
NA
RPS6KA2-AS1
LRP5L
BCL2L10
TARP
MET
NA
RHOT2
ZDHHC18
NA
LDB3
NA
FLJ39632
NA
KIF22
TARSL2
NA
GNG7
FBXO28
LOC284454
KLK15
NA
LOC728073
RIN3
NA
CCDC33
KHNYN
NA
COL1A1
SRRT
CES3
RECQL4
MESDC2
RAB1A
NA
ZCCHC3
CYP39A1
TMEM259
TIFA
ESCO2
NA
RAB2A
CLEC12B
ANXA2
TFF3
NA
LINC00202-2
TFF1
ZNF212
C14orf80
DHX29
FAM46A
C18orf25
ZBTB7A
GPR114
FBXO32
SMAD3
LEF1
PCDHGB7
NA
EPB41
CLEC4C
SDAD1
KLK9
NA
NA
PPP3CC
LINC00327
GPBP1L1
FLJ45513
ACTRT2
NA
IL1F10
NA
LOC400927
NA
GANC
NA
RIMS3
TEX19
PDGFD
AKT3
CLIC5
RAP1A
C2orf81
PRSS12
CX3CR1
SMEK1
NA
SRC
KIAA1191
NA
ADAM19
NA
RECQL4
MEX3D
KCNIP2
SRSF7
ROR1
TMEM178B
SDF4
NA
SRSF12
NA
TTC9B
CHST15
NSL1
CYBA
NA
NA
NA
TET3
NA
NA
LOC100507634
ZNF81
FKBP8
GRK5
NLRP1
DPPA4
LOC100507501
NA
PLEKHG1
NA
PKNOX2
NA
PCBD2
EXPH5
PRPF4B
LRRC41
NA
API5
NA
EMR2
SLAIN2
LOC100996263
SLC39A14
NTF3
TXNDC2
SUSD1
PDLIM5
AIRE
SDK2
CCR3
KANSL1L
DCP2
SPG20
CPNE4
PAX3
NCDN
ACSF3
HTR2B
PPP4C
MCM9
BRD4
C5orf63
EIF1
CTAGE11P
POM121L8P
SLC9A7
PGK1
GPRIN1
KLK8
NA
NA
NA
RTBDN
ANKRD30B
LINGO1
FCRL3
CHRNA4
L3MBTL1
NA
LOC389332
NA
RRBP1
SPTAN1
ZSWIM8
HNRNPD
CEP135
EFNA5
KIAA2026
ARHGEF7
LOC151760
NOL7
NA
GRM4
E2F3
LOC100507918
LOC253039
C2orf57
NA
SCN11A
BET3L
MYEOV
PRAF2
LOC100507520
VPS37B
MRPL55
PPFIBP1
TCF19
NEU3
BUB3
NUP62CL
TMED2
ADARB1
NA
GTPBP5
NA
LOC286467
NA
NA
MED13
NA
GNL1
NA
C1RL-AS1
CD8B
TMEM126B
NA
NA
RPRD1A
MKI67
DNASE1L1
PPARA
GLS2
NA
BTG2
HPR
SVEP1
NA
NA
NA
MEDAG
NA
PARD3
ANK3
GFI1B
NA
ARIH2
MDM4
NA
LOC729173
OPRD1
MAP4K2
FAHD2A
PKNOX2
SLC7A2
ANO4
PTPRA
NA
USP42
RAB31
NA
NA
NA
DARS
NA
NA
LOC100996694
NA
C16orf70
FERMT2
MFAP5
HOXA13
FEZ2
VEGFA
ZDHHC1
ARAP1
NA
ATN1
NA
TMEM139
NA
LRIG2
KRT8
NA
CHST4
PEX13
NA
DLG5-AS1
NA
NA
NA
HPS6
DENR
SDCCAG8
NA
NA
SLC4A11
DENND6B
PRKCE
NA
E2F1
NA
MFN2
WNK1
NA
TUBA4B
ASXL3
MEG3
PDE8A
NA
NA
TMEM106C
ZNF577
DCAF5
NA
TMEM151A
RBM17
BEGAIN
C8orf46
GTF2F1
IL17RC
NA
NA
NA
TRIM62
MDGA1
NA
NA
ASPDH
HOXA7
NA
POU3F1
ZNRF1
TPT1-AS1
ZDHHC19
ADIG
SCAMPER
HOTTIP
TAF15
KIF13A
NA
NA
FAF1
CYTH3
C8orf74
TPSAB1
NA
SIX5
ZDHHC9
NR2F2
LCA5
CXXC1
BTBD9
ZNF740
SPATA21
CBX2
OFCC1
SVOP
HNRNPH1
NA
SKIV2L2
KCNJ14
NA
MAPK12
REL
SECISBP2
PLCB1
VPS33A
GAL3ST2
IRX3
NA
NA
NA
NA
FOXP2
NRAP
NA
ASPRV1
YIF1B
DKFZP434C153
NIT1
FLJ21408
NA
AEN
EDNRA
NA
NA
PWWP2B
NA
ADCK3
FSTL4
NA
NA
NTRK3
CCDC88C
NA
NA
NA
APC
NA
GABRQ
SERPINB6
KIF26B
NA
POC1B
DTX3
PCBP2
ANGPT1
LAMC3
CST2
ABO
NA
ARHGEF7
NA
CDK6
PDE3B
NA
NA
COL6A1
YRDC
POLA2
NA
HOXB-AS3
NA
PDGFRB
RNF207
THRSP
PARVA
UBASH3B
ZFR2
ZZEF1
NAAA
NA
NA
SLC22A4
EMP2
FCN2
ARHGAP5
NA
LOC100134259
CHRNA2
LOC400043
LOC692247
CLEC16A
PSMF1
IDUA
NA
MYLK2
LOC100130950
PSG4
C8orf47
NA
NA
ARMC8
ATXN2L
TMOD2
TMEM150B
KCNJ10
SLC6A2
NA
NA
LIPA
CDKN2A
TOM1L2
DAB2IP
TNFRSF25
ANKRD35
NA
NA
SCYL1
HIC2
PLXNB2
TPT1-AS1
ATG16L1
SETX
NEURL2
NA
SPDEF
LHX2
LCMT1
NA
ADAMTS10
GTF3C3
NA
C7orf26
NA
NA
FLJ31813
PCDHB18
C1orf114
TTC33
PTPN1
MTOR
RHBDF1
EFNA5
NA
PARD3B
BCDIN3D-AS1
NA
NA
LGALS8-AS1
NA
NA
CLIP1
LOC100506295
FUT6
NA
LINC00491
LOC387895
NUP62
PEX3
NA
SERPINA1
BCL6B
NA
LCE3D
RGPD5
LOC100505639
NA
NAALADL1
NA
NA
NA
TMEM151B
LOC647070
HGF
NA
NA
ANKRD55
NA
NA
ZMYND11
GPR176
MATN4
UBAP1L
ST6GALNAC5
AXIN2
NA
RBMY3AP
B3GAT2
CD74
NA
NA
HIP1
CHST1
RAD51
NA
NA
NA
CA12
NA
ADAL
IL23A
NA
EMX1
SERPINI1
ZBTB37
ARHGEF1
NA
PSMC3IP
AVPR2
MTUS1
HUS1B
NA
PCYT1A
NA
PRKXP1
NA
MIF
LGALS12
NA
NA
CALD1
NA
NA
BRD7
ZFR
PAPOLG
NA
HES2
SUPT20H
PLEKHA8P1
TTC16
DNAJC27-AS1
FAM63B
NA
CADM3
NA
PPARA
GRIN3B
NA
VIT
CASK
NA
FAM76A
MAGEB2
NA
NA
MIER3
CDC6
SLC6A13
HSPA12B
NA
SMARCA2
JSRP1
NA
ZNF169
CAPS
MTHFSD
LOC90834
LOC643201
PELO
POLH
NA
LOC100506790
C15orf39
NA
LTB
NA
KREMEN1
RGMA
SAMD1
MTAP
NA
STK24
NA
WAC
VPS33B
TMPRSS4
STRIP2
CHRNA3
NA
NA
PHOX2A
UBE2H
SNX24
OR4C1P
NCR2
CECR2
OR1Q1
ARMC9
PRO1082
WHAMMP2
SYN2
FBXL16
PRRC2A
GALNT15
PPP6R2
ENTPD3
TPGS1
ZNF254
CYP2C9
ATP2A3
NPAS1
MXD3
NA
NA
NA
NCOR1
LOC100506258
LOC100507507
TACC1
TMEM129
NA
NA
NCR3
KPNA3
NA
NA
NA
RAB30
NA
NA
RNF170
SSU72
TRIM2
ZSCAN12
DOK5
NF1
HPCA
GUCA1B
ERVH-1
QKI
ZNF625
HELQ
MRPL44
TBX10
FZR1
PLCXD3
C6orf165
NA
NA
CTBP2
NA
LRRFIP1
NA
GAB1
BLVRA
NA
NA
CLDN3
BVES
NA
GNG4
NA
LMNA
NA
SAMD14
MYLK3
PLXDC1
RRAS2
NA
NA
NA
VSTM4
DZANK1
NA
ZNF778
CRTC2
ENAH
SGCD
NA
GNL1
TOR1AIP2
LOC100505783
DLX2
RYR2
SPNS2
NA
NA
EYA3
GPR21
ITGA7
LOC100131532
PDCD10
NA
MTUS2-AS1
SYNDIG1L
PLEKHB2
LOC541471
NA
CHCHD5
XYLB
ZNF230
ARHGEF28
PLD1
EYA4
FAM172A
ITGB6
NA
CD40LG
FOXP1
MAATS1
IGLV1-44
GUCA1A
NA
NA
NA
STMN2
PI3
EDN2
KSR1
IGSF22
NA
NA
CEBPE
NA
NMT2
NLRP14
PPP1CB
LOC100507362
LY6H
TMEM178B
NA
LOC150185
DNAJC6
NA
CALML3
NA
ZNF169
NA
OR2H2
NA
NA
PRKCA
LINC00654
NA
CHRM3
LOC145945
RARA
SMU1
LIMS1
SCARF2
AP5M1
SOBP
SIN3B
LOC113230
KIAA1614
DKFZP434A062
IHH
NA
GGT7
TPSAB1
NA
TLK1
WFDC2
PHPT1
NA
HMGA2
FLCN
NA
NA
NA
STMN4
NA
FAM19A2
NA
BOD1L1
LOC400084
CCBP2
MAS1
FBLIM1
SEPT4
AMMECR1
MCC
TPRN
DLEU2
SLC6A2
HS3ST5
COX3
NA
PTN
KIF19
NA
CIDEC
NA
FAM91A2
SIRT6
NA
ORAI2
NA
NA
MEG3
TJP2
PCDH9
EPHA1
RPS6
PRSS58
PRO1483
LCK
FAM85A
GRAMD2
NA
TMOD3
NTRK3
RORA
CSN1S1
NA
NA
KIF14
NA
NA
AP1S2
PPP1R1A
TMEM164
PSG5
NA
NA
SLIT2
TRMT10B
NA
KIF1A
ALDOB
UBE2D2
NOS1AP
PDS5B
HABP2
CA12
NA
KRTCAP2
ANKRD53
EI24
NA
NA
PIK3C2A
NA
NA
CORO1C
SLC25A13
FOXO1
GRIA1
OGG1
NA
EHD3
METAP1D
MKL2
NIPBL
NA
TTC17
LRRC4C
PEG10
CTXN3
NA
NA
DHRS7
CAPS
LOC157860
NA
NA
MT4
TM7SF2
HGF
USP51
NA
NA
TTTY15
NA
LOC100507537
LONRF3
TMEM95
CUL9
LLGL1
KCNMB3
NA
MLL3
ZHX1-C8ORF76
PTBP1
NA
STAG1
NA
AKAP1
PNPLA7
ZZEF1
NA
NA
GLP1R
ST3GAL6
GNAI2
LOC643529
NA
NA
DST
MIR3685
CUL7
NA
UGGT2
SCN11A
COL4A3BP
FAM171B
LRRC8E
NKG7
CPA5
NA
NA
LMO3
LINC00263
OFD1
NA
RNF182
NA
NACC1
ENPP3
POU2F3
HSPB9
NA
NAV1
NA
CRLF1
ST3GAL3
QDPR
NGF
CDKL5
RXRA
C2orf53
IRF2BPL
FAIM3
ACRBP
NA
NA
FKBP15
NA
PLXNC1
CD22
NA
TMEM105
NA
NA
NA
HLA-DRA
FAM208A
LCA5L
NA
NA
SPDEF
DCAF6
MAP1A
NA
NA
C17orf80
HFE
LINC00665
SMIM1
ATXN3
CSF1
NA
ZNF614
MVB12B
VEGFA
NA
BTNL2
NA
KRTAP4-11
CTH
FAM124A
NA
NA
NA
NA
NA
CDC5L
C11orf86
NA
CLSPN
IL6ST
NA
NRF1
LINC00567
DLG5
NA
RNF112
C16orf78
EHMT2
RIPK4
NA
NA
HFE
NA
CRYBB2P1
TTC36
TEAD1
NA
NA
ELMO3
MOCS1
TMEM125
LINC00284
GPR174
NSUN5
C22orf31
NA
LRP10
LINC00301
KIAA1109
NA
RGS16
TMEM165
EPHA10
NA
ROCK2
NA
DERL3
CYP3A43
NA
NA
NA
APLNR
GIPC3
NA
NA
NA
MBD3L1
CABP1
NA
NA
RASL10B
SLC38A10
NA
PDZK1IP1
PCNX
F7
RFTN2
C20orf194
S100A7A
PCDP1
MED13L
NA
PKN3
EDNRA
NA
INTS9
KIF24
NA
SLC22A7
HLA-DRA
NA
NA
TPPP
CSNK1A1
PLCH1
CCDC57
NA
NA
NA
BCO2
TIGD4
NA
GABRR2
NA
NA
MAMSTR
SYNPO
RAB40C
LOC100505727
NAB2
BCLAF1
NPHP1
RNF34
NA
ADD1
NA
C2orf72
NA
HCFC2
MAGOH2
PDXDC1
LINC00471
NA
NA
LOC100996455
SLC9A2
NA
EZH1
LOC157562
RPH3A
CCT8
NKAPP1
VWF
RGS5
LRRC61
PTBP1
ESPNL
KIAA0100
HOXA6
ST3GAL6
NA
SEMA3B
CYP2B6
SLC6A13
NA
NA
NHLH1
NA
SIAE
VHL
DNM1
NA
TMEM131
NAV2-AS4
HSPB2
NA
RGS12
HOXB1
NA
ATP2A2
NA
GTF2A1
LOC339666
NA
ADCY1
HAPLN1
ADCK4
CSNK1E
NA
ESPNL
ZNF460
TRMT44
NA
GSG2
MYOD1
NA
NKAIN3
NA
NA
MCM8
PIEZO2
UBR4
RPL36A
NA
RERE
SERPINA5
NA
NA
SGCB
FBXL21
LOC100996506
KIAA1755
ACTL6B
ZNF709
NA
ZNF583
PSD
GATA1
NA
FLJ11710
LINC00692
LOC100506354
MYBL2
NA
NA
NA
TRIM15
NA
TNFSF14
NA
CCDC61
CCDC42
CASQ2
RPAP2
NA
PCDHAC1
PPIA
CRYM
DNMBP
ENO3
TWIST1
GSK3A
NA
SSPO
NA
EML4
PLCE1
CCDC15
NA
NA
SEMA4F
VPS13C
L1TD1
MGC4294
MRPL38
SOX7
NA
NA
CACNA1E
RGMB
SEMA6B
NA
ICA1
NA
OTOP2
SMYD1
NA
NA
NA
NA
NA
NA
GSN
SSX3
CAV1
MMP11
HMHA1
ADARB1
SPARC
BRPF3
CPEB4
LOC100996613
NA
EXOSC4
NA
KCNK7
CDC26
TRDN
KLRD1
NA
NA
LTBR
ATP6V0D2
GPC2
PPP1R32
NA
NA
NF1
NKX6-3
KCNJ15
AHSG
NA
B9D1
NA
NA
NA
STK35
SLC2A13
ZCCHC18
NA
TLX2
TTC26
LRRC15
HRH2
NA
NA
NA
NA
SPPL3
TP53I3
GTF2IRD1
NA
IRX1
ENPP3
NA
TTC39A
ZXDC
SBF1
NA
NA
PIK3C2B
NEK1
PDE4DIP
DNA2
ZNF668
ST3GAL5
NA
NA
NAV3
GRB2
TEX14
HERC4
ADAMTSL1
CD2AP
GRIA3
RAB23
NA
PPM1E
MACF1
OCA2
NA
RBBP9
UNC5C
C22orf26
INSL3
DTWD1
BCL2L1
GPATCH1
ANAPC4
NA
CST4
SYTL5
FLNC
SLC12A4
CD247
NF2
VAPA
NA
B4GALNT4
WNK2
PLXND1
NA
LOC100128185
NA
BARHL1
GTF3C4
NA
MCL1
CCDC71L
C12orf60
AKR1E2
AFAP1L1
NA
NA
SUN3
NA
ITGA2
NA
B3GALT2
KLK1
NA
AKAP13
METTL12
C15orf56
HAVCR2
TTN-AS1
SAMD14
EXOSC7
MAPK1
N4BP2L1
NA
HTR1E
BCAP29
BGN
FGD6
PYHIN1
C14orf1
NA
CAMK2N2
STEAP1
UGT8
NA
FOXG1
MYO1B
DIDO1
NA
CES2
ZHX1
ABCB4
IDE
SGOL1
NA
ZDHHC20
NA
NA
FLJ20444
SNORD8
C15orf55
C20orf112
DBN1
LOC90499
NA
NA
NA
ADAM21
CLDN15
PLXNB1
TBL1X
NRP2
NA
NA
PITX1
NA
GAPDHS
NA
FLJ40288
NA
TSPO2
MAST4
MKI67IP
NA
CXXC1P1
NA
NA
NCDN
DSCR10
ALX3
LINC00474
NA
PRR5L
NA
PACS1
NA
CDK12
NA
SPANXC
SLC25A37
SLC38A1
FITM2
FAM124A
NA
NA
RAD51B
NA
CLN6
TUSC3
CCDC64
PIGO
ABCC2
PLS1
NA
FGFR1
TFF2
FLJ25694
SLC38A10
FKSG2
ARHGAP5
RORA
NA
ACTC1
NA
PGK1
NA
NA
CEP89
RGS4
ZNF141
BZRAP1
PSG4
LONRF1
NA
NA
TMEM106A
GXYLT1
LOC100630923
TSPEAR
LPO
TRIP13
MAGIX
ERN1
NA
NA
LRRC66
NA
FLJ31715
NA
BBS1
BRCA1
MALAT1
RASL11B
TRPM3
UBE2C
LOC441124
LOC441402
MLL
ZNF154
NA
RGS1
C8orf60
NSMCE4A
PTRF
ADAMTS9-AS2
NA
UHRF1BP1L
NA
PDZD8
NA
ATRNL1
SLC1A2
S100A13
BAI2
DIP2A
NA
TCF3
NA
DPYSL4
TPH1
NA
NA
NA
NA
PHACTR1
NAA15
SNX29
NA
RASD1
NA
SOX15
MAP3K10
CYP19A1
AVPR1B
LOC284260
PRKCQ-AS1
C9orf85
GJD3
SLC38A10
LOC257152
KRT76
PRSS3P2
BEND5
NA
NA
OSBPL10
NA
NA
SCTR
CPN1
EPHX4
USP7
TRIM66
AIPL1
NA
TMEM174
PON1
MLLT4
FZD8
PODN
NA
TYR
NA
FKSG49
LOC100505835
RHEB
NA
LOC100507389
NA
MIR31HG
TGIF1
ADRA1D
RAB5A
CCDC171
MED26
UROS
NA
FNTA
CASZ1
NA
CLMP
NEURL1B
ACTL10
SERPINC1
ADM2
MAPT
SPN
IL24
REEP1
SIK2
UFM1
SEPT7L
EIF3B
ACER1
LOC100505918
C10orf118
TSPAN9
OCLM
NFIC
VEPH1
KDR
DDAH1
NA
MTFR2
ING1
NA
CDH11
HIST1H1A
ZNF253
NA
PQLC3
NA
NA
SRRT
PIGG
PLA2G5
ZRSR2
ARHGEF7
NA
CLDN5
NA
NA
C7orf53
NA
CLN6
TTC9
PINLYP
NA
FANCA
LOC151484
POU5F1B
NA
NA
NA
EPB41L1
NA
ABCA8
MAPK8IP2
NA
NA
ANKRD18A
NA
NAT8L
NA
NA
SMIM14
NA
SCGB3A1
NA
NA
NA
NA
NA
CCDC157
PAPLN
PKD1P1
NA
NA
EFCC1
A2MP1
LGR6
LOC150005
NA
NA
LCE2B
NA
NA
CTDSPL2
ASPH
DBF4B
RGS7
GNA14
PHLDB1
NFATC4
CLCN5
C19orf77
NA
NPHP3
ZNF292
NA
DEFB124
RNF5
MFNG
TMEM212
RAB2A
NCL
NA
ATP2A2
GM2A
MPZL1
GPC1
MCTP2
NA
HES7
IGHA1
PDAP1
SMYD2
C1orf65
NPAS1
PKP2
NA
NA
REXO1
NA
NA
USP33
CABP4
TUSC3
NR0B1
C17orf78
NA
OR10H1
APOC2
EFNA4
L3MBTL1
ZNF518A
DLX1
TOP3A
DDR1-AS1
IREB2
PMS2L2
NA
TCEANC
NCAPG
NA
DIRC1
SPTB
MEDAG
NA
MARS
CBX3P2
HOXB5
HIRA
CNBD2
NHSL1
NA
MED16
NA
NA
CNTN1
TSACC
NA
PSMB4
TRMU
DESI2
TJP3
ANGPT2
OR1F1
NA
DCAF15
SRD5A2
GPRIN1
NA
SRSF7
LENG1
MCM3AP-AS1
KDM1B
CDON
NA
ARID5B
NA
NA
NA
NA
NA
NA
FERMT1
COL6A1
PGK2
NA
WDR1
XYLB
NA
NA
ESAM
PLXNC1
NA
HECW1
MTHFR
LOC57399
CCDC62
ATXN1
IL23A
NA
C18orf54
ZNF430
CCDC136
SLC22A18AS
IL37
LINC00152
UNC13C
NA
MARVELD1
ZNF225
NA
LOC284600
OR7E2P
NEK10
NA
NSL1
ALG13
SCARA3
NA
NA
DEGS2
MAPT
GOLGA1
NA
HIST1H2BM
NA
RUFY2
APOH
NA
SLC27A2
KDM4C
NA
LOC100133039
RDH8
KIAA1609
ANKRD49
NA
NA
GRK5
TP53BP1
LINC00174
DLX4
CLDN19
CNTNAP4
NA
PDXK
ACTN1
NA
KLHDC10
GABRB3
AOC3
SLC6A18
NR0B2
KCTD1
STON2
NA
ITGA9
FOLR3
NA
HHIPL2
CYTH3
UCA1
ALDH7A1
C3orf65
PSMG4
LINC00636
NA
NA
SFXN5
IGKC
NA
NA
NA
NA
E2F2
NA
RBM47
NA
NA
ADAMTS8
NA
BCL2
PPP1R9A
NA
CYP2D6
GREB1L
P2RX5
STRN
ITLN1
NA
CWC22
ATXN1
NA
HERC1
LOC100507254
NA
SNED1
CHRNA10
DYX1C1
SLC16A10
MESP2
ATP6V0E1
DNAJC15
NA
SNORA37
LNX2
NA
NA
NA
NA
NA
SLC27A5
LOC100131581
GNL1
NA
NA
OSBPL10
TPD52
NA
SLC34A1
TFR2
SPARC
NA
CPLX2
NA
ALDH7A1
NA
ANKRD13B
C19orf21
GABRB2
NA
GPX2
FLJ38773
CXCL5
LINC00475
EPHA8
FAM107A
NA
NA
ABCA1
NA
NCAPH2
L3MBTL4
CRKL
LOC692247
NA
LOC643714
NA
NA
NA
NCAM1
FAM120AOS
BACH2
NA
FANCC
ADAM28
NA
NA
CDK19
ZSCAN32
RORB
NA
RNGTT
WSCD2
KIAA0754
TFAP2A
APC2
ARHGEF4
PRDX3
ACHE
KCNAB3
NA
BEX1
NA
MYNN
NYX
INO80D
CWC27
NA
NA
GPR161
NA
PPAT
SLC1A2
NA
SNTB1
MICAL2
CNTROB
SCMH1
ZNF664
CYB5RL
WT1
CHD2
NA
ADCY5
BCORL1
LOC646762
NA
ZBTB7A
SLC26A9
LOC100507353
G2E3
NA
MAGEB4
TNXB
GHSR
KLK7
LOC100996672
ZNF502
TBC1D30
SLC22A8
FBF1
DUOX2
GGT7
NA
SERHL2
SPPL3
PLG
CAV2
NA
NA
CLDN19
VCPIP1
HBEGF
GRTP1
ZSCAN18
NA
SETD5
EXOSC1
SH3D19
NA
NA
NA
UBE2I
LOC731223
LINC00348
OTOF
MID1
FGFR4
JPH1
TENM1
NA
FOXN2
PAK2
CRYGD
NA
LOC100507261
PYROXD2
RHBDF1
CCZ1
IMMP2L
HTATSF1
WRNIP1
PIGR
MEIG1
EXTL1
STX16
CPS1-IT1
NA
NA
C1QTNF6
NA
HOTAIR
RAB6A
NA
NA
NA
NA
BMPR1B
NA
PPP2R5C
NPPA
EFHB
POLR3G
HSPB7
SLC35E3
GM2A
ARHGEF39
NA
ATP2B2
NA
MPP6
CAND2
CEP70
LRTOMT
EPG5
KCNH7
NA
NA
LOC286382
ANAPC2
LOC100507156
EHMT1
FAM217A
CDS1
KRBA2
NA
NA
NA
NA
NA
CHM
LOC100506542
NA
GRSF1
SIKE1
DOCK5
LOC101055625
GSN
NA
NA
ST6GALNAC5
SLC2A12
NA
GAREM
HTATIP2
POLR3G
NA
DHX34
ZBTB47
EML4
SLC25A34
SLC2A4RG
NLGN4Y
LMO4
NA
ADAM20
HFE
LOC100129476
HAS3
NA
NA
TONSL
NA
PDHA2
NA
EMID1
KIF27
CARD8
BASP1
CAPN3
CEP350
LTBP2
BEAN1
DBT
WIF1
GOLGA8I
SGSM1
PKD1L2
ANKRD33
NA
EXOC7
MATN1-AS1
NA
POLDIP3
UBE2QL1
GOLM1
TTC23
ASXL2
NA
NA
NA
NA
PDZD2
NA
CACTIN
GDF5
MICAL2
NA
SCRN2
GSDMC
RIBC1
TTC26
ZNF333
LOC100506546
NA
NA
EAF2
MRPL23
NA
ZNF462
NA
NA
DBR1
NA
NA
RGMB
NA
NA
CARNS1
NA
COL10A1
PRELP
ABCB8
NA
ADRB3
LOC100506907
GOPC
NA
PPP2R2C
NA
TMEM220
HBB
SEMA6A
TMTC3
ADM5
ZMYM2
GPR116
OPTC
FAM193A
PVRL4
KANK4
NA
RHOBTB2
NA
NA
CYP2A13
SNX22
MED6
RNF144A
TEF
PROCA1
DKFZp451A211
SAMD15
ATP11C
TRIM3
NA
RPL7
NA
THEMIS
ITPKB
OSBPL6
HAX1
SDHB
NEK1
NA
ACVR1B
CHP1
NA
TEKT5
SLC26A10
FAM167A
NA
RANBP3
NA
CXCR5
NA
NA
SFPQ
KCND3
NA
SGSM1
OXCT2
NA
NA
NA
TMEM204
LINC00282
TPP1
GPR176
NA
NA
NA
NA
ZNF474
NA
NA
UROC1
ZFYVE28
RBM47
TK1
LOC100996381
ZFHX4
NA
PLCE1
NA
WWOX
LOC338667
HLA-DRB6
PPIL6
GBX1
CALD1
ACCS
ZNF503-AS2
NA
AKT2
NA
NA
SH2B1
KIN
WDR96
ATP9B
NA
NA
IPP
CDC14B
PRDM16
MAATS1
ABCD4
MRO
NA
CRYBB3
SLC35D3
NA
NA
NA
C4orf27
AHDC1
ZBTB49
PCSK6
ITGB3
LMO1
PARD6G-AS1
NA
SIGLEC8
HIST3H3
NA
NA
REPIN1
ZNF827
NA
LOC100128176
NA
CACNG7
NA
LOC100507463
KIRREL3
NA
CDAN1
NA
NA
NA
MPV17L
OR4D2
CHD1L
NA
NA
NA
NA
DNAH1
LOC100506684
NA
LOC692247
AKNA
NCR3
NA
TENM2
FN1
TXK
NA
TMEM179
NA
NA
NA
CLIC3
TEAD2
FGFR2
NA
THRA
DAPL1
ARHGEF2
EGF
NA
CD44
DNPEP
AKD1
AURKAIP1
UNK
GPR113
PPP5D1
DTNB
PPP2R3B
SAMD4B
LOC100505986
NA
KIAA1958
PPP1R12B
C11orf93
CPNE8
NA
DDX3Y
HRK
GPR88
NA
SPATS2
NA
VPS26A
TIMM23
EMP2
LOC553103
HDAC4
NA
WDR37
WSB1
NA
ZNF358
NA
NA
ZCCHC12
NGFR
NA
NA
SFRP1
NA
NA
NA
NA
NA
NA
FIBIN
NA
NA
NA
FTCD
ARHGAP1
NA
LOC101059921
NA
TTLL3
KPTN
SYTL4
FTL
NA
NEDD9
NA
CLN6
FANCC
HMGB4
NA
PAQR3
ALDH1A2
NAT16
SHANK2
NA
NA
GPR75
LRIG1
RHCE
DBP
MGC32805
ARHGAP5-AS1
NEBL
RORA
NA
SYT13
SUCLG1
SLCO1B1
HOTAIRM1
MTUS1
UBE2O
ADCY9
NA
NA
FAM226B
BMP8A
MRS2
KIAA1755
SEC24D
NA
DTD1
HSPA5
FAM133A
PDE4A
NARG2
NA
ERG
LOC100288198
MAK
NA
LOC100126784
NA
WIPF3
NA
KY
ZCCHC11
ZNF710
CTSG
NA
NA
NA
PDILT
NA
ZSCAN12
LPPR3
CDS2
STGC3
OVOL1
NA
NA
PRR26
IPO8
ATP4B
SLC7A11-AS1
CEP250
NA
ZNF765
LTBP3
HRK
NA
VSTM4
RAB40C
GALNT3
FAIM3
EPRS
MUC4
NT5C1A
ARHGEF26
CACNG5
LOC340340
CTSE
NA
DRD3
MTMR14
VEZT
ADAMTSL4
ZNF718
EIF3M
CYP7A1
NUMA1
KIAA1456
C1orf106
GDAP1L1
REG4
NA
NA
CPED1
SMC3
KRT81
AKR1E2
HDLBP
GHRL
MAGEE1
C6orf201
FASN
OTOF
SHH
NA
ARMCX2
FOXK1
ARHGAP21
CCDC108
NA
KLHL20
NCLN
FAM9C
LEFTY2
CA9
PWRN2
LOC100506299
NA
NA
NA
NF1
NA
ACTA1
NEFL
ARHGEF5
NA
NA
PPM1H
MYO10
LAMB1
TSGA10IP
MYL2
UNC5D
TBC1D29
ANK1
C11orf35
HFE
N4BP3
NA
PIK3CD
NA
FAM83C
C5orf22
N6AMT1
GJC1
NID1
PAX1
MMP11
EFCC1
PRRX2
TUBB4A
STX16
TAL1
NA
DDX17
RADIL
NA
CNP
RAPSN
GMEB1
NA
NA
NA
G3BP1
NA
TMEM171
CXCL6
PADI1
NA
ZADH2
TGIF2LY
TMTC4
NA
NA
NA
AOC4
USP22
LOC150005
NA
NA
LOC441461
C19orf43
SFPQ
NA
NA
PDZD9
DMP1
PHF7
GPR180
NA
NXNL2
RAB40AL
GGA1
ALKBH5
HOXD10
NA
PMCHL1
DGCR7
NA
NA
NA
NA
NA
EIF4G2
NA
SALL4
NFASC
NA
NA
NA
GPRC5B
GTF2IRD2B
LMOD3
NA
OFCC1
SCN8A
TCF7L2
C6orf195
TNNI1
PIEZO2
NLRP8
SSTR5
NA
LOC728730
NA
HERC2P7
NA
TGFA
ATOH8
CFC1B
NA
NA
NA
AMACR
HOXB-AS3
NA
JRK
NA
PUS10
YTHDC1
POLA2
NA
ANGPTL1
AQP6
LURAP1
ICA1L
NA
GNRH2
MGC39545
ABTB1
RNF24
GPM6A
SPOCK2
LOC619207
DSTYK
FRZB
RHBDL1
LOC100130741
RAPGEF6
NA
C10orf118
ENTHD2
NA
NA
CCKBR
PHLDB2
LOC340017
NA
PIP5KL1
SMARCA4
TMED5
FLJ14107
SYT7
NA
NA
FLJ25917
EGLN1
NEURL
NA
NA
FGD4
TMEM25
PRB4
LNPEP
GINM1
SRGAP3
NA
LOC652276
LOC100509205
YPEL2
ZBTB38
NA
RUNX2
TPM2
NA
NA
NA
ARL3
FGA
USP48
NA
NA
NA
SRSF3
FAM3D
FOLH1B
PROZ
NA
ARHGAP44
LOC729164
EPS8L1
NA
NA
NA
LLGL1
NA
NA
PEAR1
NA
NA
NA
TRIM11
PDE4A
NA
NA
HIPK1
ADARB1
MAGIX
MASP2
FOXK1
HIST3H2A
NA
NA
NA
NA
LINC00608
ITGB2-AS1
NR2F6
RAD9B
IFT57
LMTK2
HBB
RHOBTB3
LOC728690
SLC16A9
CSPP1
C1QB
ARHGAP1
C11orf1
ERAP2
PRDM4
SLC23A3
RBM45
NFKBIA
NA
CEP290
NA
FGF2
PKD1
SLC4A4
NA
LOC100288175
SIRT5
ANKRD28
PSG9
NA
HFE
LOC253573
TSSK4
NA
TFR2
TBC1D7
LOC100506418
KIAA1244
C1orf95
NA
NA
NA
NA
RAB37
PTRF
NA
NA
TMC7
MYL4
KLK12
A4GALT
NA
IL1RL1
NA
GAS1
NA
ATN1
IGF2BP2
DLEU2
FCN3
NA
NA
KANSL3
NA
NA
RFX3
MOXD1
PLK1S1
NA
INF2
ANKRD20A12P
HHLA1
FLJ11292
NA
ZNF518A
EGFR
NA
STAP2
AFF4
HNRNPU
PDLIM2
KCNJ16
MIR143HG
SURF1
EPHA8
DAPK2
NA
NA
NA
NA
IL1RN
HUWE1
SLC39A8
KCNE1
RELN
NCAM1
NA
NA
NA
JARID2
UBXN6
ZDHHC9
LHFPL5
NA
NA
NA
NA
NA
CACNG6
NA
NA
NA
TRIM24
DNAJC21
TTLL10
NA
NA
WIPF3
FAM223B
ODF3B
MED26
ARHGAP27
PRCP
C8orf56
MRGPRF
NA
ZNF41
KCNJ6
NA
TRAF7
RBBP6
RGL3
NA
TNRC6B
MAST4
ANGPT1
TBX2
FANCM
SIX2
OTUD7B
GYG2
FNBP4
NA
GSTA3
NA
MYO19
FGG
LOC100130275
EPPK1
NA
FAM124A
XCR1
LRRIQ3
SPTB
CDKN2B
HIST1H2AK
ARHGAP26-AS1
NA
ARMCX4
LOC100506631
HRASLS2
NA
SERPINB10
BRD7P3
MAPK1IP1L
NA
NA
NCAPH2
NA
ZBTB7B
LOC100289061
NA
STRN
NA
NA
NA
CLIP3
NDUFS4
NA
TEAD1
DICER1-AS1
GPM6B
NA
NA
SDCCAG8
NA
NA
ANGPTL3
NA
ZMYM2
NA
NA
ARID5B
ACACB
LOC100506465
FAM195B
PRICKLE3
NA
TAOK1
NA
NA
TMEM136
NA
TM2D1
USP48
SFTA1P
SYNJ2
LINC00341
PHF8
NA
NA
NALCN-AS1
RAI1
GAREML
LMO7
PLEKHA5
CLDN3
NA
NA
NA
NA
SPON1
CASC5
FAM13B
DTX3
FAM102A
SDAD1
SPG20
IFT27
ICOS
NA
FADS2
NA
ZC3H4
LOC100507006
RSPO3
RPH3AL
IL6ST
NA
NA
NA
SLC1A3
IGHG1
KCNH2
STAG3L4
CLDN7
EPS8L1
KLF1
LRCH3
CAST
XKR6
TAB1
ERBB3
NA
NA
LARP1B
CEMP1
NA
MIA3
NA
INSM1
LINC00689
HPRT1
NA
COPZ2
NA
NA
TTLL10
AMOTL1
NCR1
SALL3
COX7A1
LZTS2
NAALADL2
MOXD1
PTEN
SCUBE3
NA
NA
RGR
METTL6
NA
OR1C1
NA
GABRG2
ESR2
NA
NA
NA
NA
NA
NA
NA
DGKE
NA
PPIA
RNF157-AS1
LOC100505840
NA
NA
GALNT18
ITGA6
KRT32
STEAP4
PPP2R3A
NA
UGT2B17
INHBE
PGS1
MOBP
CXCR5
ENOX2
NA
CSNK1G1
TAMM41
FAM167B
NA
TTC23L
NA
TSPAN16
EXOC3L4
NA
NA
SULT1A1
DCUN1D5
SEZ6L
NA
NA
PHTF2
TMEM169
NA
CAPN1
PLAC1L
SNTN
E2F7
INHA
STS
NA
RIPK4
NA
METRN
LOC100507065
NA
PAPSS2
KLF2
NA
LIMK2
NA
NA
NA
NA
LOC284669
ZNF449
OR2H2
OR13C4
LOC100505920
GET4
SEMA3G
LOC100996416
LENG8
CCNL2
CPA4
LSAMP-AS1
C19orf45
NA
FERMT1
NA
GLYAT
GINS4
NA
NA
DNAJC27
NA
SLC6A19
ITPR3
MICAL3
TMEM59L
NA
NA
TTC39C
KCTD13
MED30
NA
C16orf62
TMEM163
NA
RNF168
NA
NA
SFRP2
NA
SNRK
CAB39L
SMOX
NA
PRKD3
CCL28
PTPN9
NA
MEGF10
NA
PTPN1
RUNX1T1
LOC641515
NA
NA
LOC388780
NA
NA
SEPT2
NA
DLEU2
LRRC48
BSND
ISLR
LOC91548
LRRC45
CDYL2
NSFL1C
HTR2A
UVSSA
TUBGCP2
KCNIP2
CACNA1I
NA
FLJ36116
B3GNTL1
AHCTF1
ADRB3
LOC100507024
NA
LINC00326
SERTAD4
NA
PDE4C
PDIA6
HNRPDL
TBXA2R
TTN
NA
LOC145783
NA
NA
CNR2
REG3A
SHANK2-AS3
MAPT
CALR
TAX1BP1
KLHDC7B
CCER1
FAM13A
NA
C20orf141
FOXP1
B3GALT6
DTNA
BUB3
KLF7
LOC284837
DRP2
LOC100506189
NA
NA
PTPN9
NA
LHB
SPRY4
LOC283484
GPER
NA
MIPOL1
SLC38A10
PSMB1
JRKL
GRM7
NA
NA
NA
CACTIN
C19orf44
NA
GPATCH4
PTPN7
EFEMP2
ZFYVE9
CDC5L
NA
LAMA4
ZMYND8
SLCO1C1
TFR2
MSX2
TRIM29
SLC25A27
VPS13C
ANKRD10
STAB2
NA
GAB3
NA
NA
NA
URM1
NA
ALDH1L1
PTPRK
PLA2G2A
NA
HMCN2
NA
NA
CSMD2
TSPAN1
NA
NA
GLYR1
ARMCX4
NA
MAPK8IP3
NA
TAF1
NA
SCFD1
NA
KCNIP3
LRRC27
DGKQ
ZWILCH
NA
GRIP2
NA
EZR
PZP
ANKRD36B
SCAMP5
LSS
NRSN2
NA
MFSD8
NA
NA
DPCR1
ATP2B2
ARHGEF37
RPUSD3
NA
MIR10A
NA
ALKBH8
MACF1
ATP5E
KRT12
RHEB
UACA
NA
NA
TINCR
ANKRD65
NA
SPG7
NA
NA
SYNGR1
LARP4B
NA
IL17RC
VGLL3
SLFNL1-AS1
PLN
ZDHHC21
NA
CASP10
MTAP
NA
NF1
NA
RECQL5
PCYT1B
GAGE3
NOXA1
NA
NA
CPNE6
NA
NA
SLC5A12
NA
GK2
NA
NCOA7
ACTL7A
C1QTNF1
KRT83
RPRD1B
SLC35D1
DUSP3
ADAMTS6
PDZK1IP1
NA
NA
RAPGEF2
APOBEC3F
PCDH15
FNIP1
CCDC78
BCL10
KCNAB1
LINC00112
LOC388692
NA
NA
NA
LOC100506465
DNAJB8
B9D1
RGS8
NA
TPSAB1
MBLAC1
NA
AKAP14
NA
IL23R
LINC00674
NA
NA
DPYS
ZNF345
SARDH
NA
WWOX
VCX2
NA
NA
ULBP3
TPP1
HIPK2
TRPC1
NA
HNF4A
DDX52
CHCHD3
TUB
SWAP70
NA
POMGNT1
NA
STOML1
NEU3
TMEM182
LINC00708
NA
MRPS5
DUSP15
NA
PDE6H
BICD1
TTC12
C14orf79
NA
NA
FIBIN
ZNF157
LOC642236
NA
MYO5A
PLG
FHL1
CHMP6
PLA2G6
TGM2
PGBD2
OSBPL11
SH3TC2
NA
NA
NA
DNAJC16
NA
TLX3
IFNAR2
NA
FOXP1
SPIRE2
CALY
SNAI2
DIO3OS
NA
NA
FKBPL
BMS1P6
RAD23A
PRO2964
ARL10
ZNF436
C3orf55
KCNQ4
NA
ZNF277
FGF10
NR2E1
NA
NA
NA
SH3KBP1
FGF14-AS2
NA
NA
FAM162B
TRIM9
LOC613266
CYTL1
SCUBE3
BTRC
NA
CTNNA2
PRKCA
RBPMS
NA
RBFOX1
ISM1-AS1
NA
LOC100507336
C12orf39
NA
L1TD1
GNAS-AS1
NA
NA
DSCAML1
NA
ZNF365
NA
LOC100507652
NLRC4
ADH1B
NA
PTK6
PRDM15
NA
SCARA5
NA
NA
BEND2
GPD1
C10orf95
RS1
MFI2-AS1
NA
NA
AGXT
ADAMTSL2
NA
NA
FOXJ3
STK33
CORIN
SDK2
LOC100129427
IRF4
TMEM161B
RGS12
DEFB108B
CEP89
FNDC9
PLCD3
MAPT-AS1
LMOD1
KIF23
NA
NA
LPPR2
ALPK3
NA
LARS
MLX
MCTP2
CYP3A43
NA
OFD1
NA
NEBL
NA
HECTD3
CD3G
NA
SLCO2A1
GATA5
GIPC2
MARK4
ANKRD36C
FZD9
PRAMEF10
NA
NA
AKAP8L
LOC389634
NA
C11orf65
NPC1
EML4
KRT20
EVPL
NA
NA
SMYD2
NA
YARS
SLC51A
TUBA1B
NA
NF1
CFTR
ZNF821
NA
NA
ADORA1
NA
NA
HIPK2
HRASLS
ANKS6
NA
MKL1
ST7L
SNRNP200
SYT13
GTSF1L
DMD
NA
NA
CSAD
ZNF460
C12orf74
ZNF460
NA
NA
EXPH5
CELF3
NA
NA
MUC5B
SOGA1
ITGA3
NA
OR5AK4P
PDGFA
NA
NA
NA
NA
TXLNA
HBB
NA
CHD7
BAG6
MKRN3
NA
ZNF843
TLE2
LOC79015
SAMD10
NA
ZNF418
ITSN1
ZNF793
TMEM190
NA
MGST1
NA
LINC00161
NA
STK35
GPR137
ZNF80
RAB27B
G6PC
AK8
NAV3
NA
NA
AGAP2
LSM14B
CDK2
CBFA2T2
SETD8
FAM132A
CNGA1
CPS1
NA
ESCO2
HEMGN
NA
KRT79
PECAM1
PIWIL2
MED13L
EPB41L4B
HMX2
DNAH1
PRKCB
NA
LOC100996321
NRL
NUP88
SYN2
NA
SYTL3
SH2D5
ERICH1
FAM166A
AGTR2
NA
TOR2A
VPS13A
NA
NA
GINS4
NA
NA
HSD17B7P2
OLIG3
NA
NA
CCDC40
SETDB2
MRGPRX4
SPTLC2
HS6ST1
NA
PCDH7
EPB41L1
NA
NA
NA
NA
PDXDC1
NA
CARS2
SCN4A
PPIA
BRWD1
NA
LINC00662
ANO6
FGF21
NA
SMG7-AS1
FRMD8P1
NA
NA
LINC00424
NA
NA
NA
NA
MEG8
NA
ITGA10
NLRP3
PID1
TMEM174
PTPLA
LAMP2
ECM1
NA
NA
HID1
C12orf42
NA
LOC375295
EPHA6
HOXB7
LOC100507250
NA
GCSAM
ZBED3-AS1
NA
LOC339988
NA
ASPG
LOC254028
VANGL1
C3orf37
PBX4
NFIB
EIF3K
NA
SNX25
NA
NA
NA
BCAR1
FNDC3A
NA
MCMBP
KLHDC7A
FAM135A
SORBS1
DHX15
NA
FCER1A
NA
NCOA2
POU2F2
FARP2
NA
TAS1R1
NA
NA
FAM126B
KCTD20
NA
FLJ39080
NA
NUP54
ADH4
NA
NA
ZNF24
NA
C14orf159
NA
NA
LOC647070
LINC00642
ZBTB7C
SIAE
NA
NA
TBX18
ALKBH7
NA
SLC13A2
NA
MYCNOS
C14orf105
NA
CNOT2
SPARCL1
NR3C2
LINC00314
MCTS1
LOC643837
TMEM92
LRRC41
TFAP2B
POM121L2
NRF1
CA12
EPB41
FBXO32
TMEM41A
NA
NA
PTPN21
NA
NA
FOXS1
SLC10A7
LHX3
NA
RPH3AL
UNC5A
PCBP4
NA
NA
A2ML1
NA
C5orf24
NA
NA
TTC18
PTOV1
NEU2
LINC00311
NA
STARD9
AEBP1
PITHD1
LOC283403
BAIAP2
TAAR8
SYDE1
ECE2
NA
FAM98B
NA
NA
NA
CTTN
NA
AHNAK
NA
NA
HNRNPA3P1
KLK2
APAF1
NA
NCS1
KCNK7
CAMK2B
SFT2D3
WDR61
MAPK1IP1L
LTB4R
C21orf15
BAIAP2-AS1
LIG3
OLFM2
GALNT2
NA
ELOVL5
RRN3P1
CYB561
SPATA5
SEC14L3
ANKRD30BP3
MAGIX
TBC1D9
GRM8
LOC644450
LOC254099
NA
NA
NPRL3
COBLL1
LOC100507108
TNK2
NA
NA
LIPF
ODF1
NA
NA
CELA3A
PGBD5
NLGN3
CD177
OR51B2
NA
METRN
NA
C8orf42
NA
SLC8A1
SPIN2A
NA
PHC3
PPP1R9A
TAF10
TBX3
LZTS1
CDC20B
NA
LINC00582
ATP13A3
SMARCA2
NA
PRB1
NCOR2
SYCE1
NA
USH1C
CACNB2
NRXN3
LOC348761
ACSL4
NA
NA
PVRL1
NA
NA
SIRT5
NA
NA
RORB
NDUFA10
PROM2
NA
NA
LOC100294362
LOC96610
SEMA3D
NAALAD2
NDUFS1
NA
FOLR1
PTCSC1
NA
NA
KCNJ2-AS1
NA
ADAMTS5
CAP2
ZBTB46
LOC100132686
ZNF445
NA
ANKRD40
BDP1
FBXO27
CARD10
PTBP2
NA
NA
R3HCC1L
SLC25A36
NA
IGF2-AS
NA
NA
C22orf24
TXNDC8
MYO9B
RC3H2
NA
NA
LOC100505592
ARL10
DDIT4L
RUNX3
MLL2
NAV1
CYP2C18
NA
SIRPD
COQ2
CNTD2
NA
NA
NA
CCDC102A
NA
ADAM20
NA
NA
NA
VPS53
OTUD1
NA
SLIT2
LOC93444
NA
LRRTM2
EYA3
TENC1
WDR27
NA
PALMD
C8orf34
NA
SI
ANXA9
LCA5
NA
LINC00462
NA
NA
CENPJ
NA
NA
CBR3-AS1
NA
GABRA5
NA
ROR1
SAG
NPHS2
RNF126P1
KLRD1
LINC00598
ZNF595
NA
NA
NA
CCKAR
SMPDL3B
SCPEP1
NA
NA
ARHGAP29
GK5
GABRG3
H1FX
TEX11
NDUFV1
NA
HR44
ASMT
NA
LEPR
KLK15
NA
NA
NA
ST6GAL2
NA
NA
MADCAM1
NRDE2
NA
NA
NA
NA
LINC00238
NA
LOC400965
NA
NA
NA
AGMAT
VN1R4
HELB
NA
NA
ZNF527
NA
MMP2
ADRA2B
DRAXIN
TRIM42
KDM5B-AS1
HIVEP3
NA
DLX2
BMP7
HIST3H2A
WFDC2
FABP3
NA
NXF3
C19orf73
NA
ABCA2
SERPINB13
NA
ZNF7
NA
POSTN
NA
DOCK2
GJB3
KCNH1
NA
TACR1
NA
ACPL2
NA
ACTG2
NA
CEACAM3
KIAA0825
DDX51
NA
RNF165
MUC8
NUP43
NA
THRB
FASLG
HTR4
SLC5A10
HELQ
CP
UNC45B
NA
MYOM3
NA
NA
GRM8
AP1S3
NA
MRPL2
CAMK2B
NA
NA
NTSR2
CDKN2A
RAB27B
BAHCC1
TCP11
NA
TFAP2D
TRIM2
GAD1
NR2C1
CACNA1C
NA
VWA8-AS1
ACLY
NA
NA
STXBP4
XPO7
ZFP28
NA
CRYGC
MED20
FAM19A5
NA
CACNB1
NA
NA
NA
DSCAML1
NA
FAM149A
PRDM11
NA
NA
NA
PDE7A
NR2E3
INTS10
LOC100144604
CDKN2D
FAM20A
NA
LITAF
TUG1
DNAJC14
TBC1D30
CDKL1
SMARCD1
NA
SLC25A29
NCOR2
LOC100507637
NA
CACNG1
GLRA3
LOC100506860
PCDP1
CCDC178
NA
CYYR1
NA
NA
PSPC1
NA
NA
BCL6B
PDE4A
COL4A3
AFP
NA
LOC100507351
GFER
PARD3-AS1
NA
EFNB2
NA
NA
LRRC27
CCDC27
PGGT1B
GNAT1
FAM160A1
HHLA1
NPVF
LOC730202
NA
PROKR2
NA
MLXIPL
NA
LOC286178
NA
LOC147004
CDK5R1
NA
HOXA11
RNF207
HIATL1
DCAF15
NA
CYP2B6
NA
NA
TSPAN3
PIH2
DKFZP434L187
GCNT7
WDR1
FAM118B
NA
BAZ2A
BEST3
ACSL6
FERMT1
NA
NA
NA
PKMYT1
NA
NA
NAGLU
NA
CPXM2
CROCCP3
NA
IL23A
PRRX1
LOC100505540
HS1BP3
NTRK2
ZBTB20
NA
NA
KIF12
NA
DNASE1L3
MPZL2
NR4A1
MAZ
SMCR8
CYP24A1
SNRNP70
PIK3R2
PRKXP1
NA
LOC400891
RBM42
NA
MYCN
PTPN2
NA
TREML3P
ZNF644
ZDHHC19
LRRC34
FUT6
LOC100506195
ETV1
GGA2
NA
EVA1B
TUBA3FP
RNF212
GNG12
OSTM1-AS1
NA
NA
NA
KIAA1257
NA
DGCR12
ALDH1L2
ATRNL1
UNC93B1
NA
CIZ1
ZNF492
SSTR3
DMPK
ARRDC1
NA
PTPN2
UBE2Z
NA
CPXM2
TAS2R19
NA
NA
MKI67
CAMK2B
NA
NA
NA
KCNMB4
TRAF4
C8G
LOC100216546
IGLJ3
SOX1
NA
KLF12
NA
PALLD
CMBL
TEX35
MYL4
LOC253044
TMEM108
GNA11
GNAI1
SLC30A7
FRMD4B
MLLT10
NA
CDH10
NA
SLC19A3
LGI3
NA
OR7E24
NA
GLUD1P7
METTL21C
NA
CLEC7A
NA
NA
ENKUR
NA
U2AF1
NA
SKA3
NARG2
LOC100506907
ZNRD1-AS1
NA
TFAP2E
SLC34A2
MACROD2
NA
NDUFS7
NA
CLU
ZNF777
SORCS3
HGF
NA
NA
CFTR
SCN4B
NA
LOC100996506
DR1
KRT8P12
MYO1A
NA
NA
NBLA00301
KLF7
BMP1
TAF15
BTC
FABP1
CIITA
PTPRS
NA
CCDC28B
DHRS7C
NA
SALL2
NA
DYNC2LI1
C22orf34
NA
STXBP5-AS1
NA
NA
NA
WDR19
KRT7
NA
TEF
NA
ABCG4
CEP57L1
NA
TM4SF18
MFN2
NA
ANKRD36BP2
LOC100272217
DGKE
CCDC150
C5orf63
NA
MPP3
SAMD15
NA
C20orf118
SNX29P2
NA
NA
CASR
THAP6
LOC100506348
LOC158376
KRTAP5-9
MEGF6
DNAJC22
NA
LOC100505870
GATA2
SH3BGRL2
SLC16A4
MAP1B
NA
GNA14
NA
LOC100132116
NA
DNAJC4
GART
CCDC67
CCDC160
NA
LEPROTL1
NUP188
TREH
TPTE2P5
APBB2
NA
NA
PRR22
NA
SEC61A2
PDE10A
ALOXE3
SYNE2
SEMA3E
CTNNA1
CSE1L
CLDN2
PTPRC
NA
LDOC1
DOCK6
FAM134B
NA
ANGPTL2
NA
RNASE2
FBXO43
FAM163A
NA
GFM1
NTF4
PDLIM7
LOC202181
NA
NA
NA
NA
SNX31
NA
ATHL1
EDNRB
NA
NA
KCNG1
SFN
LOC100506629
NA
ABHD5
LINC00598
GLRB
NEGR1
NA
MYEF2
SCN1A
LINC00460
NA
NA
PTPRN2
PPM1E
TRDMT1
METTL15
HOXB9
TYSND1
CSPP1
REG1P
ACRV1
NA
NA
NA
CBL
ITGB3
GON4L
SGCD
NA
SPEF2
NA
GSC
TRPM7
PPP3CC
LOC401320
NA
POM121L12
C16orf55
NA
JAM2
SHC3
LEPR
DGCR9
REPS1
PTRH1
C21orf67
ERV3-1
NA
ANO9
NA
NA
ANGPTL2
NA
TUSC5
SP7
DLC1
NA
NA
NA
HNRNPA2B1
SLC22A24
RECQL5
NUDT17
SRRM3
C3orf35
ADCY1
NA
ME3
CADM4
CCDC171
KIAA1217
ERGIC3
TAF1
ATP6V1E1
NA
NA
ARHGAP35
KIAA0020
NA
NA
DDX11
SLC16A3
SDPR
NA
C7
NA
NA
NA
TFAP2C
NA
NA
LINC00202-2
LOC339535
RRBP1
NA
NA
NA
NA
KRT19P2
DDX11L2
NA
NA
NA
NA
FRZB
TNRC18
GULP1
DNAI1
NA
NA
GGA3
RBM8A
LINC00691
MS4A5
INTS6
FENDRR
IGFN1
NA
SLC35F3
WDR74
NA
TJP1
NA
NA
NA
NA
NA
NA
ATP6V1H
LINC00226
GPRC5C
LINC00184
ULK4
NA
LATS1
NA
HAAO
NA
NA
NA
MIP
NA
NPR2
SLC25A43
LINC00845
NA
NA
ASXL2
NA
APBA1
NENF
AASS
DLEC1
LRRC16A
ADAM3A
TTBK2
NA
GFRA3
LOC100271832
LOC388906
TKTL1
NA
NA
WIPI2
NA
NA
NA
NA
DDX25
NA
VWA1
ALPPL2
TTC23
NA
NA
AGO1
CEND1
NA
HCN4
B4GALNT1
TRMT44
NOX5
BRPF3
NA
NA
NA
LOC100133089
SMCR5
SUGT1P1
NA
NA
LOC727924
DNAJC12
CACNG5
GPR45
ACER3
LEPREL4
NA
CDC16
MLL
ATP1A4
NA
ADC
CAPN14
NA
ST6GALNAC4
HIGD1B
FCGR2A
NA
NA
CANX
NA
NA
NA
NA
MSANTD4
LOC100126784
KLF9
LOC100505633
GIF
RASA3
GFRA3
NA
HPGD
NKTR
SMARCA4
EFCAB6
NA
FNDC5
NA
KIF25-AS1
ANKRD55
NA
NA
GRAP
ESR1
FBXL13
NA
SKIDA1
C1orf127
RAP1GDS1
NA
POU4F3
ZNF219
NA
NA
NA
GZMH
NA
NA
MYH7B
MXRA7
C1orf145
NA
NA
DENND5B
SYT6
ANO4
HFM1
SLC22A7
STRA6
FATE1
NA
PARD3
GPC3
LOC283788
IL1RAPL2
CDCA2
LOC100505648
LIMD1
AFAP1L1
EDA2R
NA
NA
NA
NA
CYP2B7P1
NA
NA
RRP8
MAGEE1
SLC2A4
ZCCHC6
NA
NA
MEX3D
NA
NA
EPB41L2
PPFIA2
SV2B
NA
SLC7A14
USP6
LOC283693
NDUFA10
NA
GJB3
PTGER1
RPS27A
NA
PHEX
TMEM72
CRISP2
CYSLTR1
HTR7
RAD52
DKK3
HOXB4
RUFY2
TSHZ2
NA
NA
SYTL2
GREB1L
ANHX
NA
NFASC
NA
SULT2B1
RNF32
BTBD8
UPF2
NA
NA
KLK13
RGS6
APOC2
PGD
NA
ZNF718
PRKG1-AS1
ITGB3
FAM212B
C3orf55
NA
NA
ACP1
DCAF8
NA
SHROOM3
SSX2IP
NA
TP53I11
NA
SARDH
NA
C1GALT1C1
NA
RASGEF1C
CSNK1A1
CACNA1F
NA
CAMSAP3
C3orf65
NA
INADL
TM4SF1
CCDC8
SPAG4
TRPM7
NA
NA
HOXB-AS3
NA
RAD54L
NA
GCC2
NA
NA
LOC284648
TRIM2
DDX19A
UNC13D
ZNF480
VIPR1
NA
DCLK3
NA
THY1
NA
NA
NA
ILDR1
PLEKHG2
MAT2B
MSH6
CIC
RPUSD1
NA
GPR182
PLSCR2
EFR3B
NA
GRIK1
GRPEL2
EIF1B-AS1
C4orf47
NA
NAP1L2
TMED4
NA
NA
SCN2B
THY1
TTC37
NA
IL17RE
QDPR
ZNF208
NA
NA
NA
NUP50
NA
C19orf40
NA
GPRIN2
LEF1-AS1
NA
LOC285692
ZXDB
NTRK2
ADARB1
NA
C11orf85
NA
PPARD
TBCD
ERBB4
ZNF10
PTPRN2
ERCC6L2
NA
ZDHHC11
NA
THRA
NEGR1
C4orf36
CD79A
SLC26A4
NA
DICER1
SPATA31C2
NA
HJURP
NPSA
GTPBP5
MSRB3
DACH1
UNC119B
NA
DLG1
CRTAC1
NA
TNFRSF25
HS3ST4
NA
FANCD2OS
C10orf67
PPP1R3D
LOC100129617
VPS13A-AS1
NA
FHL1
LOC100507165
RPGRIP1
GNAQ
OTOR
BTNL9
XYLT2
KIAA0146
CCDC136
NA
NA
VAV2
NA
NA
LOC100505478
LOC100505862
TF
CABYR
ZNF704
NA
DUSP13
NA
NA
SRRM2-AS1
SELP
POU1F1
CCDC65
NA
NA
NA
FBXL12
NA
NA
NA
OTUD4
CPSF3L
NA
NA
NA
SLC6A4
CNTNAP1
HS6ST3
RASAL2
OVOL2
NA
NA
DYNLRB1
NA
NA
NA
SUFU
NA
ATAD2B
NA
NA
FBXL17
MATR3
SFRP5
NA
PPP2R2C
LOC100508120
CCDC36
MAGI1
NA
NA
RNLS
NA
TNRC6C
NA
SLC13A3
NA
ZNF3
AKNAD1
ARID1A
P2RX3
DNAJC22
DUOX1
GP5
ZNF32-AS3
SIK3
TRIM50
BCL6B
ZNF365
NA
KNG1
SERPINA6
KLK3
TBC1D21
NA
NA
TNP1
NA
LUM
GPR85
PEX5L
CASK
LOC100270804
NA
SMLR1
MAGI1
CCDC61
HSPB8
ANTXR1
SCML4
ZNF626
MYH14
LCN6
ERBB4
LOC284379
PCDH17
PLEKHA8
PVT1
CKM
NA
GNPTAB
LOC654780
ZNF578
LOC152742
NA
C14orf105
NA
CTNNA3
TMEM132B
LOC645261
TBX3
KLK8
NOV
NAIF1
DSG4
NA
LOC152578
THSD7A
TECTA
DIO2-AS1
NA
NA
ACSF3
MIAT
LOC728485
NA
RIMKLB
CDH22
NA
DIO2
ZNF530
NA
THSD4
C7orf41
LMO4
LOC440330
NA
NA
PTPN2
TPM1
MASP1
NA
ATP1B4
DLX6-AS1
ASPHD1
CST6
EVX1
SNTB2
FAM178B
NHLRC2
NA
YME1L1
ESR1
NA
NA
VSIG1
NA
CDK15
NDOR1
RPA1
HGC6.3
ANK1
NA
DLG1
MYH11
ADAMTS10
TRPC3
NA
NA
CLEC4GP1
FLRT3
NA
PIK3C2A
NA
TM4SF20
POLR3H
PDLIM7
NA
NA
NA
B4GALNT3
SPAG11A
ST8SIA3
ZNF598
NA
OMD
CXCL17
NA
CDC42BPA
LMBRD2
NA
GPX5
NA
PMEL
IGFBP5
IFT27
NUDT3
APCDD1
NA
ANKRD32
SPP2
SUN1
UFL1
FOXD2
DMWD
MUC3B
GALNT8
AGMAT
SHANK1
PTGDR
KCNA2
NA
NA
NA
NA
ARHGEF10
LINC00674
NA
LOC100130458
NA
ELOVL2
CEP104
NA
LOC400692
GPR125
NA
FAM178A
GRIN2B
NA
SRC
ITGB4
MYO7B
LINC00671
NA
BRWD1
SFTPB
NA
TLE6
C4orf19
DMP1
MLL
CLCN5
CCNB2
C15orf60
NA
TRO
ANKLE2
LOC339260
NA
NA
NA
PODNL1
NA
NA
RAB18
MTHFD2L
RPL13AP17
LOC729121
ADAM28
GDF15
NA
GNPTAB
TMEM31
PTGIS
CACNA1E
CNTN1
NEUROD2
NA
RPL10A
NA
NA
TKTL1
NA
FILIP1
NA
NA
NA
NA
JDP2
DIXDC1
SLITRK4
SAMD10
NA
NA
NA
TNXB
NA
CCDC8
SAMD3
ECEL1
CDHR1
NA
AGAP4
WDR27
NA
MKL2
PITPNC1
FAM57B
NA
KCNJ3
ZBTB33
NA
PCDHB17
PHF6
TINCR
DPY19L2P2
NA
TRIM10
NA
CPNE4
PACRG
FRAS1
GPR150
BAGE
NA
PTPN21
TMEM43
SPEG
NA
NA
NA
SORBS2
LOC100288490
LYZL6
FAM65C
LOC100129447
C1orf86
TCTEX1D1
NA
SLMO1
RALGAPA1
NA
LOC402160
NA
MIAT
PDZD2
MAG
SOX2
KCNJ4
KIN
MAP9
CLUHP3
SPTLC3
SART3
MT1G
LOC643711
LINGO3
KIAA1683
TNXB
CELF5
LOC286071
BARX2
NA
IZUMO1
MMP14
PIEZO2
NA
SPTBN4
LOC389199
NA
HS6ST2
NA
ZNF776
CHORDC1
NA
PTK2
GRIK4
KIF2C
GPR52
MORN3
PAX5
SUN5
NA
BCORP1
ZFY-AS1
MAPK8IP3
MFI2
CA5B
NA
RECK
PCDH1
C9orf117
NIPAL3
RAB4B
FAM84B
UNC13A
PCSK2
NA
DES
DSG2
NA
NA
LINC00536
NA
RBM15
LOC100129917
THSD7B
FAM189A1
CDRT1
CYTH2
BCL3
CDC25A
KIAA1217
C1orf226
ZNF544
CCDC64B
ZNF154
CES5A
LOC100505666
NA
MAST2
NR5A2
NA
FBXO9
CRHR1-IT1
NMNAT2
CCDC30
C14orf64
NA
LOC729059
CNST
NA
ELF3
DKFZP761C1711
FGD6
AGT
CNIH4
NA
LOC100131170
ATP11B
FCN2
NA
POFUT2
ANKMY1
OK/SW-CL.36
DUOXA1
MMP16
NA
LOC100127888
NA
NA
NPHS1
NA
CERS3
FAHD2CP
NA
DLEU2
NA
PPP4R4
CYHR1
ATOH7
UPK3A
NA
NPAS3
FLJ41350
NA
TESC
SPINK4
NA
SPAG6
WNT3
DTYMK
FBXL20
RAB3IP
LDB3
RMST
NA
LYPD8
CLNK
NA
IGFBP1
C4BPA
CELSR3
MAFK
NA
SLC45A2
NA
NA
NA
PPIA
NA
CYP2A6
DNASE1L2
SLC46A1
HNRNPD
RGS9
LYZL1
NA
NA
NA
COL22A1
STK32A
MGST3
LOC284669
COL8A1
NA
NA
NA
ATOH1
A1CF
ZNF503-AS2
NA
NA
TECRL
NA
EPOR
HCN2
MYOZ3
ETNK2
SFRP1
NA
SRCAP
NA
ARFGEF2
NA
MMP25
TOP2A
TINAG
LOC100134822
TRMT13
NA
SMTNL1
DNMT3B
SLC3A1
C3orf62
RAPGEF3
ZNF800
NA
NA
NA
NAV2
NA
AK1
TTC28
OFCC1
RSRC2
NF1
RASEF
NA
NA
TMPRSS11B
LOC284561
RHAG
LOC100134040
ANKRD10
NA
SERPINB12
NA
ST6GAL1
NA
NA
DLL4
USP42
NA
DNAH7
NA
SNX13
NA
LOC151121
ASB9
BAIAP3
NA
PCP4L1
SAA3P
ERAP2
RARG
MTMR7
FAF1
FGFR2
NA
CNOT3
SCARF2
NA
KCNA3
ZBTB11
NA
NA
NA
NA
PCNXL2
NA
NA
EFNA5
NA
RNF103
TAPT1
SLC30A2
NA
NA
OR1D2
NA
GJB5
CYP2A6
NA
EXOC5
NA
PRR26
STRC
CACNA1G-AS1
NA
ZNF582-AS1
NA
NA
LGR4
NA
VIL1
RASL11B
C14orf166B
PLLP
NA
NA
KIAA0754
OSGIN2
CNTN2
NA
CYP3A5
NA
TMEM53
NA
GRB10
NA
NA
RCBTB1
NA
PSORS1C1
NA
EBF1
CD22
C4orf21
TBC1D16
LPXN
TP63
NA
NA
ADRB1
FUT1
RAB17
ZAN
VSTM2L
MNS1
KIF2A
GPLD1
PPP1R1A
ATAD3B
FAM186A
RUNX2
SLC1A4
NA
PLEKHG4B
NA
NA
NA
USP9X
TFE3
LOC149086
LRRC41
NA
CYB561D2
NA
TTF2
CACHD1
NA
MTSS1L
CAT
NOV
DOCK9
RGR
RAD51
RBM34
RNPC3
APOA1
KANSL3
NA
FLJ22763
TSHR
NA
GNMT
LSM14B
SLC9B1
GPRC5C
NA
STARD6
MIR4500HG
TNXB
FRMPD3
AAMDC
NA
LOC286177
CASP16
NA
NA
BEST3
AA06
ZNF81
NA
NA
ADAMTS19
CKAP2
LAMC2
LOC100505679
MTMR7
ALPL
NA
DDR2
ARHGEF12
LOC100506557
HECTD4
PRICKLE2-AS3
LOC101060553
SRC
PPP4R1L
NA
C11orf58
SLPI
FAM208A
C18orf12
MYCN
NA
DEPDC4
AGAP1
CSPG4
NA
LYVE1
NA
LINC00550
TSPAN12
NA
NA
KCNJ5
NA
HTR3B
NA
RHBDL3
ZNF711
ARHGAP39
MYCN
NA
NA
NA
LOC100506142
NA
LOC100996511
NA
CCNF
NA
C22orf43
NA
C2orf73
NA
ITGA2
NA
KIF6
NA
MAP3K7CL
RBM4
GPR39
MKX
COL13A1
TMPRSS2
NA
MAST2
CXCL5
NA
TXNDC2
IFT140
NA
NA
SYCE1L
NA
NA
LOC100506154
NA
ARHGEF7
NA
HGF
NA
NA
NA
ARTN
NA
MYT1
NA
ACVRL1
NA
NA
NA
NA
NA
LINC00587
RPS6KA6
NA
WDR72
MARCH6
FAM83B
SMAGP
RASGRF1
NA
UST
EPHA5
TRPV5
KIAA1671
TBX3
KCNK9
SV2C
TRIM55
SETD4
CDH7
NA
SULT1C4
CNIH4
FCRL5
CRLS1
NA
COL3A1
SMARCD3
NA
TGFB1
MAGI1
NA
DPYSL5
NA
NA
PRKAA1
NA
PTHLH
LOC100507443
SSPN
NA
IGKC
NA
ZNF366
LOC100128176
IRS1
NA
KCTD4
NA
PLXND1
GREM2
RORA
KDM4C
CNPY2
PAX8
NA
NA
DHX30
ZNF517
FCRL2
SLC1A7
NA
NA
NA
ESPN
TSEN54
CHRM3
NA
LOC100506406
SCGB2A2
PPARGC1A
PXN
NA
NA
RAB3C
NA
C5orf63
LINC00545
MIER2
NA
NA
NA
LOC157740
UCMA
LNPEP
TMEM239
NA
GSDMB
HHLA3
CLRN1
NA
CAPN11
NA
TCP10L
NA
AKT2
CXorf36
OPN5
NA
AGFG1
NA
CAPN9
NEDD4L
SAYSD1
NA
ZSCAN1
MEG3
KCNV1
NA
SLC25A37
SLC22A12
NA
EVX1
NA
COL4A3
NA
SLC25A41
DCAF4L2
AKT3
NA
LOC100996419
INSR
CALHM1
QTRTD1
NA
NA
HAS2
NA
NA
INS
TBX4
LOC283352
TPR
NA
RIF1
ZNF385C
ACTA2
AGTR1
NA
ZNF547
ZNF92
SLC35G1
NPTX2
PRDM12
SPDYE2
NA
NA
DOK5
NA
DRD2
TRIM10
NA
LOC100507299
ZNF814
NA
NA
ESYT3
NA
GUCA1C
MORF4L2
LELP1
NA
C8orf66
SLC6A15
C1orf173
RIN3
PAPOLB
TRPM7
NA
NA
EMP1
UNC93A
NA
CIB2
CDH15
SLC2A5
ABO
KCND1
MUC17
MIS18BP1
NA
CDY1
SLITRK3
NA
BARX1
NA
WDR52
VRTN
NA
NA
TMEM204
IL11RA
CCDC129
ABCB1
MSH3
NA
NA
NA
HUWE1
CEP152
NA
P2RX6
NA
AGER
CIB2
ZNF407
NA
NA
KCTD17
NA
PACSIN1
NA
NA
RND1
NDUFB2-AS1
SVEP1
NA
FLJ37453
GABARAPL3
SDCBP2-AS1
NA
OSBPL1A
NA
SMC5
C10orf10
C5orf47
NA
TADA2A
NA
TSPAN10
PLEKHF1
NA
RAB6B
RNF183
FAM66C
S100A8
NPHP1
DHX37
FLJ35390
NA
TSGA10
MSRA
PDCD4
LOC654342
PIGG
SCN8A
C16orf95
PGLYRP1
GRIA4
NA
NA
ZNF7
NA
NA
LARP4B
VWA3A
CDK19
LOC100505624
C1orf168
NREP
COL4A6
LOC285000
KRI1
ZNF235
RAD52
RTEL1
CYP3A43
NA
MGC42157
NA
PTPRS
NA
RPH3AL
SCEL
NA
TYMS
AGAP2
CD6
NA
ZNF713
PLEKHH2
WWC1
CPD
SLC22A6
FHDC1
NA
KIAA1654
NT5E
IGLJ3
RAB1B
CDH8
LRRC37A3
NA
LOC100128139
PVR
NA
NA
NA
PRRC2B
LOC158434
PANK2
LOC283914
SLC34A1
TNFRSF19
NA
LOC100507600
NA
TP63
NA
ACPP
CHTF18
NA
LOC100507160
LOC100509303
PALM3
NA
NA
LOC100505841
FAM86B3P
NA
CITED4
NA
NA
LAIR2
CHML
BNIPL
NA
NA
NA
MECOM
NA
MKLN1
AGAP3
NA
LRRC2
NA
NLN
DMRT3
NA
SHC3
NA
SNCG
ADAM12
ANK1
NA
NA
TNPO1
NFX1
NA
TJP3
RGL4
C9orf66
NA
NA
LAMA5
C2orf88
NA
LOC93463
NA
NA
DCAF16
NA
NA
NA
KITLG
SOSTDC1
ANKRD65
C10orf35
PTPN3
CCDC65
LOC100129069
LAMA2
NA
LOC100505622
NA
IGLV1-44
NA
C10orf62
NA
NA
GNG8
THRA
NA
NA
LRRC1
NA
LOC284930
NA
NA
ST6GALNAC1
NA
NA
ADAM2
ZFP42
IKZF1
NA
NA
LRRN4CL
SART1
NA
LOC285889
GP2
GNAS
NA
NA
ZMIZ1
NA
NA
ALOX12
ARHGAP32
NA
MYO6
PLAC8L1
SEMA6D
SRPX
MAP6
CCNG2
TMEM245
MRPS15
LOC1720
FAS-AS1
NA
NAPSA
GUCY2F
LOC100507634
C6orf58
NA
RIOK3
AGPHD1
LHFPL1
SEZ6
AP1AR
FARS2
PCSK4
ENTPD1
PKLR
ASB3
SPATA31E1
LINC00310
NA
GPR12
NA
NA
NA
NA
C8orf74
NA
AGTR2
SATB2-AS1
LOC644450
NA
B4GALT1
LOC286359
NA
AKAP11
HOXC11
NA
NA
NA
NA
HIPK1
NA
NA
RRN3P1
NA
ERCC6L2
LINC00476
TSKS
SLC22A7
MCM3AP-AS1
NA
NA
NAPB
NA
LHX4
NA
CP
TCTN1
MGC39584
NA
C8orf58
NA
NA
NA
CCDC155
POLE4
NA
NA
MRVI1
C19orf44
NA
NA
FLJ44342
ZNF688
LOC84931
HPGD
OR51B5
NA
NA
TSPAN5
DNAJC9-AS1
GNB1L
ZNRD1
NRP1
MAPK10
MAP6
AMH
NA
NA
DPF1
NA
NA
SEMA5A
NA
NA
NA
SYN2
NA
RFESD
NA
CACNB2
GRTP1
KLHDC4
HS1BP3
NA
NA
CDSN
HIST1H1E
ENO1-AS1
DNAH10
ALPK3
NA
NA
NA
PPYR1
HECTD1
NA
RAB3IP
NA
ASAH2B
NA
NA
TSPAN12
NA
RALGAPA1
MGAT3
NA
ACSL6
NA
SAR1B
SGCG
CNNM2
NA
ADAMTS2
NA
NA
C14orf180
LOC100507384
NA
ZNF280B
NA
NA
GNB5
NA
POU2F1
NA
ZDHHC15
EARS2
DNAJC30
SNX19
NA
MAPK8IP3
LOC145694
NA
CDKL1
NA
SLC25A2
C14orf183
NA
CNTNAP2
LOC100130894
EFCAB5
NA
ITK
SLC23A3
LINC00290
GTDC1
HS6ST3
DNM1P46
RERG
ZNF519
ITGB4
DNHD1
CENPF
COL4A1
PWRN2
GAB1
NA
NA
NA
NA
NA
NA
NA
NA
NA
IGKC
NA
RGS7BP
NA
CACNA1E
PRKCG
LINC00673
KCNQ1OT1
NA
NA
PI3
LOC148696
UNC5B-AS1
TWF1
PVR
TRUB1
NA
OGDH
KIAA1644
SYNPO2L
EMILIN1
LY6G6E
MKS1
NA
NA
GDPD3
PAICS
KCNMB1
NA
APCDD1L-AS1
NA
FAM20C
LOC100505515
NA
GULP1
NA
CPXCR1
TSPAN18
PRSS3
TMEM136
NA
NA
S100A13
ZNF814
GPSM2
NA
GNGT2
PPP1R14C
NA
NA
GPX7
IAPP
ANKRD26P3
OMG
KIF5C
TSNAXIP1
NA
TTTY10
LOC339822
SBF2
NA
STK17B
NA
ACHE
ADCYAP1
ACSM3
NA
CDH4
DIAPH3
ZNF324B
PML
GPR110
FAM71E1
NA
ARIH2OS
SACS-AS1
LOC100506472
NA
NA
REG4
TMED5
NA
CHERP
NA
NA
KRTAP7-1
FRMD1
LOC100507267
NA
TMCO3
DACT3
FGFR1OP2
NA
RALYL
NA
NA
HUNK
LOC729224
NA
TFCP2L1
NA
NA
TCF7L2
RTCA
KCNB2
NA
PCDHB18
DNAH1
NA
RECK
NA
PLCXD1
NA
AKAP8L
TMX4
SOBP
NA
NA
NA
BTBD19
RSU1
MEF2C
TBX5
NA
GTPBP5
VAC14
NA
LOC283075
NA
UMPS
FUBP3
NA
SPOCK3
LINC00836
SCNN1G
LETM1
NA
FMO5
NA
ZP4
NHSL1
PATZ1
NA
SEPT3
MORF4L2-AS1
CCRN4L
PKD1L1
NA
NA
MCMDC2
LOC100240734
ADAMTS6
LOC100505498
IL1RL2
NA
LOC146513
NA
NA
NA
NA
TRPC7
NA
NA
KCNC4
CADPS
NA
GABRB2
PCDHB4
GRIN2A
LOC100132661
ATM
NA
LOC100506331
NA
LOC286087
MAST4
NA
NA
NA
NA
NA
TACC1
C10orf137
SHB
NA
CASP2
SAP30
NA
C6orf123
HAVCR1P1
ANGPT2
ATAD5
NA
ANK1
CSN1S2AP
SAMHD1
LOC100507300
C9orf62
LOC100507487
EXD1
CADM4
EVI5
STXBP3
NA
NA
NA
IQCG
LOC100130417
NA
TIMM13
PDE4C
NA
NA
ATP12A
SDK2
EMX2OS
GXYLT2
LOC100506530
CCDC171
POU5F2
NINL
NA
ZNF681
NA
MIR205HG
IL1RL1
KCNMA1
LOC728353
SH2D1B
ODF4
NA
NA
EME2
NCKIPSD
NA
INPP4A
NA
TANK
DPPA3
LOC339874
EPHA7
KCNK1
EDIL3
NA
ZNF268
MICAL3
UBE3C
NA
ARHGEF4
NCKIPSD
MAP9
NA
NA
PPP1R1C
NA
KLHL30-AS1
NA
NA
BDNF-AS
NA
WT1-AS
MBP
NA
ICMT
DCN
PAAF1
NA
UCN3
PIK3CB
NA
NA
PCBP1-AS1
NA
ALG13
LOC283070
TRAM1L1
NA
PTPRJ
KIAA1211
NA
PAFAH1B2
ATG2B
OTX2-AS1
NTN1
PDS5B
EFCAB14
MAML3
LOC100506489
AGAP11
HSF4
TRPM3
ZFP14
ZPLD1
LAMA3
KCNK7
NA
SLC25A42
NA
DNAH3
ABTB1
GPRC5B
NA
IVD
NA
NA
NA
CARS
NA
NA
UBN2
GLI2
DYRK1B
PDE5A
NA
ASPA
ASB2
SLC6A20
ANKRD23
SLC16A1
NA
SEPT5-GP1BB
PABPC1L
OR11A1
LOC284551
NT5M
RGL3
AKAP5
FGFR2
CDHR1
NA
RORA
ST3GAL3
C17orf105
LOC285547
NA
NA
LOC100506907
ATAT1
C4orf32
HTR7
NA
DSE
CD276
NA
LOC389831
NA
ACSM3
LOC100130502
ATP9B
PSMB2
CROCC
COL25A1
CSTL1
C11orf70
AURKAIP1
RARB
DRD3
PKLR
LOC727944
DNAH8
CUX2
SCAMP4
NA
NA
LMLN
PLEKHG2
ATP2B3
NA
LRRC7
ZNF462
TWIST2
CASP8
MARCH11
LOC100505978
EGR4
INSL3
LRRC4C
NA
HORMAD2
ZBTB18
NA
NA
ZNF503-AS2
DNAH17
JAG1
CXorf48
NA
NA
TRIML2
NHS
NA
NA
LOC100288238
HBE1
GRAPL
BCL2L2
SOS1
CA8
WNT9A
NA
CRYZL1
C11orf72
CLPB
FAM215A
HNF4A
NA
STRC
NA
MYH11
NA
ARHGEF15
AVPR1A
NA
PCNXL4
NA
AVL9
LINGO2
NA
NA
NA
NA
EFTUD2
NA
PALMD
NA
TMEM229B
NA
TEX22
NA
NUCKS1
WBSCR17
LOC157503
NA
PTPN13
MRPS31
RBMY2FP
WNK2
RBM48
CELF4
CYP26A1
LOC100291323
CHL1
NA
TSGA10
SNORA74A
FBP2
ESRRB
PRKG2
NA
KLRB1
NKTR
NA
GLYAT
GABRB3
FAM114A1
NA
LINC00608
NA
ZFP37
PFN4
MAN2C1
NA
EVC
SLC52A3
LYZL4
ACOX1
MEIS2
NA
NA
SSX2IP
RASSF6
NA
NA
NA
NA
TMEM198
NA
CLRN1-AS1
TRIM46
NA
NA
NA
LOC100506216
NA
NMU
HSPD1
DLG4
LINC00521
OVGP1
TPM3
C8orf47
NA
PMCH
NA
NA
SPON1
FBXL18
CPA2
MRO
GGT6
GALNT14
LOC100505783
MPHOSPH9
NA
FRMD6-AS1
VSIG2
NA
KLHL31
THAP9
TRAF3IP2
NA
NA
NA
NTM
NA
ACSS1
NA
LYPD8
CABLES1
NA
ZNF214
SPIN3
NA
NA
NA
NA
PFN4
NA
LOC643623
NA
MGAT5
NA
NA
NA
PBX1
NA
MTSS1L
PCA3
SLC39A5
NA
NA
CPEB1
APOA1
CUBN
NA
SPATA25
TMC5
NA
FARP1
NA
NA
LRRC48
NA
PALMD
POLR2D
HOXD9
ZBED3-AS1
NA
ZNF311
NA
ZDHHC4
TNNT2
HELZ2
SLC30A2
KIAA1524
COL4A4
NA
NA
SOX6
NA
CYBB
SRRM4
TTLL5
FAM86B3P
NA
CACNB2
IGFL2
RPS6KA2
TCF21
NA
NA
BNC1
NA
SPG7
NA
GH2
OR2L2
NA
NA
PSAPL1
NA
DHX9
CXCR7
UBE3D
UTP11L
NA
MORN4
OR10D3
C6orf164
NTRK3
NA
OGN
PVR
NA
NA
SIN3B
NA
LOC100507330
FAM69B
PTGER1
TBC1D16
NA
NA
HHIP-AS1
LINC00328
NA
HRH3
TNRC6C
GAK
MAP9
STOX2
NA
GPR157
AWAT1
GPR123
PDZRN3
HGFAC
NOMO2
NA
DGCR7
NA
SCN7A
CD300LG
ADRA1A
TMEM33
LRRC73
GTPBP10
SNTG2
EPHB3
VEPH1
SERPINA1
SPPL3
AGR2
LPHN3
NA
NA
NA
ALG2
PAPPA
HCRP1
NA
NA
TSSK6
NA
ARHGAP23
NA
NA
NA
NA
ZNF529
SLC39A12
OCLN
MS4A12
LINC00663
NA
NA
NA
ACSL6
RIMS4
LOC100507530
NA
NA
FIZ1
METTL6
NA
NA
H2AFY
NA
MAP6
NA
SBNO1
LINC00340
GJC1
SPG20OS
NA
NA
ABCC11
NA
NA
NOVA1
PAX7
SLC5A12
NA
TMEM176B
CERCAM
WWC1
NA
NA
NA
P2RX2
NA
ZNF677
NA
NA
PCSK2
TERT
NA
TBX6
EMX2OS
NA
TNRC18
AMOTL1
ZNF316
NA
EIF2B5
C19orf47
ZIC1
LSM14B
CHIT1
NA
NA
PTPRT
WFDC6
NA
NA
HS3ST1
NA
NA
SNORA71B
KRT7
OR9A1P
FAM22A
PRKCQ
NA
NA
OR7C1
NA
NSMF
NA
CDC42BPA
ZNF407
SYNJ1
MGC34034
GCAT
NA
CCL11
NA
NA
NA
CTNND2
SLC1A1
NA
NA
NA
AMER2
ANO7
NA
PROX1
HOXB13
NA
AGPAT6
NA
MAOB
RAD21L1
WAPAL
NA
LOC100506272
H2BFM
NA
NA
NA
RNFT2
LOC100133920
LOC283454
NA
SKAP1
NA
NA
LOC100507032
FNDC3B
NA
PDCD7
NA
LOC100129603
NA
NA
NA
ANGPTL1
ADGB
NA
CBX2
MUC4
KCNAB1
TCEANC
NA
LINC00605
LIPJ
NA
NA
KATNAL2
LOC100996424
NA
ZNF71
KLHL29
ITM2B
LOC400128
RAB3B
NIN
NA
SHANK2
PDLIM4
LINC00537
NUP210L
NA
NA
NA
PLIN5
TENM4
WFDC10B
LOC100996578
NA
NA
KCNG4
SP8
NA
CPN2
RBBP9
ALDH3B2
NA
NA
PAPLN
CFHR5
LOC729506
NA
NA
NA
NA
EIF4G3
DHX35
RNF219
C18orf21
NA
CFHR4
CNTNAP2
NA
LTN1
PTP4A3
ARMC4
GHRH
NA
NA
LOC100506195
NA
RDH10
SLC34A3
FAM69A
NEK2
AFF3
NA
COL12A1
NA
BMP5
TDH
NA
MAP2K7
LOC646482
FLJ16779
PKD1L2
RNF165
LOC283856
NA
GYPA
ABCB9
SYCE1
LOC283692
NA
ANKAR
NA
LINC00626
NA
NA
OCLN
NA
WDR76
CIDEA
ISM1
KBTBD12
KNDC1
HOXB-AS3
SMYD1
DKFZp667F0711
BSPRY
NA
NA
NA
DCHS2
MOCS1
NA
MGC45800
STXBP5L
SPERT
EFCAB13
NA
MIOX
BICC1
NA
NA
NA
NA
NA
SLC2A11
SDR16C5
NA
NA
AR
IL22RA1
SH3BP2
SLC9B2
NA
XIRP1
NA
NA
C6orf141
DNAJC21
TUG1
CPNE9
NA
NA
GPATCH11
SIRT5
NA
DIO3
CROT
GUCY1A2
NA
FAM106A
DENND5B
NA
LINC00486
KLHL11
NA
LINC00260
NA
NA
ZNF883
CYGB
NA
NA
SIK2
NSMCE4A
NA
APBB2
NA
NA
ACRV1
INPP4A
NA
ATM
ATP2C2
NA
NA
NA
CLDN16
NA
NA
NA
NA
NA
SLC13A4
CA12
GIPC2
KIF14
NA
ADO
NA
CN5H6.4
H1FX-AS1
NA
PTPN14
HHIP
RSPO2
NA
LOC286083
LHX5
SLC15A1
PCDHAC2
MS4A15
DZIP1
ISLR2
SAGE1
S100A1
NR6A1
SSSCA1
ZFHX4
TRO
DOK4
NA
NA
NA
ALS2CR11
NA
LOC100132815
NA
NA
NA
NA
NLGN2
LENG9
ADAMTS6
PNPLA2
P2RY2
DDX42
EPHA1-AS1
NA
NA
GCGR
NA
NA
CAMK4
FAM19A5
NA
NA
RPP30
NA
UNC5CL
PIWIL1
NA
UCKL1
SEC14L2
NA
LINC00574
DSC3
DIXDC1
NA
TPPP3
NA
LOC400680
F5
TOR1AIP2
AUNIP
NA
INTS3
NA
FABP6
NA
FAM181A
NA
CCDC34
LOC646268
NA
PSG1
NA
PIEZO2
LOC283788
NA
NA
NA
SULF1
NA
DUSP1
NA
DKK2
NAV1
ASCL1
SAMD12
KCNH5
POLR3K
NA
MROH2A
SEPT4
NA
HILS1
NA
KDELR3
TRAF3IP3
NA
LOC100506922
MLLT10
NA
NA
LOC100129961
GABBR2
LOC221946
NA
SCAMP5
DLG3
RECQL5
NA
LIM2
NA
TNNT3
NA
SERTAD4-AS1
SLMAP
NA
NA
AGTR2
GALNT13
E2F7
NA
NA
MAGI1
NA
NA
MAP3K12
NA
NA
NA
NA
NA
YBX2
IGSF21
NA
LINC00563
NA
NA
NA
DTNA
PKNOX2
NA
CACNB1
CER1
PYGB
NA
NA
ZSCAN2
FLJ35946
NA
ATP4B
TEKT3
SIX4
FLJ30838
NA
NA
TTLL4
PDIA2
C2CD2L
RHBDL3
NA
NA
TIMM22
NA
ZNF224
NA
CT60
NA
MYH11
NA
KCNC3
GPR32
NA
WDR60
SCYL1
NA
NA
NA
NA
CYP39A1
NA
CSGALNACT1
NA
TRIB1
NA
FCRL4
NA
PTPRN2
CLK2
NA
DLEC1
KLK3
RBM15
ZP1
NA
NA
SOX4
LINC00315
CCDC105
TRNAU1AP
THEM5
LOC400655
NA
NA
RAD21-AS1
NA
NA
ST8SIA5
NA
ARHGAP5
LOC100507281
PADI2
SLC7A1
ADAM9
FBXO8
EFNB2
PKD1
DNASE1
CALN1
NA
LOC283454
HS3ST6
NA
NA
H6PD
KIF9
KIF25-AS1
VEPH1
NA
NA
NA
CCDC125
NA
TMEM80
LOC728730
NA
NA
NA
NA
ABLIM2
GLP1R
TMED8
FOXRED2
NA
NA
ZCCHC5
CCDC3
FKBP7
NA
LOC100289473
NA
NA
NA
LOC402779
NA
ZNF524
GIPR
NA
NA
NA
MCMDC2
CCBP2
NA
ATP6V0A4
NA
ZNF709
TRIO
SLC25A30
PNPLA2
KCNJ16
NA
EPB41L4A
NA
NA
NA
NA
LRRC37A5P
NA
FRG1B
NA
NA
TNFRSF4
CCDC171
LOC285593
SLCO4A1
HERC1
NA
ZFP90
NA
EIF2AK3
BHLHE41
C16orf13
ZNF831
NA
SLC48A1
LOC145837
NA
PSG9
ST6GALNAC3
PCDH20
SLC6A19
CXorf36
NA
KIDINS220
FLT4
ADAMTS19
NA
NA
TIMELESS
NA
MCM4
NA
SCN2A
NA
NA
NA
KLLN
FUT6
COPB1
NA
CDH17
NA
RAB26
SUGT1P1
ARMCX4
NA
OTOGL
NA
NA
LOC100127983
IGKC
NA
NA
CUL7
PAX8
SEPT7
NFIA
NA
NA
NA
C10orf126
GSTT2
NA
NA
NA
NAALAD2
VTI1A
HOXD13
CRISPLD1
NA
WDR31
NA
MRPL39
LINC00032
FAM153A
NA
NA
EPB41L4B
PTOV1-AS1
BVES
NA
NA
NA
LOC729291
SCTR
BNC2
KALRN
FAM115C
SPANXA2-OT1
NLRP11
NA
MFAP3L
SLC25A4
NA
NA
NA
NA
C9orf156
NA
NA
NA
DKFZp547J222
GAMT
NA
PTGDS
NA
NA
RBM5
NA
NA
AMACR
NA
TCP11L2
FCHO2
NA
TNRC18
TSPAN11
PANX2
UBR4
NDUFA2
NA
HGD
RHO
ELSPBP1
HLA-DOB
NA
RASSF10
PSMG4
ARSF
MMP8
SLC6A17
NA
RRM2
CNBD1
BTBD17
NA
RHBDL3
NA
NA
NA
NA
ZNF229
ASB10
NA
GAB1
NA
RASGRF2
NA
TGFBR3
NA
CEACAM3
NA
KIAA1549
NA
FLJ31713
RBL1
TBXA2R
LOC100506413
ELTD1
WNT5B
RAG2
NA
AVL9
PCGEM1
PCNP
NA
NA
FCRL4
HPSE2
PARD6A
NA
AMELY
FAM160B2
NA
LOC100507274
COL5A2
LPIN3
OBSL1
NA
TIMM8B
NA
LOC100287221
NA
YME1L1
FSIP1
LOC642980
PCDHB13
NA
NCR2
AIF1L
CLCA2
LINC00537
NANOS3
NA
LOC100505768
POU6F1
SCEL
ESCO2
NA
NA
FLG-AS1
PRR7-AS1
LOC154872
TEX15
NA
NT5E
NA
SPATA19
MLL2
TMEM252
NA
NA
YPEL1
NA
PTPN5
DCAF12L1
VRK3
HNF1A
PRKAA1
NA
FOXD3
ZBTB12
NA
NA
ANKRD50
MAPKBP1
NA
NPAS2
NA
NA
PCA3
SLC26A7
NA
CCDC37
CCDC80
NA
NA
NA
NA
MTRF1L
NA
BOD1L1
FEZF2
ARHGEF12
NA
NA
NA
LOC100129029
NA
NA
PLEKHB1
LOC389043
ENPP1
DEPTOR
NA
PEG10
ADRA1A
LOC401074
TCP11L1
NA
NA
UNC80
NA
NA
NA
ALDOB
MACC1
NA
IL6ST
VIL1
NOS1AP
C21orf90
SP5
ATF6B
SGPP2
LOC100507403
SPAM1
NA
NLGN2
FAM71A
NA
MDH1B
SFTPB
PTGES
ZFP41
ADCY10
ZIC4
NA
ETV1
NA
ZNF385B
NA
POM121
ZNF568
OR2A4
FGF14
NA
SRRM4
CNNM2
LILRP2
SPG11
NA
GLP1R
LINC00630
TMEM61
IL37
GALNT16
NA
DSCAM
KCNQ3
FLJ32955
NA
LOC100422737
NA
ADAM28
ST14
KLHL18
NA
PHGR1
FAM193B
NA
PGBD4
NA
FLJ31356
DNAJC5G
RS1
PLEKHS1
LOC100129722
ENAH
VEZT
IQCF2
SP6
IL3
NKD1
LRRC31
SLC24A3
ICA1
NA
CACNA1G
NA
ZFHX3
LOC728805
HMGXB4
NR5A2
NA
NA
NA
NA
PAX4
RGS20
ITPK1
NA
LOC151760
C1orf114
SYTL3
TCP11L2
NA
PCBP2
M1AP
KLRG2
NA
SCN7A
LOC100506926
FAM35A
NA
NA
FGFR2
NA
NA
NA
SYT15
SULF1
NA
ATP13A5
NA
C8orf49
RPS14
NA
NA
LOC100506606
NA
NA
NA
NA
MSRB3
NA
RAMP2-AS1
KIR2DS1
PRSS55
MFGE8
MBD2
BDKRB2
GAP43
XKRX
ZNF317
NA
MGP
UGT3A1
TADA1
NA
DUSP16
TMEM182
NA
TNFRSF13B
PRMT2
SIX5
SIAH3
IQCH
NA
NA
RPS15A
MTNR1B
GRIA2
ZNF552
NA
ATP2B2
NA
NA
SLC13A1
ACMSD
ENPP3
NA
NA
CCDC164
FRAS1
HNF4G
NA
NAV1
NA
PLIN1
NA
SPG11
NA
NA
ANKS4B
NA
NA
B3GNT3
NA
EMP2
PCDHGA1
PCDHGB5
PHC3
NKAPL
NA
NA
MYLK4
TOR1AIP2
NA
NA
LOC100126784
NA
LMOD3
EFHC1
NA
PFDN6
AGXT
NA
PPWD1
NA
MSI2
NA
ITIH5
SENP1
RHOBTB3
FCRL2
DLEC1
TPD52L3
RBM12B
NA
HFE2
NA
NA
TMEM151B
LOC100131825
TOX3
NA
NA
ATP5S
ZRANB3
LSM4
NA
CSRP2BP
KCNB1
BPIFA1
CDK2
ELOVL6
NA
NA
NA
NT5C1B
SORCS2
NA
DIMT1
PRDM11
NA
NA
NA
MRAP
LIMD1-AS1
NA
MAP3K13
NA
NA
LANCL2
NA
NA
SLC18A2
ATP6V1D
NA
NA
NA
FBXL6
NA
HR44
DMRT1
SNAI3-AS1
NA
SLC12A3
HCP5B
NA
LOC100130950
MORC1
NA
SARDH
CD7
TRMT2B
ARL5C
CCBE1
NA
TOX3
ASAP3
HMHB1
DIRAS3
NA
LHX9
RBPMS
RHOH
MIRLET7DHG
IPP
TMEM174
APOBEC1
TM4SF1
GUSBP1
TRAF3IP3
LINC00656
COL11A2
NA
NA
ATP2C2
PIP5K1A
NA
CHDH
TAS2R5
SLC1A7
NA
C9orf169
WWC1
HIPK3
NA
ADSSL1
DCTN2
SLC24A6
NA
NA
KIAA1045
MAATS1
NA
NA
CASC2
C7orf63
NA
NA
NA
NA
NA
SEZ6L2
EPS8L1
NA
A2M
NA
NA
PCBP1-AS1
SYCP2L
AJUBA
SRCRB4D
TFB2M
ERBB2
TMEM184A
NA
D21S2088E
NA
EML5
RNASE7
KATNAL2
NA
NASP
CABP7
NA
NA
CAMK2N1
ACSM1
NA
ERGIC1
MAGI3
PADI3
NA
LOC100132207
SLC19A1
NA
NA
GGA2
NA
NA
NA
MPP7
C3orf65
KIAA1467
NA
LOC100506282
NA
NA
NA
IL26
IFT140
PRMT2
NA
KCNN3
NA
NA
NA
MAPK11
NA
IL5RA
NA
LRRC34
NA
ABLIM2
MAPK4
CSMD3
OLFM1
PTPRB
NA
LINC00269
NA
NA
NA
SNHG10
HSPB7
NAA15
NA
C19orf69
POLQ
LINC00441
TMEM50B
BMP8B
SIM1
NA
FUT6
DLGAP1-AS2
MS4A3
SYN2
CLDND2
MGEA5
NA
TET2
NA
KLF15
COMP
NUMA1
TYR
PHLDB2
NA
VAPB
GALNT5
LPCAT4
NA
NA
NA
NA
C9orf131
MARCH1
USH1G
ASTN2
DNAH11
FGF18
ATP8A2
PCMTD2
CDC14A
CLTC
DDI1
OR1J4
COL4A4
NA
NA
FLJ33630
CASC2
PDZK1
NA
NA
CDH6
CYP3A5
DBH
AZGP1
AGAP11
RHBDL2
NA
NA
CYP21A2
NA
NA
NA
NA
PLEKHA8
PTOV1-AS1
NA
NA
NUB1
NA
UTF1
DIO2
KHDC3L
LOC100506165
TMEM119
MCM3AP
PWRN1
NA
ARHGAP32
KRTAP4-2
RGS12
TCL6
AVPR1A
YAP1
TIMP4
NA
RUSC1-AS1
NA
MCOLN3
NA
LOC100130428
NA
NA
TNFRSF25
LOC100507377
CNTNAP4
TWIST2
NA
LRRC3
KIAA1217
NA
NA
UBE2G2
MAGI3
NA
GPR17
LRIG2
METAP2
TEX9
C4orf17
SLC23A2
NA
C2orf83
TRPM6
CCDC168
LOC389247
DIAPH3
NA
NA
NA
NPR2
MICALCL
NA
NA
NA
IGFBP5
DDHD1
C10orf99
FUT6
NA
PMPCB
LOC100505697
FAT3
NA
MAPT
FBXO4
NA
GRIA4
PKD1L2
MAN1A2
NA
SCGB1A1
SORBS1
NA
OR2J3
HLA-F-AS1
LIF
MAGI2-IT1
TMEM108
NA
PPEF1
OR10D1P
PRKACG
CDH19
ZNF248
CATSPER2
LOC283485
NA
ZNF568
HOXA3
NA
E2F2
MUC3
NA
NA
NA
NA
CACNB4
NLRP7
DENND5B
NA
LINC00337
MORF4L2
NA
NA
NA
NA
OSTCP1
KY
NA
LAS1L
NOX5
EGFR
FAM13A-AS1
NA
LOC100507277
NA
ISYNA1
NA
NA
NA
LNX1
NA
NOX1
MED27
SIGLEC6
B4GALT6
USP49
PSME4
PAWR
NA
FLJ38668
DSC1
NA
NA
PRKCQ-AS1
LOC100132005
LOC100507391
NA
CSNK2A1
ARHGAP44
SHISA8
PCOLCE2
SIX4
TMEFF2
S100Z
NA
PTPN13
NA
NA
AKT2
NA
DNAH12
NA
NA
NA
LOC285191
NA
TEX26
NA
NA
LOC100506405
NA
NA
NA
NA
FAM196A
RBMS3
NA
NA
KCNA5
EDA
HOXA11-AS
MCM3AP
TMC5
NA
ITPR1-AS1
NA
RASIP1
NA
NA
NA
CEP70
MCTP2
SBF1
C9orf24
TBRG1
ZBTB20
LOC100506853
BLID
NA
PCCA
C21orf62
KLHL14
NA
NA
NA
DYNC2H1
IGF2BP1
EPHA7
NA
VIP
MC4R
NPFFR1
C18orf42
WFDC11
LBX1
OR1F2P
NA
TRIM50
FUT2
NA
NA
ABP1
FGB
NA
NA
TCP11L2
LONRF2
NA
MYO5B
ARHGAP36
ELL
NA
CEP112
NA
DPY19L1
NA
TG
CAMK2N1
NA
RCBTB1
F2RL2
PRSS2
HFM1
HTR6
FGF1
LOC100130744
C8B
NA
WNT6
NA
DBF4B
NA
NA
NA
NFASC
OR5L2
NA
TWF1
NA
NA
NDST4
NA
IL9
L2HGDH
NA
NA
DRP2
NA
DDX17
NA
OTUD7B
FOXD2-AS1
CENPI
DNAH14
TMCO5A
LOC150568
NA
SORBS2
RAB40B
NA
C15orf62
MLLT4-AS1
NTRK3
NA
PRELP
SHANK2
DRD2
RBM26
SCG5
CHPT1
NA
NA
F2
CNFN
NA
NA
NA
IGHG1
KCND3
DBN1
NA
NA
ADAM11
NA
NA
TRPV3
MPPED1
NA
IL20RA
FANCB
HMGA2
RBM15
NA
LOC100996342
MAP2
NA
HOXA-AS2
NA
EHBP1
ALS2CR12
NA
KLK4
NA
C17orf104
VPREB3
NA
NA
IL36A
LPPR1
LEF1
SLC25A27
CAPZA1
NA
NA
CADM1
KIAA1644
NA
SIRT2
NA
SYP
AQR
MRVI1-AS1
PLP1
ICAM5
MAPRE2
FAM124A
GATAD2A
RGN
NA
NA
LOC100422737
LINC00844
NA
NA
SCEL
GRIK1
NA
LYST
NA
NA
NEDD9
NA
NA
UBTF
NA
SIGLEC6
SEZ6L
C12orf76
ANGPT2
FABP2
GPR85
PPAP2C
ZSWIM2
WDR27
SNRK-AS1
USP27X
NA
HSPB8
ADH1C
MAL2
NA
NA
NA
NA
BOLA2
NA
MED14
U2AF2
VAC14
NA
NA
NA
WNT6
GINS2
NA
DLL3
SLC27A2
NA
NOVA2
RAVER2
PCNX
NA
NA
ARMC9
KHSRP
NA
EBF3
PTPN14
NA
LTK
VWA3B
NA
FAM83A
LOC100287877
NA
TSPAN16
NA
TEX26-AS1
CCDC17
NA
C7orf53
NA
ERAP1
NA
NA
NA
ASPH
CLEC12A
ZC3HAV1L
LOC283038
DSCAM
TGM3
GNAL
NA
NA
NA
NA
NRDE2
AFAP1L2
AR
PRKG1
NA
LOC388882
HPD
NA
PRKCZ
C8orf34
DPF3
CDC42EP5
DMRT3
NA
KCNE4
SYNPO2
NA
COL4A3
NA
ART1
LIPH
ELOVL6
LINC00334
NADSYN1
PPP1R16B
FAM170B-AS1
HOXC6
CEP89
NA
NA
ST20
TPRXL
CREBZF
ADAMTS3
IKZF1
DNALI1
TRHDE
MATN3
NA
KALRN
LOC100506502
NKX2-2
NA
ZDHHC22
NA
NA
CHIC1
SPOCK3
ART4
ZNF226
ANO2
NA
DMBX1
SLC7A3
C3orf80
COQ10B
NA
TMEM75
GP5
NA
PPP4R4
NA
LOC100507568
DKK3
GK
RPS6KA6
PER3
NA
NA
KRT80
MAMDC4
LOC400680
NA
NA
LOC440117
EMP2
GPRC5B
NA
CNTN4
NA
NA
PIF1
NA
NA
NA
EFS
LOC100506652
BECN1
LAMA1
AURKB
PLIN5
SNX32
RBM19
NA
PYGM
NA
LTB4R2
NA
NRXN1
NA
EPHA7
SLC25A42
UTP6
NA
ZNRF1
NA
RBM22
FAM81A
NA
LOC400794
ESX1
RBM33
NA
NA
AGFG2
GLOD5
NA
NA
NA
OBSCN
TRIP11
NDUFAF5
RAB3IP
NA
NUDT9P1
CCKBR
LOC100289495
ODAM
NA
NA
RNF165
NA
AP3B2
ID4
NA
NA
PAQR9
BRDT
RRAD
NA
PABPC1L
FLJ20712
NA
CA1
NA
PCDH17
KLHL13
SMARCA2
CNDP2
SLC39A5
SLC8A1-AS1
KIAA1456
CCDC169
SLC6A2
NA
GATA4
NA
NA
CXorf65
NA
NA
NA
PLD1
CATSPERG
NA
TDP1
HBEGF
ERC2-IT1
AR
NA
TLR8-AS1
QPCTL
NA
SOBP
EDA
ZNF605
TAF1L
NA
NA
NA
KLF5
PARD6B
ABCA13
LOC100506457
ZNF770
GREB1
C8orf42
NA
WDR44
PRRT2
SLC13A3
NA
ATP2B3
PTBP1
RAB11FIP4
IQCH
ATP6V0E2-AS1
NA
JAK3
MYH10
YAP1
NA
NA
NA
TAS2R8
CYP2E1
ADAM32
SPATA17
PRR22
VPS18
CILP2
CILP2
TMEM196
BEST4
CCDC65
CCDC11
CCDC11
HOXD4
C19orf26
C19orf26
CTCFL
TVP23C
RDH10
SRSF12
BRF1
CALML6
NLRP5
NA
NA
WFDC9
WFDC9
KLHL10
KLHL10
WDR17
MFSD6L
NA
ANKAR
MEGF11
C8orf12
SCGB1C1
WDR88
WDR88
PRUNE2
MBD3L2
ADAMTSL1
MBD3L1
FAM46D
SERPINB11
LINC00161
DSCR10
GAMT
PLCD3
IRF6
IRF6
RAPH1
SMCR8
MPP4
IDI2
CYP11B1
TAF8
RHBDL2
CRB2
KCNE4
KCNE4
CD300LG
WBP2NL
MTBP
ACVR1C
TMEM74
TMEM74
TIGD4
FAM71C
C21orf67
ATP6V1C2
KIF6
STON2
SERPINA12
LETM2
CDK15
NA
BTBD16
RTP3
RTP3
MIPOL1
MIPOL1
ALMS1P
ABCC13
ABCC13
GTF2A1L
CNBD1
ABCC12
MMP21
GAS2L2
PXT1
LINC00308
LINC00308
ACACB
SPRR4
TMEM163
JMJD6
MAP3K6
PTPN11
PCDHGB7
ERC1
LRRC7
PPP1R3B
IGSF3
RFX6
DNAJB7
CASC5
CNBD2
ARL11
SLC4A1
CREG2
FGF1
ARPP21
RHOXF1
ADAMTS17
ADAMTS17
DHH
ABRA
ABRA
NA
KCNH8
MCF2L
SLCO6A1
CIB3
CIB3
CADM2
CADM2
HDAC9
SLC16A11
TMEM67
TMEM67
HS6ST2
HS6ST2
CAMKK1
LIN9
GPRC6A
RAET1E
SLC44A5
SLC44A5
SIM1
PROM2
TSNARE1
ABHD11
CAPN13
STMN1
RFX4
KLF14
KLF14
BRS3
LINC00205
ZNF396
SLC26A7
SNX18
NA
FBXO39
B3GNT6
ICK
FAM71D
BCL2L14
HS6ST3
SLC26A1
CLDN15
PTCHD1
ZSCAN4
VWA5B1
VWA5B1
MAGEB6
IFLTD1
AXDND1
ASMTL-AS1
ASMTL-AS1
LINC00334
ATOH7
SEC16B
TNFRSF13C
CAMK2N2
KCNG3
KCNG3
FOXP2
NETO1
FMR1NB
GCSAML
SIGLEC11
MAGEB18
RIMS1
PITPNM2
PITPNM2
PCDH10
GRK7
NLRP6
AKNAD1
ZIC5
TEDDM1
GABRG1
ZNF114
ZNF114
NEUROD2
C5orf17
LINC00208
DNAH6
LRRC15
TTC40
B3GNT7
ZNF645
SGCZ
LOC100507431
WNT9B
DNAJB13
FGF4
SLC30A8
LOC142937
FAM71E2
OR5P2
DYDC1
IQCF1
DEFB125
NA
PKHD1
GPR112
REXO1L1
CNTNAP5
ZIM3
DAOA-AS1
GPR126
KLHL4
GPR156
GPR115
IL31RA
SYTL5
GPR111
ASB10
HTR3C
GJA10
ODF3
WFDC13
PGLYRP3
PSKH2
OR6W1P
MOGAT1
GPR78
TAAR9
GNRHR2
BRWD1-IT2
MYOZ3
MYOZ3
BNIPL
ASB11
OFCC1
OFCC1
SDR9C7
OR5P3
TRIM40
CRYGN
C11orf40
DEFB119
NKD1
CLSPN
NA
WDR62
SVEP1
TC2N
KCTD18
ANKLE1
PLXNA3
C3orf30
ATP6V0D2
DNAH11
ADPRHL1
CDH24
GRIK5
LRRN4
JPH2
SSTR3
DDX31
UMODL1
NA
NEGR1
FCRL3
DCAF4L2
STOX1
C20orf166-AS1
ARL10
ANKFN1
KRT78
CCDC7
AMMECR1
LUZP1
LINC00052
CCDC89
RMDN2
ADAMTS18
PCDHAC1
SGK196
ZNF709
SMC1B
ASB16
MAGEE2
ERVV-1
GAL3ST3
FLJ30679
ALS2CR11
ALS2CR11
UTS2R
CNOT6L
CNOT6L
SLC36A1
NA
ZNF560
RTTN
BTNL9
PLCXD2
C21orf128
MRGPRX3
ABCA13
GPR128
C17orf77
DUSP5P1
C16orf46
C20orf197
KIF19
SLFNL1
OXGR1
CDC14C
RXFP2
BEND7
C7orf45
MAB21L3
LOC285696
MIER3
NA
KCNA6
AMER3
OTUD7A
NA
NA
LOC158696
FBXL18
DNAH6
DEPDC4
NA
COX6B2
FAM129C
EPHA10
PRO2949
AXDND1
C17orf66
ARHGAP42
FAM26D
ATG9B
CXorf58
EFCAB3
TFAP2B
RLN3
MACF1
ADAMTS20
ABCC12
SALL3
AGBL4
FLJ13744
SLC17A8
C11orf44
CNTNAP5
RBFOX1
C12orf40
WDR65
C5orf64
ADAMTS15
LY86-AS1
EDARADD
CYP4Z2P
C18orf15
MUC19
NA
AQP4-AS1
CNTNAP4
CNTNAP4
FER1L6-AS1
C6orf183
AGBL1
FLJ34503
LINC00304
CCDC79
MYO1H
ASB14
RPTN
VSTM4
CCDC150
FAM9B
FLJ40288
CHDC2
FLJ32742
NA
SLC35G3
KIRREL3-AS3
TMEM145
C15orf32
LINC00477
TEKT5
KSR2
PAX1
LINC00615
SERPINA9
NA
A2ML1
CPO
GPR6
MDS2
GJD3
HOXC12
VNN3
DGKB
NLRP13
TAS1R2
PCSK6
NLRP10
MBNL2
KRT73
KRT74
SLC29A2
LMX1A
GPR101
ILDR1
PRO2012
NA
VN1R2
VN1R5
TAS2R39
TAS2R38
TAS2R40
TAS2R41
TAS2R50
MACROD2
DDAH1
PIANP
HIST1H1T
CYGB
EFNA2
NA
NA
FBXL19-AS1
NA
BCRP3
BCRP3
TAL2
INSL3
TMIE
MUCL1
ABCA13
LINC00189
NA
TRIM42
MGC15705
EFCAB13
EFCAB13
FAM71B
C10orf107
FLJ40852
TMCO5A
XKR6
C9orf163
C18orf54
C18orf54
SYT14
CDC20B
TECTB
INTS4
STK35
LRRIQ3
KLC4
FBXL14
SGOL1
CHRM3
HTRA4
LINC00525
FAM218A
FAM218A
NA
AMER2
RNF152
RNF152
GPR97
B4GALNT3
LRRC43
CEP89
AK7
IRAK2
MGC16025
GLIS3-AS1
PRR14L
AJUBA
KLHL32
GK5
UBE2U
C21orf58
KIAA1109
STOML3
NA
FBXL13
FAM227B
SOX3
C3orf49
NKX2-3
FAM222A-AS1
TLE6
TLE6
NA
NA
HECTD4
RTP1
RTP1
APOBEC3D
COL6A5
COL6A5
PGAM5
C4orf45
CCDC149
C10orf67
C21orf88
SPIC
TPH1
DCST1
WDFY4
GPR26
GPR26
SESN3
CSNK1G2-AS1
KLHL34
ZSCAN10
ZSCAN10
C10orf91
MGC16142
ZNF99
ZNF99
CCDC108
SIGLECL1
LDHAL6A
MRGPRX2
NTN5
KLF17
CCDC122
C11orf42
NA
CXorf22
NBPF4
FLJ35424
PIKFYVE
LINC00479
C9orf84
FMO9P
C7orf33
TAAR1
LINC00305
MGC2848
MGC2848
STK32A
NS3BP
NA
GPHB5
DCD
IQSEC3
SNX21
RHOB
RHOB
NA
CEL
SPINK6
ATP6V1C2
NT5E
ASPHD1
NA
ARHGEF28
ARHGEF28
LLGL2
NA
RSPO2
BICD1
CCDC13
CCDC13
ARSB
FRMD4A
FRMD4A
LARP1B
TMEM239
MRAP
XG
CCDC67
ENTPD5
SPIN3
SLC4A8
C5orf58
HSD17B12
MSRB3
RUFY2
WDR78
WDR78
SUGT1P3
WFDC8
ZMYND11
FAM53B
SNX32
NA
C11orf53
PLEKHS1
MANEA
NA
C5orf46
SH3YL1
PTPRO
GRIK1-AS1
ZCCHC13
KCNS2
ARHGEF10
NA
ZNF396
NA
C1QTNF9
C1orf210
ZNF638
CERS3
GPSM1
KLHL29
NA
MORN1
FANCM
C9orf43
NA
FLJ25758
FAM160B1
WDR49
NPAS4
SVOPL
LHFPL3-AS1
MGC20647
LOC644852
GABRA2
SUPT6H
TRMT61A
LOC541473
DRAXIN
GNB5
XRCC6BP1
SIAE
SIAE
GINS4
BTG4
NT5C1B
NR1H4
TP73
NEK11
TRAM2
PADI2
PADI2
CST9
LYG2
TCTE3
TCTE3
NA
NA
SPOCK3
GGNBP2
ATF3
REG4
BEST1
ZNF85
CFHR3
SRGAP1
C19orf47
CEP70
CEP70
THADA
MTHFSD
NAALAD2
NAALAD2
WWC1
CEP89
CNNM2
OLFM3
VSTM2A
GPRIN2
APOBEC4
FAM13C
KIAA1430
CCDC57
GPR62
PGM5
DYNLRB1
ETV4
MYO18B
METTL20
GDEP
SLC1A6
SLC1A6
NKAIN2
MBTPS2
CNKSR2
NA
AGFG2
PDS5B
NPAS3
CBFA2T2
PALM2
RNF32
RGS11
NA
MAST4
RPRML
C20orf26
NEK4
C17orf47
FAM151A
SRRM2
TTC26
CMTM4
KCNS2
MGC50722
KIAA1199
NLGN4X
CCNY
ADAMTS9
CDH7
NALCN
ARHGEF10
OR2L13
SPATA6L
CALHM3
GLYATL2
RELL1
LINC00593
LINC00593
NA
SLC6A11
RABGAP1L
SLC9A1
LOC728175
LOC728175
TRIM7
FBN2
CARD16
RALGPS1
CLCNKB
MTUS2
CD99L2
SRCIN1
UBE2DNL
LINC00301
MAD2L1
EFCAB13
WFIKKN2
ZFP42
ZFP42
PHLDB2
PHLDB2
MGC32805
CCDC82
C9orf96
PDE8B
ZSCAN20
FBLIM1
DPP6
SYT16
SNED1
CLDN19
CLDN20
NA
ASTN2
AGBL3
NA
PDGFRA
ALS2CR11
MCTP2
USP36
NA
LOC280665
EYA3
CCDC158
ATP6V1B1
VWA5B2
CYP2U1
PARK2
ELMO2
CMAHP
NA
TMEM135
PRR16
HMGCLL1
MITF
CAMKMT
DKFZP434K028
PRIM2
MLXIP
NA
GAFA1
FRMD8
FRMD8
HYDIN
CCDC36
PRKD3
ABCC11
ESYT3
PLA2G4D
ANKS6
CYP4A11
ACOT11
KLHL14
KLHL14
VIL1
ACAT1
LOC554174
ACAN
NLRP12
C21orf90
C1orf110
FILIP1L
OK/SW-CL.58
NA
ACY3
LINC00051
C20orf201
ERICH1-AS1
EQTN
EQTN
LINC00317
SLC9C2
RAG1
NA
IQCF1
RBL1
WDR66
SYNJ2
ZFYVE16
OR2C3
ARHGAP20
ADAM22
TMEM26
BRD3
RGS12
CLRN1
EPB41L4A
LINC00612
KLHL40
CENPI
TSPEAR
C10orf53
SYT9
NA
IKZF2
TLL1
MGC40069
ARHGAP25
ZNF843
SPATA6L
NEK11
NA
STAT5B
TMEM182
VASH2
C6orf123
STPG2
PTGFR
MPP4
APLF
FGF7
FGF7
KLHL3
PARD3B
SLC11A1
NA
ENTPD3
CD96
LOC100129726
NA
PER3
NA
OTUD7B
NA
CCSAP
ATF2
TDH
MLLT6
NA
TMEM74
NA
STX19
NA
NA
IGHV7-81
ST3GAL3
NA
NA
TAT
FHL5
FBXO36
C21orf58
C21orf58
GOSR1
SLC44A4
NA
NA
LOC100287210
OR8B8
HRH3
UBE2W
NA
CCDC148-AS1
MANEA
C1S
KCNIP2
C21orf88
RHOJ
RHOJ
IQCF3
PGC
LOC554207
RP1L1
SCN1A
WNK3
TRPM3
COL25A1
EVC2
MYO3B
NA
MAGI1
NA
ABCC13
GRID1
GRID1
ANO1
TERT
GALNTL6
SLC4A5
ALS2
SEC16B
TRPV3
VWA3B
ERVW-1
MED12L
NA
KCNH5
CARD14
PAK6
MCF2
POLK
HIF3A
ACOT11
PP2672
PTK7
GCLC
TPH2
ITGA9
ITGA9
AQP10
RAP1A
UNC5C
NA
SLC38A4
FOXP2
SCML4
DDX53
ZNF479
BAGE
ABCB5
GRIK2
FAM159A
POF1B
POF1B
B4GALNT1
UBA1
ALS2CR8
NA
PIGK
CXorf67
MYO1D
SOHLH2
CDH19
NA
FBXL21
FBXL21
NA
TAS1R1
SSH2
SSH2
TSTD2
SLC39A14
GTF3C3
CCDC172
CA8
RALGPS1
NA
CHD6
CLASP2
FMN2
SORBS2
C17orf82
FBLIM1
FBLIM1
NA
NA
NA
PDZD3
BEST3
CYP4B1
NA
IFNLR1
TMCC2
TYR
ZNF215
PIAS2
FOXP2
NA
PTCH1
FYCO1
COL9A1
RNH1
QRFPR
BPIFB6
FAM9B
SDS
TGFB3
CADM2
KLK2
POFUT2
NA
SERPINB5
BPIFA4P
USP25
UGGT2
NA
CA6
TP63
FAM71B
FAM71B
PDZRN3
ELAVL3
BAGE
BAGE
CAPRIN2
G6PC
ZAP70
NA
NA
NA
GAFA2
NA
KLHL17
OR10A5
OR10A4
CD300LG
OR8D1
DAOA
NA
PARK2
ICA1L
NA
GSX1
ST3GAL3
NA
OTUB2
CLEC4C
SLA2
NA
NA
KCNIP3
CMTM3
OFCC1
NA
PNKD
CXADR
MAATS1
NA
RGS5
GAFA3
NA
AP1S3
KLK4
CMTM1
ERVH-6
NA
GNG2
CDC25A
BPIFC
ZAR1
POSTN
C11orf63
CCDC116
NA
FCRL5
ZNF385B
MAP3K19
MOG
EXD2
NA
PACS2
ESYT2
UCHL1
C3orf79
HNRNPM
NA
AKR1C1
AKR1C1
GNG4
LOC100507477
RNF207
SRGAP1
ERVFRD-1
NA
LOC100130776
EXD3
C10orf114
C10orf114
NA
NA
TSGA10
TSGA10
HUNK
FAM120A
SLC19A1
CRTAC1
LOC100130417
C22orf42
C22orf42
DIAPH3-AS1
DIAPH3-AS1
IGFBP5
ATP5H
NA
KLHDC7A
MESP2
EME2
LOC100131434
NMNAT2
MTMR11
HHIP
GPR173
GPR173
BICD1
NEUROD1
RPP30
HIF3A
HNRNPM
UNC13C
UNC13C
NA
NA
NA
TNPO1
DIP2A
LOC100169752
NA
DHX30
NA
ESRRB
FAM154B
NA
NA
LOC100506102
IGSF3
MROH2A
NA
ANKRD36BP2
NA
NA
NA
RGS9BP
RNASET2
LOC100652856
NA
NA
NA
NA
KIF6
LOC100509195
NA
NA
LOC645513
CADM1
NA
PWRN1
PWRN1
C20orf202
MYRFL
NA
NA
NA
NA
C18orf62
LOC100506016
POM121L12
SIM1
C2orf71
LOC283270
CELF2
FILIP1
NA
NA
NA
MAPK12
MAPK12
LOC150051
HEATR1
RGL3
ERICH1
ERICH1
NA
ADAMTS9-AS2
LY86-AS1
LY86-AS1
NAA15
LOC100507389
NA
NA
NA
NA
NA
NA
ZNRF2P1
LOC374890
LOC255025
KRTAP19-1
NA
LINC00515
LOC286189
NA
LOC284219
HEXA
EXTL3-AS1
LOC100288310
NA
LINC00606
LINC00606
NA
NA
LOC283761
FLJ39739
FLJ39739
ARHGAP22-IT1
ARHGAP22-IT1
NA
NA
NA
NA
SCML4
FLJ38379
FLJ38379
NA
LRRC52
NA
MAATS1
MAATS1
TMEM247
TMEM247
NA
NA
NA
NA
NA
LOC100507654
LOC100507274
LOC100507274
LOC100996570
ZNF573
DLG1-AS1
NA
NA
LINC00692
NA
MFI2
NA
NA
ACSF3
NA
FAM229A
HHIPL1
NAP1L4
NA
FLJ31945
NA
NA
NA
NAV2
LOC401098
LSAMP-AS4
SHISA9
NA
NA
NA
DRP2
SNAP25
C1orf204
PAX7
SLC7A14
C10orf40
NA
NA
LOC100506142
TTC6
NA
LOC100505624
NA
NA
NA
NA
NA
NA
CLDN10
WNT4
FLJ42709
FLJ42709
NA
DLGAP4
LOC283887
FAM216B
NA
NA
C20orf203
LOC100288490
PRCD
LOC652993
NA
EGFLAM-AS2
NA
NA
LINC00856
LOC286149
NA
NA
NA
NA
NA
LOC415056
NA
NA
NA
NA
NA
NA
PDE5A
PDE5A
NA
KRBOX1-AS1
RNF144A-AS1
RNF144A-AS1
POLR3B
POLR3B
NA
NA
NA
NA
NA
ZNF837
NA
TIPARP-AS1
LOC100652770
LOC100652770
NA
NA
LOC100132078
NA
NA
CEP290
LOC100506609
LOC283501
LOC285740
NA
IQSEC3
MEX3C
MEX3C
TPTE2P2
NA
NA
ARHGEF33
LOC440896
LINC00558
LAYN
LAYN
NPHP3-AS1
NA
NA
SORCS1
NT5DC2
LOC284751
PRMT5-AS1
APCDD1L-AS1
NA
LOC100505853
GIT2
GIT2
LOC100652911
NA
LEPR
LOC646168
CFLAR-AS1
KCNK10
NA
NA
LOC100506834
NA
LOC283484
NA
NA
LOC283854
NA
NA
NA
ZDHHC14
CCDC108
NA
NA
NA
TAF8
NA
NA
NA
OR2H1
OR2H1
NA
NA
NA
TTC23L
NA
LOC340107
NA
C1orf177
NA
NA
NA
NA
NA
RNF212
KCNQ3
LINC00665
LINC00665
NA
C5orf47
DICER1-AS1
YLPM1
LOC100505782
ITGBL1
ITGBL1
KIF5C
HAR1A
NA
ZSCAN30
SLC26A4-AS1
CHADL
TMEM198B
FAM111B
FAM111B
LOC254100
WDR17
RP1-177G6.2
DDX11-AS1
SSTR5-AS1
HM13
NA
NA
LOC100132735
C16orf92
CARS2
C11orf87
C11orf87
NA
NA
LGALS3
C17orf104
LOC283177
PROSER2-AS1
FAM181A-AS1
EIF1B-AS1
LOC100506107
LINC00648
FANCB
FANCB
LOC100506827
NA
RBPMS
ASPG
NA
NA
NA
NA
NA
NA
GEN1
NA
LOC100507584
LOC100507584
AREGB
NA
NA
MCOLN3
NA
FLJ12825
NA
NA
NA
DPY19L2P3
NA
NA
LOC283665
NA
FERMT1
NA
NA
NA
NA
NA
MIRLET7BHG
LOC283516
NA
PHIP
PHIP
NA
LOC339505
ABCC9
RTTN
LOC100505839
NA
NA
LOC284009
NA
NA
NA
LOC100130111
LOC100130111
NA
NA
NA
NA
NA
LOC100505878
FAM227B
NA
XKR6
NA
NA
LOC100505811
TREML3P
NA
DGCR10
NA
NA
NA
FLJ31104
SPATA13
LOC284578
LINC00507
FAM212B
LINC00320
LOC284788
NA
NA
LOC100240728
LOC100240728
NA
NA
PCCB
NA
NA
NA
NA
NA
NA
NA
STRADA
HECTD4
NA
LOC339862
WNK2
FAM201A
CCDC147
PPP1R12B
NA
LOC100506496
LOC100507300
LOC285084
VPS13D
ST18
SPAG17
LINC00624
NA
NA
LOC201617
LOC401312
LOC401312
LOC284080
LOC284080
NA
DCTN1-AS1
LOC285768
KCP
NA
NA
NA
NA
IQCA1
NA
VWA8-AS1
LOC348817
LINC00642
LINC00642
NA
FAM170B-AS1
NA
LOC340239
NA
TRIML1
LOC284688
GATM-AS1
NA
POLH
MARCH7
MARCH7
NA
NA
NA
NA
NA
CTBP1
PIKFYVE
MYO16
NA
NA
NA
ARMCX4
CHRM3-AS2
LOC100130548
NA
NA
NA
NA
NA
LOC400794
NA
LPAR6
NANOS2
IPO11
FHAD1
NA
NA
PDE6B
NA
NA
C21orf49
NA
LINC00476
NA
NA
ESYT3
NTRK3
FAR2
NA
NA
NA
NA
NA
LOC401134
LOC401134
NA
NA
NA
NA
ELMOD2
FAM135B
NA
NA
NA
NA
NA
NA
NA
NA
LOC654841
NA
NA
LOC100505658
NA
NA
GRID1-AS1
NA
LOC340094
LOC340094
NA
LOC100129175
NA
NA
NA
NA
ZNF787
NA
STXBP5-AS1
LOC100144597
LOC100144597
NA
NA
SIM2
MUC12
MUC12
ERVH-3
LOC100506498
LOC100127983
CDC42BPB
RPS9
ARID5B
LOC100506655
NA
ERGIC3
RABEPK
CP
NA
LOC389906
FBXO10
TBC1D16
NA
CCDC171
NFIA
NA
FAM78B
NA
TSPAN17
CSRNP3
CSRNP3
NUDCD2
TAF11
PLXNA1
MEG3
NA
FAM43A
NA
LOC100506369
NA
LOC284570
SRC
FLJ35024
AFAP1-AS1
NA
SF3B2
NTN5
SPTY2D1-AS1
ARHGAP29
RFT1
PPFIA2
EFCAB5
THADA
LOC100996549
TMEM72
NA
NA
SEMA6A
DIXDC1
NA
NA
DRAXIN
NA
LOC100506469
KPNA4
UG0898H09
UG0898H09
ZNF599
ZNF599
KRT7
KRT7
ANKRD24
ANKRD24
NA
EGFEM1P
FRRS1L
C14orf180
NA
NA
ALS2CR11
NHLRC4
NA
LOC100506351
NA
LOC285500
TMEM144
LMF1
LPP
VWA3B
NA
NA
LOC100131496
LOC100507032
CST13P
NA
LOC100505609
LOC100505609
DNM3
KANSL1L
NA
FAM184A
LRTM2
TPM1
C1orf86
VNN1
LOC145783
NA
LOC100508631
LOC148709
NA
FLJ37786
ZNF33B
LOC100996385
METTL17
NA
NA
LSAMP-AS3
PLGLB2
CRHR1-IT1
ATP1A4
LOC100506070
ADAMTS5
GUSBP1
LOC145757
LOC100507462
MLK7-AS1
ZNF391
LINC00703
LOC100506207
PHEX-AS1
SPATA22
SPATA22
NA
NA
HMGA2
FOXN1
NA
KIAA0430
ZNF264
ATOH8
NRXN1
TMEM134
SRRM3
LOC100128881
MAP4K4
C2CD3
NA
NA
NA
NA
RANBP10
H2AFY
LOC100130557
TSPAN3
ZNF252P-AS1
AP2A1
FRY-AS1
LOC100996552
LOC100996552
NA
LOC100506735
NA
ZNF790-AS1
TMED5
ZNF664
NBPF3
ZNF831
NA
SLC2A1-AS1
NA
NA
LOC100506089
PNLIPRP3
LINC00565
NA
LOC284276
NA
FARP2
NA
LOC100506885
NBPF5P
DSE
NA
NA
LOC145820
NA
NA
NA
CCDC67
PLK5
NA
LOC284260
NA
LRRC16A
GTF2H5
ZNF704
LOC100507353
NA
NA
SNORA78
NA
THEMIS
UBALD1
LOC100130992
NA
C3orf52
LOC286154
LOC286154
EXOSC10
LOC255167
NA
EXOSC1
NA
HCG27
NA
ELFN2
KDM4B
ABI3BP
NA
SLC9A5
C14orf64
LEKR1
NA
NA
NA
NA
RRP12
NA
NA
NA
NOC2L
NA
NA
KAT6A
RNF144A-AS1
NA
LOC101060609
NA
NA
INHBA-AS1
NA
MGC57346
LOC100131860
PSEN1
ST7-OT4
NA
NA
LOC100507254
NA
LCE1E
LCE1E
CLU
NA
LOC100507053
FMN2
NA
LINC00162
NA
MAGI1
CXorf61
LOC286190
ADAM23
ZNF732
ZNF732
LOC728606
FLJ35700
NA
LOC100506013
CNPY1
NA
NA
LINC00032
NA
ADAMTS9-AS2
FLJ42289
MCFD2
FLJ40292
NA
SOCS2-AS1
NA
NA
USP32P2
DIO3OS
SRGAP3-AS2
NA
TTLL11-IT1
NA
NA
NA
NA
NA
NXPH2
LOC283587
TRAPPC13
DAB2
ATP1A1OS
NA
NA
LYNX1
C1orf227
NA
CC2D2A
LINC00478
SNED1
SMURF1
NA
C3orf43
APCDD1L-AS1
NA
C21orf58
C21orf58
FLJ38576
IL21R-AS1
LTBR
NA
SIPA1L2
D21S2088E
MEIS1
NA
PROX1-AS1
ATG2B
NA
LOC100506844
SLC35G2
NA
NA
NA
LOC441666
NA
LOC100130357
NA
LOC100132077
NA
HSD17B12
GYPA
NA
NA
NA
LOC100506526
NA
NA
NA
NA
NA
NA
FBXO42
PRDM11
ATP13A4
NA
WDR78
LOC283688
LRRC39
LOC728868
SYMPK
LOC728084
KIAA2018
LOC285043
GBP6
GBP6
NA
LOC441167
NA
C11orf54
STK32A
C7orf71
NA
NA
NA
CHRM3
CHRM3
ANKFN1
NA
LOC100128420
JAZF1-AS1
LOC100507244
LOC100507244
KATNBL1
TENM3
NA
NA
LOC100506999
ZNF333
NA
LOC100652791
NA
TRIM16L
LOC100506379
LOC100506379
TMEM221
GRAPL
GRAPL
NA
NA
NA
NA
ARHGEF28
NA
ZNF138
FAM120A
LINC00689
LOC100507150
NA
NA
NA
ZBTB40
MACROD1
NUB1
NA
NA
NA
C21orf49
LOC401220
ZC3H12C
ALDH1L1-AS2
NA
NA
NA
TPPP2
NA
ZNF781
LOC646241
NA
EBF3
NA
NA
NA
NA
NA
LOC100288798
FAM170B
ARHGEF12
NA
TBX18
TBX18
MLL
NA
AFG3L1P
NA
LOC100129129
LOC100289094
NA
CDKN2B-AS1
ABI1
HMGA2
LINC00478
TIMM17B
NA
NA
NA
CBR3-AS1
CECR5-AS1
NA
NA
LOC728353
PAPPA
NA
NA
NA
RUVBL2
NA
ZFHX4-AS1
ZFHX4-AS1
BSDC1
NA
NA
ZNF483
LOC283070
LINC00645
SAMD14
SAMD14
SATB2-AS1
ARPP21
DLGAP1-AS2
NA
C11orf57
MCCC2
CXXC11
LOC100506071
RMDN2
NA
SLC29A2
NA
PAIP2
NA
LOC729870
NA
LAMA3
DIAPH1
NA
FHAD1
NA
LOC339260
NA
PTPRB
NUB1
NA
LOC389634
C1orf145
NA
NA
NA
SLC29A2
SLC29A2
NA
CCNB2
FLJ40606
NA
NA
LOC646168
NA
INTS10
SPAG16
PPP4R1L
CCDC66
NA
LOC100288122
NA
TMCO5A
NA
ZC2HC1A
CSTF3-AS1
NA
NA
NA
CBY1
CNR1
NA
NA
NA
LINC00665
NA
NA
NA
LOC645485
LHX9
CELF2-AS1
NA
NA
NA
GRIK2
WTAP
LOC283403
LOC221122
LOC221122
NA
NA
NA
CYP19A1
NA
NA
NA
FKBP4
FKBP4
NA
GLCCI1
GLCCI1
RBMS3
NA
NA
PCDH15
MEGF11
LOC286184
NA
NA
LOC728558
NA
PELO
ANKH
ANKH
NA
NA
GRIK1-AS2
LOC497256
NA
LINC00663
OTUD7A
NA
MARK1
NA
LOC339788
LOC100127974
NA
NA
NA
NA
NA
NA
NA
NA
NA
TSPAN10
PAQR9
NR5A2
LINC00705
NA
LOC100129455
NA
SAMD11
NA
LCNL1
NA
FAT3
NA
NA
NA
NA
LOC100130275
NA
NA
NA
LOC400568
NA
DLGAP1-AS3
NA
NA
NFE4
NA
LCE1B
NA
FGF13-AS1
NA
MCM3AP-AS1
NA
NA
NA
NA
INIP
NA
NA
NA
PCDH20
LOC387895
LOC100506392
NA
NA
LOC100128993
NA
NA
NA
NA
LOC100128198
KCNK15
NA
NA
NA
CALCOCO2
NA
HSPC081
NA
NA
METTL21EP
NA
FLJ37201
NA
TIE1
NA
NA
KIAA1652
NA
NBEAP1
NBEAP1
ITGAD
NA
LOC285878
SFT2D1
TRHDE-AS1
TRHDE-AS1
NA
ELFN2
FLJ37035
P4HA3
NA
LOC283731
NA
ALG5
NA
NA
NA
NA
NEXN-AS1
NA
NA
AQP4-AS1
FBXW2
NA
TOP1MT
NA
NA
NA
NA
PABPC1
DLGAP1
NA
ZNF568
DNHD1
NA
NA
DYRK3
MYO3B
GOLGA6L2
NA
NA
NA
NA
LOC387895
NA
NA
LOC643648
FAM217A
TEX26-AS1
NA
NA
NA
NA
LINC00619
NA
NA
NA
NA
NA
NA
NA
NA
NA
NA
NA
SLC17A1
SLC17A1
LOC100505875
LOC645188
NA
NA
NA
NA
NA
NA
NA
NA
PPIL6
LOC100133461
LOC389043
NA
NA
LOC151657
NA
RSU1
SACS-AS1
PGD
SLC25A3P1
NA
NA
NA
NA
NA
NA
NA
LOC100506379
NA
NA
NA
BCL2L13
NA
NA
LINC00556
LOC400590
LOC400590
NA
NA
NA
NA
NA
NA
NA
NA
MAOB
NA
NA
NA
NA
NA
NA
LOC646241
NA
TMC7
NA
NA
NA
NA
ZNF81
NA
NA
NA
CCDC14
LOC100507534
NA
NA
NA
NA
NA
NA
NA
NA
NA
NA
TXNRD1
NA
NA
LOC153910
NA
EYA4
LOC400654
NA
SLC22A25
SLC22A25
LOC285419
NA
LINC00616
FLJ32756
NA
JAKMIP2-AS1
NA
NA
NA
CLDN11
LINC00271
NA
NA
NA
NA
RAD51B
NA
NA
ADARB2-AS1
NA
NA
HECTD4
NA
NA
NA
GYPE
GYPE
NA
NA
VPS35
NA
NA
NA
NA
NA
NA
NA
NA
NA
TTTY7
NA
CDKL3
NA
NA
NA
LOC442028
LOC100506127
NA
VWA3B
NA
NA
NA
NA
NA
NA
NA
NA
NA
LOC728099
NA
LOC728099
LINC00485
NA
ANKRD30BP3
LOC100506122
NA
NA
LOC100270680
LOC283387
NA
NA
NA
PEX2
NA
NA
NA
NA
LOC283682
DNM1P35
NA
LOC285577
LOC648691
NA
NA
NA
TMEM151B
NA
NA
C1QTNF3
NA
LOC100507033
NA
RAPGEF5
NA
CCDC144C
NA
NA
CRYBB2P1
DOCK5
LOC339298
NA
NA
LEMD1-AS1
LEMD1-AS1
LINC00561
LOC286370
LOC339622
NA
NA
NA
LOC100128554
WARS2
NA
NA
LOC100506172
LOC100422781
NA
NA
NA
IGK@
NA
NA
NA
GABRB3
NA
LOC339975
NA
LINC00242
NA
RPUSD3
ERVMER61-1
ATP13A5
NA
NA
NA
NA
NA
NA
NA
NA
ZNF660
NA
NA
NA
NA
LOC100505716
PACRG-AS1
NA
LOC284661
LOC284661
NA
NXPE1
NA
STAU2-AS1
NA
KIAA1755
LOC100996590
LOC285627
LOC339894
SOHLH1
ARAP2
NA
NA
NA
LOC401497
NA
NA
NA
NA
NA
LINC00535
NA
ZNF568
NA
MAATS1
NA
NA
NA
LOC728012
NA
LOC283585
NA
NA
NA
ADAM29
NA
NA
NA
LOC284294
NA
NA
NA
NA
NA
LOC441009
NA
NA
CCDC144A
LINC00560
NA
NA
NA
RSU1P2
NA
NA
NA
NPSR1-AS1
LOC283214
CT64
NA
MYLK4
NA
FFAR1
NA
BEND7
NA
NA
SSPN
NA
S100B
NA
NA
NA
NA
DACT3-AS1
NA
NA
LOC283435
NA
LINC00343
NA
NA
NA
EPN2-AS1
NA
NA
NA
NA
NA
NA
LOC285501
NA
NA
NA
NA
SLC25A53
LOC728445
NA
LOC415056
NA
NA
NA
NA
NA
NA
NA
NA
SLC8A1
DNAH6
DNAH6
NA
NA
NA
HMGA2
NA
NA
NA
NA
NA
NA
NA
SLC25A53
NA
NA
NA
NA
NA
LOC286121
NA
NA
NA
NA
NA
NA
LOC441178
NA
NA
NA
NA
NA
NA
NA
NA
NA
NA
B3GALNT2
NA
NA
C12orf40
NA
NA
NA
NA
NA
NA
NA
LOC283352
LOC645513
NA
NA
NA
NA
MUC4
NA
NA
NA
NA
NA
NA
NA
NA
NUDT17
PKD1L2
LOC100133669
IL23R
NA
NA
NA
NA
NA
NA
NA
NA
LOC100996624
NA
SIGLEC16
LOC100505718
NA
NA
NA
NA
NA
ZMYM6
NA
NA
NA
NA
NA
NA
NA
NA
NA
NA
ANKUB1
NA
NA
DYNC2H1
NA
NA
NA
CSPG4P5
PHF2P1
NA
NA
FLNB-AS1
NA
LOC284798
LOC100505635
LOC100996490
LINC00838
C14orf39
LOC286068
LOC157931
NA
LOC400620
RIN3
NA
NA
NA
LOC100506730
NA
LOC100130654
NA
CCND3
NA
LOC284898
LINC00163
NA
NA
NA
NA
NA
NA
NA
SMEK3P
NA
NA
NA
NA
TRIQK
NA
NA
NA
NA
NA
NA
NA
NA
NA
GLYATL1
NA
NA
NA
NA
NA
NA
NA
NA
NA
NA
NA
NA
IQCA1
NA
FOXP2
NA
NA
NA
NA
NA
DEFB122
NA
LINC00555
NA
ZNF491
LOC151171
NA
NA
FLJ41649
NA
NA
LOC642426
VWDE
PDE5A
NA
NA
NA
NAV3
NA
PLXNA4
LOC286058
LOC574538
NLRP1
NLRP1
TEX9
NA
AMZ1
LOC339685
ZNF709
NA
ARHGEF7
NA
NA
NA
DNAH1
NA
NA
NA
NA
ANKRD30B
NA
NA
TTC6
NA
LOC283682
NA
NA
NA
NA
NAV2-AS5
FLJ30838
CSMD1
CSMD1
NA
OR7D2
NA
NA
NA
LOC400680
TRAPPC2
GVINP1
C15orf54
NA
NA
MIR4313
NA
C5orf42
LOC285819
NA
NA
LOC283112
SLC8A3
NA
NA
MYLK3
LINC00167
LOC100509814
NA
NA
FARP1
FARP1
FLJ10489
CARS-AS1
NCOA3
NA
ZNF391
LOC100506599
NA
NA
NCKAP5L
UBE2W
DNAH10
NA
LINC00340
TCEANC2
NA
NA
EBF2
LINC00659
C17orf104
PIEZO2
NA
LOC340090
LOC339539
NA
LOC255177
NA
NA
NA
LOC339442
SMPDL3A
NA
NA
NA
NA
LOC441666
LOC339978
LOC100505904
NA
NA
LOC100996486
NA
NA
NA
NA
LOC440704
C9orf89
ANKUB1
HCN1
TRAF3IP2-AS1
NA
NA
LOC284263
NA
CLNK
NA
PRTG
OFCC1
NA
NA
DLG5-AS1
NA
NA
LOC440028
NA
NA
NA
NA
LOC340074
NME9
NA
FRYL
LOC100130078
KRT40
KRT40
NA
RMST
NA
KIF6
HOXA-AS2
NA
NA
LOC401176
CCDC88A
FRYL
NA
NA
C10orf90
LOC400548
NA
NA
NA
NA
NA
RORA
NA
NA
NA
NA
NA
NA
C3orf65
NA
NA
NA
LOC157381
NA
LRRC8C
NETO1
NA
LOC284632
LINC00299
NA
NA
NA
LOC100996665
NA
NA
MDS2
TMEM232
NA
DNAJB8-AS1
UBXN4
NA
NA
NA
LOC339260
NA
NA
NA
C3orf56
LOC100507351
WWTR1-AS1
NA
DAND5
NUDT12
LOC339807
NA
NCALD
NIPAL1
NA
NA
NA
NA
LINC00210
LRRC37A5P
NA
ZNF32-AS3
EFCAB6
NA
NMNAT2
NA
DSCAM-AS1
NA
NA
NA
LOC339568
METTL15
WDR11-AS1
NA
NA
DDX6
LOC100272228
EP400NL
NA
NA
NA
NA
NA
NA
NA
NA
NA
NA
AOX2P
LOC541471
NA
NA
GLB1L3
NA
CHCHD5
NA
NA
NA
LOC400456
NA
FAM86B3P
NA
FAM170A
NA
LOC339468
LINC00862
SH3PXD2B
FLJ25328
NA
LINC00102
FAM45A
LOC441086
NA
NA
LOC340357
NA
NA
NA
NA
NA
NA
NA
LRRC16A
NA
NA
MACROD2-AS1
ZNF707
NA
NA
NA
WDFY3-AS2
NA
NA
KIAA1217
NA
LOC503519
NA
HBB
NA
LOC441025
NA
NA
LINC00564
NA
NA
NA
NA
NA
ITGB8
LOC646522
RPS15
TBX5
NA
NA
NA
NA
GPD1
GPD1
NA
LOC100506195
LOC100506195
LOC338694
LINC00620
NA
NA
NA
NA
LOC340581
LINC00460
NA
NA
NA
NA
NA
NA
LOC100289090
NA
NA
NA
NA
NA
DNAH12
LOC100507053
ARNTL2
NA
NA
NA
NA
NA
NA
NA
UBR4
NA
LOC388456
NA
NA
NA
NA
NA
MGAT5B
NA
NA
LINC00301
NA
NA
NA
F11
NA
NA
NRG1-IT1
NA
NA
NA
NA
NA
ACVR1C
NA
NA
NA
NA
NA
NA
MACROD2
NADKD1-AS1
LOC414300
TMBIM4
CENPI
NA
NA
FAM170B-AS1
NA
NA
TBC1D8B
NA
NA
NA
NA
NA
NA
DNAH3
NA
LINC00572
NA
NA
NA
NA
NA
NA
NEGR1-IT1
NA
NA
NA
NA
NA
IRGM
NA
NA
ZNF628
C21orf91-OT1
NA
NA
NA
RNF216
D21S2090E
MAPT-AS1
LINC00173
LINC00307
NA
NA
NA
NA
NA
NA
ATP4B
NA
NA
NA
NA
NA
SOX6
CCDC141
PARVA
NA
NA
NA
PKD1L1
MYLK
EPG5
NA
METTL20
METTL20
NA
NA
NA
LOC285638
NA
SLC9C2
STL
ZDHHC2
NA
DUSP16
NA
DKFZp451B082
MOB3B
DDX10
NA
ITPK1-AS1
RAPGEF4-AS1
HYDIN2
NA
HMCN2
GADL1
NA
NA
NA
NA
ANO8
NA
NA
AHNAK
NA
INPP5B
LINC00559
NA
LOC285463
LOC152274
RPL34-AS1
PIEZO2
LOC401324
CDH4
LOC340184
NA
SRGAP3
NA
LOC286359
KCNT1
LOC157273
NA
NA
MTBP
BTRC
TMEM72-AS1
LOC729652
FHAD1
NA
TNNT2
SYT9
HERC6
NA
LOC285778
MORN1
LACE1
ALS2CR11
FCRL2
CDON
LOC150577
NA
LOC285422
FRYL
PPP4R1
LOC285300
NA
NA
HSD17B4
NA
NA
NA
ZNF583
LINC00032
LINC00842
C1orf180
DISC1
NA
NA
GRIK2
ZBTB8B
NA
LOC100507283
LOC100130278
IFT122
NA
NA
FAM83C
MCF2L
MCF2L
C2orf50
GAB4
LINC00858
LOC100131763
NA
FHAD1
NA
AKNAD1
NA
NA
SH2D4B
LOC283045
NA
NA
TCEANC
LOC283194
SPATA31E1
LOC284395
WDR72
C1orf220
MAGI1
RAPGEF5
NA
INTS4L1
LOC441178
CRABP1
NA
LCTL
LOC100129620
SOBP
GARNL3
NA
WDR11-AS1
FAM45A
LOC401463
PLD5
NA
LOC284100
NA
NA
FHAD1
NA
MRPS27
TPT1-AS1
NA
CEP41
ANKRD31
NA
NA
NA
COL27A1
CAST
LOC100132354
NA
COL18A1-AS1
LOC100130456
ZNF804B
ZSCAN23
TMEM235
KNCN
LOC339593
LOC100131347
NA
TREML4
NA
LOC144742
HOTTIP
HOTTIP
NA
C17orf104
CAD
NA
HMCN2
LOC285857
NA
NA
FBXW12
NA
NA
NA
NA
LOC256021
FLJ35816
NA
FLJ33544
DTHD1
LOC93444
LINC00841
ZNF519
NA
C10orf90
LOC100131756
FAM91A2
LINC00700
NA
NA
IFT80
NA
LOC729866
NA
WDR49
ATP1A4
NA
EMID1
LOC285766
NA
NA
KLHDC1
NA
C9orf47
LINC00491
LINC00491
LINC00410
NA
LOC100127940
IQCF5-AS1
RPAIN
NA
LINC00486
LOC219690
NA
POLR3A
FAM71E2
NA
FLJ32790
LINC00304
NA
NA
NA
CHRM3
NA
CECR3
NA
LOC339260
NA
CASC2
CASC2
SHANK2
FLJ35934
LOC219688
DOPEY1
NA
NA
LINC00320
C18orf62
LOC400748
LOC146795
NA
NA
PNLDC1
LOC100507435
SEC16B
NA
LCNL1
KRT72
MRGPRG-AS1
DLEU2
LOC100130264
LOC100499227
NA
LOC286442
FLJ37644
FAM161A
NA
LMOD3
LOC100130815
NA
NA
ATP5O
LOC100131551
LOC100128830
NA
ASIC5
NA
SNRK
ASB10
LOC647323
NA
NA
NA
NA
NA
TMC1
CCDC36
LINC00221
C15orf55
NA
NA
MEI1
NA
DNAJC13
NA
EDN1
NA
FHAD1
MGA
RUNX1T1
LEKR1
NA
LOC100131864
ZNF852
RAMP2-AS1
NA
NA
ASB15
TBL3
BTN2A2
NA
NA
LOC100128594
LOC400752
NA
NA
GLS2
GLS2
NA
CASP12
NA
SLC9B2
LOC100289045
CCDC148
LOC643659
NA
NA
NA
NA
NA
HYALP1
NA
NA
NA
ST7-AS2
NA
KRTAP11-1
OFCC1
NA
C14orf178
NA
NA
NA
NA
CDC42BPG
KIAA1211
NA
NA
NA
FAM117B
NA
FOXP2
NA
NA
TNR
NA
SNHG4
KRTAP13-1
NA
NA
NA
NA
TBX20
NA
NA
ZNF92
NA
SETDB2
KRTAP8-1
NA
SLC8A1
NA
NA
PRMT1
OFCC1
AFF3
OFCC1
NA
SRC
NA
NA
MAP3K2
MAP3K2
NA
NA
NA
ALB
NA
SLC8A1
NA
DNAH6
DNAH6
RARA
LHX9
LHX9
LINC00529
MLL
EGFR
TCP11L2
TCP11L2
NKX1-1
RNF141
LINC00628
NA
NA
NA
NA
NA
TATDN2
NA
NA
ZSCAN5A
NA
NA
SP140L
NA
PWP2
NA
DYNLRB1
NA
NA
KIAA1671
NA
NA
NA
NA
NA
NA
MROH1
FUT6
MUC6
TUBA1B
NA
NA
DIP2C
LOC400940
LOC400940
NA
DTYMK
NA
HECTD2
NA
SMAD4
NA
NA
NA
NA
FUS
LOC100128281
LOC284630
NA
ALDH3B1
NA
NA
NA
LOC100132815
FGD2
METAP1D
RPL13
NA
MEDAG
DKFZp434E1119
PAK1
PIEZO2
NA
ABCA8
ABCA8
TNK2
LOC100128262
NA
NA
DUOX1
NA
NA
NA
FLJ37035
FLJ37035
NA
NA
NA
TRIM36
TRIM36
IKZF1
NA
NA
KIAA1731
LOC100506411
NA
NA
NA
NA
NA
SRRM5
NA
NA
NA
SNORA71A
SNORA71A
NA
NA
TJP2
ZBED6
NA
NA
NA
NA
NA
NA
NA
NA
NA
NA
METTL15
NA
FLJ46026
FSTL4
LOC283693
NA
NA
NA
NA
NA
SLC17A4
NA
NA
C4orf21
LMO3
LMO3
CHML
CHML
NA
NA
NA
NA
NA
NA
NA
NA
NA
NA
NA
NA
NA
LOC100505534
DLEU7
NA
ARHGEF12
NA
NA
CD6
TTLL5
MYNN
MYNN
PIEZO1
NA
FABP6
NA
LIMS1
CARHSP1
CARHSP1
NA
HOPX
HOPX
NA
NA
CALML4
CALML4
NA
NA
NA
NA
NA
NA
NA
NA
NA
NA
NA
NA
NA
NA
NA
NA
TCEA1
NA
NA
NA
NA
NA
LOC338651
NA
NA
DGCR12
NA
NA
SH3GL1P1
SH3GL1P1
RALGAPA1
RALGAPA1
OR5E1P
OR5E1P
NA
NA
NA
OR2M4
PPP1R11
MAF
DNTT
DNTT
SNORA68
SNORA68
NA
NA
NA
PLD4
NA
NA
NA
CTNND2
NA
NA
NA
CD6
CD6
LRRC40
NA
LOC100507494
NA
NA
KCNK1
KCNK1
NA
NA
NA
NA
NA
NA
NA
NA
NA
NA
NA
NA
NA
NA
NA
ERVK13-1
FBXO9
NA
GNG4
CWF19L2
CWF19L2
NA
LOC729324
NA
CUX2
NA
NA
NA
NA
NA
NA
NA
NA
NA
NA
NA
NA
NA
NA
NA
TEX9
NA
NA
NA
NA
NA
NA
NA
NA
NA
NA
NA
LOC100507654
LOC100507654
CCDC168
CCDC168
NA
NA
NA
NA
NA
NA
NA
NA
NA
NA
VRK3
NA
NA
NA
NA
RPS10P7
SVEP1
NA
NA
NA
LOC728716
LOC728716
NA
FLJ34208
FLJ34208
NA
NA
MACC1
NA
NA
NA
DNAH1
DNAH1
NA
NA
NA
NSF
NA
NA
NA
NA
FGF22
FGF22
NA
SBF2-AS1
TOP1P2
TOP1P2
NA
NA
NA
LOC283674
LOC283674
NA
PER4
PER4
TRIM42
NA
NA
GATM-AS1
NA
NA
NA
NA
NA
NA
NA
NA
NA
NA
NA
NA
NA
THADA
THADA
NA
NA
NA
NA
NA
NA
NA
NA
C9orf173
HPYR1
HPYR1
NA
NA
LINC00527
LINC00527
TFB2M
TFB2M
TYRO3P
TYRO3P
NA
NA
NA
NA
NA
NA
NA
OR7E104P
OR7E104P
NA
NA
SPRY4-IT1
SPRY4-IT1
NA
NA
NA
NA
NA
NA
NA
NA
ARID1B
NA
NA
NA
NA
NA
NA
NFE2L2
SH3GL1P2
SH3GL1P2
SH3GL1P2
C20orf181
OR1C1
OR8G2
OR8G1
OR8G1
OR1Q1
OR4D1
CLN6
NA
NA
NA
NA
NA
NA
NA
NA
NA
NA
NA
HMGA2
OR2L2
OR2L2
OR2L1P
OR2L1P
OR5J2
OR5J2
OR5H1
OR5H1
OR9A1P
OR10A3
OR10A3
OR10D3
OR10D1P
OR1J2
OR4C1P
OR2K2
OR2K2
NA
CTTN
NA
OR5L2
OR5K1
OR13C4
NA
NA
NA
NA
NA
FOXD4
NAV2
NAV2
BDNF-AS
DNAH1
NA
NA
NA
ZNF135
PSEN1
PLXNA3
NA
NA
TREML4
TREML4
NA
NA
NA
NA
TREML5P
OR2H1
NA
NA
SNORA74A
SNORA74A
NA
NA
NA
TFE3
ZNF28
ZNF29P
ZNF29P
NA
DNAH14
DNAH14
DEFB114
NA
NA
NA
NA
NA
CLIP1
NA
MCAM
HMGA2
HMGA2
NA
DEFB124
NA
NA
NA
NA
TROAP
GAD2
CADPS
C11orf96
CAMSAP3
CSAD
NA
NA
ZNF208
ZNF208
LOC100505851
NA
NA
LOC100506172
NA
PLIN5
PLIN5
EAF2
CHRNA10
NA
ATP8B5P
LOC100631378
CDNF
TMEM232
LOC100507498
FKBP15
SLC22A23
SLC22A23
ATP9B
NA
LOC285692
NA
ATP10A
NA
RGS13
NA
NA
MYLK
ECM2
RP2
NA
LOC100506083
UHRF1BP1
LOC100505518
LOC643355
NA
VWA9
RBM26-AS1
LOC100507140
LOC100506392
BEND6
TTC23
LOC100507173
LOC401442
LOC730441
CLK4
DCAF13
TTLL13
NA
NA
NA
NA
LINC00165
CCBP2
NA
NA
LINC00240
NBR1
SLC8A3
NA
NA
CYP27C1
NA
LOC100506025
NA
LRTOMT
NA
DNAJC2
LOC100507283
FANCD2
FANCD2
NA
NA
NA
NA
NA
NA
NA
NA
OPN5
NA
NA
SLC24A4
IQUB
MYLK3
LOC100128343
EFCAB1
CX3CR1
NA
NA
NA
ADAM18
NHEG1
RNASET2
NA
BMP1
BMP1
NA
LINC00458
FAM13A
METAP1D
LOC642852
LOC440864
LRP1
CDC42BPG
LMF1
IQGAP3
NA
C15orf62
NA
ABCB5
SRRM3
ZNF836
LOC100287177
TP53BP1
NA
NA
ABCA4
SETD5
SOX13
SLC44A5
SLC25A24
NA
LRRC63
CCNC
ARSK
SRCAP
UBR2
PPARGC1A
NA
NA
NA
NA
TMPRSS12
NA
MYO3A
NA
NA
NA
PRCP
TCP11L2
NA
NA
SCML4
NA
ZNF93
FAM43B
NA
LOC400655
SRGAP1
LOC100134368
PIK3C3
NA
BIVM
GRIA3
CROCCP2
CROCCP2
RNF187
LOC731779
NA
NA
IRGQ
LINC00663
LINC00857
PTPRG
LOC100507266
NA
LINC00488
SLC5A9
GLI3
NA
CCP110
NA
KCNIP3
LOC100129098
KIAA1656
LRRC59
LOC100507194
TMEM67
NA
CSGALNACT1
TNKS
MGC15885
MEIS3
NA
AGO4
FLG2
TMEM67
NA
NA
NA
LINC00682
NA
CLDN4
SAMD5
NA
NA
NA
NA
PGM2L1
NA
NA
KCNT1
PPFIBP1
FAM160A1
CNBD2
ZNF876P
LHX8
FRMD5
NA
NA
DKFZP434L187
SNX22
NA
NA
NA
NA
NA
TP73-AS1
HEATR5B
PRDM5
NA
NA
NA
LINC00516
NA
LCN15
NA
NA
NA
NA
NA
NA
ESR2
GDA
NA
NA
NA
NA
NA
AGBL4
NA
NA
NA
LOC201651
EREG
NA
NA
NA
F11
NA
NA
SAMSN1
KANK2
NA
NA
IQCH
IQCH
LCN8
NA
GMNC
OSBP2
LOC100128079
SEPSECS
SOX5
EEPD1
NA
KIRREL3-AS2
DACT2
MLLT3
NA
LOC100506895
NPAS3
NA
NA
PP12613
NA
NA
POU2AF1
FMO5
NA
AK7
AK7
NA
NA
NA
BCL2L14
NA
NA
ASZ1
MROH2B
NA
NA
CASKIN1
NA
NA
NA
NA
PRKCZ
TBC1D26
NA
LINC00276
NA
NA
NA
NA
NA
NA
ATP8A1
RNF157
ZPLD1
NA
LOC285423
NA
LRRD1
RFTN1
ST8SIA1
NA
SLC25A18
NA
NA
NA
NA
LOC729307
NA
STRN
STRN
LOC100996590
PWRN1
LOC440346
NA
NA
NA
LOC100131655
NA
NA
NA
NA
LOC728114
DYNC1I1
NA
NA
LPHN2
NA
NA
NA
NA
TRAF5
LMF1
LIPJ
MEGF11
LOC100302640
GLB1L3
LOC286135
NA
LOC100133612
FLJ16124
NA
NA
NA
NA
NA
LOC100507386
NA
NA
NHSL2
NA
PREX2
ZNF664
SLC6A16
NA
NA
NA
NA
NA
GRK5
NA
MYLK
NA
NA
UNC13C
LOC100288721
NA
NA
HKR1
HKR1
LINC00566
DLEU7-AS1
NA
LOC152586
NA
CASP8AP2
LOC400958
GNN
LOC643711
NA
CHIAP2
NA
NA
NA
TACC2
CPXM2
ZNF396
NA
NA
NA
NA
NA
LOC100130581
RNF144A
MIPOL1
NA
NA
SUV420H2
NA
NA
NA
NA
DOCK5
NA
LOC100506679
NA
NA
NA
NA
NA
NA
NA
NA
NA
LINC00521
MDGA2
PP12708
NA
PDS5B
NA
NA
NA
NA
LOC285847
NA
NA
UCHL5
NA
CCDC169
NA
NA
EGFLAM-AS4
CSMD2
NA
INTS7
NA
NA
FBXO34
GRASPOS
NR1I3
LINC00671
LSAMP
NA
NA
NA
NA
MKL2
ZBED3-AS1
NA
FRRS1
LOC284260
GNN
NA
NDST4
NA
NA
CFHR3
NA
NA
LATS1
NA
MGC27382
CLNK
NA
HECTD1
NA
NA
NA
NA
NA
NA
NA
NA
NA
GATA4
NA
NA
LOC646736
NA
CLDN10-AS1
TBL1X
NA
NA
NA
NA
ST18
NA
NA
HTA
NA
C20orf62
NA
NA
BDH1
NA
NKTR
LRPPRC
NA
NA
ATM
STX8
DDX3Y
EPT1
LINC00689
BMP1
NA
FAM66C
FAM66C
FAM47E
KLC3
NA
LOC100133131
NA
FLJ13197
DDX52
SNTG2
NA
TMPRSS2
LOC643201
LINC00452
NA
C1orf61
EIF4EBP2
NA
ANKRD30BP3
NA
ART1
NA
NA
SOX6
NA
NA
NA
NA
ABCB4
NA
FILIP1
OR51B5
FHL5
XYLT2
NA
CMPK1
NA
TACC2
NA
NA
NA
CCDC91
LOC729291
NA
NA
MPZL3
MPZL3
NA
NA
NA
NA
NA
NA
NA
NA
NA
NA
TCEB3
TCEB3
NA
NA
NA
NA
NA
NA
NA
NA
NA
NA
CCBL1
CCBL1
NA
DTX2P1-UPK3BP1-PMS2P11
PTPRF
PTPRF
PTPRF
SPTBN1
SPTBN1
EIF3F
CCND2
MMP2
THBS1
CPE
CPE
CDH1
CDH1
HTRA1
SLC2A1
BGN
NA
SDC1
SDC1
TOP2A
ENC1
ADRBK1
CLDN4
COL6A3
CNN3
FAT1
KRT18
CALD1
KRT19
HSPG2
DHRS7
SLC29A1
SLC29A1
KRT5
EFEMP1
EFEMP1
COL3A1
B4GALT1
CEACAM5
DCN
PSRC1
PPP1R12B
PAPPA
EGFR
EGFR
LTF
EFNA1
SFRP1
SFRP1
ARHGAP35
BIRC5
BIRC5
DGCR2
WWTR1
WWTR1
WWTR1
CHPF
PPP2R5A
DKK3
MTMR3
LAMA4
CHERP
PLK1
E2F4
TACSTD2
TACSTD2
TACC2
MGP
COL1A1
SPOCK1
SERPINA3
SRF
NA
ZER1
ERBB3
PCOLCE
RANBP1
FXYD3
CSH1
TRIM29
SNAP25
TNFAIP2
PRSS8
FOXM1
TYMS
IRF6
MED14
APBB1
LMO7
FMOD
ITM2A
SYNE2
FBN1
E2F1
CDC20
PPP2R1B
EPHB4
ANK2
ANK2
YES1
YES1
SOX9
SOX9
WNK1
CAPN6
CAPN6
CREBZF
FBLN1
FBLN1
LOXL2
LOXL2
LOXL2
STMN2
SEMA3B
NA
THBS2
GPRC5A
ALDH1A3
CDK1
CDK1
MYO6
MYO6
CDH3
ATP1A2
ATP1A2
CAV2
MMP15
KIF3C
HES1
PSG3
TF
MFAP2
CCNA2
MME
MME
EML3
SCNN1A
COL15A1
NA
RCAN2
EPHA2
GFAP
GFAP
KLF9
LOXL1
ARL4D
FSTL3
ALDH5A1
SKP2
GPRC5B
MID1
FGFR2
CX3CL1
FRZB
FRZB
DIO2
CEACAM6
DLGAP5
MPZL2
TPD52L1
PCGF2
VSNL1
VSNL1
CSH2
TSPAN8
TNK2
MAPRE3
KIF1A
PALM
ACTN2
ACTN2
SMARCA1
SMARCA1
SMARCA1
MMP11
MMP11
FBLN2
HEPH
HEPH
ARHGAP29
HPGD
CXADR
NA
CNN1
NEBL
CA12
CDC6
FZD6
C21orf2
PAWR
LCMT2
KDELR3
CELSR2
WASF3
SFRP4
AGAP1
MEIS1
CDC45
HSD11B2
MZF1
TPST1
CDO1
MB
PKNOX1
PIGR
SLC17A7
SLC17A7
GULP1
ELOVL6
MMP7
CHGB
LGALS4
PPP1R3C
SORBS2
NA
LOX
PROM1
CYP11A1
GTSE1
GTSE1
COL11A1
GOLIM4
RGS4
RGS4
ABCA3
LIMK1
NA
REEP1
KHSRP
FGFR3
FGFR3
EML2
FLT1
LARGE
LMO3
SLC2A5
TLE2
NA
GAS1
SLC16A2
EDNRA
INA
PTPRZ1
PC
CDC7
HSD3B1
TOX
NA
VTN
NA
CELSR1
STAR
AHSG
DZIP1
L1CAM
BSN
NUAK1
STC1
STC1
STC1
DKK1
HMGCS2
CCDC85B
ITGB3
ITGB3
NA
COL17A1
CGA
TFAP2A
ALPP
SIKE1
FOXA1
MUC2
RAPGEF5
SGCE
NA
CDC25A
CHGA
ALDOB
MAPK4
F5
SCN3B
SCN3B
COL9A3
CDH13
STX1A
KLK6
KRT15
CSPG4
TAGLN3
NAP1L3
HLF
HLF
NA
GNAO1
GNAO1
THBS4
MLF1
EML1
EML1
RRAD
CADPS
DHX34
HSD17B2
FGD1
PSG5
ENPEP
ENPEP
NA
DCX
DCX
LEPREL2
SERPINB5
BAIAP3
MSLN
NEURL
ZFYVE9
MUC4
PTGER4
SAP30
TRIM3
SOX11
SOX11
SOX11
C11orf80
PLN
PLN
ALDH3B2
PTPRG
SNAP91
PTPRCAP
SSPN
GC
SHROOM2
ITIH2
GNAZ
CDK5R1
FGFBP1
MBNL2
FABP7
FABP7
EFNB3
ORM1
NA
GABRP
KIT
NEB
IDUA
SPRR1B
ENPP1
CYP2J2
MTMR11
MPDZ
AOX1
ORC1
GFPT2
SNPH
APOB
ARHGEF4
PLCE1
NEFM
FGF1
FPR1
NA
MOK
NCAN
NA
CLCN4
SLC6A1
LRRN2
SPTBN2
GCAT
CDC25C
DDR2
KHK
ADAM8
HNRNPD
SPINK5
DNALI1
TGFBRAP1
PBX1
AMPH
INHBB
PGC
CDK20
NA
GTPBP1
GAD1
GLRB
GLRB
TFAP2C
CKMT2
KCNJ8
KCNJ8
SMPDL3B
DDC
SNTB2
SLC15A2
KIF5A
RAMP3
CLDN10
REEP2
DCT
DCT
SULT1C2
CSPG5
NA
DYNC1I1
CRABP1
GRIA2
AKAP6
BBOX1
HOXB6
SLN
MDFI
INPP4B
LRRC17
FXYD1
MDM2
TNNC2
ANK1
DCLK1
SEMA5A
ATP2B4
SLC22A3
ITGBL1
HIP1
BMP5
BCHE
NPY1R
MFAP3L
ATP2A1
PRL
MST1R
CD3E
MC1R
SCNN1B
KLK11
DACH1
ATP6V1B1
SCRG1
AMBP
VGLL1
GJB3
DPYSL4
KIAA0408
GHR
SRPX2
PDE10A
CYP17A1
PTPN14
VIL1
CPB1
TCN1
ZNF415
PRSS12
HOXD4
HAPLN1
CALD1
RUNX1T1
GLS2
CDH6
PCDH7
PCDH7
HSPA4L
CR2
PCP4
CSRP3
MSX2
MSX2
PAGE4
SERPIND1
NOS3
FGFR1OP
MYL3
OLFM1
PDE9A
DSG3
SLC44A4
TRAIP
PSG7
LRP6
MYOM1
MMRN1
MST1
CPA1
PRRG2
MEOX1
F10
CPA3
CALB1
CALB1
KALRN
SH3GL3
SH3GL3
BAI3
PPP2R2B
PAX6
WNT2
FGA
FGA
RAPGEF4
PCBP3
TSPAN9
FMO1
NCAM2
GAL3ST1
MTTP
AP3B2
ACAN
TNNT3
TYRP1
GFRA1
SCGN
MAP2K6
HSD17B6
ATP6V0A2
PTPRD
NA
PAH
POMC
PKP1
TENM1
OSMR
ABLIM3
NCOA2
AFF3
PGAM2
KCNQ2
DOC2A
CBLN1
CYP1A1
SH3GL2
CRP
ITIH3
AKAP7
F12
DUSP9
RAMP2
BIK
FGF7
KLK13
ARVCF
NA
WISP2
TNK1
NOVA1
NRXN3
SLC3A1
SLC3A1
TRPC1
ASPH
WASL
MAT1A
GRM3
REG3A
SIX1
DBC1
PCSK1
CCK
MMP3
HSD17B1
CLGN
PART1
PART1
GYPA
GH1
VNN1
CACNA1H
PRSS22
GAS2
GABRB3
SLC14A1
SPIB
GREB1
SLC7A4
PTPN11
PTPN11
PRSS1
ITPKA
ZBTB16
REG1B
JAKMIP2
NLGN1
ARSE
KRT1
PNOC
KCNN3
OMD
PTH1R
PNLIP
GRIN1
GRIN1
S100A7
SLC4A3
VNN2
RAB3B
GPA33
CGREF1
CYP3A7
MYH3
TDO2
CLTCL1
VIPR2
VIPR2
MYH1
KCNK3
RXRG
CSHL1
MMP13
AADAC
NA
HOXD1
HOXD1
EPHA1
SCGB2A1
SFTPC
DPEP1
CLCNKB
MOG
NPY
PRG4
ACTL6B
KIAA0319
FOXG1
DSC3
MAPK11
NOL4
OVOL2
KNG1
PPIL2
ACADL
ACADL
EPHA3
KEL
KALRN
PLCH2
PTPRR
CTH
NA
NELL1
PRKCH
ECM2
ISL1
AFF2
RGS11
ANKRD7
BHMT
AMPD1
ZNF135
SLC26A3
MAGI1
RHAG
CHP2
CELA3B
RLBP1
GDF10
SYT5
SYT5
MAB21L1
CLCA2
CLCA2
ZC3H7B
IL13RA2
ARG1
CDSN
NME5
CEACAM7
CEACAM7
MEOX2
MEOX2
RCVRN
GRB14
CA4
CETP
SELE
OPCML
RASA3
CST1
ZNF507
HRG
CILP
PAX2
PAX2
LHX1
B4GALT6
TM4SF5
PRKCE
AVPR1A
AVPR1A
DLG2
BLK
TGM4
ZNF239
GPLD1
GPLD1
GPLD1
LEFTY1
GCM1
CDH18
ADCYAP1
NEUROD1
HOXA4
RGS7
NTS
SULT2A1
SULT2A1
HSD3B2
PTHLH
MYBPH
C8A
RYR3
LECT1
SPINK2
PLA2G1B
GUCY2C
ABCB8
NA
NA
SMAD9
RFX1
SYN3
GRP
CDH15
SHC3
CARTPT
NR1H4
PON1
LGI1
APCS
COX6A2
SLCO1B3
GNAL
PTGDR2
XCL1
REN
CPLX2
MYF6
ZIC1
HSPB3
SLC6A15
FOXF2
BDNF
CACNG3
SERPINA7
CDX2
PDE3A
PDE3A
PF4
MYBPC2
NA
MAPT
NPFF
ZNF536
FGF9
SMCP
TLL1
NOX1
GCG
MLANA
MLANA
ZNF143
F2RL1
HAS2
EPYC
SEMG1
PDE1B
NA
NA
MASP1
RHO
GABRA5
DIO1
WNT2B
WNT2B
AJAP1
BMX
ACSBG1
ACSBG1
CSH1
NOVA2
KIAA0125
TRPM1
LDB2
CD5
DLGAP1
ITGA2B
ITGA2B
FMO3
UGT2B4
SIX2
CYP4F3
CDH16
SIGLEC6
CYTH3
T
GABRR1
RIBC2
TRPC6
SMARCB1
GRIN2A
SLC2A2
KLKB1
TAC1
CLUL1
SIM2
AKR1B10
OPRL1
PSG11
PTP4A3
CEACAM1
NKX2-5
ZKSCAN8
DAZL
RAG1
PASK
HOXD3
HOXD3
ENDOU
LIPC
MAGEC1
F11
C2orf27A
ADAM22
DKK4
TRH
PDE6A
PRPH2
SSX1
CHRNA1
HTN1
NA
TNFRSF17
DSG1
HAL
NR0B1
GLI1
HBZ
CPB2
POLR3G
NA
UPK3B
NA
IGLL1
SP4
CEACAM8
GABRA1
CD5L
ATF7
ASIC2
PDIA2
KCNJ10
PNLIPRP1
XK
TEK
TMEM257
NTNG1
UMOD
SYNGR4
C9
ECE2
TNFRSF8
GRIA3
SSUH2
NA
BFSP1
PCYT1B
RDH16
NA
PDE5A
CD96
FKBP6
ACRV1
GAD2
FGF4
AQP8
HTN3
WISP1
NAT2
SCGB1D2
PDYN
DGKI
ZNF44
CTF1
SPAG8
POM121L9P
AGFG2
OXTR
SLC4A10
SEMA3F
HBD
STATH
AFM
CRYBA4
GABRG2
EPHA7
CDH4
GCKR
CHAD
ELANE
SLC17A1
CA6
SLC1A6
GP9
GH1
GH1
NA
ACTN3
AMHR2
SALL1
PPP1R3A
C19orf57
MATN1
CLDN11
FOXE1
TAT
IL11
IL11
GUCY1A2
H6PD
PCDH8
SRD5A2
DCC
POU4F1
LCT
B3GALT5
LPHN2
KLF12
CXCR6
FLT3LG
CRYBA1
FGF18
CCL25
TNR
IL12RB2
NR1I3
PHOX2B
GABRB1
MMP16
GABRA2
RAB27B
AKAP4
ZPBP
NKX3-2
CRISP1
GLI2
GRIN2D
SLC6A9
THRB
SCN8A
CACNA2D1
SLC17A4
HAVCR1
IMPG1
SLC16A7
PARK2
PAX9
EN2
AOC2
KRT75
HRC
SLC18A1
CELA2B
PYY
CC2D1A
POU3F2
NRAP
LEP
SLC17A2
AKR1D1
KCND2
LTK
RPE65
KCNJ12
ZNF117
NA
PRKG1
ZNF667
PHF2
ATP4A
ALPI
KCNJ3
CITED1
MSTN
MYOZ2
CDH12
SLC18A3
ADCYAP1R1
TBX5
KIAA0087
CACNA1B
GNGT1
CD101
CDH11
GPC5
PTGFR
FRK
TLX1
GABRA6
GPR19
SLC10A1
AGRP
CNTN6
ZIC3
OTC
NR1I2
NR1I2
FSCN2
RBMXL2
RBMXL2
CETN1
GABRA3
USP2
SLC9A3
USP2
GSTTP1
F9
F2RL3
AANAT
HIST1H2BN
KLRAP1
CDON
GRM5
LHCGR
C4orf6
ZFY
KCNA4
SLC28A2
SIX6
LEPR
MBL2
DSCR4
LINC00483
FEV
CNGA3
APOF
KDELR3
DSCR6
DEFA4
SPAG11B
ZNF80
NEBL
RNF185-AS1
MYOG
CSHL1
ASMTL-AS1
PLXNA2
ZNF343
SLC17A3
GRM1
PDE1C
HTR2C
SLCO1A2
NOS1
DOC2B
PHKG1
HAS1
ABCB9
ITSN1
MAGEA1
EYA4
MMP8
NMBR
PRTN3
CNGB1
AKAP3
STX2
SH2D2A
CCL16
CAMKK2
NTSR1
TEX28
KCNS1
HTR1D
BRS3
NA
ENTPD2
HOXD10
EDIL3
NOX1
ALOX12B
SMTN
UGT2B15
HCRTR2
BTN1A1
HOXD13
NPY5R
PROX1
LECT2
TLX2
CELP
PLA2R1
COLEC10
CA5A
MYF5
ACR
SLC22A2
MSMB
BEST2
SMR3B
SLC22A13
CCR9
MGAT4C
POFUT2
NKX2-8
CNTN5
GRIK3
P2RY1
HNF4G
LY6G6D
GYPB
GLRA2
PRSS3
AHCYL1
LOC100127886
GAL
RARS2
RARS2
PRO2958
NA
NA
TP53TG5
NA
RPS2P45
NA
MS4A2
MS4A2
FGF12
GUCA2B
TCP10
CA7
CHRNB4
LAMC2
C6orf10
IL1RL1
DEFA5
PFKFB1
IL4
IL4
AQP1
ADH6
MPL
ATP5G2
OPRK1
PITX2
SLC28A1
NA
CHRNA6
ROS1
SHOX
OXT
HTR4
MAGEB4
ABCD2
LPA
CRYGA
ADRA1B
NA
ADAM18
MMP20
KCNC3
TMPRSS11D
SLC4A7
CYP1A2
HIST1H2BL
CAMK2A
C16orf3
DDX3X
HCRTR1
SLC7A2
MUSK
MUSK
SERPINI2
TMPRSS15
HCRT
FOXH1
KRT37
DMD
SH3PXD2A
ADAM21
KRT85
RFX4
ONECUT2
SOX30
PAX3
PAX3
CXCR3
KIF25
FOXN1
TBX10
CACNB4
POU3F4
FUT9
MAGI2
NLGN4Y
USH2A
ALOXE3
PRKAA2
KRT38
CYP2A7
KLRC3
POU4F2
ESRRB
ATF7IP
CDH9
NA
DLG3
TNP2
NR6A1
CABP2
POLQ
NA
RASSF8
NA
ZFP2
LPAL2
S100A5
PRMT8
CYP3A43
ATG10
MGC4859
CACNB2
NA
CYLC2
KRT33B
DPP6
KLRD1
LRP2BP
CRISP3
CSN3
F13B
DEFA6
PF4V1
LALBA
ADH1A
FGFR1
AIF1
GHRHR
FBLN1
FBLN1
RBPMS
TMEM8B
CD160
IL13
AVP
IL2
SNCB
GYPE
CHRNB3
NCR1
UPK2
PAX4
AKAP9
GUCY2D
S100G
CALCR
NA
SARDH
SRY
TCL6
KRT2
NA
SCGB1D1
NA
CYP2F1
NUDT13
NA
PAX8
GLRA3
GRPR
LCN1
PFKFB2
ZP2
RFPL1
KRT13
RFPL3
OCM2
MAML3
ANK3
IL5
CCL27
DNAH9
VPS45
GLRA1
ACRV1
DPT
ESRRG
GNRH1
OPRM1
ACRV1
GML
PROL1
NTN1
FOXI1
CES3
PTPN22
ACRV1
HMGA2
NA
TLL2
RFX2
GRM6
OPN1SW
NA
NA
TACR1
TACR1
CCR8
NA
NRG2
CAPN9
ST8SIA3
NA
NA
C9orf38
AURKA
ITGB6
ITGB6
ARHGAP6
COL21A1
NA
SEMA6C
PSG6
AVPR2
C10orf137
KIR2DS3
SEMA4F
PSG2
HNF1B
ZNF205-AS1
NA
EDDM3A
EDDM3A
CYP2C8
NA
FAT2
NA
NA
EPPK1
SIM2
NA
OSBPL7
IL9R
PRSS16
MMP16
MMP16
PTGER3
TRIM31
KCNB2
KIR2DL3
NA
TACR3
NA
KRT9
NA
IL1A
CAV3
KCNAB1
DRD4
ACVR1B
ACVR1B
FGFR2
ADAM22
ADAM22
NRG1
NA
ADAM22
FOXE1
NRG1
RAX
CNR1
BMP3
RAB9BP1
CHST3
SIGLEC8
NA
EFNA2
PSG1
GAS2L1
SRP72
C8orf17
PITX3
CDRT1
NA
NA
GAGE1
OR7A5
ABCB11
TH
BMP10
CSHL1
CSHL1
CSHL1
EVI5
PTPRH
PGR
GPR50
NA
RRH
XYLB
CABP1
ANXA13
PBOV1
ALX4
NA
NA
CSH2
CSH2
PPBPP2
TRPA1
ANK1
CSH1
CSH1
ERVH-4
GRK4
PCDH11X
LIMK1
CCR4
FGF5
NPY2R
DMC1
PCK1
MMP24
ESM1
URB1
PDE1A
KCNJ5
EDN3
GLP1R
IL17A
KCNJ5
GRAP2
PTN
SLC14A2
AMELX
PPEF2
RARB
TANC2
ELAVL2
HNF4A
CACNA1E
MECOM
AQP6
CLCN1
C3orf27
IGF1R
FGF8
PVRL1
RRAS2
GABRD
SCNN1D
GJC1
HIC1
ABCC9
GABRA4
GRM2
SOX21
CLDN6
KCNA1
ABCC6
ASB4
KRT33A
DRD5
LMX1B
PGM5
HOXA11
SLC6A7
NEUROG1
FOXD3
GFI1B
PCDHB11
OR7C2
OR2J2
OR7A17
MLLT4
FOXB1
PER2
OR10H3
OR5I1
PTCH1
GPR15
SSX5
RARB
SERPINA2P
KRTAP5-8
S1PR2
ANP32C
OR10H2
NA
KCNG2
HIST1H4G
GPR31
KCNA10
ABCC9
ABCC9
POU3F3
MC5R
NA
NA
MC2R
WNT1
ANP32D
SOX14
NA
SNCG
CNTF
GPR39
CD6
NTRK1
WNT4
APLP2
ANAPC5
THY1
CADM1
AQP1
RGS5
MBP
FAM107A
MCAM
MCAM
DDAH1
JAG1
CTGF
TSPAN6
TSPAN6
NR2F2
NR2F2
KRT6A
KRT6B
COMMD4
CBFA2T2
COL6A2
NDRG4
GPM6B
GPM6B
GPM6B
FERMT2
NA
TUSC3
PEG3
CRYAB
NFIB
ID4
DCN
KRT14
EPHX2
MALL
TM4SF1
SLC12A4
KIF2C
B4GALT2
THOC5
SPON1
APLP1
PTN
GPM6A
RBPMS
RBPMS
AMPD3
RARRES2
PLEKHB1
NA
AMOT
IGF1
CD34
NSG1
NSG1
GNAI1
CD200
PITX1
BMP7
PSG9
MXRA5
PNMA2
ACOX1
GATA3
GATA3
ADH1B
ADH1B
CTNND2
PDLIM3
GPR37
RGS12
TGFB1I1
PGF
TMEM47
PPP3CC
SERPINB3
SERPINB3
MAGI2
PSG6
NMNAT2
MFAP5
RRM2
SLC19A1
CORO2B
KRT16
NFIX
PTCH1
PTCH1
IL33
SLC9A3R2
CDT1
CHST3
DNM3
SOX10
SOX10
KLK2
KLK2
LPHN3
ADRA2A
APBA2
PKP3
RHOD
SMAD6
MYL1
TSPAN5
SPC25
TNNC1
NA
TGFB2
TGFB2
NRXN1
TM4SF4
MAGEA3
MAP2K7
FAP
CAMK2B
CYP2E1
CYP2E1
NRXN2
ASCL1
NA
ASCL1
ASCL1
GABBR2
ABCB1
SOCS1
GATA6
HPX
MYT1L
CALML3
CCNO
CARD10
DOHH
NA
KCNH2
NOS2
SLC12A5
SERPINC1
TPX2
PDE6G
UPK1B
UPK1B
AQP4
AQP4
AQP4
SEMA7A
ANXA9
IGFBP3
CYP4B1
ABCA2
ABCA2
FOXA2
CLCA1
SH2D1A
KCNJ15
B3GALT2
PRM2
RAB6B
SHOX2
ANXA10
ART3
ERCC4
DNASE1
C6
PDLIM3
CREM
SF1
KCNJ13
CACNB1
ATP8A1
CRYAA
DLGAP2
IRX5
ABCC8
ABCC8
WNT7A
MS4A3
KCNK2
POU5F1P3
RGS6
MAGEA10
MSMB
MAB21L2
MAB21L2
KLHL25
FGF5
FGF5
AGXT
SGCD
HECW1
NR5A1
BIRC5
RASSF9
TPO
OSBPL7
DNAH9
CAMK4
BRD8
SLC6A2
IFNG
MS4A1
GATA2
MTSS1
MTSS1
SCN2B
PCDHGA8
TPD52L1
SCTR
PLCB2
LGR5
NA
GRIN2C
KCNJ1
GRIN2B
NA
RORA
RHD
RHD
ALPPL2
CDC14A
NPY6R
FABP6
GATA1
GLUD2
IGHV5-78
NA
ABLIM1
LINC00588
MAGEA12
DLG5
GPR125
MAPK8
CLEC4M
MFAP3L
NAG18
NA
MAGEA11
FAM120A
CDH8
FETUB
FETUB
MSH4
SPAM1
TTLL5
ITSN2
NA
AKR1C4
CDK1
GBX2
GREB1
PCDHA2
NUDC
CYP4F8
TRIM10
NA
TNPO2
GRK4
CDH6
CDH6
NAA11
GNAT2
FUT2
CEACAM1
TTPA
RAP1GAP
HYAL1
SGCA
TACR1
CCIN
TNFSF11
PCLO
TNFRSF10D
GLRA3
PPY
MAPK8
NKX2-1
NA
PTPRR
SOAT2
MASP1
NRTN
KLRC4
SPPL2B
ZNF257
NA
PTGIS
ZC3H15
LDHAL6B
ITSN1
R3HDM1
NA
PAK7
PNLIPRP1
EMR3
CYP3A4
CALCA
CALCA
NPY2R
NPY2R
SLC4A4
SLC4A4
ARHGEF12
CDC14A
CDC14A
IL5RA
ONECUT1
EPB42
EPHB1
HGF
GRB7
GRIN1
MEG3
MASP2
TIMM8A
TTLL5
SLC16A7
POSTN
SLC6A5
TRPC3
CENPA
PTPRS
NA
ARNT
PTGER3
PDE4D
MFAP3L
TNFRSF25
ELK1
SCN11A
WISP3
SARDH
SSX2IP
ZEB1
RAB11FIP5
EFS
NA
TRO
ITIH1
NA
POU5F1P4
AQP4
LPAL2
CDH20
NA
YES1
NA
PHLPP1
NA
SLC1A7
NA
ERBB2
BLK
PDX1
GRM1
PCDH7
COL4A6
AFF2
MAST4
ADRA1D
GYG2
NA
ASAH1
EGFR
LAMA4
TRIM29
GCNT2
NKX2-1
FGF18
CHRNA1
KCNH6
KCNH6
NA
NA
DYRK1A
NEK2
MARK2
MAP3K13
PLK4
CNGB1
SUPT3H
AURKC
JAK3
JAK3
SLC9A2
ESR2
ESR2
ESR2
GRIN1
EDA
EDA
EDA
EDA
CASP2
NA
P2RX6
GH1
TNFSF11
THPO
THPO
COL3A1
EPHA3
GCK
PPP1R3A
PDE10A
CCKAR
NA
USH1C
AAK1
NA
CD84
TP63
TP63
DBT
FSHR
CNTN1
SH2D1A
SH2D1A
NA
TADA3
PROP1
ABCB11
GALR2
NA
CYP4A11
ESR1
ADAM7
ADAM7
CHRD
GPR68
PYY
RHAG
NA
GAD2
PTGER3
GPR4
TBX1
TBX1
TCEAL2
CYP2A6
ALB
KCND3
FCAR
FCAR
FCAR
EZH1
WISP1
RAE1
NA
HFE
MCAM
POU4F1
CDC14B
SLC15A1
LRIT1
OPRM1
ITPR2
SERPINB13
SERPINB13
PCDHA2
MAP2K5
MYCN
NA
NA
N4BP2L1
PATZ1
KIR2DL2
FGFR2
FGFR2
PADI4
TRPM3
METTL7A
NA
KCNJ13
NA
TYRO3
NA
NA
RGSL1
RGS6
KCNJ4
NA
NA
CSPG4P1Y
TBL1Y
FUT6
NFIB
NFIB
CXCR6
RAB36
COL4A6
HTR2C
SLCO1A2
SLCO1A2
FGF18
KCNQ2
ADRA1A
SLC4A4
PDC
NKX3-1
NKX3-1
CDK14
MTMR3
GH2
CRHR2
IL5RA
IL5RA
BMP4
GNRHR
GNRHR
NFKB2
PDGFRA
DYRK1A
GHRHR
GHRHR
HPGD
EGFR
APAF1
ALAS2
SH3GL3
NA
IGF1
PIK3R3
NPAT
ATP2B2
CHRNA3
CACNA1C
CATR1
TRPC1
ETV4
HAP1
NA
EGFR
ERVH-6
ALDOAP2
ALPI
ESR1
IGHG1
NA
NA
NA
NA
NA
NA
NA
NA
NA
LBP
NA
PRDX2
GPR135
SSX3
GABBR2
PDLIM5
UGT2B28
NCALD
KIR3DL1
TMPRSS2
NA
MGC2889
FMO2
SSX3
SFTPC
SP2
PTN
CELA3A
CSH1
ICA1
PSG3
PRG2
NA
RLN1
PTHLH
PNLIPRP2
TREX2
MLXIP
MLL2
PCDHA6
CCNE2
FCAR
PDE4C
SORBS1
GYPA
GYPA
KCND3
GPER
CACNA1I
TP63
NA
PCDHA5
TNFRSF25
SLC24A1
CEACAM7
CD28
CD28
PCDHA10
NA
PCDHA3
PCDHGA10
NA
NA
PCDHGA3
IGLJ3
CIITA
PTGIS
CD6
DCN
CRHR1
EPHB1
YME1L1
MPL
SERPINB4
PARD6B
IGK@
NA
MERTK
ZNF471
NOLC1
IGFBP5
IGFBP5
COL4A2
COL4A1
PXDN
MKI67
MKI67
ATP9A
COL6A1
MTUS1
RBFOX2
ATXN7L3B
MCM4
PBX1
AK2
NA
PTGDS
NA
UBE3A
EPB41L1
SULF1
CLIP3
GPRC5A
SPRED2
ACAP2
COL5A1
COL5A1
H2AFX
H2AFX
LCN2
CAP2
SPRY1
PRKAR1B
TMEM259
RRAS2
TBL2
MFAP4
DLG3
DLG3
ZEB1
OLFM4
OBSL1
OBSL1
DAAM2
SORT1
JAM3
NCAM1
LRP4
APOE
APOE
GADD45GIP1
LYPD1
NA
PDZRN3
COL6A1
COL6A1
KIAA1199
GPR116
APBB2
APBB2
AHNAK2
ANGPTL2
FANCI
NA
NFIB
NFIB
CREB3L1
MYH10
DPT
CAMK2A
COL4A5
OLFM1
C2orf72
HOXA10
HOXA10
NA
SEMA5A
MMP24
MOCS1
ASTN1
TNNT1
ADCY2
ADCY2
PDE8B
DMWD
KIAA1467
KRT4
ADCY1
SVEP1
FBXL7
SARM1
CAMK2B
ZFP36L1
ZFP36L1
TMEM30B
MPDZ
SHANK2
SHANK2
CLIC5
PAPPA2
TP73-AS1
YAP1
NR2F6
PTPRD
CA5BP1
PPFIA3
NA
MST1L
TMEM246
MLC1
ADAM22
STON1
TBX2
APBB2
TUSC3
KIAA0895
BICC1
CNR1
NFASC
SPDEF
TRADD
FAM149B1
RND2
MAP2K2
COL2A1
RRBP1
LPPR4
CREB3L1
AKAP13
NA
NSG1
ING2
PCLO
ZNF467
SMAD6
CREBZF
PDCD2
CTDSPL
MMP11
AQP5
GUK1
DHODH
LOX
ZNF500
PAMR1
FAM134B
SLC1A1
SOX4
NA
TMEM151B
KRT6B
PON3
DLX5
GLB1L2
CACNB2
SOX2
IDUA
TCF3
ATRNL1
HSF1
MFAP5
KSR1
KSR1
IRF2BP1
PPP1R2
PPP1R37
MYOZ2
PENK
SPRR1A
PURA
MET
TCF3
SNTB2
MET
NA
FLOT1
OLIG2
OLIG2
L3MBTL1
MRPS12
NA
HOXA5
GRIK2
PRPH
NA
PNPLA2
NA
DCBLD2
SERPINA4
LGR5
TRIM3
THSD7A
RBFOX2
RQCD1
NA
IGFBP7
TBC1D30
SPTBN1
GNAL
C1orf95
MAP3K9
OBSL1
CADM3
DOHH
FAM169A
MYOZ3
TAF6L
NA
HMG20B
TSPAN5
ADAMTSL3
MTSS1L
CDK13
PAK7
SPON1
TWF1
TBC1D1
SOCS7
GRIP1
DGCR6L
DDX28
PTPRD
FUT9
CGGBP1
ERBB4
TSR3
NA
GNAL
CTTN
NA
PLXDC1
MYBPC1
FUT3
RPS8
PAWR
RAP2A
SOCS3
OPCML
SRRT
KIAA1211L
CLDN18
ARID4B
MROH7
MYRIP
PLCE1
CDK6
LOC284244
HS6ST1
SOX2
CTDSPL
PRODH
PACRG
NA
CARD10
FERMT2
LARP4B
GRM5
XIST
GNG7
DNAH17
GGA2
CYP3A5
PAWR
NA
MAGEA4
ATP10A
ITGA8
CADM4
MAPRE3
MED12
NDRG2
KIAA0485
DPYSL4
GJC2
MUC5AC
SYNM
HGD
C21orf2
FOXA2
GP2
GP2
ALOX12P2
AP1G2
FP588
EDIL3
C1QL1
DDC
TACR2
SNTB2
C1orf105
SMARCA4
RASGRP2
NA
NA
TFPI
LOC441601
UNC93A
MUC5AC
HMX1
SFTPC
NA
SLC5A12
PTGER1
IRGC
MBD2
KRT4
SLC7A4
GYPB
TRPM1
TAT
NA
FETUB
CT62
CYP2C9
CYP2C9
ALDOB
ALDOB
AMBP
ATP1A3
HSPA12A
FBXL2
ELL2
ETS1
TFAP2B
NA
HOXA2
TRAF3IP1
LSAMP
LBP
NA
GJA5
FSHB
SGCD
CACNG2
NHLH2
ASIP
GPR135
FHL1
GPR182
MCM3AP
OR1E1
RLN2
FOXC2
HES2
TSHB
EPB41
CMA1
HIST1H1B
SLURP1
RGS6
SSTR4
PTTG2
GPR12
NA
PCDHGC3
NA
FGF3
AZU1
KRT36
MAP1B
COL8A1
FGF12
KLHL4
CLDN8
IVL
TPH1
NA
HOXD11
TSPAN2
PAK3
EYA1
CYP11B1
MAGEA6
GPR3
NA
CRHR1
GYS2
UPK1A
MINK1
EPX
SOX3
CALCB
COL4A3
NA
HIST1H2AK
NA
GPX5
NA
DRD1
GPR6
ITGA1
NUP188
INADL
ANKRD36
SBSPON
PLCH1
PLAC4
ZNF423
ATP6V1G2
HSPB6
KIAA1549L
TOX3
NA
CTTN
DDN
KIAA1456
ATP2C2
CDH6
RIMBP2
FAM5B
ZNF204P
FAM155A
AASS
PAR5
ALB
NA
HNF4A
NA
FSTL4
SLC9A7
NA
NA
DOT1L
ZSWIM8-AS1
RIF1
PKP4
CALD1
MCF2
N4BP2L1
FAM149A
NA
NA
ZNF780B
ZKSCAN1
SYT2
RASGRF1
APOM
FAM13C
ZNF362
KCNMA1
ZNF484
SPTAN1
OBSL1
SLITRK5
KIDINS220
LRCH1
MLLT4
PHLPP2
NA
NCAM1
TMPRSS6
AAK1
ACTL8
MTUS2
GRIK5
MAP3K9
PPFIA4
POSTN
EXT1
GAB1
RAB11FIP3
BRSK2
KIAA1731
NRXN3
CCZ1B
NTRK3
TM4SF1
TM4SF1
IGLV6-57
IGLC1
NA
DOCK9
BMP6
CELF3
TRIM58
ZNF280B
FRMPD4
NA
NA
METTL10
NA
SC5DL
PHF8
PTPRF
NR2F2
MYO1B
COL3A1
NA
IBTK
SPICE1
CAPZB
ADTRP
DPY19L1P1
CYP2C18
NRIP2
N4BP2L2-IT2
TTC22
MCF2L2
NTRK3
NA
MYO16
ZNF550
NA
NA
PIK3C2G
IQCK
IQCK
NA
KAZN
NA
NOP14-AS1
CXorf27
NA
CNTNAP2
NA
MYB
ULK2
RALGAPA1
NA
IGSF9B
NA
FMO6P
NA
DAPK2
STK24
PMS2P4
GUSBP11
NA
CALD1
CALD1
NA
GUSBP11
NA
DOPEY2
GPR17
EXPH5
NHLH2
LOC100129973
NA
ANO3
NA
LARP7
EMC3
NA
NA
RCAN1
ARHGAP33
CADM4
NA
EMX1
SLC8A2
TNN
SLC12A3
NA
PPFIA3
ANAPC13
NA
SMARCA1
LOC441204
SYCE1L
DCLK1
NA
XRCC6
ZNF674
NA
NA
ZNF549
NA
NA
RUNDC3B
C19orf26
PAK4
NA
EFR3B
NA
MYH15
CD8B
NA
MED24
ADCY1
DNAH6
CCDC88C
NA
NA
BTBD18
NA
POU2F3
TDRD12
NA
NA
NA
NA
NA
TPSAB1
NA
MAP1A
PIK3C3
GPR98
NA
NA
NA
ASTN2
PARVA
LOC100131510
MARCH6
BTG3
ZCCHC14
NA
SNTB1
DPY19L1
TSHR
TSHR
LOX
NA
NA
AFF1
NA
NA
ABCA12
NA
NA
NA
NA
NA
KIAA0509
PRPS1L1
FAM182B
PTCRA
NA
SNX29
NA
SPINT3
ANKRD10-IT1
BUB1
BUB1
MARCH6
NA
LAMB4
PYGO1
STXBP5L
PYGO1
ZNF391
NA
KHDRBS2
LARGE
NA
NA
NA
LARGE
PSMD5
TSC22D2
SRGAP3
GPLD1
NA
ABCC6
TTC39A
MST1L
AREG
NA
NA
NA
NA
NA
ACVR2B-AS1
NA
NA
ERV9-1
NA
ALG1L2
TCF12
NA
TSC2
NA
NA
NEUROG2
NA
CEP41
SH2D3C
TBC1D2B
NA
NA
SDHD
BCAT2
GRIK2
LMAN2
SLC26A3
GSDMB
MBNL1
EPHA5
HLA-DRB4
NA
BRF1
LOC440792
KIAA1654
LOC440792
LOC100506070
RASGRF1
SHBG
NA
CFTR
CFTR
FLG
PPP5C
WEE1
NA
FBN2
IGHG1
NA
VGLL1
IZUMO4
KCNV1
NA
NA
NA
SIK2
NA
LOC730227
PRKDC
NA
NA
NA
YME1L1
RET
SUCLG2
THBS1
INSRR
ACTA2
NA
AJAP1
AJAP1
MTMR7
MYH7B
YME1L1
TRAV8-3
NA
NA
CXorf57
NA
PLXNB1
KLK10
NA
DST
NA
NA
SERPINB13
NUDT7
NA
PSG3
MYT1
NA
NA
SCARB1
NA
DNAH2
HERC2P3
SCAPER
MECOM
NA
NCLN
SYT12
SYT12
NA
NA
PLA2G5
NA
ITGB1
ITGB1
NA
SKIL
PTGDR
NA
NA
NA
NA
ATP2B3
GNAO1
NA
GULP1
SPTBN1
NA
LINC00837
MAGEC2
NA
NA
NA
KIAA1661
NA
TBC1D2B
UBE2D1
NA
SLC5A4
NA
NA
LOC100130331
NA
HCG4B
NA
DLG1
NA
CDRT1
NA
CDRT1
TNC
SLC39A9
FUT3
SLC39A9
NA
KDM4B
DNM2
CYP2C9
SEMG2
ZNF280A
GABRA2
RHOBTB3
NA
NA
PDGFB
CYP2C19
HBBP1
NA
NA
ANKRD34C
EPM2A
FAM205B
SV2C
NA
NA
NRXN1
NA
HTR7P1
PHLDB1
LOC145678
PP13
NA
ABI2
EXOSC2
NA
NA
NA
ATP9A
NA
FRMD4B
NA
IQCK
NA
NA
NA
NA
NA
NA
NA
NA
RECK
NA
NA
SBNO1
LRRN2
NA
NA
LRRN2
NA
NA
NA
SYNJ2
RIMS1
FUT9
MYCNOS
NA
ITGB1
NA
FABP7
NA
HERC2P4
ATF7IP
NA
COMT
MAP2K7
NA
NEK1
NA
RBFOX2
SLIT3
PLCL2
HDAC6
NA
FGB
GRM8
SERPINB13
LOC100506699
NGDN
MYH7
NA
SYDE1
BUB1
BUB1
DICER1
NA
NA
NA
ZNF440
NA
NA
DGKB
OVOL3
ATP2B3
CRISP1
NA
ITGA7
POU6F1
CYP2A7P1
NA
CYP2A7P1
GNRHR
NA
NPHP4
ZNF10
NA
PCDHGA3
NA
PCDHB17
SNX1
MUC7
KAT6A
AFF2
COL4A3
NA
NA
TAPT1
NA
NA
LCAT
NA
C10orf12
NA
FBXL18
NA
SP3P
ATXN8OS
NA
OR2B2
NA
NA
NA
DNAH3
NA
CD4
NA
SLC28A2
MAP2K5
PIK3R4
NA
NA
NA
NA
PRDM2
NA
NA
ZNF287
TRMT1
LOC100288594
NA
LOC100288594
NA
NA
PTGDR2
NA
ZNF682
LOC441666
PRSS2
NA
NA
OR7E91P
NA
ZNF79
TPSAB1
NA
TRPM3
IGHM
KIR3DX1
NA
ISG20L2
NA
DCT
NA
PROSC
OR2B6
NA
NA
NA
NA
NA
OR7E19P
ATXN3L
YME1L1
NA
NA
RBMY2FP
NA
CHI3L1
TBC1D22B
PRR14L
IGLC1
NA
CKAP2
NA
FOXL1
NA
NA
NA
NA
FZD8
GNAT3
MAGEC3
FAM186A
SLC22A6
DKFZP434A062
SLC6A2
NA
HTR3A
NA
NA
GTPBP10
LAMB4
NA
SRRM2
PLCH1
NA
NA
SRPX2
NA
NA
DSCC1
RREB1
RREB1
GAD2
DR1
ATXN3
MYO7B
CYP2C9
NA
LOC93432
ECRP
NA
MYT1L
NA
ENOX2
NA
ANKRD36BP2
NA
TNKS
PRODH2
TRIO
TRIO
C1orf68
NA
NA
CKAP2
NA
ZNF287
NA
SUPT20H
LINC00302
NA
VENTXP1
NA
DCLK2
VENTXP1
STK38
NA
NA
NA
TM6SF2
NA
NA
NA
NA
NA
NA
APBB2
APBB2
PIK3R4
NA
NA
NA
HRASLS2
NA
NA
MAP2K5
NA
NA
TTC38
NA
USP53
CYLC1
NA
KIAA1751
NA
NA
FAM224A
NA
NA
NA
NA
NA
NA
NA
KIAA1751
MIR622
CYLC1
KRTAP4-7
NA
NA
OR2H1
OR2J2
NA
MPL
MLLT10P1
GYPB
EPHA5
LOC92249
LAMA2
ZC3H7B
NA
NA
NA
NA
IGLJ3
NA
GDF11
HNRNPU
IL23A
GDF11
NA
NA
COL14A1
NA
PDE1C
ZDHHC17
IL17A
LOC100505498
HAB1
PTPN12
CHRNA4
NA
IGHG1
GABRG3
COL4A3
CHRNA4
RRP12
HIC2
CDC25C
DLGAP2
KRT35
NA
MAU2
MAU2
HNF1A
NA
LINC00302
NA
HLA-DOA
FCGR1A
WT1
USP22
NRCAM
ITGA2B
GAP43
RGS7
NA
IRF4
GART
RUNX2
MKRN2
EPOR
HTR3A
ADAM5
MCF2
LDLR
CDC25C
NA
AZGP1P1
NA
OSBPL10
NA
RARB
CYB5A
NA
NA
NTRK3
NA
NA
NPTXR
RDH11
PLEKHG3
NA
NA
ETV1
NA
GNAS
MUC7
NA
DMPK
YME1L1
YME1L1
MLL4
MTHFR
HOXD3
NA
NA
NA
CHRNB3
C1orf68
NCR1
ADAM3A
NA
RNASE1
PCLO
ZSCAN12
NA
LDLR
NA
MUC4
PDGFB
MKRN7P
CXCR3
TNKS
NA
NA
NA
NA
VDAC1
JRK
TRAT1
TNK1
EDN3
PTGER4P2-CDK2AP2P2
TSPY1
TSPY1
ESR1
NA
NA
APC2
UGT2B15
PTPRB
RARG
NA
NA
LDLR
ZNF259P1
MUC5AC
NA
RASAL2
NA
SLC6A2
NA
LOC100287387
NA
IGLV1-44
ASB4
EZR
MAST1
ALDOB
NA
NA
NA
EPAG
SLC7A8
CHD5
NA
NA
NA
NA
NA
NA
CELSR1
RAB7A
RAB7A
DYRK1B
NA
SERPINB13
GABRA5
NA
MAN1A2
NA
SERHL2
NA
TRPC6
NA
NA
RPS14
OR2F2
SHMT1
NA
NA
NA
NA
CYP4A22
NA
ATXN3
HLA-DRB6
KRT3
IL23A
DISC1
FLJ11292
FLJ11292
NA
NA
NA
NCAM1
NA
NA
NA
NA
NA
NA
TARP
NA
NA
CAPN6
NA
NA
YME1L1
COL2A1
NA
NA
AGRN
RREB1
NA
POLR2A
MS4A1
POLR2A
PIWIL2
CD22
NA
NA
MC2R
NA
COL10A1
NA
CYBB
MC2R
NA
NA
NA
NA
NA
NA
NA
NA
TNP2
MYRF
NCKAP1
NA
NA
PIP5K1B
NA
FOLH1
PMS2P3
CALCA
NA
TIAL1
NA
CRX
NA
HAL
KCNV2
OLFML1
CLCA2
NA
FAM49B
NA
NA
OR7E14P
CYP2C9
CALCA
FAM5C
CLOCK
CPS1
GRIA3
TGM4
TGM4
EDDM3A
NA
NA
SOS2
NA
NA
PAH
NEBL
NA
ZSWIM1
ZCCHC11
ATP6V0A2
EIF4G2
NA
NA
NA
SLC6A2
CLIC5
URB1
POLG
NA
NA
GPR135
RNF40
NA
NA
MAU2
MYH14
AKAP6
NA
ZBTB7C
NA
WNT7B
PTPN1
ADCY2
ENOSF1
NA
NA
NA
NA
CNPY4
PRKD1
TEK
NA
PARVA
CXCL14
WRNIP1
KXD1
CDC42EP4
CENPT
EPS8L2
RAB25
STMN3
AP1M2
SLC25A10
NUP50
RGS5
KIF4A
DNMT3A
NDUFA4L2
C8orf4
NRN1
LARP6
RAPGEFL1
SLC22A17
S100A14
SYBU
SEZ6L2
OGN
PACSIN3
KIF20A
ANO1
ORAI2
C14orf132
PNMAL1
TMEM132A
HEY1
FNDC4
PPP1R13L
ATAT1
CERS4
EHD3
PYCRL
HOXC10
KRT23
MYO5C
SLC25A37
FHOD3
CEP70
LZTS1
PKNOX2
TINAGL1
ZNF839
ASPN
PID1
RCN3
KLHL41
IL20RA
ESRP1
PRR15L
CROCCP3
DUSP26
PBK
THSD4
RASL12
LIPG
SEMA4G
SCUBE2
CCNJL
TMEM100
SCRN3
PAQR6
FKBP10
FLRT3
SUV39H2
RNF128
CCNK
OGDHL
KCNMB4
CNTNAP2
PDGFD
FBXO2
KIF15
AK5
SYNDIG1
KLHDC8A
EHMT1
CXorf57
CAMKV
RPRM
GRHL2
SUSD4
BPNT1
EPS8L3
LAMC3
TTYH1
SULT4A1
FAT4
GPR137
EVC
EMCN
NKAIN1
RAI2
EGFL6
C7orf63
PAK6
CA14
APOA2
DYNC2H1
C1orf116
WFDC1
NEIL3
TMEM40
MYOZ1
SNCAIP
SH2D3A
TRPV4
B3GAT1
ELOVL4
CDKN1C
DLL3
NEK11
RAB26
SOX18
SLC35G2
CADPS2
WDR59
TMEM143
ZNF3
ARHGEF28
ACSS3
DIRAS2
PEX5L
LRP1B
CASQ1
DPPA4
CXorf36
C7orf10
ATP8A2
BEND5
HPCAL4
TMEM35
STK32B
KREMEN2
PLAC1
SH3TC2
NA
CACNA2D3
NA
LPPR1
TFCP2L1
PCDH9
RNF186
VASH2
PRR7
HEY2
FN3K
DPF3
FZD10
VTCN1
SMPX
NOX4
ZFHX4
ZNF771
ZNF771
ZNF771
MTL5
NPR3
NPR3
NBLA00301
AGMAT
VPS53
SLC6A14
THNSL1
ANGPTL3
SCLY
SLC6A16
LIN28A
CYP26B1
ITGB1BP2
HOXC13
PRDM8
ZBED2
TCL6
TCL6
AICDA
C1orf116
CHODL
FLJ13197
COLEC11
C17orf53
TTLL7
LHX6
MAGEL2
BHMT2
CYP2C8
FRS3
MMP28
ASPM
TRIM45
POPDC3
SLC27A6
ADAMTS5
GPR87
MYL7
MYH14
UGT2A3
LRRC2
TIAM2
GBA3
TMEM74B
ACE2
ST7L
TXLNG
ARSJ
OLAH
HS3ST3A1
ERVMER34-1
ANKS1B
E2F8
SOX17
ZNF750
PADI4
AUNIP
CYP2C9
XPNPEP3
ZNF334
TBR1
CLCA4
ACVR2B
ELOVL2
STYK1
OTUD7B
CPED1
LYVE1
MFI2
NEUROD6
ZNF287
MAGEC2
GSTCD
NA
TNMD
TUBA8
CDHR5
PPP1R14D
HELLS
BCMO1
CRNN
ANTXR1
HYDIN
SLC22A11
NA
FOXL2
RTDR1
NPC1L1
TF
ANO2
STAB2
KCNN2
ZNF385D
EPB41L4A
EPB41L4A
DNAI1
NA
SLC7A9
CRYBA2
DNMT3L
HAPLN2
MAP9
ALDH8A1
DST
EFCAB1
LGALS14
EPB41L4B
FBXO40
CNNM1
NA
CASC1
TMEM156
FHL5
LRRC8E
TMPRSS3
CCDC68
SLC25A23
NANOG
SPTBN4
CDHR2
JPH3
GKN1
NSUN7
MUC16
BMP8A
TPTE
TSHZ2
ZNF215
C8orf44
SPATA6L
LRRC37A4P
RBM12B-AS1
HAO1
IRX4
TRPM8
CDH4
AP4E1
PPP1R17
SCD5
NA
PDPR
ZBTB44
LINC00312
CASC5
HYAL4
ZNF286A
PLEKHH3
SMAD5-AS1
ZBBX
RNF17
EFCAB6
BNC2
IL17B
IQCA1
RERGL
CXXC4
KDM4D
TRIM17
SLC12A1
MTMR10
ADAMTS9
MYO15A
AIM1L
CATSPERB
DEPDC1
RGS3
CCDC102B
PDZD3
CD244
TTC22
FAM83E
NA
NPAS3
LRAT
EPN3
LINC00472
CYP46A1
PAQR5
GP6
RALGPS2
PDE7B
LRRTM4
SMG6
KLHL29
CCRL1
FAM86C1
MCF2L-AS1
CORIN
ARPP21
FLJ11235
ALLC
LRRC19
KIAA0125
FSCN3
DNASE2B
ARHGAP28
ARHGAP28
ABCG5
JPH2
FER1L4
CCDC81
AGBL2
EBF2
LGSN
FGF20
DNAJA4
VPS13B
TP53AIP1
GPR97
SNTG1
TGFB2
TGFB2
CAMSAP1
SLC39A2
CALML5
NA
UBASH3A
LMAN1L
BTNL8
UBQLN3
PLA2G2D
NA
C20orf195
NDST3
FAM110D
TMPRSS11E
PRRG3
SLC30A10
C19orf80
LGALS13
VAX2
HRH3
KCNK12
NA
SLCO1C1
PCNXL2
CSRNP3
TRPM3
ARL14
COPE
MYCT1
SLC25A21
APOL5
HAND2
SIRPG
SERINC2
SERINC2
CLEC1B
ACTL7B
FNDC8
SLC13A1
KERA
C9orf53
GUCY1B2
CCT8L2
RBM26
RHBG
DLC1
NA
DUSP21
ABI3BP
NUP62CL
CRB1
EFHC2
EPB41L4B
MRPL20
VNN3
NA
NA
TRIM48
NA
TTC40
KCNK15
MMP26
MLL
PKDREJ
NA
SLC17A6
PACS1
EN1
IKZF2
RETN
PRDM11
KLK14
SEMA6D
NA
FLJ22184
HKDC1
CHD9
BCAS4
EFHC2
CCDC40
OGT
PDZRN4
CARD14
NA
FTCD
DAB1
NA
SYTL2
ZNF384
ZNF532
ZCWPW1
CHD7
CRCT1
ELF5
SERPINA10
CST8
CHIA
PSORS1C2
DNAI2
FAM124B
CBLC
NXPE4
ADARB2
AGBL3
MCM10
ZIM2
PPY2
NAA16
LINC00474
HEYL
IL1RAPL1
LUZP4
NA
USP49
NA
PPP4R4
PNPLA3
NA
NODAL
CCDC82
NA
KIF2A
NA
LINC00216
IKZF1
ADAMTS7
FOXRED2
ZNF556
PRDM14
NA
ADAMTS20
HEXA-AS1
SLC5A7
CWH43
KCNK10
NA
NA
PREX2
SLC26A1
SLC19A3
LINC00652
C10orf68
LOC51145
ARMC9
SLC52A1
EDDM3B
HSPA12A
BTG4
NA
WDR78
BPESC1
PLA2G3
DEC1
MMP27
UTS2
UTS2
SLC38A4
NA
PRDM5
GREM2
GCM2
HAO2
KCNH4
STAMBPL1
TP73
GNG13
HBQ1
PRG3
HHLA2
SLC30A6
LPAR3
TRPC4
TRPC4
NA
GALR1
NA
KIRREL
NA
FLJ11292
B3GALT1
IMPG2
GCNT4
ZNF407
NA
AHI1
DCAF13
TCEB3B
ACOXL
OBP2A
LOC79999
NA
FOXN3-AS2
GTDC1
NA
PURG
SLC24A2
SLC7A10
UBA6
NA
NA
NA
NA
NA
NA
NA
NA
PRO2012
NA
GABRQ
CCDC177
CA10
USP29
FBXL18
NA
NA
NA
GFM1
FRAS1
NYNRIN
NA
NA
NA
WDR96
NA
PRDM16
SMIM2
NA
PGLYRP4
CTAGE1
ULK4
NA
RSPH6A
NA
IL25
KRTAP9-9
KRTAP1-1
EPB41L5
KRTAP1-3
ST6GALNAC5
SPACA1
GPR63
STXBP6
SHCBP1L
DIAPH3
AGXT2L1
SIRT5
TCF7L1
TDRD1
SLC2A10
SCRT1
ARHGAP24
APOLD1
TMPRSS5
RNF17
TEX13B
SLC25A31
NA
CAPN10
NA
MARK1
NMRK2
RXFP3
KIAA1967
GSN-AS1
NCR2
NA
PPP1R9A
NOX3
INSL5
IKZF3
KCNE2
NA
NIPSNAP3B
NA
SLC22A17
CHRNA9
LOC100506571
WNT16
AMBN
LENEP
NA
ARHGEF38
NA
VSX1
NA
A4GNT
CLDN18
CLDN18
NA
NA
NA
NA
WWOX
MEPE
NA
NA
CABP5
ASCL3
IL22
CCDC70
PRDM13
HRH4
USH1C
NA
C3orf36
MIA2
BAIAP2L2
NA
NA
MROH9
LOC100507388
STAG3L1
CHAT
SCT
ERVK3-2
NA
RBFOX1
SCYL2
C1orf56
DCAKD
ASIC4
FAM135A
BACH2
STMN4
OSBP2
HMGN5
NA
GSG1
PITPNM3
NA
IL21
C1orf21
RNF208
NA
HOXB8
GDAP1
RUNX2
RUNX2
MZB1
GPR22
DLX6
PTCH2
SLC22A8
GPR173
NPAP1
VWA7
KLF15
PCDHB1
UGT1A8
NA
KCNIP1
FGF14
GLP2R
GDF9
PCDHB6
NEUROD4
PCDHB8
KCNIP2
ULBP1
TAS2R1
NA
CLDN17
OR52A1
CHRM2
BMP15
FOXP3
ADAM29
OR10C1
CDX4
NA
C6orf25
OR12D2
OR10J1
CHRM5
NPPC
HTR1A
NA
OR3A1
MCHR1
P2RX2
CHRM4
NPBWR2
GDNF
GHSR
OMP
GRID2
MLNR
MOS
MTNR1A
NA
P2RX2
FGF16
OR1G1
FGF17
RBPJL
NA
NA
UCP1
OR1A1
PLA2G2E
TAS2R14
TAS2R4
TAAR3
TAAR2
TAS2R13
TAS2R7
TAS2R10
MYO3A
INSL6
NA
PCDHB3
HOXD12
VN1R1
DEFB126
NA
PLA2G2F
S1PR5
NA
NA
OR51E2
OR3A3
TEX13A
OR12D3
TEX12
RBBP9
GSC2
MC3R
PRLH
TAS2R16
ADAM30
TEX15
OR2W1
G6PC2
WNT3
TAS2R3
TAAR5
OR2C1
TAS2R9
OR6A2
P2RY4
PARD3
PLVAP
FAM162A
PRPF18
CDC14B
CACNG4
FAM64A
WNT6
LRTM1
NA
TAF9B
BCAN
TCL6
ZNF506
TRIM10
GLYR1
DDX4
MARC2
NA
SLC45A2
EPS8L1
MYL10
SLC22A7
HRH3
CHRD
ABHD6
PCDHGB6
STRA6
ACSBG2
LZTS1
LZTS1
LZTS1
XIST
COL5A2
GPATCH4
DOCK6
DOCK6
NTRK2
NTRK2
GPR124
PKP1
MIER2
PAIP2B
KIAA1324
MECOM
DENND2A
DENND2A
ETV1
ETV1
SYN1
KLHL22
EMX2
NXPH4
ZNF771
HDGFRP3
TSR3
CLTB
DOCK6
GNG3
FKBP8
COL9A1
NA
KIF18B
RBP4
NA
E2F5
TAF6L
PPIEL
ZNF335
COL4A3
PKLR
ERG
SIRT5
ZBTB7A
GLYAT
FAM174B
MIR1204
C16orf71
NA
NA
NA
CYP2E1
PRND
ADCK2
ARHGEF26
HIF3A
HIF3A
CC2D1A
KIF17
MYEF2
ADAMTS1
C9orf16
NA
NA
NA
NA
SCAND2P
NA
NA
NA
AMBRA1
C2orf43
FAM66D
LOC389906
NA
FAM182B
SLC38A7
RPL23AP53
DBNDD1
ASAP3
KLK5
NA
SIRT4
NA
POM121L9P
PRX
ACE2
SPO11
KIAA1609
MUC5B
ZDHHC8P1
NA
NA
NA
FAM149A
CADM4
NA
NA
NA
NA
LOC100507009
NA
NA
NA
EGOT
NA
NA
NA
NA
NA
NA
NA
NA
LAMA1
MAST4
KDSR
TUBBP5
AGFG2
NA
NA
NA
NA
NA
PARVA
LIMA1
NA
ADAMTS1
REPIN1
FAF1
INF2
ZNF395
EPS8L2
ANLN
PLBD1
BAIAP2L1
NA
DTL
AXIN2
SLC25A15
MUC13
VWA1
VWA1
TMEM62
MYEF2
MYEF2
MAGOHB
GMIP
SMOC1
DPYSL5
PRTFDC1
CCDC85C
MMRN2
KLHL41
IL20RA
GNG12
THSD4
KCNMB4
AK5
ZNF219
KLHDC8A
OTUB2
EMCN
CCDC113
TMEM40
TMEM38A
ZFP64
TMC5
PEX5L
CXorf36
BANK1
RAB9B
TRDN
HEY2
DCDC2
DCDC2
CPLX3
MORN1
SULT1E1
USP46
OLAH
NXF3
ANKEF1
GPR83
DEPDC1
CNGB3
SERINC2
MCM10
IL1RAPL1
USP49
PRO2214
NA
SLC5A7
B3GALT1
NA
VSX1
IL22
FARSB
AIF1L
SFRP2
C1orf21
PTPN23
TMEM98
CGN
SMOC2
NA
NTN4
BOK
MTIF3
PDE7A
ABI3BP
EPB41L4B
OSBP2
NA
WHSC1
MRPL47
SERGEF
CPLX1
FBXO44
TMEM108
TMEM108
CA10
TMEFF2
NEK6
MZB1
MCM10
C1QTNF6
HHATL
KIAA1549
MALAT1
APOB
ZNF577
AMN
AADAT
TMEM133
KIAA1683
GARNL3
SLC25A18
ROPN1L
SEMA5B
LNX1
MMP16
FMN2
PNMA3
C2orf40
PCDHB5
NA
NA
RASD2
ZIC2
CRYGS
FGFRL1
AS3MT
CELF4
CELF4
HEMGN
RFX4
NA
INADL
PRPF18
LY6K
RGS22
SLC25A36
CNDP1
DMRT2
C22orf23
C1QTNF4
WNT10A
BRSK2
ACRBP
SPINK7
LINC00852
KCNH3
GPC6
MYCBPAP
SLC23A1
MGARP
CHST9
PADI1
C1QTNF2
TLR10
CFC1
NA
C2orf88
KIRREL2
FGF19
NA
DTNBP1
NIPSNAP3B
SSR4P1
MRI1
HHIP
FANCI
CHST6
GTPBP2
ARMC4
NA
IGSF1
KLHL1
PRND
CEP95
LRRIQ1
RBP5
SUSD4
SUSD4
KCNMB2
TNFRSF19
TKTL2
OTP
FGFBP2
SPATA9
SPATA9
SCARA3
ADAMTS13
VSIG10
LOC100129198
MCHR1
PRO1167
HORMAD1
ANKRD30A
SOX6
ARMC2
SOST
FBXW10
NA
NA
ACTR3C
SPATA16
C1QTNF7
INPP4B
ICA1L
STK31
CALN1
KCNQ5
ENAM
FKSG29
SYT3
NEFM
PRKAG3
CCDC135
TEX101
MIR7-3HG
BCOR
TP53AIP1
TP53AIP1
KIF2B
PCDHB9
GUCA1C
NA
TRPM5
FBXO24
CHST5
NA
EFCAB4B
TMPRSS13
DNAL1
DNAL1
TTC29
NA
RETNLB
RETNLB
MIR7-3HG
NA
FUT10
FTCD
FSD1L
DMRT2
CHRDL2
PPIL2
C2orf16
FAM135B
ZNF226
LOC100996920
NA
ANAPC11
SOX7
HIPK2
TBX22
RP1
WNT16
NA
CCL28
CPA6
FAM115A
NA
NA
NA
NA
UPB1
LINC00470
USP44
KCNK17
NA
NA
NA
INMT
KLK4
HIPK2
P2RX2
IL20
KCNK9
VSX1
WHSC1L1
NA
NA
PRO1596
NA
NA
NA
NA
IFNK
NA
LOC100128175
NA
KCNH7
NA
NA
NA
NA
KLF16
NA
NA
UBE2B
NA
DKFZP434F142
PLEKHN1
SLC10A7
NA
RTFDC1
HCAR1
NA
WDR87
NA
NPCDR1
NA
SPTBN4
PARPBP
B3GNT2
KAAG1
TRIQK
IQCH
SPZ1
NPFFR2
TTTY11
AXIN2
SOX6
LINC00470
SEMA6B
ROPN1
FCRL2
GDA
FOXP3
NA
NA
NA
NA
TRPC4
TRPC4
PDE11A
PDE11A
PKD2L2
PRDM7
PRO0471
NA
NA
NA
NA
NA
GALP
APOA5
APOA5
INGX
NA
NA
WDR96
LOC100129449
PBOV1
DBIL5P2
WNT8A
ZAN
ZAN
ZAN
ZAN
KRTAP4-12
RACGAP1P
C3orf20
FSCB
GPR98
ZNF33A
MOP-1
CYP4F30P
VN1R10P
VN1R3
CACNG6
TTTY13
NA
NA
FTCD
FTCD
NPC1L1
NPC1L1
BCL11B
AASDHPPT
ARID4B
YME1L1
NA
NA
LOC100131508
MS4A8B
PACSIN1
LOC100128922
NA
CAPS2
ADAMTSL1
FTHL17
TAF7L
RNF17
MOV10L1
COL25A1
ASPN
NA
CHST9
FCRL4
FCRL5
FCRL5
TSSK6
PLA2G12B
TRPM6
NA
PMCHL1
PMCHL1
PMCHL1
PMCHL2
PMCHL2
ACTR3BP2
NA
NA
TMEM246
SPON1
APOL4
PLCD4
NA
OLA1
LOC100132319
KCNIP4
GPR61
USP26
NA
KREMEN1
PCDHGC5
PARD6G
LACRT
SVEP1
NA
NA
LHX6
SLC38A1
XIST
XIST
XIST
GPATCH4
NA
NA
PAPPA
NA
TEAD1
GNG2
NA
EGFR
NA
ZNF532
IGSF8
C12orf75
OGFOD1
RNF31
RTKN
SH3D19
PPP1R1B
KIAA1967
NEO1
MYO5B
MYO5B
KIRREL
TANC1
C17orf70
SH3BGRL2
PKDCC
MIR100HG
CCDC124
AMOTL1
GADD45GIP1
SYTL2
SCAF1
MTHFD1L
CABLES1
TMEM54
MAP2
ACAP3
POMT2
SLC41A1
SH3RF1
CACHD1
SEMA6A
COL12A1
FAM84A
FAM83D
PHLDB2
NA
PLEKHH1
SORBS2
MSRB3
MSRB3
HOOK1
FBXO32
AJUBA
ESRP1
EPB41L5
STEAP2
TYSND1
LOC728743
NPNT
PRICKLE2
PCDH18
PCDH18
VWA1
LONRF2
MRVI1
NUDT3
BPIFB1
FNDC5
NA
FRAS1
PIGR
NA
SYT7
USP42
TBC1D25
NA
AR
MEG3
PAWR
AQP4
PAWR
GDF11
CLEC14A
KIAA1324
DNER
ATP8B1
HSPB6
SPTBN1
MEX3A
CXADR
PTPN21
TEAD2
RHOB
MECOM
NA
GGT7
CBX2
PTBP1
THSD4
ZNF71
CKAP4
ITGB6
TMPRSS2
NA
NA
SNX21
GTPBP5
CENPV
UBE2QL1
NA
MUC20
PHYHIPL
TGFBR3
CYGB
KLF2
MARK1
MUC12
PDPN
ZNF521
ZNF521
ADCYAP1R1
NAPRT1
MIR205HG
ROBO2
SAP30L
NA
CNTF
ADAMTS9
TMEM165
HEYL
NA
FAM110C
MEGF6
LRRN1
NA
LRIG3
EGFLAM
DMKN
FNDC1
SSPN
ID4
FAM69B
NA
PRR15
PRPF40B
CCDC136
MYH14
NOSTRIN
ADAMTS12
ZNF672
TENM3
METTL7B
GPC6
PDE5A
MRPS26
RAB3B
TACSTD2
TLE1
LOXL4
EGLN2
TNRC6C
GSTO2
WDR72
SUSD3
ARHGEF26
CNTN1
PARD6G
RLTPR
MRAP2
CCDC88C
TSPAN2
MUC15
MUC15
EBF3
EBF3
KREMEN1
MEX3C
PCDH19
EFR3B
CITED2
PCDH17
TSPAN18
ADSS
NA
PROSC
LMCD1
GATS
NA
RGMB
BEND7
MYEOV
HELLS
OSCP1
RDH13
SLC2A4RG
BAIAP2L1
BAIAP2L1
GLI3
IGF2BP1
TPM2
MIDN
VGLL3
IL17D
PIGX
FZD8
MARC2
PLAC9
EFCAB4A
ANKS1B
ANKS1B
ANKS1B
LURAP1L
NA
CPT1C
DDA1
SUSD2
SERPINE2
NA
SOX6
MALAT1
PLAC4
SP3
SCARF2
NA
OBSL1
OBSL1
TMPO-AS1
GET4
FLJ37453
HKDC1
NA
CACNA2D1
GPX8
ABI2
RIMS4
FAM69B
LOC100505806
RNF150
PLEKHA3
ANTXR1
ANKRD11
DCLK2
XIST
ZFP36L2
NUDT4
GABRB3
AKAP8L
STPG1
NA
CYP4X1
SYTL4
SPIRE2
MYLIP
ARHGEF37
SMAD9
ZNHIT2
C10orf99
CLIC6
LOC100507018
SPTLC3
IGFBPL1
NA
LYPD6
LYPD6
IMPAD1
ECSCR
ECSCR
MRS2
ENPP5
TNFRSF19
PRKCB
NA
EVA1A
GYLTL1B
GABRB3
NA
NA
SHD
PEBP4
APMAP
CPXM1
IGDCC4
EMCN
NA
PRKAA2
NA
ARHGAP28
SHANK3
DLL1
TRA2A
PTPN3
PHACTR3
UBE2H
EFNA5
ITPRIPL2
GSN
GSN
NA
NRK
SMIM10
LTBP4
LINC00085
FARP1
LINC00261
PPP2R2C
TRIM8
NKAIN4
CTBP1
FBXO2
SOX2
SERP2
KIAA1244
TCF3
SLC35F1
NOL6
ALKBH5
C3orf58
LOC100507419
STK33
NRP2
RASGRF2
LOC100132273
TGFB2
PAPPA
NA
PPP2R2C
GPX8
CP
SEPT7P2
HES6
OLIG1
MNF1
SORCS1
C1orf86
NA
NA
B3GNT1
SOX6
NA
LSAMP
SLC44A3
PRELP
FREM1
PAPPA2
AGR3
NA
SPTBN1
PIF1
TMEM237
ELAVL2
MAP7D2
NA
FMO2
KCNIP3
ZNF853
NA
ZNF775
WDR59
CNN3
NA
EMILIN3
ENAH
ZFAND5
NAA30
NAA30
MEIS3
DAB1
CLDN11
ECSCR
TBX3
CHIC1
UNC13D
SOX12
LYPD6B
ALPK2
C16orf72
IGSF11
PNPLA7
PRKG1
OSR1
SHROOM3
PARD3B
KCNMA1
EFEMP1
LHFPL4
BOLA3-AS1
NFYA
RAB3IP
NA
NA
FAM229A
FAM84A
IRX2
FOXA3
PURB
RNF187
NA
KRT19
PPP1R9A
GALNT15
RPS6KA6
RPS6KA6
PDE3A
SPHKAP
GFER
NA
LRP3
NANOS1
SLC25A37
NA
ZNF662
DPP6
NRXN1
RTN4R
PGR
GJC1
RPRD1A
MXRA8
HTRA3
MALAT1
ENG
NA
DPP10
SGCD
NA
TM9SF3
NA
MEG9
PCDH10
ZDHHC1
PCDH7
LOC100506233
SLC12A4
SAMD5
KIF1B
MIAT
EP400
PARP10
ING5
EML4
DAPK3
PREX2
C8orf46
P4HA3
CLDN23
NA
TTLL7
GUCY1A2
CYS1
NA
ZDBF2
NA
NA
HSD11B1L
SCRT1
ATXN2L
POU3F3
SCGB3A2
ST3GAL2
NA
XIRP2
RBPMS2
NA
RORC
ASPA
LOXL2
NA
NA
ST6GAL2
RUNX1T1
LOC400027
NA
SLC13A5
ABTB1
NA
C1orf116
ALG14
FAM108B1
COL22A1
PHLDB3
TUB
MAMDC2
STAC2
SH3RF2
CDK9
CES4A
HOXB3
TET1
NA
DACH1
NA
SMARCA2
NHS
NA
OAF
EPHA4
ENPP1
UGT8
ZNF362
AGR2
DLG2
LOC729680
NA
SFTA3
OSBPL8
C18orf56
CCDC24
CAMSAP1
FAM69B
ADAMTS15
WDR60
FLJ42709
LOC286367
EPS8L2
NA
CAPN8
DYNC1H1
LOC100506655
SCN2A
ARL9
KATNB1
COL26A1
CNTN4
LRRC3B
C1orf213
FAM104A
ENPP1
ZEB1-AS1
NR2F2
NA
NA
C5orf24
GPR39
NA
SLC24A2
CNKSR2
JUND
PRRG3
PROK1
JAM2
NA
JPH1
HOTAIRM1
SLC14A1
FDCSP
WNT10A
NA
WNK4
THSD7A
MUM1L1
NA
ABTB1
CAMK2N1
GATAD2A
COL23A1
CENPBD1
HSPA12B
PRTG
RUFY1
KCTD1
ZFP64
LUC7L3
MESP1
FAM111A
NA
RNF187
COL1A2
ACSS3
LOC643085
AGXT2
NRG3
ZC3H12B
LSAMP
PLEKHA6
FBLN7
ATG9B
GFAP
C5orf15
NA
SHISA6
COL11A1
FNBP4
SALL1
IGFN1
ADRB1
NA
LINC00340
NPAS3
JPH3
RAB3C
TMEM178A
MLF1IP
C2CD4B
ANKRD29
ADRB1
KLHL29
GKAP1
NA
KXD1
LOC100507433
NA
HPDL
USP2
MYOCD
GTSE1
RTN4RL2
NES
LIN28B
ADAMTS5
LOC100631377
GOLT1A
EPHA4
PPIE
PROX1
AHDC1
ILDR2
TINCR
ID4
LRCH3
PIK3R2
RBFOX3
SDK1
HDAC5
NA
CLPTM1L
PRSS23
MNF1
NA
NA
GALNT9
GALK1
CAAP1
NTRK2
PTPRS
SRSF8
NA
MAEL
THRSP
BIVM
HOXD-AS2
PM20D2
CLP1
CAPN13
SLC15A4
U2AF2
PAWR
FAM46B
NA
EFCAB14
AQP11
TCF21
REC8
IQGAP3
C20orf85
NA
UNC79
MEG3
TBX3
TBX3
JPH2
DISP2
ADAMTSL1
LRP5
COBLL1
LOC728190
CKAP2L
NA
NA
GRAMD2
C12orf68
NA
SLC19A1
CCBE1
ITGA6
FAM69C
SOBP
NRXN3
NA
EML6
BAZ1B
HOXB8
LOC339260
SERTAD4
MINA
KCTD15
SHANK3
DNAJC9
CSNK1G3
TCERG1
TOR4A
ATP1B3
NA
ACSL6
TMEM8B
SMTNL2
LOC283174
SMIM5
LOC146880
POU2F1
VEPH1
TBCD
OR51E1
TMEM242
DEFB123
CXXC4
MLLT4
CLRN3
C12orf39
MTSS1
LOC100506725
RMST
AKAP13
NA
TIGD3
NCAM1
DCLK1
WISP1
CHAF1A
POU6F1
WDR78
RIMS2
PLK3
CNTN3
SH3TC1
NFIX
NA
KCTD5
NUCB2
SCARA5
ELF3
WIPF3
KAL1
OBSCN
NA
ZDHHC22
PHKA1
NEO1
KLF12
ALS2CL
NA
NCK1
GTF2I
ZNF488
TPM2
ENPP6
NA
LEMD1
SPSB4
ZNF775
NA
MLL
TMEM238
NA
FAM166B
OPRK1
PI15
C17orf59
CYP4V2
MAP3K6
C9orf152
NA
CMTM2
EVC2
BMPR1B
MORN5
RTDR1
SHISA9
BTNL9
NA
SYTL4
ZCCHC3
NFIA
SYCN
NA
NA
THSD7A
NA
TICRR
CLEC18A
KIAA0907
DNAAF3
CD8B
ATXN7L2
ADAMTS18
MUC20
PCYT2
CNTN2
ARHGAP42
TAF6L
NA
KHDC1
SDCCAG3
DEAF1
CDCA7
TM4SF18
NA
SNX25
CNIH2
RAB39B
HOXA-AS2
PLCXD3
PRIMA1
GDNF
CXCL2
VSTM4
MARCH4
HOXB8
DKFZp779M0652
VSTM2A
NA
NA
SLIT2
NA
TMEM155
GRIA3
DUS3L
NEK9
DPY19L2
C1orf115
GFRA1
TRIM4
PQLC1
NDFIP2
LOC100131138
TPPP
C17orf89
SPRY1
MRVI1
SEC61A2
CLVS1
UNC80
NA
NA
NA
FXN
SOWAHA
NA
C2orf82
PLAC9
KHDRBS3
PTPRB
LINC00473
SCUBE3
GABRD
GLIS3
RFTN1
NA
ONECUT2
NA
ARSI
LOC100289187
TRIM9
SVIP
SLC6A11
EPB41L1
NFIB
NA
SYNPR
NA
LOC100129794
NA
PRDM6
NA
SEC14L2
NA
LOC100133985
GSX2
NA
WASL
NA
FGF14-AS2
NA
NA
ZER1
LOC100505683
PRKAG2-AS1
NA
TBC1D2B
NA
TCP10L
SAMM50
TNS4
PKN2
NRP2
NPAS3
GALNT16
CASZ1
NREP
EPHB1
ENTPD2
NA
LOC100422737
LOC729970
CENPV
PRKCB
NA
MTHFSD
FAXC
NA
ATP2A3
PPP1R9B
NA
SLC45A1
MYLK-AS1
MUM1
TMEM52
C1orf56
RTKN2
DSCR9
TMEM30B
UBIAD1
PARD6G-AS1
OIT3
NA
CHDH
C6orf99
SHISA2
AMER2
CELF5
NDUFA10
LOC145474
DKK3
TMEM165
NA
NA
NA
MPZL2
ARHGEF39
NA
NA
NA
SHC4
NA
NA
LOC149134
RPS6KA4
KCNC1
ELK4
KSR2
NA
STXBP6
SIPA1L3
KIAA1430
SGK2
LOC100130938
MSRB2
LOC728705
HECA
NA
NA
TRAF3IP2-AS1
GRIK3
NA
NA
LRRC46
COL27A1
NA
CLINT1
NA
NA
LAMB2P1
NA
MLLT4
SLC25A27
TSPAN12
EP400
NA
LRFN5
NA
NA
RNF187
H2BFXP
HOXA11-AS
NKAIN4
NA
PKHD1L1
LGR4
RGS5
TBRG1
SLC13A3
SLC13A3
STX1B
RSPH9
LOC100289092
CALN1
RTN4RL1
SORL1
HSF5
ANKRD32
SGCD
MAPK4
FSTL1
CAMK2D
NA
SPATA17
KIAA1239
NKAIN4
HNF4A
ZNF385D
LOC100505875
SORD
LOC283713
PRAC
NA
NA
FAAH2
LRRC16A
PELI2
LOC440900
LOC440900
NA
ADCY4
ARHGAP24
ARHGAP24
FAM65A
NA
JMJD4
LINC00673
LEPREL1
C19orf81
FAM163B
FAM84B
C2CD4C
NA
NA
NA
CST9L
SLC51B
FRMD5
KRTDAP
PRMT8
FAM184A
FGFR2
HOXB-AS5
BCAR4
ZNF497
LINC00673
NA
DKFZP434L187
LRP2
LIX1
COL6A6
FAM155A
NA
NA
NA
COG1
BAG2
NXPH2
LOC100506821
TUBE1
NA
NA
HAPLN1
BEND4
NA
CCDC110
COX18
NA
SIX1
TRABD2B
FAM19A1
TTLL6
NA
NA
LOC728537
CMTM5
SOX17
SEPT12
EPB41L5
LOC100286922
C11orf92
IGDCC3
USP2
TEX38
NA
GLTPD2
NA
NA
CATSPER3
SOX1
FAM129C
NA
NA
KIF13A
LOC100653206
BTNL9
C6orf118
FAM181B
ROR2
NA
PLA2G12B
SLC35G1
STK11
SYT7
NA
NA
F5
KGFLP2
LOC100505774
NA
PCDP1
C1orf194
NA
LMO2
M1
KCNB1
FXYD4
DOCK9-AS2
NUP50
CLCN4
SLC47A2
IYD
MIDN
NA
C16orf82
C1orf192
NA
ETV5
LOC100505664
NA
NA
GDEP
NA
TDRD5
NA
NA
SNRPE
NA
SPATA22
RFC3
TRIM36
C2orf70
NA
FAM181B
FAM133A
SCP2D1
MIR30C2
IDH3A
TRPC5OS
TPPP2
NA
NA
PAX9
NA
DLGAP3
TINAG
DEFB119
NA
NA
C1orf111
ABCA17P
NA
C9orf117
PYROXD1
BEND6
PRR19
HCFC1
SPATA4
NA
NA
LINC00643
SLC28A1
LOC100129726
NA
PPP1R3F
NA
NA
PDE1A
NA
NA
CSMD1
PRKAG2
KCNK10
NA
LOC100506125
NKTR
ZFP57
NA
DIO2
BHLHE41
NA
LOC727820
SPPL2C
NA
TCERG1L
ZNF582-AS1
CATSPERG
NA
ARMC12
TMCO2
COX7B2
LYPD4
LOC100506206
FLJ42875
NA
PATE1
NA
NA
PRSS54
RCCD1
NA
NA
NUP54
PPP3R2
PAGE2B
NA
GNA12
NA
NKX2-1
EBP
NA
NA
TMEM185A
NA
LINC00445
NA
TSPYL6
NA
LOC646778
NA
NA
NA
LOC780529
APOH
NLGN1
NA
LOC100996570
NA
FDPSL2A
RNF133
UPP2
LOC100507560
ESRG
FGF18
GRIN2A
NA
PIH1D3
NA
ATP8A2
LPPR5
SLC22A7
MLX
SPACA7
TMEM92
NA
LOC100505949
NA
LOC100505555
WBSCR22
MS4A1
GGN
LINC00710
TRABD2A
LOC100506929
C7orf34
NA
FAM84A
LOC100507206
C7orf62
ZPBP2
PAX1
LOC100506226
NA
NA
LINC00487
NA
LINC00658
LOC100507511
KRT71
TMEM114
CNTD1
NA
FAM71F1
SH3BP4
NTRK3-AS1
NA
NA
SLC6A19
LOC100505985
NA
NA
COX8C
OTP
NA
NA
LINC00113
NA
NA
NA
FCAMR
NA
LOC100507162
NA
NA
FRAS1
NA
C1orf94
ZYG11A
LOC283867
NA
NA
C20orf144
FGF14
IQCF5
NA
FLJ36840
NA
CDK1
ROPN1
C11orf1
NA
SPAG5-AS1
NA
NA
C1orf158
MICAL3
TPD52L3
NA
TECR
NA
INSM1
NA
MANEAL
C4orf22
NOXRED1
PRSS37
NA
CDHR3
KRT74
BCAS4
SRG7
APOC3
NA
NA
NA
NA
NA
NA
LOC100507224
RNASE11
NA
NA
LOC100507480
C10orf82
TTBK2
CABS1
MARK1
NOVA1
TEX33
NA
MPZL1
ASB17
NA
SLC22A9
SERPINB6
NA
SLC12A3
NA
LOC100499194
PRSS30P
NA
EBLN2
NA
DPCR1
SEZ6L
NA
CCDC129
NA
OSBPL10
CCDC74B
REG3G
ARG1
ARG1
ARG1
IGHG1
LOC100653086
ADH4
ADH4
NA
NA
ANGPTL3
NA
NA
TRPM7
NA
C3P1
FABP1
NA
TDO2
ADH4
CYP3A4
EVX1
NA
ASCL5
JAM3
JAM3
CASP14
PCDHB2
PCDHB14
CAPS
OTX2
CARD18
CACNG4
PCDHB7
NA
KCNJ11
S1PR3
CRX
WNT3
CELF5
GPR55
MIXL1
ABCG8
NPBWR1
PCDHGC4
PCDHGC4
PRM3
TAL2
LINC00029
COL12A1
GJB6
DLX3
CHRM1
HOXA13
SLC25A27
LPAR5
PCDHB15
DMGDH
NOG
TANC2
NFATC2
CLEC3A
PRLHR
KIAA1217
NA
NA
MUC12
RALGAPA2
RBM33
C14orf132
COL12A1
CALD1
CNTROB
STAMBPL1
ARHGEF39
ZDHHC18
C20orf96
HOXD8
ZDHHC18
NUDT14
ZSWIM4
NOS1
HES2
NA
ARPP21
HOXC9
MUC20
LOC643837
GNAO1
DKFZP434I0714
BICD1
PPP1R9A
GRID1
DOK6
MICAL3
RIMS1
CCM2L
PNMAL2
STK35
FSTL5
SYT7
SYNE1
ZNF451
MAP10
INADL
KIAA1217
SCEL
ROR1
FAXC
KIF26A
PRSS27
YPEL3
HECW2
SPRR3
MAPK8IP3
DNM3OS
PCDHB16
METTL6
NA
NA
SCRN3
GALNT5
LINC00617
NA
MED12L
GRHL3
LOC283174
LOC100506874
ISY1
MACC1
NA
PTPN4
WDR19
EPPK1
KIAA1377
S100A7A
CLEC2L
SLITRK6
NA
ERVH48-1
GPR158
NA
NA
HSPA9
NKD2
FAM83B
NKD1
EBF1
PLEKHA8
NA
MASP1
NA
DSEL
NA
ASPM
DNHD1
LOC100272228
PTPRG-AS1
MCPH1
TTC28-AS1
LOC100652768
KIAA1257
DUSP27
LOC401321
TCTE3
LOC100009676
GPR133
HS6ST3
DEPDC1
WNK3
LYSMD1
NA
KCNJ12
NA
TMEM254-AS1
ADIRF-AS1
UBE3B
ZNF608
HMGCLL1
CDH26
TTC21A
LOC100507637
TMEM132C
MTFR1
SAMD15
PLXNA4
MUC17
NA
RANBP10
KIAA1210
NXPH2
ZSWIM5
B3GNT7
DCTN5
C18orf8
SNORD114-3
TTLL9
NA
LOC254057
PCCA
NXPH1
SKIL
FGGY
NA
NCAM2
ZNF461
ZNF462
NA
CCDC150
KCNS2
SHROOM4
FBXL16
NA
NA
HEATR1
PCDHB13
ARSD
SV2B
MOGAT2
NA
NA
ZDHHC13
LOC441052
CEP85L
SYT9
LINC00543
LOC149351
NA
GCSAML-AS1
NA
C10orf71
COL3A1
AHI1
TRIM78P
KIRREL
TICRR
MIR181A2HG
FERMT1
SLITRK6
OR51E2
PRUNE
BVES-AS1
CYP8B1
NA
NA
LOC728558
ELP2
DCTN2
C15orf41
C15orf41
PDE4DIP
SCN3A
FAM209B
MEGF10
NA
NA
COL9A2
NA
TP73
SRCIN1
GALNT16
PCYT1B
ZNF771
NA
NA
MGC24103
ADAM33
XYLT1
CLDN18
NA
NA
TLK2
LOC100133315
NA
DIAPH3
EXOC6
WFDC3
DCDC5
ZNF541
ANK2
GOLGA2P5
WDR93
NA
ABTB2
HGS
PROK2
CDH6
SEPT2
COL20A1
EFCAB12
VWA5B2
POLR2F
C12orf65
LOC100287813
NA
UGT1A1
NA
FAM213A
NA
NA
HIF3A
NA
LRRFIP2
UCN2
NA
NA
NA
ZNF503-AS1
ZNF395
LRFN2
NA
ISX
NA
LINC00589
NA
NA
FBXO32
LOC100652999
TTC23
ANKRD34A
CCSER1
SPIB
NA
SPEF2
NA
PAPPA
NA
LOXL1-AS1
ZNF346
NA
NA
KIAA1217
TLN1
BANF2
CADM1
CCNB2
NA
NRK
C6orf118
NA
LHX4
NA
COG6
NA
NA
NA
NA
NA
ERCC6L2
LOC100506385
FAM131A
NA
LOC401052
NA
DDX11
GTSF1L
LINC00629
NA
DSEL
RNF32
NA
NA
LINC00687
NA
NA
LOC100128988
NA
NA
DIRAS1
NA
LRRC55
MAGI1
NA
NA
EQTN
NA
DOCK9
ZNF853
NA
PIRT
ISM1
SEC14L2
SEC14L2
GTF2H5
UBR4
NA
LRRC17
NA
KIAA1656
NA
NA
KCNA7
SFMBT2
TMPRSS6
NA
NA
NA
PITPNM2
LINC00266-1
FLJ41170
NA
LOC400684
FANK1
C17orf72
DOCK1
SYNRG
HYDIN
DPPA4
NA
SYNJ1
ARHGEF28
CCDC120
TIGD4
MBNL1
PDZD2
OBSCN
PNPLA3
ZEB2
NA
NA
NA
NA
NA
NA
LOC221814
NA
NA
NA
FRMD7
NA
GPSM2
KCNJ3
NA
PPP4R1L
RSPH4A
NA
HERC2P7
JAKMIP3
NA
FAM209A
NA
LOC100271840
KIAA1109
NA
NA
EEPD1
NA
NA
COL12A1
NA
ADAMTS9-AS2
NA
NA
PRR5L
NA
OLAH
NA
NA
NA
PABPC5
NA
NA
C20orf173
RASAL1
KNDC1
NA
PODN
GALNTL5
TTTY7
NA
UPP2
KRT82
DEFB129
NA
NCKIPSD
DEFB126
ZNF350
LOC100507073
LOC100287015
NA
SLC4A9
EPHA6
NA
NA
NA
STARD13-AS
NA
GOLGA2P5
NA
CNTNAP3
ROPN1
NA
DISC1
LOC200609
MTBP
NA
ZDHHC21
ZDHHC21
NA
DEFB118
NA
NA
NA
KIAA1109
NA
RHBDL3
KCTD16
NA
NA
NA
PLK1S1
WDR73
NA
NA
NA
ZDHHC21
NA
STRBP
NA
NA
NA
NA
EBF1
NA
NA
NA
NA
NA
NA
NA
NA
NA
NA
NA
NA
NA
ATR
NA
NA
NPAS3
DENND2C
NA
NA
CCDC169
NA
NFIB
NECAB1
NA
NA
ROPN1L
NA
NA
CD9
TCAM1P
CD9
TRERF1
CCDC39
UBE3D
SLC17A9
NA
NA
NA
NA
SEZ6L2
NA
DEFB127
KIAA1875
NA
TLK2
FER1L5
LINC00176
NA
UBE2I
NA
NA
NA
NA
ABCC13
NA
NA
NA
PRR5L
LOC145845
NA
NA
C20orf26
NFIB
NA
NA
NA
TM6SF2
NA
NA
PREX2
NA
NA
NA
NA
KIAA1609
NA
LINC00598
NA
NA
MTBP
GABRA4
ONECUT2
NA
NA
ONECUT2
NA
NA
POLR3E
NA
TBC1D28
RASSF6
NA
NA
TPTEP1
PTPN5
PTPN5
LOC284240
KLK15
NA
NA
NA
NA
NA
RNASE7
LOC100268168
NA
ERBB4
NA
LRRC7
NA
CCDC169
C9orf84
NA
NA
MAP3K13
HERC4
SH3RF3-AS1
NA
TEX11
NA
SPAG17
NA
NA
BPIFB4
LOC100129069
SDCBP2-AS1
SLC46A1
KRTAP1-5
KRTAP3-2
ATP13A4
ASXL3
KRTAP3-1
NAPEPLD
NA
LOC283075
PDE1A
NA
PDE1A
LOC642776
NA
NA
SH3TC2
LINC00839
LINC00839
COPG2
NA
WDR6
BCORL1
HMGCLL1
NA
C1orf101
NA
LOC115110
C20orf62
LOC100506457
LOC100506025
PNPLA5
NA
LOC728061
EFCAB6
NA
NA
NA
NA
PTPRK
LOC645355
NA
NA
CGA
NA
TSPY26P
ARHGEF12
ARHGEF12
NA
NA
NA
NA
MARVELD3
MIR17HG
POMGNT1
KRTAP9-4
NA
CEP63
NA
PIGG
NA
LINC00557
CDH26
TMEM106B
TRIM54
NA
NA
TPTE2P6
NA
KRTAP3-3
NA
NA
NA
NA
ASXL3
KCNIP3
NA
NA
STPG1
HSPA1L
NA
NA
NA
NA
NA
NA
NA
PACSIN2
NA
NA
NA
NA
NA
NA
LOC728543
SORBS2
NA
ARNT
NA
NA
NA
NA
NA
NA
NA
LOC284561
NA
NA
METTL22
S1PR5
NA
ZFHX3
ZFHX3
NA
NA
LYRM2
NA
SOBP
LOC284561
NA
POU6F2-AS2
NA
NA
DCAF7
NA
ADAMTS9
C6orf163
NA
NA
NA
NA
NA
NA
NA
CST11
NA
NA
SEMA6D
FAM184B
LINC00544
NA
NA
LINC00028
NAALAD2
NA
NA
NA
NA
FAM184B
NA
SUPT16H
LOC90246
NA
LOC90246
NA
EFCAB6
CD99L2
NA
KLK4
NA
ASB2
NA
CEP128
NA
NA
NA
NPAS3
NAV1
NA
NA
NA
SEMA6D
ARHGAP33
NA
GPR126
ANKRD24
FEZF2
NA
NA
GUCA1C
NA
SERTAD4
PPM1H
WFDC10A
KIAA0825
NYAP2
DCDC2B
NA
NA
NA
NA
NA
NA
LOC349160
GGNBP2
LOC613126
NA
TBX5-AS1
TBX5-AS1
CADPS
NA
NA
NA
ADCY10P1
NA
CST11
NA
NA
FEZF2
PRNT
PTPRE
ESPN
VWF
NA
NA
NA
SMG9
NA
EYS
NA
ABHD16B
TTC28
TMEM234
DEFB121
NA
YME1L1
NPAS3
LOC91948
SEL1L2
CBLN4
NA
NA
NA
PCDHGB8P
NA
NA
HNRNPM
NA
TANC1
NA
NA
NA
FAM86B3P
NA
NA
NA
NA
NA
NA
NA
NA
SDK2
NA
NA
ADAMTS9-AS2
NA
NA
NA
NA
NA
NA
NA
NA
ZNF326
NA
NA
ZNRD1-AS1
SOBP
NA
NA
NA
KCNT2
NA
NA
TAS2R45
ONECUT3
NA
GJD4
NA
NA
NA
NA
NA
ARHGEF12
LDB3
NA
NA
NA
NA
LOC286059
NA
NA
NA
B3GAT2
LOC286059
NA
NA
NA
NA
NA
NA
NA
UBE3A
NA
PTGDR
TAF15
NA
NA
NA
NA
NA
NA
NA
NA
NA
NA
NA
NA
BCL2L14
NA
NA
ACSM1
KCNIP3
NA
NA
NA
NA
NA
ACTR2
NA
NA
NA
NA
NA
NA
NA
NA
OPN4
NA
NA
NA
NA
NA
NA
AMBRA1
AMBRA1
MAP1LC3B2
NA
NA
NA
RPF1
RPF1
NA
NA
NA
NA
NA
TNS3
NA
NA
NA
NA
PPP1R12C
NA
SLC2A13
NA
NA
LOC100653005
NA
NA
SYNGAP1
PPP1R12C
NA
NA
SLC6A20
ZKSCAN7
TEX11
NA
KIF26A
TUBGCP6
NA
SUSD2
NCOR1
RALGAPA2
STOX2
STOX2
CD244
NA
THSD4
NHSL1
M1AP
CLIC5
NA
LAMB4
FAM84A
TTLL9
FAM20C
NA
CATSPERG
DKFZP434K028
NA
NA
OR6B1
NA
NA
NA
VSIG1
NA
NA
NA
MYCN
NA
NA
NA
COL4A5
NA
NA
NA
NA
NA
NA
NA
NA
YME1L1
OR1I1
TRPC7
IL17F
ZNF354C
GABRR3
NA
NA
CD44
NA
YME1L1
NA
NA
ANTXR1
NA
NA
NA
OBP2A
NA
NA
NA
NA
NA
NA
NA
NA
NA
ZFP1
NA
ZNRD1-AS1
ANPEP
NA
RNF215
NA
OR51B4
GALNT13
DNAH7
NA
ACSS1
NA
NA
MYO1F
NA
LOC116437
NA
NA
NA
NA
NA
NA
NA
ANKRD60
SRMS
PCGEM1
NA
NOBOX
OR51I2
NA
NA
PRDM15
DKFZP761C1711
OR51B6
NA
BCL2L14
NA
GCNT7
ARHGEF12
ARHGEF12
NA
OR14J1
NA
NA
NA
EPPK1
NA
KCNK16
EPPK1
NA
NA
SLC2A13
NA
NA
SCAMP5
NA
ZNF71
NA
ANPEP
NA
NA
NA
CHL1
NA
NA
NA
TMEM106A
NA
NA
NA
CATX-1
NA
DKFZp564H213
NA
NA
NA
NA
CDC14B
NA
NA
NA
FLI1
NA
NA
NA
NA
OR51I1
FLJ21408
NA
NA
NA
NA
NA
KRTAP4-1
NA
KRTAP4-5
NA
KRTAP9-8
NA
NA
NXF5
NA
NA
NA
NA
NA
RAD21L1
NA
NA
NA
HHLA2
NA
NA
KRTAP4-3
KRTAP9-3
KRTAP17-1
CHD6
BTBD9
NA
KRTAP4-4
KRTAP4-9
PTCHD4
NA
KRTAP2-1
NA
CNTROB
NA
N6AMT1
RNASE7
CFTR
CFTR
IGLV1-44
CAPN13
LINC00470
ATP2B2
ZIC1
LAMA3
CYP26B1
OBP2B
DNAH7
NA
EFCAB6
NA
NA
CDC14B
SIRPG
LIMD1
NA
NLGN3
SLC37A1
LOC100129884
NA
NA
NA
NA
OR8D2
DKFZp547J222
KRTAP2-2
R3HDML
OR51M1
NA
NA
NA
NA
KLHL31
NA
NA
NA
DKFZp564H213
NA
GSX1
NA
NA
NA
NA
NA
ACSS1
NA
PROX2
NA
ORF1
NA
ZC4H2
ZFP1
CENPN
NA
NA
LINC00521
NA
NA
NA
NA
NA
NA
FLJ20518
NA
LOC100506667
NA
NA
OR5V1
OBP2A
NA
KREMEN1
LINC00309
MOGAT3
IGLC1
NA
EFCAB6
MDN1
NA
NA
PLXNA4
TRPM6
ZNRD1-AS1
GFRA4
NA
GPR98
ATE1
NA
ZC3H12B
NA
KRTAP1-3
NA
NA
NA
NA
DKFZP547L112
NA
DNAH6
CTLA4
NA
NA
NA
NA
NA
OR2B3
DKFZP434H168
NA
DKFZP547L112
NA
LOC732275
MAGIX
TMEM234
NA
CC2D2A
CC2D2A
BACH1
PHF12
NA
NA
FA2H
YME1L1
NA
KLK15
IL6ST
TMEM56
CBX5
RBM24
CSRNP3
CSRNP3
CYYR1
PIH1D2
MAP4
DSG3
NA
UNKL
ZNF710
NA
NA
KCNK3
LSAMP
PDE8B
CADM2
PMP2
ZDHHC14
ORMDL3
PCBP1-AS1
SHROOM1
RASEF
KRTCAP3
PGM2L1
LOC100506451
PARD6B
NA
NA
AEBP2
PCNXL4
PCNXL4
FOXP2
OXR1
SBSPON
SBSPON
SCN2B
CCDC85A
PLCXD2
NA
SHC4
QSOX2
NA
NA
RDH13
NA
ZNF585B
UBR3
MAGI2-AS3
ZNF397
SBSN
LOC388692
NRAP
NAT8L
FBN1
LOC100216546
NA
NOXO1
NA
SERTAD4
VASH2
C4orf19
TTLL7
CSRNP3
DPF3
LOC728485
LOC729970
TSC22D3
GXYLT2
LOC100506314
TTC9B
MLIP
LOC100506114
AQPEP
SEC63
FCRLA
FCRLA
GSTA4
ARHGEF7
LOC643201
HAPLN4
GATM
NA
XIST
FAM131C
SNX22
CPEB2
KCNC4
RBFOX3
VSTM4
TRIM59
NA
COMMD10
KIAA1549L
RHOJ
LSAMP
CCDC97
HRCT1
NA
ASB5
NA
SYNE4
HOXA3
NA
DLGAP1
OCIAD1
NA
GNRH1
FAM171A2
DEPDC1
WDR4
NOVA2
GPRC5A
ZNF425
VPS37D
SPC24
NA
ABCC9
FAM178A
SSTR1
NA
NA
TP53INP1
ZNF507
ASB4
NA
DDR2
NA
PURG
LOC100996793
RASSF6
CDH19
TRIB1
NA
CDHR3
TMEM218
NA
NA
NA
PTOV1
AGXT2L2
NA
MAP6
NA
NA
NA
DAZAP2
KLB
SPRNP1
CYP4V2
CRIP3
DTX3
BNC2
ZBTB10
AIPL1
ZNF704
ARFGAP2
NA
HOXA7
TNRC18
SLC44A5
PRDM5
SH3RF2
ZNF497
MASP1
NA
CACNA1B
NA
MOBP
PAX6
NA
TUSC3
NA
NA
NA
WISP1
NA
NA
NKX6-2
CALD1
MXRA7
NA
NA
NA
NA
SCARA5
GNAS
C3orf58
ROCK1
NA
MLL3
NA
NA
NA
CELF1
MGEA5
LIPH
NA
NA
TMEM218
NA
FMNL2
NA
NA
NA
COPZ2
NA
SPNS3
UGT3A1
TAF10
SYNPO
NA
NA
HMCN2
FLJ32154
NAPA-AS1
OCLN
NA
NA
HMCN1
RIBC1
NA
ZNF688
MARVELD2
KIAA1377
GRIP1
PLA2G4F
FXR1
NA
AGAP1
SCN8A
TRIP11
SLITRK6
C8orf22
FCRL1
NA
PRKXP1
GPR110
LOC100130987
CYB5RL
PUM2
RASSF8
NA
NA
NA
LOC100128909
PERP
NA
CACNA1E
MKX
PCNXL4
TRUB1
GPM6A
FAT3
FREM1
ASB12
LOC100506343
KIAA1244
NA
LYPD5
NA
PPAPDC1A
NA
XKR6
DQX1
C1orf172
PRDM15
LOC494558
NA
LOC257396
SNCA
BCL2L15
NA
CAPSL
NA
NTNG1
NA
HMGB2
SIPA1L3
SMIM6
NA
FBXO10
LOC285548
SPRR2G
NA
OR51E2
NA
NA
NA
NA
NA
PAGE5
NA
NA
NA
LOC100287598
NA
NA
LRIG1
NA
TRIM55
NA
DYNC1H1
NHLRC2
IL17RE
PPIL6
NAP1L4
NA
PRKCG
ABCC6P1
FAM53A
SSFA2
NA
PHOSPHO1
AP4B1
MAATS1
PDE1A
WNK3
NA
NA
ODF3L1
ZNF546
NA
LOC100287598
MMRN2
SHH
LPHN3
NFATC4
NA
NA
LOC100506563
DOK6
NA
NA
PDE3A
IKZF3
NA
NA
KIAA2026
VSTM2A
ZNF37BP
NA
FBLL1
PVRL3-AS1
MBP
HDAC7
SCN8A
CDKL2
NA
GUCY1A2
BOLA3-AS1
NA
NA
NA
PDE1C
NA
LOC389023
VGLL2
NA
NA
FLJ42875
GALNT15
NA
AMACR
TGS1
NA
CTXN3
RIMKLA
TMEM132D
CIB4
NA
NA
NA
THAP7-AS1
FBXO41
NA
NA
LOC100505983
NA
NA
NA
TTLL10
ANO4
ANKRD45
NA
NA
NA
ZNF83
TMED6
NA
NETO1
NA
UNC5A
NA
NA
NA
ABHD1
NA
NA
NA
FAH
NA
NA
GPR110
C1orf86
NA
C6orf52
SLC6A5
NA
MEGF10
KIAA1984
C9orf135
NA
LOC285556
FBXO36
C11orf87
GALNT13
GRIA2
NA
NA
NA
SNX20
ZNF311
LOC100507520
LONRF1
YWHAH
RD3
NA
NA
MIB1
ARHGEF26-AS1
NA
NKX2-1-AS1
NA
NA
NA
LOC100505738
NA
UGT3A1
LOC100996579
NA
NA
NA
NA
NA
LINC00319
C8orf48
ZNF667
TAS2R14
AMER3
NA
RNF180
LOC100506312
NA
NA
LOC149703
LINC00662
NA
IQCF6
NA
CCDC18
LRRC10B
SDCBP2-AS1
NA
NA
NA
HOXD13
RQCD1
RHBDD1
LOC100130155
U2SURP
NA
DYNC1I2
TMEM196
DAPP1
C1orf87
ZIC4
NA
NA
NA
FAM179A
NA
CFC1
NA
NA
LRRC2-AS1
NA
SLITRK1
NA
LOC150622
NA
WDR72
GALNT1
LOC100507066
NA
NA
NA
NA
NA
LHFPL3
ATP9B
NA
NA
NA
NA
RIPPLY2
NA
KCNIP4
NA
FAM135B
NA
MAPT-AS1
MAPT-AS1
CFL1
NA
NA
NA
NA
C9orf96
NA
DMRTC2
NA
NA
LOC100507288
IDS
TMEM132B
NA
FUT8-AS1
SRCIN1
C12orf56
NA
NOX4
DHX30
TEX13A
CAPRIN1
TEX29
LINC00494
C10orf85
NPY6R
GOPC
SYTL3
GALNS
NA
NA
NA
NA
NA
NA
RIMKLA
CAPZA3
NA
NA
LINC00643
IPO5
CCDC173
RIMKLB
NA
NA
LOC100507568
SVEP1
NA
LOC441242
GATAD2A
EVPLL
NA
PTPLAD2
NA
PRR14L
NA
NA
CCDC171
NA
LOC157381
NA
BOLL
CDCA2
NA
NA
UBQLNL
LOC645249
NA
BCAP29
NA
TRIM63
LOC100131662
FANCA
LOC646588
C4orf26
NA
ALPK2
NA
NA
NA
COA3
NCDN
NA
NA
POU3F3
NA
NA
LOC643837
NA
NA
MYBL1
NA
CATSPERD
LOC144486
NA
C3orf45
NA
HGD
NA
FAM159A
NA
CXCL14
LOC100506088
RCOR1
NA
FAM230C
NA
ENPP5
INSC
NA
NA
NA
NA
TRPM1
TRPM1
NCSTN
NA
NA
FOXA1
NA
NA
LOC100506113
NA
PRPF4B
FAM19A5
NA
C1orf21
NA
LOC388942
NA
LOC646903
KRT77
WDR7
NA
NA
NA
NA
CEP152
NA
TJP2
NA
NA
NA
NA
PDE9A
NA
NA
NA
NA
CCDC83
LOC100506059
KANK1
NA
NA
NA
NA
TNC
NA
LOC100506414
NA
MRPL45P2
GALNT5
NA
NA
NA
NA
NA
NA
NA
NA
NA
NA
LOC100506546
MYOCD
NA
WDR61
TFRC
NA
ADAMTSL1
PHKA1-AS1
NA
FSD2
LINC00853
GPHA2
NA
NA
NA
NA
WWC1
ECT2
C10orf71-AS1
PDE11A
KCNQ1OT1
NA
LRRC71
IGSF11-AS1
NA
NA
ANGPT2
NA
NA
LOC100506675
LOC100505710
KCNU1
LINC00458
NA
NA
TCTE1
AKAP14
TGM7
PRORSD1P
DPYSL3
RASSF4
FAM53B
FLJ26850
PSMA3
NA
NA
SYCE2
NA
LOC100507410
NA
FAM71F2
LOC100506457
HKDC1
C22orf43
C14orf105
LOC100509621
NA
NA
SLC26A8
NA
TOLLIP
NA
LOC100652994
NA
NA
PDXDC1
NA
NA
NA
NA
ELOVL2-AS1
NA
RAB20
NA
NA
NA
PHRF1
NA
GLT25D2
LOC100506126
NA
NA
FGF14-IT1
NA
CYP4Z1
NA
NA
NA
NA
NEK6
NA
NA
NA
NA
NA
RSPO4
LOC100505890
NA
C5orf48
NA
NA
MSANTD1
NA
NA
ADARB2
NA
NA
NA
NA
NA
NA
NA
NA
NA
TOP2A
LINC00689
SOX1
PPIEL
PDCL2
NA
NA
ACAD10
C12orf69
SRSF3
NA
NA
NA
NA
NA
NEDD4L
NA
NA
NA
SLC5A8
NA
NA
NA
NA
TMEM56
NA
NA
NA
NA
NA
NA
NA
NA
NA
NA
NRXN1
NA
NA
NA
NA
NA
LOC100506286
NA
NA
NA
NA
NA
LOC100505817
CARS2
NA
LOC100996462
NA
NA
NA
NA
NA
NA
NA
NA
NA
C4orf47
NA
NA
NA
ZC2HC1B
NA
NA
SEC1P
NA
C1orf100
CD53
NA
NA
NA
NA
NA
FOXR1
LOC285740
NA
NA
LOC100506675
ODF3L2
LOC100128164
PPP2R2A
NA
TMEM207
NA
LINC00518
NA
NA
WWC2
NA
NA
LOC100506997
LOC646522
NA
NA
XRRA1
LOC100507201
NA
LOC284801
NA
NA
NA
NA
NA
TRIM66
NA
NA
NA
NA
LOC100507461
LOC339760
LOC283737
NA
NA
GPR115
ENO3
NA
NA
NA
NA
NA
C12orf54
NA
NA
STXBP4
NA
NA
LOC100507513
NA
ZNF705G
LOC100507562
NA
NA
NA
ASB4
ASB4
FLI1
NA
NA
NA
NA
LOC100505676
LOC100130700
PRR9
NA
NA
TSC22D1-AS1
SCGB2B2
NA
NA
NA
NA
WDR16
LOC100505685
NA
NA
LOC101060526
NA
NA
NA
NA
NA
PENK
ZADH2
LOC100505711
NA
NA
SUB1
ASB14
MAGI2
NA
NA
C20orf78
NA
SP2
NA
DNM1L
NA
LOC100506088
XKR4
DNAH11
LOC729296
NA
SPATA12
ST7-AS2
NA
CLDN6
NA
NA
LARP6
NA
NA
NA
NA
SRRM4
NA
MMAA
SNCAIP
NA
NA
NA
LOC388948
NA
MAP7D3
NA
NA
LOC100996671
NA
NA
KRTAP10-12
NA
NA
RBMS3
TMPO
PID1
LOC100996902
NA
NA
NA
SOX21-AS1
NA
LOC100422737
MDM2
NA
C3orf22
NODAL
NA
LOC100506374
NA
KRT25
NA
NA
ADAM6
FAM92A1
NA
NA
SYCP2
NA
NA
NA
NA
NA
NA
C17orf50
NA
NA
NA
NA
NA
TMCC1
NA
NA
NA
NA
NA
NA
C5orf58
LOC643711
NA
NA
NA
NA
NA
HAL
NA
NA
LOC100996349
NA
LINC00347
CMYA5
NA
NA
NA
NA
NA
NA
RIMBP2
NA
NA
NA
PRR18
SOX5
FAM150B
SPATA24
C6orf132
SLC16A14
NA
HEXDC
SHE
NA
CLASP2
NA
CLK3
WDR27
B4GALNT4
PARP10
NA
LRFN4
NA
NA
AAK1
BEND4
LOC100505989
NA
SDCCAG3
LOC283177
NA
DNAJC18
DYNLRB2
PPOX
PPOX
ADAMTS16
TMEM200C
PHC2
NA
SHISA7
NA
ARV1
NA
ZNF496
NA
NA
NA
ACOT12
NA
NA
NA
NA
NA
SIN3A
DGKK
LOC285095
GATA5
NA
NA
NA
NA
NA
NA
NA
MIR5188
NA
C12orf50
KDM6A
NA
GKN2
NA
NA
TMEM67
MRGPRE
NA
NA
NA
NA
LOC100130964
LOC100144602
LINC00535
MTL5
NA
NA
NA
NA
NA
NA
WBSCR28
NA
SPDYA
NA
NA
NA
TPMT
HAP1
NA
NA
CYB5RL
NA
LINC00635
SOX5
NA
SLC7A13
NA
NA
GLIPR1L1
DAZAP2
NA
NA
NA
NA
NA
NA
B4GALT3
NA
NA
TEAD2
TEAD2
MPRIP
MPRIP
ANKRD29
DCAF8
DCAF8
NA
NA
SLC38A10
NA
UBN2
NA
RASL11A
NA
DOCK11
NA
LINC00672
NA
GLI4
C1orf228
C1orf228
NA
NA
H1FNT
H1FNT
NA
NA
NA
LINC00226
C6orf58
NA
NA
NA
NA
NA
NA
NA
ENDOV
NA
NA
NREP
RRN3P3
NA
PRKAA2
NA
MGAT5B
RBMS3
MPP7
ZNF540
EFHA2
FAM83A
LOC100506834
NA
NA
NA
BNC2
NA
SLC45A3
FGF12
RAB3IP
NA
DPF3
C21orf58
NA
FAM171B
ZNF334
OSBPL6
TSHZ2
TMEM182
C9orf85
NA
C21orf2
IQCA1
NA
NA
C11orf80
JAKMIP1
LOC254559
NOL4
NA
NA
NF2
ANKS6
NA
NA
LOC100505946
TMEM51-AS1
UBXN10
KIAA0141
LOC100130155
NA
SAMD12
NA
NA
NA
GPR110
BTBD11
NA
CASK
NA
NA
LOC441528
MDH1B
NA
ARHGEF11
NA
FAM83A
NA
NA
RAD18
CCL28
GPLD1
NCS1
RBM20
NA
ZNF207
ATMIN
DPY19L2
ANK3
FAM208B
NA
NA
NA
HOXA13
C5orf51
SLC35C2
LRRTM1
RIMBP2
TMEM229B
SH3RF2
KLHL34
LOC729088
OTX1
LRRFIP1
HOXD10
ACY1
ANKRD13A
PRRX1
RAB3IP
AHNAK
ATE1
MFSD4
PABPC4L
LOC100128239
NA
ARX
KIAA1549
NA
LRRC28
LOC101060264
NA
LOC100505633
RHOJ
RHOJ
CLUHP3
STARD10
DCC
LOC400027
DENND5B
NA
NA
NA
NA
NA
PPM1N
IRS1
NA
NA
ADD1
TRIM50
NA
NA
NA
EFNA2
NA
FIGN
CELF4
NA
NA
LMBRD2
ENTHD2
TMEM223
NSUN7
CSRNP3
FLJ43663
ASB1
MATR3
PSORS1C3
ASPM
NA
SLC26A7
SEC22C
THAP7-AS1
KLF12
TMCC1
NA
GNAS
NA
NA
FLJ43663
LMOD2
DNAH1
GRAPL
NA
ADAM7
FAM161A
ITGA8
HOGA1
FRRS1L
POLR2M
NA
NA
LOC100507468
NA
DNAJC3-AS1
NA
TSC22D1
TMEM221
NOS1
ZNF414
NA
NA
CXADR
NA
NA
NA
RDM1
MDFIC
INADL
LOC100505912
NA
FGF9
LOC100507419
NA
HOXD-AS1
ANGPTL1
CASKIN1
VRK3
NA
PARD3B
NA
NA
NA
RAB3B
NA
NA
NA
TEKT1
PDE1C
C9orf9
RTKN
PHEX
HES5
MSI2
NA
BANCR
SLC25A5-AS1
LOC100507616
NA
CCDC40
MOV10L1
ZNF557
CORIN
NA
LOC100506813
NA
NDUFS1
NA
MMP28
MMP28
NA
NA
LOC730102
NA
ZDHHC14
CCDC41
CDH11
FRMPD4
NA
NA
NRSN1
KIAA1456
DYRK1A
DLX6
FAM115C
CEACAM21
LOC728342
LRRC4B
LOC441454
CEP41
NA
NA
DCAF12L2
THBS1
LOC400768
NA
NA
NA
DGKZ
NA
C1QTNF7
MARVELD3
FKBP3
SLC6A15
STK32A
NA
DOCK9-AS2
ATP2B2
NA
NA
NA
BDNF
NA
TRIM65
PITRM1
C5orf27
TFG
TARBP2
SLC6A2
NA
ARHGEF7
NA
NA
CCDC120
NA
C6orf52
DLGAP1-AS1
NA
DCUN1D5
NA
IGFL1
NA
LOC100506858
PCDHB6
NA
NA
ATP8B3
ALS2CR12
NA
NA
MKX
LRRC28
MAP6D1
NA
COA1
CERS5
SEC14L4
NA
DNAH2
EFCAB1
NA
C10orf114
ADORA2A-AS1
LOC100505784
NA
NA
MFI2-AS1
NA
NA
NA
NA
ST8SIA2
NA
LOC100505817
NA
NA
NA
VWDE
C13orf45
NA
NA
NA
NA
PLEKHH2
FLJ31485
RAB1A
NA
OPALIN
NA
ARL10
NA
NA
TMEM213
LOC145837
NA
LPCAT4
NA
NA
SLC22A5
REXO2
SEC16B
NA
NA
TRAP1
NA
TM9SF3
NA
MCF2L
NA
LOC100129516
NA
ANAPC5
NA
NA
NA
FOXO6
NA
RALGAPA2
PYGO2
NA
NA
NA
NA
FBRSL1
NA
NA
C12orf77
NA
SNX24
NA
C3orf67
NA
NA
FIGN
CASC2
NA
NA
NA
C5orf49
NA
ANK3
NA
FAM47C
DYDC2
NA
DACH2
NA
NA
NA
MESDC2
NA
LOC100506860
NA
NA
NA
NA
CAND1
NA
TMEM232
RBP1
NA
C11orf49
NA
NA
NA
NA
UMPS
NA
NA
NA
FLJ30064
LOC100506795
RGCC
AKD1
NA
NA
NA
NA
NA
ADAM11
TMEM161B-AS1
C1orf228
NA
NA
PPM1L
NA
NA
NA
NA
NA
NA
NA
CLTC
NA
NAB1
LOC284998
UBE2E2-AS1
NA
CADPS
NA
SERP2
SERP2
NA
NEBL-AS1
RNF145
NA
TPBG
NA
YTHDC1
NA
NA
PSG6
ONECUT2
SLC10A4
NA
WDR16
TBX5-AS1
COL28A1
NA
NA
TCTN2
PM20D1
NA
NA
MDGA2
DLEU2
NA
NA
NA
NA
THNSL2
ZEB1
NA
NA
NA
LOC253039
NA
NA
NA
NA
LINC00313
NA
NA
NA
LOC728095
NA
NA
SLC30A8
NA
NA
NA
LOC390705
NA
LOC780529
C10orf53
NA
NA
NA
NA
LINC00334
NA
TTBK2
NA
NA
NA
NA
FSIP2
PLG
NA
SEC14L1
NA
PTCHD1
FIBCD1
ITPR1
NA
NA
FAM3C
GUSBP5
FAM81B
NA
LINC00323
TIGIT
NA
NA
NA
NA
SFSWAP
C17orf74
NA
NA
PSMA8
NA
NA
LOC100506236
NA
NA
NA
NA
HMGCS2
NA
NA
TEPP
NA
DIRAS2
NA
NA
NA
NA
NA
NA
NA
LRIG1
NA
NA
ILDR2
SLC15A2
LOC100506791
RORA
NA
NA
NA
NA
NA
NA
TMEM213
SYNPR-AS1
LOC100147773
NA
PPP1R3C
GATA3-AS1
NA
NA
NA
SYN2
NA
NA
TARS
NA
NA
NA
NA
DSCAM
NA
SLC2A9
NA
NA
MIER1
NA
STXBP5L
NA
NA
NA
NA
NA
NA
NA
NA
NA
LOC100507395
NA
SYNJ2
ENO1
NA
NA
NA
NA
ARMC3
NA
PDLIM3
LOC100507109
ANKS1B
ADAD1
DPPA2
TMC5
NA
LINC00312
NA
LOC389895
DMRTB1
C9orf57
PCDHB4
AFMID
NA
NA
NA
NA
NA
SLC35F5
RHOA
NA
SPATA3
TRIM61
NA
NA
NA
NA
PRKAA2
C12orf54
NA
BPIFA3
NA
MPC1
LINC00669
LHFPL3-AS1
NA
CT64
NA
NA
NA
PKP4
ZBED5
NA
KRT27
GALNT5
NA
LOC100128727
NA
NA
NA
NA
NA
TPTE2P5
MROH2B
MROH2B
NA
NA
NA
SLC6A15
AADACL2
LOC441204
ROBO2
FAM47B
KCMF1
LINC00459
CADM2
ALDH1A2
MIPEPP3
NA
NA
SOGA2
NA
C20orf26
NA
NA
CLYBL
NA
NA
NA
NA
NA
EGOT
NA
TINAG
NA
NA
NA
NA
NA
NA
NA
NA
NA
NA
NA
NA
NA
NA
NA
KCTD4
EIF3M
NA
PLK1S1
ATPBD4-AS1
NA
NA
NA
SLC32A1
NA
LOC440356
NA
NA
NA
NA
ZBTB45
NA
IZUMO2
NA
GSK3B
NA
ZFP28
NA
NA
INADL
NA
TRAF3IP2-AS1
LOC644135
NA
NA
ENAM
LINC00313
NA
NA
NA
HBS1L
ERI2
NA
LOC100996654
NA
NA
NA
JAK1
KCNC2
NA
NA
NA
NA
NA
GPR98
NA
DOK7
NA
NA
WDR41
ARMC9
NA
NA
ZMYM2
NA
NA
GIMAP8
NA
NA
NA
NA
NA
NA
NA
SERP2
SERP2
NA
NA
NA
NA
LINC00293
NA
LOC100505545
PASD1
NA
NA
NA
NA
LOC100996345
SEC14L3
TOR1AIP2
NA
NA
PEX5L-AS2
SEZ6L
NA
NA
ABCB5
LRMP
NA
NA
NA
NA
NA
FAM194A
LOC100131608
NA
LOC100507221
NA
NA
NA
NA
NA
LOC100505862
NA
NA
LOC284933
CLASP1
NA
CDRT15
NA
NA
NA
C1orf101
SYNE2
NA
NA
NA
NA
NA
NA
NPAS4
NA
PERP
SLC35F4
NA
LOC100507267
ESD
ZNF295-AS1
MKNK1-AS1
NA
NA
NA
NA
NA
NA
GATA3-AS1
JARID2-AS1
NA
NA
NA
NA
NA
NA
NA
NA
NA
DNAH9
LOC100506288
CYP19A1
NA
NA
NA
NA
NA
C15orf43
NA
NA
NA
NA
LOC100506289
PFKFB1
NA
NA
CDRT15L2
NA
NA
SPAG16
NA
LINC00641
NA
NA
NA
NA
NOS1
LINC00277
NA
NA
NA
NA
NA
LOC100128750
CRAMP1L
UBN2
NA
NA
LOC100287290
NA
NA
NA
MPHOSPH8
NA
NA
PANX3
NA
UNC5C
NA
NA
NA
PLXDC1
NA
NA
KRTAP19-3
NA
NA
LOC100506851
RBFOX3
NA
LOC284100
NA
NA
NA
NA
NA
NA
NA
NA
UPF3B
NA
NA
NA
LOC100287704
NA
NA
NA
NA
NA
FOXN4
NA
NA
NA
NA
NA
NA
NA
NA
NA
NA
C2CD4A
GLS
TMEM161B-AS1
NA
NA
NA
NA
GRM7
NA
NA
EPAS1
ZC3H3
NA
NA
NA
NA
NA
NA
NA
IGF1
NA
NA
RIMKLA
NA
NA
NA
NA
ASNS
DYNC1H1
LOC101060712
NA
NA
NA
NA
NA
NA
NA
SMEK2
NA
NA
NA
HSD3B1
NA
LOXHD1
NA
CDC20B
NA
MUSK
NA
NA
NA
NA
NA
NA
NA
NA
NA
TRBV27
NA
NA
LMO7
BMP6
NA
NA
NA
NA
MAGI2-AS2
NA
NA
NA
NA
NA
NA
NA
NA
AP4E1
NA
NA
NA
NA
NA
SAE1
NA
NA
NA
ETS2
NA
NA
C11orf70
UVSSA
NA
NA
NA
NA
NA
PDLIM5
NA
NA
NA
NA
NA
NA
SEC14L3
NA
DSCR8
NA
NA
NA
NA
LOC100506797
NA
EPN2-IT1
NA
NA
NA
NA
ESCO2
NA
NA
NA
NA
NA
NA
EHD3
NA
NA
NA
NA
NA
ZNF837
NA
ALDOB
NA
NA
NA
NA
LOC100505776
NA
NA
NA
NA
NA
PIK3C3
NA
NA
NA
NA
NA
NA
NA
NA
NA
NA
NA
NA
NA
NA
AK7
ZMAT1
LINC00672
SKAP2
NA
NA
NA
FBXL22
NA
NA
MAPK15
WFIKKN2
EXD3
NA
NA
NA
WDFY3-AS2
CLK4
NA
FAM83H
NA
NA
NA
NA
CEP44
LOC100507077
SLIT2-IT1
NA
SCNN1G
EP400NL
NA
NA
NA
NA
NA
ING5
NA
RSPO1
C6orf132
FAM78B
NA
NA
NA
EIF2AK3
NA
NA
NA
LOC730236
NA
NA
NA
NA
RNF213
FAM81A
EPHA1
MYT1L
NA
NA
ZNF621
CDH8
FAM81A
NA
NA
NA
NA
NA
NA
NA
HIST1H2BA
NA
NA
NA
MAPK15
NA
NA
NA
NA
LOC731656
LOC100292909
CXorf30
NA
NA
NA
NA
DPPA5
NA
GSG1
NA
NA
NA
NA
NA
GLOD5
COL4A4
NA
NA
NA
LOC100505735
IGF2BP1
NA
NA
NA
NA
NA
NA
NAALADL2-AS3
NA
NA
NA
NA
NA
NA
NUDT10
WIPF3
ATP11A
ATP11A
NA
FOXD3
NA
NA
SMCHD1
SMCHD1
LOC389834
LOC389834
WTAP
NA
NA
NA
NA
NA
TLK1
NA
BCAP29
NA
NA
NA
NA
NA
NA
JMJD1C
NA
JMJD1C
NA
TCAIM
NA
NA
NA
SERTM1
NA
NA
NA
NA
HECTD1
NA
NA
FAM205B
PKHD1
NA
RFTN2
NA
RUNDC3B
ABCA5
TRABD2B
LOC728819
NA
CBY3
NA
NA
LOC285281
IQGAP2
NA
NA
DOK6
NA
NA
FBXW2
NA
NA
NA
NA
UQCRC2
NA
NA
RORA
NA
FBXO32
NA
NA
RIMBP2
NA
NA
NT5C2
NEBL
RBMS3
NA
TTN
ACTR6
NA
GABRG1
NA
LOC100131180
SLC6A4
NA
NA
FAM124A
C20orf112
NA
PEX5L
NA
NA
NA
NA
NA
NA
NA
DNASE1
NA
IMPG2
NA
NA
CAMK4
NA
IGIP
NA
NA
TRIM58
NA
LOC338799
NA
NFKBID
NA
LOC440905
NA
NA
NA
TNKS2
CDKL3
NA
ACSM2B
WDR31
ERG
CDC34
NA
NA
IQGAP3
NA
PXDNL
C18orf61
NA
ACOT6
WWC1
SLC16A11
NA
NA
CSMD1
ZNF865
NA
NA
TCEA3
NA
BMPER
XDH
DGUOK
CASD1
NKAIN2
ERICH1
LOC100506377
NA
NA
BCL2L15
NA
NA
RNF180
FBXL17
LRRC8B
HOXD-AS1
NA
RTKN2
NA
NA
SIX3
TRIM45
NA
SDK2
IDI1
NA
ITGA8
NA
NA
NA
ZNF81
FLJ45825
NA
KIAA1244
NA
NA
DIAPH3-AS1
CCNE1
NA
NA
LSM11
NA
NA
NA
NA
OTX2
NA
NA
NA
RBMS3
DLX1
NA
NA
BCL6B
CLSPN
LRR1
PAPOLB
NA
DAW1
THRAP3
BHMT2
MEIS1
NA
NA
LIPI
IRGQ
SREK1
LPHN3
YPEL2
LOC100130155
ARHGAP32
CD36
NA
NA
ADAMTSL5
WFDC5
WDR90
NA
GRIK4
SPTBN1
NA
LOC100288079
NA
NA
NA
NA
NA
NA
NA
NA
NA
NA
NA
FAM187B
NA
BRD8
NA
SLC25A42
NA
DNAH14
LINC00466
EIF4ENIF1
FLJ32955
NA
CBLN2
NA
MCOLN3
NA
NA
TAPT1
DGKG
PTPN14
NA
RAB3C
NA
NLRP4
NA
NA
GUCY1A2
GABRB2
COL28A1
FAM19A4
ST8SIA6-AS1
CRAMP1L
NA
LDB2
MFSD4
PAH
MYADML2
NA
NA
LOC100506207
C8orf42
UBE2U
CNKSR3
NA
NR2F2-AS1
NA
NA
NA
NA
NA
FBRSL1
LOC283278
NA
NRG4
NA
LRRC37A2
NA
NA
C6orf163
C3orf70
RGMB
NA
NA
POU3F2
MRE11A
NA
NA
NA
TRAF4
NA
NA
NA
NA
NA
LOC646778
NA
PTPRD
NA
NA
ART4
U2AF1
NA
KCNH5
CHST13
NA
NA
KIAA2018
NA
NA
KIAA2018
RBM46
LOC100505648
NA
TCF24
CBLN4
NA
NA
SV2C
RRAGC
NA
EVI5L
NA
NA
NA
DNHD1
SH2D6
NA
NA
ZBED5
C16orf87
NA
VASH1
NA
NA
NA
SMG7
BMPR1B
NA
NA
NA
HEPACAM2
DCN
NA
NA
PTEN
PSMG4
ABLIM2
KLRB1
RAB3B
FGD2
GATAD1
NA
COL6A6
NA
USP34
DCC
FANCC
NA
C10orf112
PCSK6
LINC00662
NA
LGI4
NA
EIF4E
NA
AVPR1A
NA
LINC00668
ZNF425
STARD13
RALGPS1
NA
NA
ZNF540
AKAP14
NA
PON2
NA
ZNF821
NA
NA
SLC30A1
NA
LMO7
NA
NA
NA
NA
NA
NA
NA
IL4R
CASR
CASR
NA
NA
MDGA1
KDM3A
DCHS2
MOBP
NA
NA
NA
TTN
SYNE2
NA
NA
TMEM198
NA
NA
EML6
KDM4D
PDE1A
NA
NA
NA
NA
POLN
IL1RL1
HCG18
NA
NA
PGLYRP2
NA
CCDC171
ADAMTS18
FIGN
ZNF865
NA
PER1
LOC100996601
NA
LOC100505570
NA
NA
KCP
NA
NA
NA
NA
NA
NA
PAQR5
NA
NALCN
RNF207
LOC440570
ADCY5
NA
NA
NA
NA
CYMP
NA
NA
NA
NA
NA
NA
RASGEF1A
SGSM1
NA
RNF148
NA
NA
OSGEP
NA
NA
FOXK2
DLX6
NA
NA
NA
NA
NA
NA
NA
NA
NA
NA
LOC100506128
IRS1
COMMD10
RNF180
DCST2
ZNF551
RBFA
NA
RHEB
MSI2
NA
NA
NA
NA
IGSF5
NA
NA
NA
CCDC30
NA
NA
RBMS3
EFCAB10
NA
CECR7
NA
LOC100128079
NA
NA
NA
FENDRR
LOC100505835
C14orf23
INO80D
NA
NA
NA
GLI4
FLJ16734
NA
HECW2
NA
NA
CALD1
NA
NA
NA
NA
NA
NA
RANBP9
NPW
NA
NA
NA
NA
NA
ZNF175
NA
TSC22D1
SV2C
ACTA2
FGD6
FAM24A
NA
NA
CDK5RAP2
NA
NA
NA
NA
NA
BTF3
NA
NA
UTS2D
NA
NA
NA
NA
NA
NA
NA
NA
ZNF551
ZNF551
NA
TEX9
NA
FAM102B
NA
NA
CEP95
ACTL9
KCNQ4
NA
NA
NA
NA
NA
NA
NA
NA
SLC38A11
NA
TBX3
PCDP1
SAMM50
NA
NA
NA
GPC3
LOC100506446
NA
NA
HIVEP2
NA
GAD2
PATE2
FAM205A
NA
NA
NA
NA
ALS2CL
FOXP2
AAGAB
LOC283335
NA
NA
NA
NA
COL22A1
NA
DEFB132
SYNPO2L
NA
NA
NA
NA
NA
NA
NA
CACNA1D
P4HA1
FREM3
NA
NA
NA
KIAA1324
FLJ31485
NA
NEGR1
IGF1R
NA
SREK1
LEF1-AS1
AUTS2
NA
NA
NA
NA
NA
CCDC85A
NA
NA
NA
NA
USP49
C17orf64
NA
NA
NA
TMCO5B
POLDIP3
NA
NA
NA
NA
NA
TNIP1
NA
NA
SEZ6
CHL1-AS2
ARHGAP30
KCNQ1OT1
PPME1
BNC2
AJUBA
LOC646778
NA
ZNF214
ZNF214
NA
NA
PATE1
NA
NA
NA
NA
CHST2
NA
NA
RHOJ
NA
TRPM8
NA
NA
NA
NA
NA
NA
NA
NA
MAP3K3
NA
NA
NA
NA
LOC100128644
NA
WDR86
NA
NA
ORAOV1
NA
NA
ARHGAP27
NA
ADH1B
NA
NA
NA
NA
NGEF
KNG1
PDE1C
LOC100506238
NA
NA
NA
NA
NA
SH3RF2
NA
NA
NA
NA
NA
REV1
MGC40069
NA
NA
NA
C9orf135
NA
SPACA3
COPS7B
NA
NA
NA
NA
NA
NA
ZBED6
PLEKHH2
SHROOM3
NA
NA
NA
NA
NA
NA
NA
NA
NA
PRAP1
SALL3
NA
NA
NA
JPH3
NA
MGC45800
GATA4
NA
MOXD1
FAM47A
NA
NA
CDO1
NA
LOC100506175
DDAH1
XIST
NA
NA
EPHA10
PYDC1
NA
NA
NA
NA
NA
NA
ATP1B4
NA
NA
LOC100507316
C1orf173
NA
SCAF4
CLDN12
NA
NA
NA
ZNF483
NA
NA
RAB7L1
NA
NA
NA
NA
NA
NA
LOC440900
NR1H4
LOC643037
CCBE1
NCOA7
NA
NA
NA
NA
NA
UNC80
NA
NA
NA
HSPD1
NA
NA
NA
NA
NA
LANCL3
NA
NA
FNIP1
RASEF
NA
NA
NA
NA
LOC100130476
NA
CCDC158
LOC100996636
NA
NA
NA
NA
NA
NA
WDR96
NA
WDR38
LOC387895
NA
NA
CLIC5
NA
NA
NA
NA
NA
ABCC4
NA
FRAS1
DNAH5
NA
TSHZ2
NA
NA
C6orf52
TRIM2
SMOC2
NA
NA
LOC285286
SUSD3
NA
NA
NA
GAL3ST3
AFF3
FCRL1
LOC100130642
BTF3L4
NA
FAM65C
NA
ZNF594
NA
GTF2A2
LINC00355
NA
NA
NA
NA
PTAR1
NA
NA
KRT222
NAP1L4
NA
NA
NA
NA
NA
NA
NA
LOC100131043
NA
NA
NA
KCNN3
NA
NA
SFTA2
VSTM4
NA
NA
DAAM1
BTN2A1
LOC643792
DENND4C
NA
FBLL1
NA
NA
KIAA2022
C10orf113
LRRC72
ZNF653
NA
ZRANB3
NA
NA
ANKFN1
CR2
NA
CACNG2
NA
LOC100996601
MGAT3
NA
NA
WDR38
KRT222
KCNJ9
NA
NA
NA
GABRA1
LINC00551
LOC340178
GLIS1
HTR2A
KIAA0317
NA
NA
DTNA
SYNE1
DTWD1
NA
NA
NA
SMLR1
NA
NA
NA
NA
RAB3C
NA
COMMD7
PCDHB3
NA
RPLP1
ADAM22
RANBP17
NA
NA
NA
ALAS2
ZFAND4
NA
NA
PELI3
NA
NA
NA
NA
NA
NA
BPI
NA
FLJ90680
NA
NA
NA
NA
NA
MIPOL1
NA
TTC27
NA
NA
LOC286114
CACNA1E
NA
NA
NA
NA
AKR1C1
SATB1
TC2N
NA
NA
KLB
NA
SIX3
ZNF300P1
NA
NA
GTF2H5
NA
NA
NA
NA
NA
NA
GGN
NA
NA
NA
NA
PLSCR1
C17orf98
NA
NA
BHLHE22
LINC00690
NA
NA
NA
NA
NA
NA
LDLRAD3
NA
NA
PATL1
WNK4
CADM1
NA
NA
RBM46
AVL9
NA
NA
ROS1
MYO3A
NA
NA
C21orf59
KIAA2022
NA
LOC101060019
NA
NA
NA
NA
NA
NA
NA
G3BP1
CRB1
NA
CYP39A1
PKHD1
NA
TTC17
NA
NA
NA
NA
LOC439938
PLD6
NA
NA
NA
NA
HORMAD2
NA
NA
NA
ERLEC1
NA
NA
NA
TMEM225
NA
PDZK1P1
NA
PANX2
TRABD2B
NA
NA
NA
NA
LOC100996511
NA
NA
GPR22
NA
EVI5L
EVI5L
NA
NA
NA
NA
LOC100130452
TSHZ2
NA
NA
RASGRP3
TRIO
NA
KCTD19
NA
BCDIN3D-AS1
NA
LOC100652770
LCP2
LINC00610
NA
NA
NA
NA
NA
KY
PTPRG
NA
NA
LCP2
KIAA1549L
NA
HID1
NA
NA
NA
NA
NA
NA
NA
NA
NA
NA
TFG
NA
NA
KCNQ5
NA
DAK
NA
PDPK1
PDPK1
CNTN5
NA
NA
LOC646484
NA
LOC100507311
MBD5
NA
NA
KIAA1841
NA
RGS8
MTUS2
NA
NA
NUP210P1
CAMSAP1
NA
ANGEL1
NA
CYP4F22
IGLON5
NA
AHI1
SEC61B
NA
SCN8A
AMER3
LRGUK
NA
SV2B
MTMR9LP
NA
NA
TP53INP1
NA
NA
DMRTA1
NA
NA
NA
MTHFSD
CCDC54
NA
RDX
PAH
LOC100130502
RERG
SEMA6D
NPNT
NA
PCP2
NA
XPR1
SCAND3
NA
C5orf63
DYNC1H1
NA
NA
NA
NA
PPP3R2
NA
TEX36
NA
UQCC
NA
PSMB7
NA
NA
C17orf76-AS1
NA
NA
NA
CARS2
ZNF780B
PSPH
NA
LOC100129034
NA
SHROOM4
LINC00518
RASIP1
NA
NA
CCDC63
NA
TTN
NA
NA
SEMA3A
NA
DSEL
NA
NA
NA
NA
NA
NA
TES
NA
ASMTL-AS1
NA
NA
TNRC18
LOC100507150
EBF2
NA
NA
NA
NA
HRG
RHOD
CHST3
GALR3
RECQL5
MYH8
LRP6
CACNB3
CELSR2
TRIM15
CRP
NA
HSD17B6
RAD51D
COL11A1
ADRBK1
SFTPC
TCL1A
NPAS2
HPX
MAST4
FOXA2
ATN1
PTPN21
FMO3
TEAD4
OSGIN2
UNC5B
EHD2
LZTS1
DTX3
DTX3
RBM12B
DENND2A
SLC24A3
MYO15B
C9orf116
NA
AP1M2
GPR124
ZNF335
LRTM1
BCAN
NA
NA
NA
NA
PTPN21
NA
LOC100996793
NGLY1
NA
PDE6C
NA
NA
LOC283482
KLK4
NA
WRAP53
IRS4
NA
SETMAR
LOC284276
NA
TRIM61
B9D1
LOC286238
ARTN
UEVLD
NA
NA
NA
USP24
NA
LOC100505534
LRRC20
NA
KCNA1
CDH26
EFCAB4B
NA
HFE
AKR1C6P
FTCD
SPIRE2
PDLIM7
NA
RAB6B
MAGEA8
NA
ZNRF4
NA
NA
ASB4
NA
MPPED2
NIPAL2
CHRNA3
NA
PDE5A
GPD1
LOC100507670
PSIP1
NLE1
NA
NA
NSUN4
NA
IL31RA
SNTG1
OBFC1
MCF2L
NA
YME1L1
XAGE3
NA
NA
SPRED2
SYF2
NA
PCNXL2
NA
CENPF
NA
NA
ZNF836
ARR3
SLC39A3
NA
LINC00592
ACAT1
KIF7
MED23
NA
NA
NA
NA
SMUG1
CEL
NA
NA
NA
SMC1A
NA
WTIP
PTH2
FAM169A
FOXN3
ANK2
GUSBP11
NA
ARHGAP29
TMEM242
NA
C4orf21
CXorf31
NA
CCNB3
RNF8
LOC151009
NA
GPR126
NA
C16orf72
TP53AIP1
RCBTB2
INO80C
NNMT
NA
NA
RIT2
INHBC
NA
NA
NA
PDX1
AMN
NA
BMP1
NA
MYLIP
PPFIA2
NA
SOX2-OT
NA
GFRA4
PLA2G6
CD248
CAMK2G
AHI1
NA
NA
NA
C3orf14
NA
ADIG
STXBP4
SSTR1
LOC149086
NA
PHF7
TGFB3
NA
NA
LIN9
PTH
ABHD1
ELAC2
NEO1
NA
WDR62
NA
LOC220077
TCF20
PXDN
ZNF503
OR2H1
NA
NMUR2
SPAG11B
CABP1
LINC00421
ATP2A3
PIFO
NA
SYT15
PARD6G
C2orf61
NA
FLJ33360
ARID1B
G3BP1
PLA2R1
NA
RHOQ
NA
NA
TNRC6C
MYOZ2
FLJ21369
TMEM25
IQCH
CST5
POLR2J4
RHD
NA
ZSCAN30
NA
SULT1E1
NA
NCR3
ID4
NA
NA
MCF2
FLJ30901
NA
NA
NA
HGSNAT
PLCB1
NA
NPSR1-AS1
ATP6V1C1
SYPL2
CNR1
NA
UACA
NA
PBLD
ADAM29
BNC1
NA
P2RY10
CHD2
LOC100506731
KIF6
SUN5
NA
NGB
SLC25A27
MROH8
FAM131A
NA
ZC4H2
TRAF3IP2-AS1
DNAJC30
APOC3
NA
LRRC38
NA
LOC100270679
NA
NA
DYNC1LI2
EPB41L4B
NA
NA
NA
PPL
CDKL2
PREPL
NA
NR2F2-AS1
EZH1
NA
SF1
NBEAL1
NOS1
FBXO21
LIX1
ZFP41
MYH11
NA
PP2D1
TRUB1
GPR37
FCRL2
CDKL3
QRICH2
LOC283663
TNFSF14
NA
LOC339874
NA
LMTK2
MAPT
HCG4B
NA
CAMK1
SEC61A2
LRRC18
NA
NA
MYB
MKS1
ZNF233
PDE12
PRDM2
HCN1
ZMYND8
NA
SEBOX
LOC100506258
NA
NA
NA
BMP7
PEX13
ADCY10
WRAP73
TBL1XR1
NA
NA
APC
NA
ZNF414
EIF3C
RABL6
TNRC6A
COBLL1
SLC16A7
NA
TPCN2
NA
NA
NA
LOC100272217
PTPN4
CYP1B1-AS1
UBALD1
FAM90A1
CSMD2
NA
EPB41L5
IGSF1
ERVFH21-1
NA
NA
NA
NA
NA
MEG3
CNKSR2
NA
GPX2
TMEM63C
ZNF572
TONSL
AKT2
VPS13A
C5orf58
RPAIN
NA
NA
TBX5
NA
DCLK1
LOC100996251
LPHN1
PI15
C19orf18
MYT1L
NA
RANBP1
HABP4
NA
ABCC6
NA
NA
NA
NA
FOSB
LINC00458
ZMYND10
ZNF124
CELSR3
ATP10B
NA
HNRNPM
NA
NA
STRAP
ERN2
NA
DFNB59
NA
NA
NA
HP09025
CASD1
SUFU
PTPN4
ADAM30
RAVER2
NA
NA
PCDHA9
NA
NA
RAD52
EPN3
C18orf54
KCNT2
ZBTB20-AS1
SMIM17
FAM213A
LOC100506127
TC2N
MMD2
KIF1C
CNOT2
LOC100506668
NA
NA
NA
SFXN1
NA
BCL2L15
ADAD1
MS4A1
NA
CRYGB
GON4L
DKFZp434L192
INPP5J
SEL1L3
PKN2
NA
NA
NA
NA
NA
NCKAP5
LOC158863
NFATC2
COL14A1
NA
TMED4
LOC100505933
TBC1D27
NA
PPM1K
LIPJ
NA
UBL4B
NA
NA
LYRM9
LOC284014
NA
GPR143
GIGYF1
UTP14A
NA
NA
MRPL41
BPY2
MARCH10
LTBR
UBE2Q1
NA
SST
PMS1
OFCC1
ZSCAN30
TCEAL7
LOXL4
NA
SV2A
NA
NA
GPRC5D
NA
NA
DNAH1
DTNB
PTH2R
NA
LOC100505875
NA
LOC100505547
NA
HRASLS5
NA
TSPAN16
FOXR2
NA
NADK
GLDC
SEMA6A
NA
EPHA4
TMCO4
NA
DNM1P41
NA
FGFR1
TTTY12
NA
ZNF280D
NA
NA
LOC440602
EBF1
C11orf21
NA
HCN4
HOXB6
NA
NA
KRT84
URGCP
ZNF506
BCL11B
NETO1
MRPL41
C17orf99
EME1
NEDD4L
CRHR2
C20orf166-AS1
PAXBP1-AS1
PRF1
NA
SARDH
RIMS2
ZDHHC21
NA
ZNF586
NPHP3-AS1
NA
NA
SLC5A1
RSU1P2
MPRIP
NA
BRPF3
FAM155B
CREBBP
GIN1
DCHS1
CELF4
SCD5
LOC100506268
NA
KDM8
DIP2B
ZNF674-AS1
VDR
AP1S3
NA
NA
NA
PDE1A
C11orf95
NAV1
NA
NA
NT5DC4
PRDM6
PDE6D
USP25
LOC100129361
BDKRB1
RABL5
NA
DIS3L2
CCNYL2
NA
NA
TMEM86B
NA
NA
NA
CCHCR1
STXBP4
NA
NA
BCL11B
NA
SMTN
CYP1B1-AS1
FAM221B
NA
RFPL2
MAZ
H2AFY
NALCN
NA
KRT73
TROVE2
MBLAC2
FLJ37644
NA
INVS
CRABP2
NA
CLHC1
NA
ITGBL1
COBLL1
NA
NA
KIAA1211
NA
NA
LOC100288152
NR6A1
NA
TNFRSF10C
F2RL1
NA
PEX11A
PMS1
SPRR2C
NA
NA
LOC100128840
NA
NA
LRRC58
BAI3
BOC
NA
NA
WDR64
LOC285540
GZMM
NA
CD84
LOC100128288
PLEKHG5
NA
NA
WDR86-AS1
ZSCAN20
NA
TNK2
NA
C6orf89
PDLIM5
WFDC8
TLR9
CAGE1
NA
TESC
NA
NA
CTBP1-AS1
NA
LOC148145
CACNB3
NA
NA
NA
LPPR2
NA
SPAG9
DCAF15
NA
NA
NA
NA
RNGTT
NA
SNTA1
C2orf82
PP12719
NA
LOC283693
DDHD1
NA
PMP2
NA
DHRS4-AS1
CHAF1A
FAM84A
PTPRG
CASK
NA
TADA2A
NA
BBIP1
ABO
IGFBP1
USP22
PSMD6
CRYBB2
MAGEB1
RPGRIP1L
NA
DYM
BTBD2
NA
PYCR1
MESP1
NA
KDM8
RBMS3
NA
SLC38A10
NA
LOC153811
NA
NA
MPP7
NA
NA
ZNF33B
NA
NA
SCUBE3
NA
CC2D1B
NA
SUZ12
IL6R
PEG3-AS1
C14orf37
RGS5
SFXN5
FKBP8
GRAMD3
NA
ECHDC2
DHX57
TTC18
ERG
AP4E1
AP1S3
PAEP
EDIL3
NA
C1orf228
NYX
NA
TPSD1
SYNGAP1
MRAP
NA
NA
RYR2
ZSCAN23
HGS
LINC00330
KISS1
NA
FBXO41
EPS15L1
NA
RPAIN
C14orf64
NA
PARD3B
MEFV
NA
TM6SF2
TOM1L1
ATP8B3
NA
NELL1
ZNF333
LOC253805
NA
C1orf86
TMC2
TAF7L
YWHAH
GPR37L1
LCN8
CRHR1
PVRL1
NBPF8
NA
ABCC3
MRPS18C
ARHGAP22
NKAPL
NA
NA
SMPD3
TMIE
TYMS
NA
NR2E3
LOC100506161
SPATA6
HELLS
ANXA3
CHIC1
SCG2
IER5
NTRK3
NA
APTX
CAMP
PTCHD2
NA
ENAH
TPI1
NA
COL13A1
STK16
LOC283688
NA
LOC100506054
NA
NA
WHSC1
BANK1
CCDC80
NA
NA
NA
KLHL18
NBEAL2
TMEM67
NA
ZNF221
HCFC1
SFTPD
NA
VCL
NA
TRPM3
PAPPA
DUSP7
NA
NA
NA
CLEC4M
NA
EXOC7
NA
TMEM194B
LCAT
L3MBTL1
COL5A1
NA
NA
TSGA13
RIMS2
FRMPD1
RNF26
NA
NA
ZHX3
CDC14B
LOC143188
NA
NFIB
ZNF7
ADH7
NA
RRP1
NA
DCAF8
ROBO2
LOC100132815
NA
NA
NA
SPATA18
ERBB2
C4BPB
ACO2
NA
FLJ42875
KIF5A
NA
LINC00032
METTL8
NA
NA
NA
NA
SMEK1
SIGLEC11
EML2
NA
UBE2E1
LOC400622
NA
RRP12
RAC3
SECISBP2
NA
NA
SPTBN1
NA
MTFR2
NA
GLT8D2
OTOS
FRA10AC1
YY1
TTLL5
NA
NA
MARC1
VGLL1
NA
STAG1
LOC100653233
CWH43
NA
NA
SYCP3
LOC286109
NA
NA
CTC1
SPAM1
SKA1
NKX6-1
TACO1
NA
NA
NA
AFF4
TRA2A
ELF5
NA
MTHFD2L
GSDMB
NA
CDCA3
NA
PIDD
NA
ZNF446
NA
CFHR2
NA
ZNF229
RANBP17
C4orf33
LOC145845
NA
LDLRAD4
LZTFL1
NA
NA
NA
NA
LOC100505938
NA
IDI2-AS1
NA
LOC100291666
LOC100130051
ERMN
CACNA2D4
OXER1
LOC100128893
NA
PRKCE
DPP9
ZACN
CHRNA10
NA
KRT31
FAM161A
ZNF324B
NA
C16orf52
NA
ACBD4
ARHGEF12
NA
NCOR2
LOC255654
SEC23A
NA
FANCB
NA
TGDS
NA
THOC7
NA
IRAK1BP1
FAM174B
MYLK4
NA
CEPT1
UBE2J1
NA
DAAM1
FRA10AC1
NA
ST3GAL3
CCDC149
PDE7B
ELAVL4
QRSL1
CASC5
NA
NA
SETD9
PRRX1
NA
HOXB7
NA
NPIPL3
GPR18
NA
POC1A
LTN1
NA
LOC339988
CMTM6
TMEM121
PCDHB19P
NA
LOC100507312
MRPL12
DOCK1
HDAC9
CCDC154
NA
ASH1L
NA
NA
PCSK1N
RRN3P2
NA
NA
CLSTN3
CCR10
NA
NA
QKI
PDE1C
ZSCAN12P1
NA
NA
NA
NA
C6orf223
KAT6A
NA
PLA2R1
TMLHE-AS1
HPCAL1
ZNF81
LOC100631378
SYDE2
TRMT44
MBNL3
NA
RNF141
NA
G3BP1
NA
GNAT1
LRFN3
ZNF446
ZNF507
ZNF620
MARC2
LOC728040
SQLE
LOC147791
RBM25
SMEK2
RBM6
NA
NT5DC3
EXOC4
ZNF781
NA
NA
NA
NA
PTPRC
NA
LOC440335
CLPS
KDELC1
CYP4A11
ADRA2C
HNRNPC
GPAM
ALDH1B1
HOXB-AS3
LOC441204
ESR1
PPFIA1
NA
NA
NLE1
NA
NA
TTC22
TTC6
NA
PPAP2A
NA
DMD
NA
ZNF169
CYTH4
NA
NA
TSPYL2
CABP4
LINC00427
NA
LPCAT4
GAS1
C10orf25
TTN-AS1
ZBTB41
NA
NA
NA
NA
ZNF479
DNAJB13
NA
NLRP9
PCDHGC3
TFDP3
TTL
SLC22A31
SEMA3D
LOC100132356
RAB37
RARS2
NPPB
PIDD
NA
NFYC
ZNF704
EPG5
NA
NA
MAGI1-IT1
NA
CALB2
C1orf114
DPYD
NA
NA
SCAI
ADCY10P1
NA
LOC100996920
NA
NA
NA
DHRS12
NA
GINS2
NA
NA
BSND
GNG2
ZNF165
NA
CBLB
NA
NA
KLHDC9
GRIK2
PET117
SH3GLB2
GLI2
MGC16121
C1orf174
NA
CENPL
NSFL1C
NA
NA
CECR9
FAM95B1
FREM2
SH2D4A
TMPRSS15
NA
NA
NA
NA
ARHGEF25
NA
PPP1R37
NA
SRSF1
NA
ZNF471
NA
NA
NA
PLEKHH3
NA
MYPN
CYP17A1
VAMP2
TEAD2
CXCR7
OXR1
USP54
LRPPRC
PSMD13
RBM25
EBF4
CYP1B1
CDC20B
POU3F1
FAM83F
PPARA
NA
ADIPOQ
HP1BP3
MID2
NA
NEFL
RSU1
ZFR
TMEM204
GUSBP2
CDT1
CHTF8
SH2D3C
CACNB2
SLC9A9
NA
EFCAB2
CX3CL1
USP4
LOC728705
NA
NKTR
CTNNA3
ZNF784
MAS1L
AGAP2
NA
VSX1
POFUT1
NA
NA
ASXL2
NA
PTTG3P
SNX13
NA
PIK3R3
LY6G5C
NA
JRK
RREB1
FLJ34521
PPM1D
NA
NA
RIOK3
MZT1
CCDC33
POU6F2
LOC100129502
NA
NA
NA
LAGE3
IKZF1
NA
EPO
LOC286009
SLAMF6
COL6A2
LOC100506274
NA
HAS3
SCAI
NA
ATP8B5P
SMR3A
NA
GRIN2D
LOC401321
LOC100652856
NA
C11orf71
SLX4
NA
MGC34800
NA
POLB
LSM11
RP9P
RAB3D
YME1L1
PIK3IP1
FOXJ2
NA
REST
MTHFD1L
DCAF4L1
VPS36
NA
CDCA7
MPPED2
HIVEP3
MYH14
TCERG1
NA
MPRIP
NA
SYNE2
ITGBL1
PAXBP1
SESN3
NA
PIGL
KIAA0513
NA
MINK1
SPATA6L
CAMSAP1
NA
NA
AFTPH
WDR1
UBE2H
LOC283887
LTBP1
MBTD1
NA
LPPR5
CHRNB2
ZNF71
TRIM14
TMEM206
CSPG5
COL27A1
VKORC1L1
IKBKB
C17orf64
NA
KRTAP4-8
NA
NA
SLX4IP
PEX5
SHMT1
ODF4
BIVM
RIIAD1
RGMA
FDX1
C6orf170
PLEKHG5
CCBL2
TLE1
PHLDA1
HCG9
NA
NA
NA
TCP11L2
RREB1
CA12
NA
ANTXR1
XCR1
BNC2
C1orf86
LOC284950
LRRFIP2
NA
PROSER2-AS1
NA
KIAA1328
DHDDS
NA
TLCD1
FNDC7
LOC645513
RP9
CDK6
C2orf80
LACE1
SAMD1
HECW1-IT1
EXD2
IGSF9
BMP7
NA
NA
CA5B
NA
BCL2L10
FANCM
DGKE
AIFM3
TRPV5
CRTC1
NA
MIB2
C1orf148
MYL4
NA
ZNF844
NUP210
FAM85A
NA
LOC729887
NA
IGDCC3
NA
NA
LRRC37BP1
NA
RNF4
NA
EME2
MYCT1
NA
C1orf61
IGLC1
S100A3
RGS12
PRO2852
ATP5A1
NA
UNQ6975
PEX13
NA
NA
SUGP1
NAA30
NT5DC3
TSPAN7
NNMT
TRPC5
IGHV1-69
LOC100506870
WDR27
LOC399491
NA
NA
ENTPD6
SEC31B
UBE2N
IQCF4
C8orf31
ZNF160
TRHR
BBS9
CD7
CNGA4
NA
VPS13B
NA
NA
RAB40C
PRO1804
C9orf117
ZNF79
BTF3P11
FHIT
NA
TMEM178B
FAM104B
WDR66
ZSCAN30
DDX49
PCM1
C5orf42
NA
NA
NBR2
NA
JAG2
SAPCD2
KRBA1
NA
ZNF519
NA
ITPKB
FMN1
LOC200830
PRPSAP1
NA
SMIM12
SMAD2
CHDH
NA
NA
NA
LOC100131691
ATP7B
MROH8
CENPV
ELAVL3
NA
RGS16
TRIM33
SPOCK2
NA
CLDND1
EHMT2
PRPF40A
NXPH3
LOC158572
LOC100272228
HDAC7
NA
UFSP1
NA
LOC339240
STK4-AS1
PDE4D
NA
C11orf94
ADCY1
SCAF4
ITGAM
SLC4A5
TRIM24
LAMA4
DGCR11
TRMT2A
NA
METAP1D
SPTSSB
NA
NA
PITPNC1
ZNF555
CASC4
SMIM11
ING1
PLIN2
ZC4H2
NA
FAM71A
NA
BHMT2
NA
NA
NA
ANGPT4
SNX5
FGFR4
VAMP1
NA
RPAIN
CRYBB1
NA
NA
MYEF2
FARSB
NA
ANGPT1
NTN3
NA
LTBP1
NA
ARHGAP27
TFCP2L1
PXMP2
ABCD3
NA
NA
CSNK1A1P1
NA
SLC2A11
NA
DUX1
RBM5
BAZ2B
DYNC2LI1
NA
MINPP1
LOC728613
GHSR
ZNF555
LOC100289058
NA
LOC100505495
ARSA
NA
LMBRD1
CYR61
HDLBP
CCDC14
XPNPEP3
SUPT20H
NA
MARCH8
PPARGC1B
NA
KPNA3
NA
FLJ35390
NA
C14orf164
ZNF839
ADPRHL1
TMTC2
DIDO1
METTL20
CAMTA1
NA
TMEM161B
CD276
LAMB1
CERCAM
SSX1
AGBL3
DSTN
MTCH1
DPT
CPXCR1
KCTD1
EML5
SPIRE1
PTK2
NA
DNPH1
NA
MTUS2
LOC643401
FANCA
ARHGAP11A
LOC101060680
FOXN3-AS1
TMEM120B
ZNF259
HFE
KIAA0317
NA
ZDHHC11
NA
MAPK10
LOC100507594
TMEM161B-AS1
NA
OPA1
PLA2G6
CUL7
SEPT9
NA
NT5DC4
BIN3
NA
FAM184A
ME1
FSTL1
RNF17
GFOD2
BMP2K
USP6
A2M-AS1
NA
NA
NA
ANKRD13D
WDR67
NA
FUT10
FAM127B
EYA2
ABCF2
CPAMD8
NA
LRRC46
NA
NA
SRSF11
LOC100129112
AFG3L1P
LINC00475
NA
MARCH7
DKFZp566F0947
HRASLS
PHF12
PDSS1
RNF6
CLMN
GOT1L1
NA
LOC728024
UBXN10
DYNLRB1
OR7A10
RNASEH2B
NA
C1orf56
LOC100507602
NA
MCHR2
NA
RAB39B
NA
LOC401321
LINC00698
PTK7
PARVB
NA
NA
IL18R1
NA
UBE3C
NA
NA
INCENP
NA
TMX3
TBX2
NA
FOXD2-AS1
NA
NA
DHX8
RBM8A
NOS1
NA
COMMD6
NA
SLC6A17
VPS53
SETDB2
GREM2
C20orf203
C19orf45
NA
TTLL5
QTRT1
NA
FKBP7
S1PR5
RC3H1
PCGF3
RBM47
NA
NA
TCTE3
ZNF469
NBAS
DNAH1
NA
ALDH1L1
DES
NA
NA
ANK1
SLAMF8
OLFM3
VWA3B
THAP9
NA
LEPR
TMEM11
PDE5A
MCTP2
RARS2
FGL2
NA
PARVA
LINC00476
PIGB
KIF18A
CC2D2A
TUBA1B
NA
SLC30A4
WDR52
NA
KAT6B
NA
LOC285033
KCNJ1
DNASE1
PDK4
NA
NA
NA
NA
SPPL2B
NA
NA
KPNA2
NA
NA
NA
MBP
VWA1
SMARCD1
NA
ODF2L
NA
CIRBP-AS1
EIF1B-AS1
NA
SLC25A37
TRIM11
NA
TRIB3
PORCN
NA
NA
NA
NA
DAB2IP
NA
IL17RC
FBXL20
CYSLTR2
MBD4
NA
MMP28
NAPA-AS1
NA
NA
IL12RB1
MSI2
TRAF4
NDUFA10
AGXT2L2
KIAA1161
PDLIM7
LOC284513
PAPPA2
NA
RAB1A
LOC100128252
UBFD1
STX6
LOC100996388
FLJ39051
NA
PLEKHA8
LTBP3
DCT
THOP1
NDUFB6
GPR108
NA
SLC25A47
NA
NKPD1
MUM1
TCHP
NA
EHBP1
ALDH4A1
LONRF1
AGPAT6
UFM1
ATP8B3
SUGT1P3
SPAG9
POU2F1
LOC284757
FKBP15
MROH6
KIF26B
NA
PABPC1L
FAM173B
C16orf74
MBNL2
UIMC1
DUSP8
C11orf57
REG1A
LOC100129935
SEMA4F
NA
NA
NA
UBAP1L
NA
SETMAR
FAM189B
FOXD1
NA
NA
NA
NA
CAPN5
WDFY3-AS2
FGFR2
DCAF4
SCN10A
PPIA
GNL3LP1
NA
NA
ZNF827
DCP1B
NA
NA
NA
NA
NA
TNRC6A
STYK1
NA
GINS2
NA
REM2
NFX1
CYHR1
CLUHP3
BBS9
HECTD1
MYLK
C20orf112
NA
NA
MYO3B
LRRN4
FBXO3
LINC00475
LINC00630
MDM2
RAPGEF5
SLAIN2
IFNAR1
CCDC7
NA
LOC643837
MORF4L2
TBC1D8B
KAL1
ACTB
RCE1
NA
NA
REPS2
NA
GALT
GTPBP8
C12orf57
TMED2
SOD3
ITGB1
TRDN
HSD11B1L
FAM126B
ETNK1
NA
NA
NA
SYCE3
FSD1
SDF4
NA
SULT1B1
NA
IDS
DGKE
MYOT
TJAP1
TRAV12-2
HIF3A
BSPRY
EFCAB14
ABHD5
MVK
DNAJC18
DESI2
CPLX3
ART1
NA
NA
HIPK4
NA
TTBK2
NA
EIF4E2
RPL35A
ZNF630
SH3GLB2
NA
ADAM12
B3GNT5
KCNG1
COL6A1
NA
FAM84B
AQP2
SIL1
NA
NA
CA3
NA
VEGFB
HRSP12
PDLIM7
NA
LOC100506368
WIZ
ZMYM2
NA
B3GALNT2
NA
NA
NA
SAFB2
NA
KLHL35
NA
STRN4
TWISTNB
NA
RAVER1
OTUB2
NA
NDP
PLBD2
LOC100127972
TCEA3
NA
NA
VAPA
NA
NA
PMS1
ZNF665
ESD
NA
NA
NA
NFATC1
VSIG10
LOC400620
NA
FERD3L
COG2
DOK3
HTATSF1P2
NA
MORN4
NA
FAM201A
EMD
LINC00607
RHEB
NES
NA
CLDN12
PDPN
NA
NA
FUT8-AS1
FAM198A
RHOT1
TRIM8
NA
LOC645513
C2CD3
NA
OR5AK4P
MBNL1-AS1
NA
PROCA1
C2CD4B
ZNF827
S100A2
NA
PIAS1
TRAPPC2L
NA
NT5C2
ZNF451
KIAA1524
NA
NA
SEMA6A
RNFT1
NA
CDH24
RAB11A
NA
LYNX1
NA
CROCC
ZNF649
NA
CDCA3
APPL1
LOC100506451
MBTPS2
FOXP3
CCDC19
CACNG8
SERTAD2
ERCC8
PLEKHG4B
NA
NA
YIPF5
NA
FLJ33534
WHSC1
NA
NA
C10orf90
NA
GLRX3
LOC100131096
HYI
MGC50722
STX3
LRCH3
CCNJ
C21orf37
FBXO40
SPIN3
RBM8A
NA
NA
DCAF15
POC1A
MARK3
NA
NA
MAP3K19
PDE4D
KLHL24
NA
INVS
NA
SH3GLB1
NA
NA
BCL9L
ZKSCAN3
NA
EP400
ATP6
FUBP1
DLK1
HNRNPC
LINC00661
TMUB1
NOL6
ERC2
CEP68
DPEP3
SPRYD7
NA
IL36B
LOC644656
NA
FAM53C
FUCA1
ZKSCAN3
NPDC1
COMMD5
SZT2
SIGLEC8
PIP
EPB49
CD300LB
NA
CSMD1
RPS6KL1
ERBB2IP
RFFL
NA
COL19A1
PRCD
ACHE
EPAS1
NA
LOC100129195
NA
NA
NA
NA
ADAM5
NA
MMAB
KLHDC4
NA
KLF12
MTO1
LRRFIP1
COMT
SNX4
CCDC130
NA
CCDC132
RNF10
EHD2
HSP90AA1
LOC100507584
LOC100507672
NA
RUNDC3A
NA
LCA5
HMGA1
SORBS2
FOXK2
NA
LTB4R
MSI2
ACTR3
KLHL9
C7orf31
NA
ROCK1
NA
BCL9L
NA
ZNF117
SPATA6
NA
NFYC
PCED1B-AS1
SAMD14
NA
RHOBTB2
CASC4
SLC30A6
C17orf104
RBMY3AP
IQCD
CHRNA4
NA
GTF2I
NA
NA
ULK4
NA
C11orf57
CAPN5
TAF6L
SSU72
NDE1
KIAA2022
DHDDS
NPRL2
NA
SPEF2
CDK6
NA
NA
DUOXA2
NA
NA
UBA2
ALOX5
NA
NA
NA
CHML
FBXO4
MYO5A
LMF1
SNHG10
TCAP
NA
FLJ45482
TF
NA
SF1
NA
MAZ
WARS2
MFSD4
IGF1
NA
RRN3
C15orf41
NA
PAK2
NA
IMPAD1
SEMA4C
RHPN1
NA
LOC283588
CDADC1
DPYSL2
ARID1A
NA
KCNJ15
NA
NA
HLA-DPA1
PSMC4
KDM5B
ASPH
RALGPS2
CXXC1
NA
LARP4
NA
SPTY2D1-AS1
NA
LLGL2
RSPH3
RIPPLY1
LOC100996457
NA
NA
RAB18
MIB2
TNFSF13
CD22
GABBR2
C9orf116
EML5
POTEKP
PRDM9
KIAA0101
NA
ACBD3
HFE
NA
TARP
ALDOB
NAGLU
C1orf159
YIPF6
KLF13
NA
NA
NA
NA
PDE4A
KAZALD1
RDH11
UROD
TXNL1
MUC20
CACTIN
HMGN3
NA
NA
NPHP1
ADCK5
TOX4
DRG2
TOP3B
LOC100128198
SLC38A3
LOC202181
CLPTM1L
FBXL3
TSNAX
HIP1R
NA
NA
APPBP2
ZFP82
MTMR9LP
RGS12
TUBB1
SHB
ITPKB
BRE-AS1
NA
NA
DNAJB1
SNORA21
NA
NA
MTRF1
TTC30B
SMAD2
GALNT10
NA
LZTFL1
NA
LEPR
THAP6
NA
ZER1
ATRX
NA
HNMT
HNRNPD
GPR65
LOC100996551
YPEL5
OTOP2
TMEM200A
NA
MOB1A
NA
MALSU1
ACER3
DOT1L
CACNG8
NA
NA
ABCA5
RHBDL2
NA
PQBP1
ARHGEF10
APIP
MLL
EXOC4
ITGAX
APEH
XPO1
ENSA
NA
NPAS2
MIER3
TUBA1B
NA
NA
ZFHX2
FBXW8
CCSAP
LOC389641
LOC100996246
NA
VANGL1
SPIRE2
TMEM87A
NA
NAB1
DDA1
ZNF826P
IFT43
NA
PEX11G
TSPYL1
CD8A
LOC100996425
LOC149373
NA
NA
NA
TBC1D20
CLASP1
COPE
ZNF19
NA
LOC100507540
RBP3
NA
ADAM22
NA
PPP1R12C
CCNE2
NA
TAB3
CHM
C22orf32
NA
BBS1
TLCD2
NA
NA
NA
NA
RUNDC3A
NA
NA
CRIP2
ZSCAN20
FGF11
DDX43
GZMK
ZDHHC24
FGD5
ZC3H3
RPL28
NA
GPR137C
YTHDC1
DCAF12
HDAC2
LOC100310756
NA
SFSWAP
NAT6
TRAC
SMG7
CCDC50
PLCG1
NBN
EGFL7
ELFN2
INTS1
ZNF736
NRG1
NA
LRFN5
NA
LACC1
NA
MYO1C
L3MBTL1
C16orf98
SPG7
OPA3
NA
NA
PPP6C
ATF7
F11
NA
NA
NA
SDE2
HSF2
NEK9
NA
TMEM144
OR1J2
RIF1
FRY
DTL
ESR2
NA
NA
NA
LINC00577
HEMK1
SF3B2
TECR
HOXB1
NA
ZNF681
SLC12A4
SLC35G1
CDC37L1
DAO
LOC100505797
HDAC9
LOC254128
AGK
LMLN
NPTX1
HOXB13
FAM200A
NA
TCL6
CCT4
NA
FAM27A
ARMC6
WDR62
SPRTN
NA
MFSD7
SSX2IP
ACOT11
NA
KLF8
LOC100499489
TBC1D2B
C19orf10
NA
NA
YJEFN3
PATZ1
NA
PTBP1
NA
DLEU2
SIRT7
NA
APLN
PEA15
AGBL5
NA
NA
LOC100130705
C17orf85
INTU
FAM211B
GNL3L
KIAA1024
GKAP1
FBXO3
NA
NA
HIF1AN
TXLNG2P
NA
NA
HEATR6
NA
QTRTD1
NA
CCDC149
NOL10
NA
C1QTNF9B-AS1
ZBTB10
NA
MAP1LC3A
ADAM17
TASP1
AP1S3
MNX1
LRRC40
NA
NA
UHRF2
GIGYF1
FOXE3
AGPAT9
SLC9A5
CACUL1
EXOC1
SZRD1
HNRNPD
QTRTD1
NA
LYST
NA
ZSWIM6
DCLK2
NA
NA
GUCA1A
NA
EEF1A1
SEC11C
MEX3C
ACOXL
LRRC39
TCF3
LOC729083
SAP18
NA
BTN2A2
NA
TSSC4
RHPN1
NA
NA
MEG3
NA
LAMA3
GKAP1
NA
NR2F1
SLC22A23
NA
SETD4
TRIM8
NA
LRIG2
NA
NA
NPIPL2
NA
NA
API5
ZMAT3
NA
GAS5-AS1
CPSF3L
NA
NA
NEUROG3
NA
NXPE1
IPO9
NA
NA
HEATR4
PLEKHA2
TK1
NDUFB1
SYCP2
ZMAT4
SPATA21
NA
RNPEP
MYLPF
DAB2IP
ZNF749
FUBP1
GSTM4
MFSD2A
NA
SRGAP3
SEPN1
BCAM
NA
ST5
AKT2
CACFD1
NA
LOC255411
LUC7L
WDR74
USP34
NA
NA
NA
CEACAM3
NA
BUB1B
NA
NA
SCARB1
TRIO
SHB
NA
NA
ZBTB25
MFI2-AS1
KLHL9
RHPN2
WDR73
CACNA1G
LOC338799
NA
PNCK
GOLGA2
PFDN4
TIMM50
KIAA1324L
CXCL14
CMBL
DGAT2
NA
NRF1
TATDN3
ATP7A
NA
SERP2
WASIR2
ZDHHC3
NA
GPR82
PTMS
NA
ZNF382
KCTD15
TMEM134
TTK
TGFBR2
SMAD5
RPS19
E2F5
HYAL3
CXorf56
NF2
HOOK2
PTCRA
AGPS
KIFC3
LOC100133612
LOC645321
ELL
NA
NA
BACE1
BTN2A3P
NA
NA
DOCK6
LOC100506527
C12orf54
NA
PSMD2
TAF6L
NA
C9orf9
MMP15
C22orf46
FBLN1
NA
FCGBP
SPECC1
IFT172
MAP3K6
TPSG1
TIAL1
NA
LOC644135
ACTR3B
NA
CLASP2
NA
ZNF703
NA
AKD1
ZCWPW2
NA
PUS7L
PPP1R2
UBE3A
EMC7
SNAP29
DENND4A
FGFR4
LOC100271722
B3GALNT2
NA
VPRBP
CRLS1
ZNF207
SPRN
NA
NA
CLPTM1L
TIE1
BCORL1
CLDN9
NDUFS4
THEM6
FLJ13773
IQCA1
ATL2
ASAP1
CABYR
ARSD
COMMD5
PTDSS2
LOC100130691
VPS13D
EIF1B
FAM174B
FAHD2A
BMPR2
FER1L4
CASKIN2
NA
NA
SPEG
NA
THRAP3
RRAGA
TDRD6
NA
NA
BCL2L1
DYNLRB1
LPP
ZNF780B
NA
LIN37
CCDC90B
TUBA1B
SLC12A7
TRIM68
PPP2R5B
SLC27A5
SLC16A5
TPT1
BHLHB9
NA
TRIP6
NA
PDXDC1
NA
RNF145
MTA1
HCP5
NA
KIAA0368
ASIC1
FOXK2
KIAA1609
SERAC1
NA
SNW1
RUNX1T1
IDH3G
NA
CLYBL
EIF3B
C22orf29
NA
SEC23IP
PGPEP1
IQCH-AS1
CCDC149
GSTA4
LOC100288893
ZXDC
PPIA
SART3
FAM91A1
SLMO2
ABCA9
ERVK3-1
MTERF
LOC284865
PCBP1-AS1
NA
NA
SLC4A8
NA
NA
NA
TRIM4
TTC12
NA
DOCK1
NA
RSF1
TRIM46
NBEA
KRAS
BIRC7
NA
SNRPA1
LOC100286925
NA
NCAM1
NA
NA
NA
EEF1A1
CAPZA2
TMSB4Y
NUMBL
PDE12
LPAR2
NA
PNPLA8
NA
RNFT2
LOC100129195
ASMTL
NA
RAD23B
LINGO3
RASGRF1
NA
NEK1
WIZ
NA
PIK3C3
NA
HLA-DOA
SLC19A1
NA
RBP4
MPRIP
EOMES
STXBP3
CYTH2
RHOQ
NA
LYNX1
NA
NA
TUBGCP2
LTB4R
NIN
TMEM208
LOC338817
RAB7A
NA
CLEC11A
UQCC
KIAA1652
TMEM161B
GPI
PIP4K2B
KIAA1107
NA
ARNTL
SNTG1
PPIC
LRCH2
SLC30A7
NA
PPP1R17
TBPL1
EEF1A1
NA
MDN1
SYCP3
MLLT4
UFD1L
KCNMA1
SCAND2P
ZNF599
KRIT1
DUSP19
SPPL2B
ZBTB7A
TAF5L
TRPV2
NA
NA
NA
PEX14
NA
ZNF578
PPP2R3C
MID2
NA
NA
PHF21A
CUL3
NA
MRPS30
ROBO4
NA
LOC642620
NA
NA
C5orf45
NA
NA
NA
NA
LOC100505727
ERI2
KLHL23
ZNF770
DIP2A
NA
ALDOB
NA
NKAIN4
NA
EXO1
NA
NA
NA
C5orf22
NA
SLC39A6
NA
PHKB
PLXNA2
TRMT10B
NA
CNST
NA
CEP57L1
NA
MAP1LC3A
NA
SLC35C1
NA
PLCG2
SLC39A8
NA
BLCAP
KRBOX1
NA
NA
UQCRFS1
TM9SF2
MYOC
NA
FUS
RBL1
NA
USP32
NA
LOC642852
USP53
ATP6V1F
NA
SELM
C11orf58
NA
ADCY6
MLLT11
GTF3C2
KREMEN1
MXRA7
COQ9
NA
MGAT2
PROSER2
MIS18A
RAD21
C18orf54
AP4B1
CFDP1
RTKN
LOC401068
NA
GZMA
NPM2
RPLP2
NA
SETDB1
ZNF134
NA
MAP3K11
USP19
NA
LSR
NT5DC4
FMN1
POLR1E
PWP1
MTA3
CDK13
IL19
GRM2
TAS2R14
NA
SYNE1
ERVW-1
DNAH3
NA
NA
NA
PCNXL2
NA
APLP2
MMAB
WIPF2
DCAF16
GEMIN8
LOC400541
RBM14
NA
ZNF710
NA
PPP6R2
PTBP1
NA
ANKHD1
LOC100507506
NA
RAP2B
NR2C2
NA
STARD10
ASIC1
LOC100129195
MANF
ALK
NA
NA
NA
RNF123
CST3
HNRPLL
NA
CDK12
NA
TBC1D9B
ASH2L
LOC100131067
KAT8
NCAPH2
NF1
NA
NA
SEC22C
NA
PXMP4
NA
APOE
NA
EIF5A
USP31
NENF
PTPRU
FCHSD1
NA
NA
PPP2R5B
DMPK
PCGF2
NSUN5P2
ZNF641
DPY19L1
POLH
SLC38A9
DIO2
TRMT2B
NA
PTEN
EIF4EBP2
SYNCRIP
GPR25
NA
OGFOD1
NA
ZNF688
CCDC138
NA
EPC1
NA
TUBD1
NA
ATP5J2
ATXN1
MSI2
ZSCAN25
ZNF782
MINK1
C20orf196
NA
NA
DHRS7
FLJ38717
BBS5
NA
NA
HMGN4
DLC1
KIAA0513
NA
NA
NA
LAMTOR3
DOM3Z
DPYD
NA
LOC100996592
NA
ST8SIA1
NA
SPEM1
BAIAP2
C5orf4
LOC100506319
TLR6
ING1
ELP2
ZRANB2
NA
C11orf71
VWA9
NA
FONG
IFT122
RAB1A
FANCE
NUP50
CPD
EFHC1
CCL13
CSDA
PPHLN1
C11orf58
SNX1
COL18A1
MED16
LOC100130855
STRN
NENF
NA
NA
NA
NA
PMS2P5
ZRSR2
SH3BP2
B3GALT6
NA
NA
CNOT4
DHX36
RC3H2
NA
NA
NA
PSD4
ZFYVE16
APH1A
ATN1
NA
ZBTB26
SNRPB2
NA
POGZ
CTSH
AZIN1
TMEM164
AKT1
NA
TRIO
NA
ZHX1
IKBKAP
BCAP29
C1RL
SLC25A16
LOC100130370
C19orf55
METRN
LOC100287525
NA
NA
B3GNT7
BBS9
SLC2A11
CD44
RPL32P3
DNMT3A
ALKBH7
CHMP4B
DNASE1L3
ERBB3
NA
SPIN3
NA
IGKC
RFC1
ZNF48
C9orf114
ISYNA1
CEP97
RAB27A
AXIN2
FAM86A
LOC284930
INSIG1
PAK2
GTF3C5
PDK4
TMEM136
MFAP3L
GGA3
HLA-DPA1
GAPDH
NSMAF
CTSF
FFAR4
ACOX2
CUL7
ETFDH
PPP1R3E
ENG
WDR1
NA
SREBF1
B4GALNT3
PEG3
LOC100129129
CWC25
MBD6
NA
PDCD2
NA
ZNF543
HHLA3
SEPT2
NPRL3
NA
CCDC88B
TRIM23
NA
NA
NA
CIRBP
NA
NA
FAM204A
NA
EPC1
NA
DKK2
UTP14C
PSMD7
NEK6
CPNE1
NA
RNASE4
CLN8
USP49
TLN1
USP38
KIAA1731
EGR1
ZNF789
CARD14
NA
NA
NA
GBA3
NA
C17orf59
BTG2
C19orf59
INPP5A
ITGA4
NA
KHDRBS1
RBM48
GNG12
RPS6KB1
ATP6AP1
KLHL28
NA
TMEM59
CASP8AP2
CPNE8
NA
SHROOM1
MED28
GGA1
CSNK1A1
NA
GPBP1L1
NA
RC3H2
NA
NA
FAM3C
NA
SMIM4
C19orf52
ATP5S
WNT8B
MGC34034
NA
RALGAPA2
NA
BCAP31
TMEM173
YTHDC1
VWA3A
ZNF93
ARRDC3-AS1
ORAI2
NA
RBMS2
NA
LYZ
ESD
KDM3B
NA
LOC100130219
PRIM2
APP
CUZD1
AKAP10
NA
NA
SUN5
NA
NA
ARNT
NA
SBF2
NA
NA
CA1
TBC1D25
CCHCR1
LOC100505865
PPP6R3
STX3
LOC401320
SIRT4
NA
URB1
KAT6A
NA
NA
UGGT2
NA
ACPT
LOC442075
LINC00638
DENND5B
GTPBP10
PPARD
ABAT
NA
NA
TBC1D10A
NELL2
HINT3
NA
NA
NA
SRPR
TMEM126B
MBNL1
HPRT1
NA
SNAPC5
SCAF11
EIF5
NA
PLA2G5
SETD1A
KRR1
TRAPPC11
NA
HIPK1
NA
NA
SYNCRIP
SLC39A3
ST7L
EEF1A1
HBS1L
HLA-DPB1
COPA
CEBPA-AS1
SPTBN4
LOC100498859
CHD9
TMCC1
NPB
NA
STAB1
LDLRAD4
HDGFRP3
NA
NA
MIOS
EPC2
LOC100506473
DUOX1
EXOC3
RNF130
LOC100129461
LOC100129380
NA
CASP9
TECTA
AGO1
AAK1
SREK1
NA
SLC35F6
MEX3C
SP3
CEACAM4
ELOVL5
FOXN3
NA
GPR20
SOS2
ZNF444
PRKRA
CEACAM6
C2CD2
C20orf202
HP1BP3
NA
ATP6AP2
VPRBP
NUMB
ZNF638
NA
GRK6
MAK16
NA
THSD4
GTDC1
PCDHGA9
PBRM1
PPP2R1B
TBC1D9B
NA
NA
MRM1
NA
NA
PPID
ZNF493
PSMD13
INTS6
BMF
KDM5A
PTAFR
CCDC163P
NA
FNTB
NA
NA
NA
EPM2A
NA
B3GNT7
CEP41
DDX23
MED8
FGFR1OP2
SLC36A4
NDUFC1
TWF1
FGFR1
CYTH2
PNN
SMARCC2
DTNA
ATP10D
CNOT1
NENF
ROM1
USP3
ZBTB38
NA
SLC35F6
WDR34
NA
GYG1
GMEB2
C11orf24
NA
ARL4D
UBE3A
NA
GNA12
LPCAT3
YKT6
SCD5
NA
ALG10B
ARHGAP32
MDM2
CCDC121
ARG2
RARG
NA
ANKH
RABIF
CXCR4
NA
AVEN
F11R
BRAP
RPS6KA2
RNF31
SPATA6
PHF20L1
MAN2B2
EIF2AK3
TFDP2
GFOD2
NA
TSPEAR
TMEM161B
GOLGA3
NA
LSP1
HEATR6
DDX17
COPA
MYO1D
ETS1
NA
LETM2
UBN1
CEP68
ASAH1
DNM2
NA
PIP4K2A
RHOT2
UBE2I
NA
NA
MRPL41
MACROD2
EPS15L1
GATS
PGGT1B
NA
UQCRB
SCARB1
NA
PGGT1B
DR1
KLHL5
ZCCHC6
ZNF37A
LINC00685
GMEB2
ACAP1
NA
PCM1
CFDP1
MED28
NA
MKLN1
PTEN
PDCD5
SNX29
NA
GSTCD
HMGB3
GULP1
NA
POLG
NA
ZNF548
AHSA2
MED21
TSHZ3
DCLRE1B
ATRIP
NA
NA
CORT
CYP4V2
LEPROT
TIGD2
LOC81691
MTFP1
PIN4
VTA1
NPR1
MTMR9
FHL1
NA
EXOC6B
NA
GPATCH2
AXIN1
SFT2D1
RNH1
MYO1E
MTX3
RALGPS2
ZNF275
CSH2
POLR3C
FANCF
ZNF785
NDUFB2
ETFDH
TMEM79
CES2
POP4
KIAA2013
NA
SLC25A37
GATA4
EXOSC6
ADAL
ARF4
LRCH3
NA
ZCCHC4
DCTN2
MOG
ARRB1
UBE2I
EFCAB14
UBL3
PARPBP
TOB2
DCTN1
PLD1
PRRC2B
TMEM167A
NA
HLX
SMC4
LRRC36
SYNRG
NA
WASF1
IQCE
POLR2C
NA
NA
NA
NUDT16
NA
RAB6A
COQ10A
LAMA4
MED1
CUL5
RBM27
ACSS1
LOC100129104
STX2
PSMB4
CDIP1
PFN1
KIAA1731
SF3B3
IDI1
C10orf128
NA
NA
ERCC6
RHOG
MYL6
MCPH1
CEP72
FAM207A
HAMP
NA
ACACB
PIAS1
ZNF367
PPP1R36
NA
NA
NA
NA
PER1
ZBTB34
ALDH6A1
NA
ACACB
KDELR1
TERF2
MAPRE1
GAN
LRP6
DNAJB11
PART1
ZNF589
PROC
NA
NA
KRAS
NA
PBRM1
FAIM2
PNPLA4
C8orf76
TCF25
CIDECP
NA
ANKMY1
NA
NA
LOC494150
NA
CCDC59
HNRPDL
FUNDC2
MIB2
REPS1
RIC8A
PRPF38A
GMFB
LOC100506075
NA
SMARCB1
NA
TKT
IWS1
NA
GIGYF2
CENPF
ANKS6
TYW5
DIP2B
GUSBP4
PHF21A
NA
NA
MIER2
ZMYND8
GLRX3
NA
FBXO42
LOC401320
POLR2J4
ZNF358
ANKRD19P
NA
TSKS
LSM11
GIGYF2
ZNF826P
TAOK2
SPATA6L
NA
XPNPEP3
USP43
NA
FNIP2
ITSN1
SUV420H1
SYT9
NA
CEP164
ALG13
OR1J4
SAFB
NA
CADPS
DENND4B
HYPK
NA
STARD13
GPC1
HIRIP3
HNRNPD
KAZALD1
NA
NA
PPM1H
AP4E1
CASS4
NA
CLASP2
ITSN1
CD44
LZTS2
GAST
FITM1
LINC00662
FAM50A
ZNF276
NAA50
ITFG1
LRRFIP1
ZC3H11A
CLCN2
FLJ43663
SLC25A35
NA
NA
NA
INPP4B
SUSD5
SYT7
REEP6
WFDC12
TMSB4X
NA
TIPRL
GRAP
PHF14
NCAPH2
TPP2
NA
MCCC2
FLJ38717
ZKSCAN3
FAM49B
TPT1
IDE
RMND5B
CABLES1
TTN-AS1
ATF6B
RALGPS1
ZDHHC8
NFYC
MGC10814
IPP
NA
TRABD
NPTN
SLC16A6
PCBP1-AS1
GPR144
YWHAB
MSANTD4
LOC646214
ESCO1
HUWE1
CDCP1
RGS12
NA
TRUB1
CYP2U1
AATK
SCAF11
MIR3682
EXOG
SENP1
PPM1N
PRR11
NRL
NA
BTNL9
MMP17
COG5
LNPEP
NA
AK1
NA
NA
ATP6V1G3
LEAP2
CEP250
NA
TMBIM6
NSF
NA
NA
NA
RAB11B
NA
NA
NA
SS18
NA
PTCD2
N4BP2
SPATS2
PTPRE
NA
NA
CMIP
MLF1
NA
LRRFIP1
NA
NA
LHFPL3-AS2
MKL1
MFAP3
EML2
CAPZA2
NA
CWF19L2
PCBP2
NA
N4BP2L2
HMGB3P1
NA
CACTIN
OIP5
CSNK1A1
DENR
CEP97
PPFIBP1
NA
JAG2
TMEM43
NA
NA
ERLIN1
NA
NA
KLHDC4
NA
ZBED4
NA
MAPRE3
NOP9
OTUB1
CCDC132
MKL1
C16orf93
NA
ST18
TFDP1
CHMP7
POLR1D
EPOR
NA
C1orf27
FAM3B
RNF14
FEM1A
SLC17A5
ZNF518B
RHOA
HLA-DRB4
CMIP
FANCA
NA
MAG
HSD17B14
TAF6L
IPO9
AKIRIN1
SNX24
KLHL22
NA
TPT1
USP51
MYO15B
PLEKHA8
FLOT2
C1orf233
KIAA1429
FKSG49
NA
NA
NA
KCNK1
SND1-IT1
NT5C
NA
ZNF503
MLL2
SHMT2
NA
NA
NA
FGL1
NA
ANKRD16
NA
RASSF1
CEP128
SLAIN1
TACC1
SOX5
BRF1
MBD1
RIF1
NA
GALNT1
R3HCC1
SCAMP1
FBXO38
ATG10
DARS
NUFIP1
EHF
DHX37
ZNF720
HSPA4
TMEM67
NA
ZNF708
NA
LETM1
NA
PER3
PTCRA
WDR85
SAFB
NA
FLJ10038
NA
CLEC11A
CASKIN1
NPFF
CAPZA2
CSNK1A1
BRF1
C20orf196
SGSM2
LARP1B
LOC257358
ADAM15
SCAND2P
ZNF75A
NHSL1
ZFAND5
C12orf4
KIFC2
GPSM3
NACA2
RAB11B
SULT1C2
ZCCHC4
NA
KAZN
PCDH12
DKFZp451A211
ZNF236
PRPF4B
CEBPG
NA
CD19
ZFP41
PHLDA1
CD44
AVIL
NA
TMEM234
SSR2
TXNL1
CRCP
NA
PSMD3
STX7
RNF219
TPT1
USP5
ASAP1-IT1
NA
MEF2C
SSBP2
MAP7D3
ZNF440
ASMTL-AS1
TNRC18
ZDHHC2
DCLRE1A
MTHFSD
LARP4
TBKBP1
NA
LIPA
NA
LOC728190
ZNF76
NRCAM
HDDC2
CCHCR1
UGGT1
MRPS31
OTUB1
ITGB2
KIF9-AS1
KANSL1
CSPP1
MTMR14
NA
NA
NA
METTL21D
PCGF1
MKL1
NA
RNF123
CCDC50
ZNF486
NA
NA
KCP
CHST1
UBE2D3
INPP5B
CNEP1R1
PIGO
FADS3
NA
ADAM15
FAM185A
TTLL11
TRABD
SUZ12
PLXNA1
PRICKLE1
METTL3
NACAP1
LOC220077
NA
NA
TPMT
FDFT1
TRAF5
FNIP1
ZNF501
USP37
MMP28
FKBP1A
HLA-DQB1
NA
NA
MYBBP1A
DDX28
NA
SLC12A9
IFT81
NA
SIRT3
NA
PLEKHA1
ZSWIM1
FPGT
JOSD2
NA
NA
DUSP11
KCTD13
SSBP4
KIFC2
NA
TARDBP
CPSF3L
KIN
PDE12
FBXO32
NA
MEST
SNAPC3
NA
WDR45B
NSUN5P1
NA
ZBTB7A
ZNF711
ZNF787
SPI1
HNRPLL
NA
NA
CCDC59
NA
ST6GALNAC2
NA
KCTD15
SLC24A1
NA
SGMS2
NA
FAM208B
FAM20A
S100A6
ZDHHC24
MGC21881
COL24A1
SZT2
NOTCH4
FAM212B
NA
TESK2
PPIL2
NA
NA
RAD51AP1
OPRL1
ZNF202
NA
SLC29A3
HLA-DQB1
NA
MBOAT7
NA
FLCN
SFT2D1
SEC14L5
RASEF
C9orf41
NA
GPATCH2
NA
PTPRM
ZNF419
KAZALD1
ZC3H18
CNIH4
BOD1L2
SNX8
PPIB
SYNJ1
NA
LOC155060
NA
NA
NA
SPINT1
NA
ING3
TNPO3
KIAA1919
RABL6
ZBTB38
TSKU
PVR
SAR1B
KIAA1429
XRCC3
CRTC3
XAB2
BSG
DCAF5
ZNF678
NA
FRG1B
SETDB2
SFSWAP
BRICD5
CDC16
MED23
NA
RAB35
EPCAM
YIPF2
DHX9
LITAF
PECAM1
NA
RARS2
PCSK5
ZNF43
ACTRT3
NA
UTY
LOC100507316
C8orf46
CHAF1A
SSR4
SMYD4
PSMB2
PHRF1
KIF21B
KLHL20
NA
NA
RNF111
TCTN1
NA
KRCC1
ATP5O
UCN
ORC5
BBIP1
NA
LPHN1
ZNF671
STYXL1
NUDT15
ZNF678
ZNF276
MAP2K4
AKAP13
NA
RCL1
CD99
NA
UCK1
CREB5
NA
CAST
NA
NA
ING3
TDRD10
MED1
MRPS15
SMAD2
LOC389906
ZFAND5
ZMYM1
SYNRG
HSPA1L
KCMF1
LOC100130581
NA
NOL8
CHST11
LAPTM5
SYVN1
FSD1L
SEPT10
LIMD2
PARL
NA
HOXC5
TM2D3
WRAP73
MFAP1
IDS
MED12
NAA38
TAOK2
FAM13A-AS1
PHTF1
PSMD14
ABCF3
RFK
SLC30A5
VSIG10
ADAP1
DR1
NDE1
NDUFC1
ELAC1
ABTB1
TXLNG2P
NA
DLC1
PANK2
DNAJA2
CYP1B1
PRDX6
PAOX
EXOC7
RAPH1
HSD17B12
DDX31
RNF146
POU2F2
APLP2
FKBP14
LOC158402
MPHOSPH6
NA
CLDN14
ATG5
RFFL
NA
NA
C20orf194
CATSPER2
YBX1
GLYCTK
WAS
RMDN1
C16orf52
LOC100216546
CHAF1A
ACTR2
ZSCAN21
TRIM27
NA
MGC12488
SDK1
NA
POLH
GSPT1
TMEM209
NA
TMC4
COL14A1
TAOK2
PPM1F
UNKL
AMZ2
TFRC
USP40
ZNF10
SEPT6
WDR4
MND1
RBM25
TXNL1
CDCA8
CUL5
NA
SPOPL
CCNF
PPIC
GSPT1
TCF25
ASAP2
HSD17B14
MTERFD2
SLC25A44
CCDC90B
MYO1F
NA
CRISPLD2
NA
IP6K2
PPAPDC3
NA
API5
COPS8
NA
COX19
MIS18BP1
TSEN2
NA
NA
RPL36AL
MAN1A2
MARCH7
MED26
NA
NA
IGJ
NA
NA
NA
NA
RPL10
NSD1
NA
NIPBL
SFPQ
NA
CNOT11
TRIM13
DYM
NA
GTPBP3
CLPTM1
SEC23A
MYO9A
CCDC127
NA
RRP12
ELF2
ZDHHC17
TSPAN5
IGF1R
NA
NA
NA
ZMYM3
FBXL6
PTGER3
XPO4
LAPTM5
U2AF2
TNNI2
CENPI
SUV39H1
ZFX
NA
SCAMP2
SNX25
CACNA1D
LMAN2
PHF3
NA
NA
RCHY1
C7orf13
FKBP7
SHISA5
E2F2
SLC45A3
CEACAM21
BDH2
ZNF174
PTPN9
SPATA5L1
DNAJB1
ISY1
GOSR2
NA
SCRN3
ICAM3
NA
PSMD9
RAD51B
SH3GLB2
CD99
ECHS1
CTTNBP2NL
SMNDC1
SARS
ZNF382
NA
CHUK
MAP3K7
SLAMF9
ARL13B
NA
LOC100506469
ZNF83
LARP4
UBE2J1
ZNF598
MLX
MIS18BP1
CAND1
DGKQ
TMEM164
ARAP3
EIF2AK1
AP5S1
BAD
NA
SLC26A11
AKR1B1
NA
SENP5
PTENP1
NA
ZNF41
C1orf52
GRK4
NA
ZFAND5
ANKRD10
NA
DAPK3
SPG7
NA
SEC24B
NA
GBA2
BST1
ANKRD27
RFC1
NA
SMYD2
RNASEL
NA
KRCC1
PTCHD3P1
PFKFB2
SMARCD3
NA
FAM171A1
ZNF324
TRIM4
SNRNP27
RASAL2
SMAD1
SLC2A4RG
HERPUD1
NA
TBC1D9B
BET1L
ITGB2
NA
GOSR2
PLEC
NA
NA
NA
IGF1
MPO
COPB1
GUSBP1
NA
PDPK1
THAP5
NA
BDH1
NA
IL11RA
ID2B
C10orf137
SNX3
NA
SLC6A11
AP3D1
LOC100128108
RBM6
SLC35E1
WDR35
SNRPG
HBE1
KCNAB2
PSMB4
ADAP1
STRBP
AP2A1
NTAN1
CLEC11A
NA
NA
RER1
NA
DNM3
C9orf64
NA
OR52D1
HFE
KLHL12
NA
TMEM66
IBTK
RIOK3
NA
DCAF7
CCDC90B
KATNBL1
GRIA4
SETD5
NUPL1
KLHL20
SLC5A6
OPA3
PTPN18
IDI1
NA
SMAD2
NA
ETV2
IL17RC
NSMCE4A
TOLLIP
TUBD1
RCC2
ZNF33B
CNOT10
TTF1
LOC100506668
GOLGA4
PSMA7
GPR180
MCM5
WDR25
SNRNP48
NA
FLAD1
RBM25
TMED5
NA
CHMP4A
NA
AGPAT3
LOC100630923
NA
LRP8
CAND1
GATM
GLE1
SEMA7A
FAM122A
NA
NA
EEF1A1
NR2C2AP
NA
HNRNPU
PGAM5
NA
TEFM
UQCC
UBB
NA
LOC643072
RUFY2
NA
USP14
MED16
ARID3A
NA
CRYGS
SNAPC3
PANK2
NA
FABP3
ABCF2
EIF4ENIF1
PPAPDC1B
AGPAT3
FAM118A
ALG10
MACROD1
MYH11
HEXDC
SDF2
MCF2L
NA
NA
GCNT3
HDAC11
LSM10
ZNF230
LIN9
KHSRP
EEF1A1
NA
OOEP
STARD8
ASF1A
NA
NA
PFKFB2
ZNF70
EVA1B
NA
LRP8
SCAND2P
NA
PRR5L
CDC42SE2
PIAS2
HFE
ACAD10
MFSD9
NA
SLC4A1AP
CTPS2
HECA
PVR
C1orf53
LRRFIP1
TTC7A
TCOF1
NA
LOC100505915
CSNK1G3
SMIM14
HDAC11
NA
ROCK2
CCDC71L
LUC7L3
ZNF248
GTPBP10
GM2A
RC3H2
NFYC
ITGAV
ZEB1
KDM4C
CC2D1B
LOC100630918
METTL2B
ZNF286A
NPAT
NA
PHF21A
SUFU
NAP1L1
SERTAD3
LOC100996307
OST4
ING5
NFYA
TIMM10B
NA
C1orf228
NA
CMTM6
ITPRIPL2
AATF
RTEL1
UBLCP1
NA
ENTPD3-AS1
ZBTB21
CACNA2D2
ADNP2
IBA57
ZC3HC1
ZNHIT6
ZNF691
MSTO1
EIF5
MAPK8IP3
PDE8A
CLTB
FLJ37035
LOC100131053
SFPQ
CD28
COMTD1
B3GNT9
FOXO3
ALKBH5
NA
NA
TAF1B
NA
EIF4EBP2
PHF23
FLVCR2
TCF20
COMMD5
NA
NA
NA
COPS7A
NA
TARS2
NA
ENAH
TRMU
SLC25A29
ZNF585A
NA
NA
FRMD4A
DNAJB2
HHAT
MED27
BRI3
NA
IGF1R
NETO2
NA
CTBP2
SDF4
CCRN4L
USP53
FLJ35390
CSK
SLC30A4
DDX50
BMP1
NA
NBPF3
PSMA3
TIRAP
NA
LAPTM4B
ADAM23
CANX
FLJ35934
PDCD6
UHRF1
IDH2
PPP1R2
PPP1R12B
NA
TSFM
NA
COBLL1
LRRFIP1
ATP6V0C
CENPO
FGFR1OP2
LOC286109
ZRANB1
PRKAB2
SNAPC2
PPP2CA
G2E3
CSNK1A1
NPL
GBAP1
NR2C1
TNKS2
SRSF2
NA
MAPK1
SAR1B
C1orf61
CHD3
NA
NA
NA
MRPL39
MOB3A
TMEM206
NELFB
NA
MTHFD1L
ACADS
STAC3
MCPH1
NA
NA
CLCC1
NA
GTF2A1
NA
SUN1
SMPD1
SPOP
DPP9
NIPAL3
NR1D2
NA
SFXN4
NA
LOC390705
ZSCAN4
ECT2
KIF16B
BRD7P3
BOP1
RBKS
ST7L
NA
DGAT2
ZNF567
SCAMP1
C15orf27
NA
VMA21
SASH1
PITPNM3
ANXA6
RRP1
TGFBR1
DUSP19
NA
LZTS2
UBE2Q2
NA
PTGER3
LOC338620
URI1
CPT1A
WRAP53
HN1L
NFRKB
NA
NA
SNX12
NA
NA
KDM3B
GID4
HNRNPF
ZNF697
ARID1A
ESD
ZNF654
C16orf88
TPM1
ULK2
RAB10
ZFHX3
ERVK13-1
NA
MTM1
TRIM7
AHCYL1
ARHGEF12
WHSC1L1
BUD31
ZNF506
SRSF2
NA
POLE2
DSTYK
OR2F1
CACNA1G
NA
DENND6A
EIF1AX
ZBTB33
NA
NA
MBD6
PITPNC1
SSNA1
NA
ATP11A
NA
TTC14
METTL14
LILRA1
INVS
YIPF5
DNAJC12
PSMD4
KLF7
TCEA2
FOLR2
SLC44A1
SLC35A2
NA
ZFPL1
FOXO3
GIMAP1
BBS12
GDPD1
PPP2CB
NA
LOC153546
CMAS
ACTG1
LOC283788
NA
NA
ZADH2
RAD21
ZNF160
NA
SMCR7
SEPP1
HES1
DDX3Y
ZNF606
MAP1LC3B
NOP16
SRRT
LRRC28
SORBS3
NGRN
NA
NA
HLA-DOA
PBXIP1
C6orf136
TMEM55B
RBM17
MVK
SF3B4
ZFY
MYSM1
LOC255512
NA
NA
PPA2
NA
NA
TMEM8A
TMEM17
ZNRF1
ARL5B-AS1
HSP90AA1
SRSF2
NA
LUC7L
VCX2
HN1
DPP8
ZNF300
TLCD2
RAB3IP
SNRNP200
NA
ATG4B
MLL2
NIPBL
TLR4
NA
SLC2A8
RNPS1
CLMN
NUS1P3
HLCS
GM2A
LOC595101
MYO15B
NA
RAN
NA
MDM1
DLG5
RNF6
IVNS1ABP
YME1L1
ASXL1
CABP4
GAB2
SRRT
CDC42EP4
SSBP2
UGGT2
LZIC
ZMYND12
CISD2
SF3A1
BTBD9
NA
ABL2
TPT1
APBB1IP
NA
CCDC174
CCAR1
CRIPAK
RPLP1
MALAT1
TRAPPC9
PRR3
NA
ACER3
THUMPD1
FBXO18
LIX1L
SNHG10
FBXW11
NA
LOC645513
SH3BP5
OAZ1
ARID1B
CAND1
NA
PTPRM
NA
PITPNA
BORA
LOC100506639
ANAPC10
INTS6
VPS33B
SLC25A33
YIPF6
ADCY7
MSL3
PDPK1
C12orf66
DIRAS1
CIRBP
MRPL38
TGDS
KIF2A
FBXO38
TPMT
NA
NPEPPS
NCOR1
COG1
NA
GTDC1
S100A6
ZNF397
SENP3
MON2
YIPF4
DNAJC21
LRRC37A4P
DAGLB
CAND1
ICA1
PRR13
M1AP
RBM7
PHPT1
UBE3B
PSMB3
PITPNM1
LOC100506302
PIGG
GNS
NSMCE4A
ACTG1
CLASP2
ATF7IP
UBE2H
SETD3
NA
RPS6KA4
MCM3AP
CREBZF
UHRF1BP1L
NA
NA
BAP1
ACAD10
ZNF333
KANSL1
NA
CAND1
PPP1R37
RNF7
METTL21D
TULP4
KIF3C
C21orf2
POLE
NA
CLTB
USP7
ZNF582
SSX2IP
FAM120A
TTC14
MED28
NA
TM2D3
CCND2
PWP2
NA
EFHA1
ST3GAL3
RASGRP4
SAR1B
ANKRD26
DOK1
NA
CSNK1G3
RASGRP2
NA
CPSF2
GPRIN3
UBE2B
NUPL1
TXNDC15
KLF10
ESPL1
NSFL1C
USP36
NA
FAM103A1
YPEL2
ADRBK1
NA
IDH2
PLXNB2
IFNAR2
FABP4
JAGN1
SRSF10
CCBL1
TMEM51-AS1
OSBPL3
NA
DAP
FAM193B
ADAM23
NARFL
MRPS22
DCTN4
ANKRD52
FTSJD1
MEIS3P1
TMEM38B
SIN3A
NONO
NA
NA
NRM
SMIM7
XPO5
ALS2
KIAA2026
TMEM33
PTPN22
FAM3A
ZNF846
BBS9
MINOS1P1
USP14
AURKAIP1
TMEM63A
COPS8
USP1
FASTKD2
CAMTA2
RRP12
BLOC1S2
VTI1A
ZFAND4
NA
HIGD1A
ANKUB1
NA
RHOT2
SLC35D2
GAB1
NA
NA
KIAA0146
MOGS
NA
NA
MARK4
C16orf87
NA
TIMM22
IDS
NOP14-AS1
AVPI1
YWHAE
NA
ZFP36L2
NA
ESCO1
CDS2
PLEKHA1
TMED4
ACLY
SNRPA
GLTSCR1L
NA
CCL18
KDM5D
HSP90AB1
ZNF3
SEPT2
NA
TXNDC9
FAM195A
UBA52
ZNF592
C19orf10
LOC100130856
NOLC1
NA
TRMT10A
NA
NA
NA
CD276
CMTM4
OGFOD2
CTSW
LOC282997
NA
C16orf52
BMP8B
NA
SEC24B-AS1
RARS
NA
PTRH1
LOC100996371
VPS33A
ITM2B
CEP95
CDK2AP1
ST7L
RTN2
ITFG2
CPSF6
CR1
MGA
RNF7
PGM2L1
NA
NOL9
ARMC7
PBX3
HNRNPM
TMED1
ARFGEF1
NAP1L1
TUBG2
NA
LOC100505902
SRSF11
TAF8
BTRC
NA
ITSN1
EML4
FLJ10038
RNF139
EIF4E
PRRC2A
SLC9B1
G2E3
RNPS1
WWC3
MBD1
MEF2BNB
NA
EGR4
FAM71A
ANKS3
AP2A1
NA
EZR
NOL9
DDX1
COX4I2
AAK1
TEX30
MEAF6
CELF6
LOC100507568
FUZ
NA
NFYC
CIRBP-AS1
PTAFR
ZFAND5
ACACA
FLJ20021
RPP25
RUNDC1
CCL18
EIF2A
NA
DNAJC21
POLR3A
DHDH
LOC440149
PRKCB
HADHA
FANCD2
ACTG1
EXOC7
PROCR
SART3
KIAA1468
NA
POLR2E
KDM4B
CTBS
NA
CEBPZ
HDLBP
NXPH3
RGS14
NA
NA
DGKA
EIF5A2
EGLN1
IPMK
DERL2
ARPC4
DAB2
MILR1
RDH10
NA
ASXL1
NA
AP1G1
DCLRE1C
AP1AR
LOC100129250
VWCE
FECH
RBM22
BUD13
RRP9
STK36
LOC100996870
NA
NA
OLFML3
DDX19A
FAM192A
ACTG1
YY1
LOC400657
PANK4
FAM222B
NME6
BIN2
CTU2
FNTA
NA
MANBA
WDR76
ARFGEF1
ZCWPW1
ZNF575
MVD
NA
AKAP13
NA
RASAL1
CNOT1
PSMD4
UTP23
DUSP18
HNRNPR
LOC729683
FASTKD3
ZRANB3
FAM210A
NA
CNOT4
DIS3
GLUL
EBAG9
COX7B
ZNF404
BCAS2
MTF2
CLCN7
NA
NCKAP1
EFTUD2
PIGL
SLMAP
ZNF846
NA
CARM1
NA
DDX54
C5orf55
TMEM33
SERPINB6
EGLN1
DCAF11
MAPK1
NA
LOC338799
ATAD3B
CLCN4
ARPC2
HNRPDL
NA
USB1
C16orf55
SEC13
TNPO3
TGOLN2
RHPN1-AS1
MRPS11
SLC35E3
FADS3
PCBP1-AS1
LOC100506963
NA
NA
ARPC5
NOSIP
ZSWIM3
YBX1
YWHAZ
PHF21A
FCF1
MBTD1
NA
WDR24
FAM195A
HOXA1
H2AFJ
P4HA1
RYBP
NA
EFCAB11
TM9SF3
RLIM
NA
TNRC18
SERPINF2
FBXL14
OSBPL7
FAM3A
LUC7L2
HYI
THRAP3
HCST
SLC9A1
VPS35
MED21
POLR2J4
THNSL1
HCG18
TMEM97
HNRNPM
SNRPA1
SMC1A
NCKAP5L
NA
USP4
HNRNPU
NA
DHX35
MSRA
DCAF8
AHDC1
NA
NA
NRG1
HSPD1
ABCB6
EIF4H
ATP5SL
NA
LNP1
PSMB5
MTO1
IQSEC2
LOC646014
ENPP7
CDK15
TBCC
SSR3
EIF6
LTBR
SPATA5
APOE
SENP8
GALNT1
COMMD2
TMEM175
PRMT2
SRP14
UBOX5
NA
GDI2
LOC554206
ZNF3
MAT2B
C11orf57
MMP14
GRK4
CHST14
SRSF10
PBRM1
NUPL1
ZNF155
CGGBP1
FIP1L1
NA
NA
TXNDC9
NA
PEBP1
ENTPD6
ARL2BP
RAD51D
ZNF587
NA
HSD17B7
PBRM1
BATF3
PEX10
OGFOD3
TAZ
STRN3
RALGPS1
EIF2AK4
NA
MED31
ANGEL2
NA
NA
PLRG1
FAM49B
CCDC174
ALDH18A1
NA
HINFP
UBALD1
SLC35B4
MRPS5
NSL1
RAB21
CDC42SE2
SLC35B1
METTL16
FADD
NA
ATP1A1OS
ACPP
VSIG10
NA
SLC10A3
TAF3
MCM3AP
PDE6B
NA
ZNF609
CBLL1
SHMT2
NAALADL1
IFT140
STRBP
ARPC1A
NA
LOC100134937
NA
HSBP1
NA
NA
NA
PATZ1
RBL2
SMIM13
TOR3A
SLC25A4
C22orf39
TPP1
INPP5D
NA
ZNF638
ZC3H10
RAD17
NA
ANKRD40
NA
C7orf26
RBP1
USP37
ZNF148
HNRNPR
FAM20C
ITM2C
CTBP2
MFAP3
ENGASE
GPANK1
TMEM38B
PREB
PMS2P3
SMIM8
ERCC2
CYB5R1
NA
NA
PCNP
MARVELD3
NA
NA
NA
IFI27L2
AMMECR1L
GIN1
ZCCHC4
SNX1
EIF5B
DSC2
NCAPG
ZNF441
SLC35D2
NA
C19orf55
DFFA
NA
CSGALNACT2
PNO1
EPC1
HEXA
CD209
PPARGC1B
NA
PPP6C
TOR1AIP1
B4GALT7
STK36
INHBC
MYNN
BRAP
PPP2R1B
NA
WEE1
FAM86B1
PPP1R8
ZNF675
PSMD1
OAZ1
SLC4A7
RBM28
ZNF653
PKP4
SCAND1
TMEM44-AS1
NA
VMA21
SDHAF2
NA
LOC200772
SPAG1
INTS6-AS1
ENAH
USF2
CAMKK1
CBX2
EDC3
NA
PLK4
PIGA
MARCH3
FAM134A
PPP1R12A
NA
NA
NRXN2
NA
MFSD1
UBL5
RFWD3
POLR2E
KLC4
ZFYVE1
EEFSEC
NA
STS
TTC1
GTF2H2
TOR1AIP1
HACE1
ELOVL1
DNASE2
STX6
SEPP1
FAM104A
GPR114
RC3H2
SYTL1
DNAH1
NA
PRCP
SYNGR2
MALSU1
KLHL17
NSUN5P1
NA
APC
KLHL22
ARF3
ASAP1
SNX3
PPRC1
ATAD1
COX20
NA
NA
KDM5C
NA
IL22RA2
ANKRD11
NA
SLCO4C1
ZNF493
OCIAD1
C12orf66
MED16
RBM3
NUS1
EEF1D
ATP5E
TMLHE
NA
PSMC3
NA
PCYT2
WDFY3
IKZF1
MVK
GLTPD1
HYI
ARGLU1
PDE8A
LOC441204
NA
TUBGCP2
STIL
ZNF563
ZNF789
ELK1
FER
CD9
PTGER3
DIS3L2
NA
HABP4
FAM76B
RING1
LYRM9
TM9SF1
SREK1IP1
ZNF280B
FAM105A
CA11
STAMBP
YIPF1
PPP6R3
ZNF594
UCHL5
ALG10
ANKRD11
CREBZF
SEPT7
SPATA18
IGFLR1
ARHGDIA
CCDC142
VTA1
EIF2S1
NA
CC2D1A
GNPAT
SMC6
GOSR2
NDFIP1
TMEM222
PBX2
ZNF133
NANS
PNO1
AGAP9
RNF7
VIPAS39
KRR1
CD163
NA
HLA-DQB1
RAD52
NA
EVI5L
SLC1A2
PRKCSH
DGKH
ZFC3H1
MYO1C
MZT1
CHEK2
NA
RPS19
ZNF93
LOC100527964
IER3IP1
FAM192A
RBM39
SFR1
CLTA
GTDC2
TRAF6
NA
NA
CDPF1
RPS15A
CHST10
GPR35
U2SURP
NA
SETD8
ZFP69B
NA
GNL3L
MTOR
HERC4
PRRT3
PCNXL4
SUN5
NA
NA
ACTG1
MTO1
RPS28
COG7
PCBP2
SHMT2
CAPRIN1
GON4L
LARS2
TK2
MLF1IP
ZFPM1
WRAP73
TRA2B
FBXO22
ZFP64
BCLAF1
C9orf72
DLEU1
PALB2
EIF5B
ZSCAN31
DNAL1
GMEB1
PACSIN2
NA
APLP2
NA
NA
AMT
YWHAB
BUB3
YAF2
RGAG4
NA
NA
FLJ44342
TRRAP
LOC254128
MAP4
INTS5
CNTROB
MAPRE2
NETO2
NA
DDX50
AKAP10
TMPO
NA
NA
ASAP1
ZC3H7A
FLJ35390
ZNF174
NA
PKNOX1
CNOT6L
ZFP28
SP3
ZNHIT6
MPHOSPH10
NA
LOC389906
EHBP1L1
ZNF75D
NA
NA
SSBP2
FIGNL1
ZBTB7B
NA
NA
DCAF7
CEP128
CKS1B
INTS4
MMEL1
MAGOH2
KIAA0556
NA
NA
AHRR
WBP11
NA
RPS29
C11orf84
ZNF280D
TAF9
ZNF410
MBD1
TAF9B
NA
RECQL
NSFL1C
SPAG7
NA
NAP1L4
ZNF254
EIF2B2
TRIM62
COX7A2
SYS1
NA
RBM25
ACTG1
LOC100506990
PPP2R1B
ACVR1B
NA
DZIP3
NR1D2
LOC100287015
NUP210
NA
ACOT11
ACTG1
FBXO46
AGFG1
UGP2
GLB1
ZBTB4
NAP1L1
RAB7A
NA
FAM103A1
NA
C12orf73
YWHAB
MAT2A
ZNF280C
NA
SRRM1
DOCK1
ARPC2
SFT2D3
KLF3
AIMP1
FUCA2
FOXO3
EXOSC3
SMAD4
PIGT
ATP1B2
CDKN2AIP
NA
DPP7
NA
NA
C10orf55
TOLLIP
RECQL
ETV6
SNX12
CYB5RL
C10orf118
MFI2
RPN2
ARGLU1
GPR183
SEPSECS
ENG
MORC4
CEP63
THADA
NA
ITPR1
CSNK1G2
FTSJ1
RMND5A
NA
LRCH3
C8orf59
PDXDC1
TBC1D17
VPS52
TBCB
PEX3
CDKL3
MED8
NA
ZAK
COL4A3BP
ZRANB1
CAMTA1
SMAD1
ZNF234
EP300
UBTD2
HSP90AA1
MLX
SH3PXD2A
IFNAR1
RPS19
KIF13A
CDC42
PRKAR1A
FBXO9
ANP32A-IT1
TRAK1
NSFL1C
LOC96610
TMEM50B
PIGT
NA
C11orf57
LSM12
RAD50
MINA
FUT7
PABPN1
FBXL17
C5orf4
NA
AP3M2
NLK
FLJ42351
SPCS2
RSU1
HSPBAP1
MPO
NA
RRAGD
CD44
SLC16A10
GPATCH2L
NA
WAC
ITPR1
FAM101B
PDS5B
TMEM173
SLC35A2
CDC27
UBE2O
SHARPIN
GDI2
GORASP2
RUSC1-AS1
PPP6R3
IP6K2
GPT
GGCX
RPL32P3
PBXIP1
DHRS13
C3orf33
ATG4B
GUSB
NA
NA
SERTAD1
NA
FBXO22
ZNF396
TBL1X
JPH4
YTHDF3
NA
DIABLO
MYCL1
E2F3
PPIB
ELP6
FCGR3B
MSL1
CHD6
CDC42BPA
CSNK1A1
NA
ZNF765
FITM2
ZDHHC3
SNX3
GPNMB
RASAL3
FKBP9
C6orf226
NA
RAD17
ACTG1
PMS2P3
VAMP3
HARBI1
RTN4
FUS
CEP63
TNPO1
TFDP1
NA
FAM160B2
ECHDC3
SCAF8
C19orf25
PPARA
RCC1
POLL
KIAA2013
HIGD1A
PUS7L
ZNF765
UBE2D4
TSEN15
TSC22D4
NA
NA
TTPAL
HDGF
NA
KDM4B
C1D
PASK
NA
NDUFB3
NA
HTT
ENO1
MAN2C1
FAHD2A
KIAA2018
LRP10
FRMD4A
RASSF3
MED9
CD4
ZNF451
RRP7A
NA
UAP1L1
NA
PSEN2
TIPRL
RASSF7
HAUS5
NA
EHF
RASA1
NA
MED28
DHCR7
SPTY2D1
STAMBP
NA
CSNK1A1
NA
ACLY
ANAPC4
MRPL50
ATG7
NDUFAF5
SP3
LMF1
ARIH1
H2AFY
ISG20L2
WWC3
CRIP1
GNA11
ZDHHC2
DUSP18
ANKRD20A11P
UBR3
DHCR7
FAM131B
TMEM9B
COIL
CD151
TBC1D5
LIN54
NA
ARSG
PRCP
FAM212B
KLHL15
BOD1L1
TRAPPC2L
LUC7L2
APLP2
LIN7A
KIAA1143
SF3A1
FAM212B
CLTA
HNRNPC
UNKL
NA
EFHC1
SNX25
NA
CALCR
COMMD5
NA
ELK4
MANEAL
TMF1
PGBD1
HNMT
NA
PGLS
HABP4
MAP7D3
NA
HLA-DQB1
NA
BNIP3L
INTS9
ZNF77
ME1
NA
ARMCX5
PIK3IP1
MAP2K4
TRIM52
NA
C18orf21
TBP
SFXN3
NA
MED4
EIF2S2
METTL15
ZIK1
GPAA1
NA
LPHN1
MACF1
ORC3
BECN1
NDUFS1
FEM1A
RNF125
CCNI
CLTC-IT1
CHEK1
TAF8
TRAF7
NA
SLC35A3
TMEM143
C1orf216
NA
WDR81
TXNL4A
NA
NA
LOC100506710
FAM129B
NA
TBCB
LOC100129361
CCDC174
NPAT
NA
ACTR6
TBC1D16
PAQR7
CDK9
KRCC1
MLL5
SOAT1
TCEA1
ZNF346
PGLS
CLEC2B
NA
GNB5
HSPB11
ZNF292
VIPAS39
DENND6B
CTSA
HEMK1
MTCH2
FTSJ3
PPARA
LRRC14
CCDC137
TMBIM4
BCKDHB
ZNF547
SRPR
ZNF596
FGL2
TMEM167B
SERPINH1
FAM129B
SDF4
USP35
NA
CD46
PWP1
ARID1B
GNL1
IL13RA1
PRSS21
USF2
ZNF846
MRPL30
CDKN1B
FBXL14
AFF3
CHD9
NA
PTPN12
AGGF1
NA
NA
CASS4
COQ7
ANKRD17
WDR5B
RPL38
SH3BP5-AS1
NA
EHF
FGGY
KDELR1
DPP7
NAPEPLD
GNPTG
TSEN54
TMEM185B
TOR1AIP2
NA
CTBP2
KIAA0907
NA
NA
DTWD2
PSMD6
SLC9B1
ZNF25
CHTF8
CHTOP
NA
PMM2
VAMP2
TMEM87B
SIRT2
CMTM1
WDR7
HSD17B1
TMEM104
REXO4
LOC100506691
CDC14A
PHF5A
TCEA1
SLC4A1AP
FAM204A
USP9X
ZNF597
ZNF510
FBXL5
LRP1
NUCKS1
BTBD7
RNF7
TMEM38B
NA
TEFM
NA
GLE1
NA
NA
ARHGAP30
NA
TRIOBP
ZDHHC3
NA
EXO5
TEP1
ACTG1
CLN6
PAPOLA
CCDC124
SFXN3
ESRRA
TFB1M
MTO1
EIF5A2
DNM1
KAT6B
NA
FBXW7
NA
SEC62
ZNF182
VASH1
ERCC3
PES1
RPLP2
ANKRD11
LSM14A
AP5Z1
GIT2
C7orf57
NA
UBTD1
IGFBP2
YIPF5
NA
STT3B
POLDIP2
NA
BBIP1
NA
MYO19
PRPF40A
ATL2
TTC4
INPP4A
EXOG
RER1
C9orf142
COX4I1
NA
USE1
MAFF
TMED5
DECR2
SETD2
HDGF
PTGES3
HLA-DMA
MSL2
DNAJC12
NA
HLA-DQB1
NA
EP400NL
RB1
NA
IL6ST
AGBL5
PEX16
IQCB1
NA
NA
KCTD5
PREP
DZANK1
NA
DSPP
TIAF1
SIAH1
PIK3C2A
MTF2
ZFYVE28
VPS53
ZSCAN26
CHMP2A
NA
RNF145
RNF2
PIGH
DACT1
NA
NFYC
MINA
HSPA9
GM2A
CDK13
SLC35E1
NA
FKBP3
ARMC9
HNRNPC
NA
PRKY
GALNT1
CRTC3
CCDC167
LOC283861
TP53
C9orf37
NA
KANSL1-AS1
SOWAHC
PCGF3
HIPK3
PIP5K1A
SNRPB
NAB2
GRWD1
TRNT1
MED29
SGSM3
WIPI2
DENND4A
NA
WWP2
UBA5
CAP1
HFE
NA
GHITM
NA
ZYX
UNC50
CLCN4
LPP-AS2
TMBIM4
ATP6V0A2
USP4
NOL12
NAP1L1
NIN
DDOST
NA
PEPD
PDS5B
RRP36
PANK3
AFG3L1P
C14orf169
PSMA5
EIF2AK1
PTMA
NA
SWAP70
LRFN1
NA
LOC646762
ABCA9
ZNF93
EZH1
AP3M1
NA
MZF1
SF3B3
NA
ZNF468
ADAMTSL4
AK2
HEXA
CEP78
NA
SSBP2
LDLRAP1
COX6A1
PURA
ESD
CHCHD2
C17orf85
FAM228A
TNPO1
ZNF252P
CAPNS1
FGFR1
NPAS2
NA
AARS2
RAB11A
PBRM1
TLR4
QSOX2
TDG
CLCN6
NA
DANCR
NA
CTBP2
METTL20
SENP8
RAB15
KIF13A
FLJ33630
KANSL1
SYNGR1
KLF5
KIF9
SH3BGRL
MRFAP1
SMCR8
NA
NA
LOC100507564
STK38
NA
CTBP1
ZNF865
NA
MS4A7
ZNF775
LOC100129406
PUM1
SPHK2
NA
MKRN2
SAFB2
NA
PDLIM5
JAG1
WDHD1
TMEM27
ARID2
NA
GAPVD1
NA
AKIRIN1
FAM110A
ANKRD13D
WDR66
NA
NA
HELLS
PAPOLA
AP4S1
FAM134C
PCNP
NA
TELO2
KIAA1919
SRPRB
TNPO3
SRGAP1
UBA5
LZIC
ARHGEF9
CHD3
C15orf40
ZNF527
ZNF607
POLB
TMEM64
NA
ABL2
NADKD1
NA
SLC25A25
AGPAT2
ZBTB9
NA
EIF4G2
MYOM2
HNRNPC
CBX6
TMEM9B
ZMYM2
TTC30B
POLDIP2
RNF187
NPAS2
MAP3K2
CCDC96
GLUD1
MAPK3
NFX1
SUN2
XRN2
CDC5L
NPC2
ZNF419
NA
IQGAP1
RABEP1
MLL3
URI1
COX10
NA
NA
SIGLEC5
NUP54
CCNL2
POT1
NA
KPNA6
ERI3
FN1
FNTA
PJA2
CEP68
LRIG1
LRRC29
NA
RSPRY1
MED27
WDR47
MYNN
SRSF3
HMGXB4
APLP2
NA
NA
NFRKB
PRPF4
CTTN
PRPF40A
ZMYND11
IL17RA
C15orf52
NA
SFSWAP
CHRAC1
CDAN1
ZNF2
GPR107
CHCHD6
MED19
TRAPPC10
NMRK1
ZNF143
RPL41
RPTOR
FBXW2
NMT1
ZNRD1-AS1
FAM134A
COX15
NRP1
EPS15L1
CFL1
SH3BGR
LANCL2
ATG5
LOC100506476
RASEF
ADAT2
NAP1L4
RPL37A
ELMO1
CIDEB
MAU2
GPAA1
NA
IBA57
NBPF10
MAP3K7
NUMA1
NA
NUFIP2
FBXO28
NA
ZNF227
PLXND1
RING1
TANGO6
TOM1L1
NA
SNUPN
NA
FAM203A
XRCC4
NEDD8
NA
LOC100996419
BAP1
RHEB
FNIP1
HCLS1
CTDSPL
MLL
TBCB
KLC1
AP3S1
RBM15
CD84
RASA2
SNTB2
CHD7
EHMT1
CDYL
ZSCAN16
ZNF680
CUX1
NA
USP48
RPL15
ACAD9
IMPACT
NDE1
ZNF284
ELP6
E4F1
PRKCI
CCNC
CNOT6
NBEAL2
NA
DNAJC4
USP45
CFD
PHC1
ACAA2
GAS7
GTF3C5
PAPOLA
GPX1
PTGER3
SMIM8
OGG1
RNF41
METTL8
ENSA
POFUT2
EPG5
VMP1
AGXT2L2
FBXW9
ZNF74
MAGT1
SYAP1
COMMD1
SSH3
NA
NAA38
CEPT1
GHITM
HSPB11
NA
TAF2
CDH5
RSRC1
NFATC2IP
DLG1
RPS2
LOH12CR2
ERAL1
SRRD
LINC00202-1
ABCA11P
NA
NA
DNAJC8
CES2
LCORL
NA
TRAPPC11
STEAP3
NA
KDM3A
FKBP1A
NA
NA
LOC151174
ZNF416
NA
MED24
FN1
CACUL1
NA
PHC1
NA
NA
NA
SNX3
PPP1R2
MRPS22
VPRBP
WDR90
POLR1E
ZBTB21
UBE4B
RAB30
KATNAL1
LARP1B
LOC389831
DIP2B
TMEM259
HAUS5
BIN3
FZD7
ERLIN2
AFF1
SVIP
RYBP
NA
HMGCR
RNF214
OSTM1
QSER1
YWHAE
FAM192A
RBM6
TFEB
CIRBP
NBEA
CDC16
TMCO6
PIAS2
NA
ZNF776
FLJ33630
NA
RPRD2
GGCX
TECPR2
IRF2BP2
TLK1
ZNF672
SKP1
CREB3L2
PPP2R3B
C4orf21
MDC1
CTSB
NLRX1
PJA1
NA
WHSC1
C1orf122
TLN1
ABI2
DIS3L2
STX7
ELF2
UCK1
CASP9
VTI1B
NA
GDPD5
PRDX6
LUZP1
LYPLA2
C11orf30
MRPL28
NA
HOTAIRM1
MRPS22
LSG1
TNFRSF11B
TMBIM4
NA
FPR1
PDS5B
NUP88
XRCC6
ZNF213
BEND3
DRG1
PAPOLA
AP3B1
MRPL44
KIAA0586
MCFD2
MGC70870
S100A4
ZMIZ1
NA
WNK1
ZNF493
KLF3
NA
MTO1
ACBD3
OARD1
PPP2R5C
ZNF621
B4GALT7
NONO
NUP210
SRL
CYLD
SMURF2
LY86
ITCH
EFHD2
NA
CPQ
BZW1
MNAT1
LOC100289341
HIPK2
ANKRD9
C9orf16
SERINC3
SHMT1
PUS10
PCGF3
NA
PIP4K2B
PPP2R1B
SLC9A9
USP40
PDCD6
DNAJC8
PLEKHJ1
USP34
GOLGA2
UBE2L3
CBFB
NA
VAMP3
ALS2CR8
CBX5
DNAJC18
KANSL1
LMF1
ITFG3
GGNBP2
RPN2
GDPD1
TMEM185A
TRAPPC8
RNGTT
LTBP3
SCARF1
NA
NA
NA
GSN
C1orf63
XRCC4
NA
AHCYL1
FBXO32
FUOM
CPQ
S1PR3
NA
ASH1L
EIF1AD
SRP72
TFRC
RPS27
SMG6
NA
NA
ARHGEF7
CELSR1
POLR1A
RBM39
MAPKAPK5
NA
EXOSC3
SFT2D1
FAM207A
MSRB2
HECTD2
PLIN3
NA
MAPK14
SEPT7P2
GSE1
SMARCAL1
NA
EIF5A
UBE2H
ELP2
MYO19
NA
PIAS4
KIF3A
SNRPB2
CHD9
POGK
NA
ITGB1
MMP14
ZNF347
SUPT7L
NIN
NA
AAAS
PHKB
C11orf57
MRPS14
WDR26
ORC6
ACAA1
PMS2P1
NUDT21
NA
PIGV
NA
YIPF2
ZNF148
KLHL24
GGCX
LAPTM4A
RRN3P1
LDLRAD4
NA
NSMCE2
DDX49
MRPL16
IQCB1
MRPL22
NA
SLC4A7
USP13
LOC100131564
LOC153682
RNF103
ATF2
MSS51
LINC00662
ARID1B
PRKCB
N4BP1
RINT1
NA
NFKBIL1
CRELD1
GLUL
SPTSSA
SNX29P2
ZNF512
NA
TRAF3
WAC
DIP2A
HEXIM2
ITPR1
ASPH
PPCDC
TRIM41
PLK4
ACAA1
THEM4
LPCAT3
RPN2
NA
TOMM70A
PUM2
HR
ATXN7L3B
FAM91A1
ALDH3B1
VTA1
YLPM1
AHCYL2
SAYSD1
FN1
MOSPD2
DOCK10
HNRNPUL2
DAZAP2
COX4I1
SNX2
CWC15
INTS10
NA
SUGT1
SIVA1
TRIM38
RPS16
NA
ZNF688
DCAF7
ZNF839
GNB5
PPP4R1
PGP
ARPC3
C10orf88
TMEM165
NA
DHTKD1
PRIM2
PDCD7
NA
CTSC
ING5
RPL39
RSBN1
RTFDC1
MBNL3
UBE2D4
ZNF668
RTCA
CD2BP2
PCGF1
TAF15
FN1
UBE2I
NA
C1orf50
CHPF2
REST
PUS10
LOC399753
NA
NA
RPS19BP1
LOC100128822
CCDC159
FAR1
NAA35
SLC35A2
RTFDC1
SLC16A7
ZNF37BP
PHLDA1
NA
EME1
ARSD
CSDE1
ZCCHC9
TRIM66
ALG12
SUMO3
FN1
GSPT1
LILRA2
ZNF329
GTPBP4
LSM1
SDHD
CHURC1
GATSL3
MCM9
LARP1B
KIAA1107
LMNB2
NA
MLF1
BOD1
NA
ARHGAP35
DDX5
LOC644794
SLC2A8
AHI1
ACO2
TELO2
RAB5C
FAM96B
TBCE
LOC100507217
NA
CPM
APOO
H2AFJ
ZNF641
HEXIM1
SKP1
ARPP19
WIPF1
C19orf48
PREP
EMC8
KIF1C
REXO2
CPD
CHDH
ZBTB45
RBM8A
ARMCX4
MSL1
CDC34
PPM1A
MAPKAP1
COX15
TAF9
NA
DCUN1D4
NA
WDR11
PROSER1
NAA38
NA
DET1
VPS4B
MBD3
SARNP
SPRYD4
USP9X
UBE2N
NA
CAP1
LRP1
ZNF554
MBD4
NA
MED19
SEC23B
WDFY3
CPSF6
MYO9A
MTMR6
NEURL4
NDUFAF3
ELF2
FAHD2A
SMC1A
RAB11B-AS1
ROMO1
CCDC6
SF3A2
NHP2L1
HLA-DOA
TRABD2A
ZNF628
ZC3H6
C16orf62
TMEM234
ZNF44
RAE1
MOSPD3
IPP
SLC25A35
AKAP9
SGSM3
S1PR2
SON
KLHL24
MMACHC
RPS11
NA
SLC37A3
NA
NA
OGFOD1
KMO
LDB1
KRAS
NA
SLC25A45
INPP5K
ZNF250
UBE2D3
LOC202025
NA
ARRB1
MLLT10
CMTM3
TMEM128
FAM63B
BRWD1
ARID4A
RPL28
LSM3
BROX
CD52
NAAA
KATNAL1
SBF2-AS1
TBC1D7
ZNF576
NDUFA1
ABHD13
ARPC2
ZNF254
NA
FBXO38
SH3BGRL
NA
NA
NA
FIGNL1
NA
NET1
APOE
RANBP3
SERINC1
ZNF626
NA
GCN1L1
FAM149B1
NA
LOC100129250
JHDM1D
MAP3K7
NA
LRP11
RAB11FIP1
TAOK1
NA
MMD
BRMS1
EIF5B
BRD9
ZNF320
C6orf136
SIGLEC17P
MAFB
WAC
BRWD3
POU2F2
TRAK1
NA
PCF11
NOC4L
NA
NA
ARHGEF18
PMS2P1
C10orf88
FAM161B
DDX51
ESCO1
PDCL
COPS2
NA
EMC6
LOC284385
KDSR
CLN6
HEXB
C21orf2
SFT2D1
TBCEL
PUM2
HINT3
ZYX
RFX5
NA
L3MBTL3
SUGP2
ZMYM5
C8orf59
PTMS
GRM5
NA
ZNHIT2
SLAMF8
TSR1
ZNF763
SRSF5
MDM2
NA
KBTBD4
ING3
SESTD1
ZNRF3
SKIV2L
KATNBL1
TFB1M
STMN3
RNF217
EIF3J
C16orf58
MRPS36
CRCP
PTPRO
PRKAA1
NA
PTOV1
WDSUB1
SLU7
AZI1
SPIRE1
DCAF7
PRR12
PIGZ
IKZF1
CLP1
APEX2
NA
ABT1
PAK1
UGGT2
CNOT2
LOH12CR1
VPS16
CLCN3
ZNF91
TSEN15
SYNJ2BP
ARMC7
C6orf120
ASAH1
NA
MRAS
UTP23
SEPT7
ZNF599
LOC283788
MIPEPP3
OGFOD3
NA
TERF1
MTMR9
NCF2
TMCO1
NA
ZNF117
ACTR2
PGPEP1
NA
ZNF148
PDCD5
EIF4A3
USF2
ERP44
NA
NUF2
NA
SKP1
IDS
NA
PSMC6
TXNRD2
GLG1
ASCC1
LYPLA2
C19orf43
RPAP1
ACOT8
ARHGEF40
NA
EIF4E
SPATA6
ATP9B
PNISR
AKAP8
HDHD2
CNOT2
NA
NA
NA
ADIPOR2
NA
SOCS6
KIAA1009
TBRG1
CCNI
CBX3
NBAS
USP48
SIRT1
DLD
ATP6V0E1
NA
LUC7L
GATAD2A
CEP350
SUGP2
EIF2B5
LOC100507117
NA
EZH1
PHF2
LOC654342
NA
PSMD4
OSBP
NA
FAM32A
ZNF706
NA
NA
SART3
NA
NA
NA
DNAJB14
ZNF17
PCBP2
KLHL20
LOC81691
BZW1
NA
TBC1D19
NENF
HADHA
DYNLL1
THAP7
ZNF788
PAN3
MED20
NA
WBSCR22
SLC11A1
CLSTN1
NA
RABL6
ARFGEF1
FGFR1OP2
NA
CRIPT
SNRPA1
CRIPT
TMEM33
KIF20B
ANKRD44
RABGEF1
TMEM102
UNC45A
RER1
PSEN1
NDUFA12
NA
NA
ZNF202
NA
TRAPPC6B
YAF2
ACSL5
TCEB1
KIAA0391
SCAMP1
NDUFB2
ELOVL1
RNF126
BCL9
KDM5A
THOC5
MRGBP
ENTPD1
NA
LOC439911
CPSF2
PTPRE
EIF1AX
NA
TMEM106B
MPI
EXOSC3
GLTSCR1L
NA
MTPAP
C16orf72
NA
PTMA
FAM122B
SNAP23
SEC23B
CYCS
AQR
DIAPH1
NA
UBAC2
NFIC
P2RY14
TMEM68
ATAD3A
TPK1
ZNF37BP
POLM
ARRDC2
ARL6
RPS28
NA
RNFT1
ARFRP1
FOSL2
ZNF266
RAB15
WRNIP1
NA
VPS26A
RUFY1
ACPP
NA
TACO1
ARHGAP1
PUF60
ATG4B
WBP1L
NA
LMF1
SEPT11
VMP1
ATAD3A
STK36
EEF1E1
AAGAB
SLC25A1
DNAJC19
TCF4
NA
ZNF432
GABARAP
RNF126
ISY1
ZFYVE16
GSS
VAT1
NA
HSPB1
RTFDC1
UBE2J2
MORF4L1
JRKL
NA
PAPOLA
NA
ZNF326
SMG8
C14orf93
SMURF2
CNST
NA
ATP6V0D1
NA
TRMT112
NEK1
C11orf63
HELZ
LRRC42
PPP1R21
DUS3L
STAG2
RAB7A
TRA2B
NA
GOLGA3
KCTD1
TMEM258
RPL10L
CLCN5
DCTN5
SP1
NEK6
HMGN4
GPSM3
PSMD5
MAPK8
LYRM5
TSR3
PPIG
AKIRIN1
SLC15A2
NA
COX15
HINT1
LOC100508120
NUFIP2
NA
RPS24
NA
STX7
TLR4
KRTCAP2
NA
FAM102B
ISL2
ZNF655
RGS10
LOC100505812
ARSD
XPO7
SAYSD1
MRPL47
NA
FBRSL1
BMP2K
ZNF844
AKAP1
NA
RAN
ETNK1
TMEM222
ABCF2
ILF3
PDCD2
HNRPDL
SLC39A7
CHD7
PAIP2
DPY19L4
APOC1
NA
SREBF1
EMILIN2
GUCA1B
C5orf24
ANKRD44
OPLAH
JAG1
ZNF141
GIT1
WDR70
SUMO2
G3BP2
EMC10
C9orf156
NA
PTGR1
MLL
CUX1
CLTA
MEGF9
DUSP14
NA
CNOT8
SPHK2
TPTEP1
NA
MRPS11
STAM2
NA
U2AF1L4
CLIC2
ARIH1
RPS6KB1
ZNF789
SLC11A1
NGRN
NA
NA
NMNAT3
VPS13B
IKZF1
EFHB
CCDC132
FAM222B
NA
ARFIP1
PPP1R3E
TMCO1
NA
CORO2A
SRP72
ZBTB47
LYRM2
SPP1
NA
ROBO3
NA
RUFY2
ACTR8
NOL6
TMEM41B
NA
RBMX2
QKI
MCTS1
ITGB1
DAGLB
ATP6V1D
PTGER3
SKP1
CAPN3
CIRBP
MFSD12
DHX8
TSHZ3
PGM2L1
TRERF1
ZBTB38
NA
SREK1
MYNN
NA
FOXJ3
PURB
SLC11A2
DNAJC21
ARL6IP1
ZNF253
ZNHIT2
CRYBG3
HERC4
NA
SMARCC2
TMED4
STX6
DHX30
TRIP11
ARID2
DNASE1
CREBBP
GBGT1
GIPC1
PSMB6
SHPK
NA
HMGCR
EMG1
LOC643837
FEN1
MBP
ZNF396
HINT1
CKS2
TBC1D22A
ATAD3B
VGLL4
RBM39
FXYD5
C1QC
NA
RNASET2
CRADD
YIPF4
FAM208B
BRI3
TMEM191A
DDX49
SSX2IP
ADCK2
NA
NA
CSGALNACT2
MMP10
PACSIN2
SLC2A9
GIT2
SLC35B3
CPSF2
GNA11
GGA1
ZNF818P
NA
ALG5
PDE4A
CNNM3
DDX27
C11orf95
TRIM72
GABARAPL2
RBM25
ZKSCAN7
TMEM109
IFNAR1
UTP15
TYK2
KRIT1
CRBN
MOSPD2
SMCR7L
ROCK1
IL21R
SNW1
FAM20B
NA
ZNF271
BLOC1S1
PPHLN1
AP5M1
NOM1
ATP11B
TBCE
NA
CHD2
NFYB
SCAND1
CAHM
OSTC
NSD1
CLMN
ALKBH5
NA
LOC100132292
MYO1F
BRD7
NA
SOD1
KDM4A
IKZF4
COX4I1
ABHD14A
LONP2
NA
PDPK1
CHML
SLMO2
SPG21
KANSL2
TRMT5
LOC642361
COX6C
ZNF639
ZFYVE20
ZNF473
ITGB1BP1
NA
MYO5A
TTC30A
CHMP2B
LY75
ZC2HC1A
NGDN
CTAGE5
RBM33
NA
C1orf198
EMC8
MYBBP1A
ZBTB1
ODF2
ASAH1
MTPAP
PIK3CB
DAP3
NA
METTL1
FASTKD2
ME3
RAB11FIP2
PRKD3
C9orf114
C3orf37
RGS10
SMC1A
UBIAD1
CC2D2B
SRPK1
SGCB
NA
NA
TEX261
WDR19
TRIQK
ATP11C
PCSK7
URM1
LOC100129884
ACE
LASP1
DNTTIP1
PGM2L1
ZDHHC16
NAPB
MAP2K7
C7orf43
SNCA
LEO1
MAL
LOC100507642
VPS72
ZBTB3
C21orf119
NA
FAM3C
NA
TMF1
ZSCAN29
LINC00667
FAM210B
C16orf91
ZNF416
PPID
RRNAD1
C9orf156
IRF5
TMEM59
IMMT
ARHGAP21
NA
DIP2C
U2AF2
SMEK1
POLD3
STX12
SCRN1
SGPL1
NA
C2orf76
GGNBP2
TMEM185B
NA
TTBK2
NA
PDCD1LG2
TTPAL
AGXT2L2
MBP
HINT1
ZNF347
NA
VMA21
CENPC1
IARS
SPN
PRDM11
SUMF2
C11orf58
NADSYN1
ZNF780B
M1AP
MCTS1
ZXDB
PRMT2
VKORC1
LOC100506730
NA
NOL3
GCA
RNF13
RNMTL1
RASA2
NUDT18
TACC1
RPS27L
ILKAP
IKBIP
CHD6
NFATC1
C2orf49
KLHL5
CERS5
ZNF333
COX8A
LRRC33
TMTC4
AAMDC
TPK1
RSG1
NARG2
SEL1L
RNF169
NA
SNCA
HAUS2
CDYL
USP37
RPUSD3
TRAPPC9
SLC25A44
TMEM64
NA
NA
PPP3CB
CCHCR1
SETDB1
ZNF639
USP47
PPFIA1
C1QA
USB1
TMA16
KBTBD8
H2AFX
AP3D1
FAM213A
NAA30
KDM5A
FLJ42627
HCFC2
TDRD3
GID8
REPS1
LOC100507557
GPAA1
PPM1A
BBS7
NUSAP1
DCTD
PSMD8
NA
DDX47
KDM4A
USP13
CAMK2G
PPIG
NARG2
NA
NA
NA
PACRGL
NA
SMEK2
NA
MEGF8
LINC00639
NA
NDUFB8
USP24
STX3
IRF3
PLEKHM1
CCNT1
H2AFY
C3orf17
YDJC
ASAH1
NA
HTR7P1
OARD1
TMEM231
MAP3K2
RPL12
CD52
NA
GATAD2A
AHNAK
NA
LOC100289361
FAM13A
NA
TRA2B
ATG16L2
FLAD1
USP39
PHF7
ZDHHC4
THEM4
NOL7
ZNF830
CLPB
TMCO3
INTS4
OCRL
ZNF570
SCRN3
TREML2
TARDBP
AP4S1
RNF6
TSR3
ZNF133
C1RL
TRIM23
GATM
NA
ZZZ3
TUBA4A
DEDD2
CPM
EIF3F
C6orf170
FBF1
SLC2A4RG
SEMA3C
CINP
PKIA
HYLS1
SENP6
RNF13
WNK1
SLC12A2
SCAF4
NA
NA
RMDN1
NA
CSNK1G2
BCL2L1
NA
NA
JMJD4
MDM2
DAG1
SAMHD1
PTPN2
CENPW
NA
MZF1
XRCC5
SNX2
CHERP
HSD17B14
M6PR
NA
PITPNC1
SLIRP
ABI2
LOC100049716
GSTP1
DAAM1
SLC17A9
DPY19L4
VAMP4
MGAT4A
PRKAB2
ZNF45
SLC45A4
UBE2D2
ARSD
SERINC3
CHAMP1
MRPL50
MRPS22
CXXC5
NA
BTBD10
PPP2R5D
BRD4
SAMD13
SLC25A15
RBM38
RNF41
SLC24A6
SLC12A4
NA
NA
NA
TDRD3
LINS
DNAJB14
NAP1L1
USMG5
HADHA
LIN7C
RNF135
NA
STX6
HNRNPUL1
AKAP8L
UGP2
TMEM69
PTEN
DHODH
PGAP3
MST4
RSRC1
LYRM2
CCDC25
SLC39A6
NA
NA
DFFB
CYLD
RC3H1
RARS2
MGC21881
HMG20A
NA
AKAP12
DOLPP1
STAU2
NA
PPP5C
LINS
NA
NA
C5orf28
LOC100132352
SNRPB
MAP3K2
EXOSC6
KIAA1704
LOC440993
BEST1
NA
GLRX2
PRUNE
IMPDH1
TMEM66
ELAVL1
NSMF
COX6B1
HLA-DPB1
LAMTOR5
METTL10
RPL12
PEX10
FAM105B
KIAA1967
SUPT4H1
ADCK2
METTL16
ZNF548
UBXN6
SLAMF1
ZIK1
SACM1L
N4BP2L2
MRPS31
PEX19
RNASET2
TRMT10A
SON
ZNF880
CPT2
ZNF814
CDC42SE1
PXMP4
ZNF566
EIF4E2
AAMDC
NLK
LOC100134229
TRIM32
NA
ASB3
ZNF555
LOC100507291
PRR14
LIN7C
FEZ2
ZNF627
NA
NA
STAG2
CAPRIN1
LY96
DCTD
LAIR1
LOC100272216
METTL9
STAG1
FEM1B
ZNF41
FAM35A
NAAA
LTV1
BCL2L11
NA
MAP2K1
FAM73A
RNASET2
DDAH2
DZIP3
PPP1R13B
ZCCHC6
NA
NASP
CUL3
CSNK2A2
RPA2
HLA-DQB2
ISY1
CSTF2T
CLEC7A
NA
KLF4
APTX
GOSR2
MRPL50
MLX
ZNF562
TSC22D4
ZNF862
RAB38
CDC42EP4
LYPLA2
GLUL
SYNCRIP
ID2
IQGAP1
PDZD8
LMAN1
TAOK1
TACC1
SYT1
TSR1
ASXL2
NA
MBTPS1
RYBP
TSPAN3
ZNF528
GTF3C1
CLEC7A
NA
MBD5
ID2
ZNF138
RASA2
CD44
ZNF655
TMA7
LHPP
POLR3A
NSD1
CSDA
ADAP2
GPATCH8
NA
LMBRD2
FLCN
EIF5A2
RNF126
HERC4
NA
PFDN6
USE1
PPP3R1
INTS5
POLI
TSPO
D2HGDH
TMCO1
UTP18
LSG1
SETD8
SH3BGRL3
NA
TM9SF1
ABCC10
WDR59
C1orf115
RFX3
KPNA6
RDH13
DDAH2
POGK
DCUN1D1
LAPTM4B
PDE6D
FECH
SCYL2
BECN1
NA
FBXL18
SNAPIN
VDAC2
LOC339352
LOC100132815
SFXN2
NA
NUMA1
SCAND1
SLMO2
KXD1
MBNL2
GLUD1
AHSA2
NA
NA
ARID1A
RELL2
NA
DOCK3
RWDD2B
AUP1
TADA2B
AVL9
NA
NA
HNRNPH3
NA
SOX4
GFM1
INSIG1
POP4
CEACAM21
SELPLG
PFDN2
NA
TM9SF4
DNM1L
DHTKD1
ATP5J2
FBXO31
MLLT10
SLAIN2
NA
GDAP2
VPS11
DDAH2
RUFY2
DNAJC3
PCYT1A
GGA1
PM20D2
FAM76A
NA
UVSSA
ADAM9
RRP8
TBC1D10A
NA
EYA3
DPH2
EMC1
ZNF226
STK19
FASN
HERC3
ZNRD1
ZBTB43
NA
NDNL2
REPIN1
PPP1R26
MERTK
LOC401397
ATP5I
FXR1
MLLT10
SPSB3
NEK7
HLA-DQB1
PPME1
DHRS7B
ALDH7A1
NA
PCTP
DAZAP1
BAHD1
IDH3G
YBX1
MRPL52
CDKAL1
RNASEH2C
HNRNPH3
FEN1
CTU2
NA
RABEP2
NA
WAPAL
CS
HNRNPD
ERGIC3
EIF4E
CCDC88A
MED16
IKZF1
MAN2C1
TIMM22
PHLDB3
HECTD4
JMY
NA
SMIM7
CEP152
SEPT2
KIDINS220
NA
RAB33B
NA
LOC550643
NA
SUGT1
RXRB
SUGT1
CTDNEP1
NA
NA
SLC25A36
NA
ZNF880
BMP2K
PWP1
SCAF11
WDR91
NA
CAAP1
SNRNP27
POLR2K
MRPL54
LOC100131096
UQCR11
NA
NA
ADIPOR1
PHTF2
THUMPD2
SPDL1
TMED10
EEF1D
THTPA
LOC100996255
EIF4G3
PARS2
SCAF11
RPL30
DNAJC7
RPAIN
B3GALT6
DDX27
FOLR2
TXLNG2P
NA
NTAN1
RANBP9
CST6
RPS12
FAM108B1
MORF4L1
SMAD5
SFR1
UGGT1
SCAMP4
TMF1
SLC25A40
PDZD11
ZNF346
NA
TTC32
MAPK14
FAM219B
LOC100289230
PRMT2
RBM27
LOC100129858
DOHH
FUBP3
COIL
RBM15B
CPSF4
ZNF567
NA
PICALM
PIK3R6
NA
PDE12
ACTB
ALAD
SLC9A6
MLH3
MCPH1
CXXC5
FAM122A
WBSCR27
TNRC6A
CRY1
RANBP10
TPR
GGT5
NA
KIAA2018
SPTY2D1
SLC25A39
HNRNPH3
NA
NBPF1
NA
FXYD5
KCNQ1
ZNF227
PDLIM4
ACAP3
RBMX2
SLC50A1
NA
CDK8
AGFG1
SLAIN2
RPS16
CRNKL1
PVR
SLC35E1
CES3
AGFG2
PASK
NA
NA
UBE2R2
OTUB1
ZFAND6
NONO
ZNF830
NA
COPS5
NA
MAP4K4
ZNF700
C1orf131
TAOK1
SERINC3
C1orf43
VWA5A
MOCS3
ALKBH1
NA
GHITM
NA
DNASE2
ASB8
NA
ETV5
CDC42SE1
LIN7A
TMEM120A
MDM4
EIF5B
NA
SWAP70
NANP
CEP55
SOX4
YWHAZ
SUMO3
SAE1
RPL27A
KIAA1551
ATP5I
VPRBP
NET1
NR2C1
DDOST
SEC14L1P1
HNRNPC
NA
TAF1C
FAM89B
OGFOD3
XPOT
NA
CEP19
PLEKHA3
GEMIN5
ITPK1-AS1
NA
HMGCL
PPAPDC1B
ZNF91
METTL13
TIAL1
C2orf44
ZNF195
ZNF252P
LYL1
VAMP1
HDAC8
NA
NA
NA
ZKSCAN3
RPAP2
NTAN1
NA
ZNF500
SSH3
NA
KLF8
CCT5
EP400
NA
RNF181
PTBP3
NUP155
NA
HOXB2
YTHDF2
ATF7IP2
BTN2A2
KLHL7
GPR82
QKI
NA
SMARCA4
NA
NA
EML3
HS6ST1
PEX2
PKN1
TNFRSF1B
NA
SNED1
NA
MZF1
HN1L
NA
CAPN7
CCDC12
MRPL10
TIMM17B
CTCF
SLX4
NA
WDR75
ZNF585B
EMC8
LINC00667
LRPAP1
RBBP9
ZNF302
SRRM2
NA
MBP
TBL1XR1
NA
H2AFY
CYB5B
NA
DPM2
PKD2
GOSR2
HRAS
CNOT8
PGPEP1
GET4
MITD1
LOC221272
PPP2R5D
CEP85
CACUL1
CDC40
CAPRIN1
RPUSD4
NPR1
NA
NA
ARF6
MYSM1
LIN52
AP1S2
LYZ
NA
SUMO2
LUC7L3
UBQLN1
NSUN4
RWDD2A
STARD7
IREB2
DHPS
GNG7
MAST2
TMEM107
XRCC4
NA
ERVK13-1
NA
GAB3
PAOX
NDUFB2
SDPR
RNF40
WWOX
TRA2B
WDR20
CELF1
DPP3
NA
RTN3
LOC375196
KCTD21
HRH4
ZC3H15
NAA35
BBS9
SLC25A37
ALDH6A1
MAD1L1
SLC25A12
LYAR
PYROXD1
PAFAH1B1
SRR
TBCCD1
HNRNPH1
WARS2
LUC7L2
TDRD9
LINC00478
PDS5A
NA
ITPRIPL2
KIAA1407
PPM1M
USB1
TAF3
SLC9A8
TAL1
SNX29P2
TTLL11
ADSL
ATP2B4
NA
FRMD8
BNIP2
SLC7A6OS
DHX30
WDR67
NADSYN1
NA
RAB11FIP4
PDK2
CAMTA1
SYF2
PSKH1
SLC10A7
THAP2
SOCS6
NA
ARHGEF40
NA
LRPAP1
TUBGCP3
ERGIC2
SLC25A26
SUGP2
GPR55
SVIP
QSOX1
MLST8
DTX2P1-UPK3BP1-PMS2P11
LOC145783
ZBTB8OS
NA
KCTD2
RIOK1
CCDC47
ABCF2
TBL1X
ZNF738
EID2
UXT
ZNF234
CEP19
RBM14
USP6
SF3B1
SHROOM1
ARSD
SAMHD1
C11orf45
NA
ANAPC10
ZNF678
CFI
XPR1
LPIN1
LINS
LAIR1
JARID2
CARD14
WDR36
SEC14L1
STK10
AGO4
SLC31A1
RABGGTB
CLEC7A
NA
ELP4
PAXBP1-AS1
PDSS1
PLEKHG4
NA
ANKMY2
DNAJC21
RPL32P3
SERP1
TP53I13
KCTD20
NA
SLC9A1
AKAP10
SF3B1
MAN2A1
MTAP
ZNF641
MED4
PRKACA
CXXC5
ZNRD1
THOC7
EIF3J
SDAD1
NA
TACC1
NA
SYNCRIP
SLC25A16
AKAP13
NA
HSDL1
GFM2
CLTB
ABCC3
OXR1
C16orf45
PSMD9
DPM1
GAPVD1
LGALS8
NA
NA
KLHL42
FLJ10038
NA
NA
DCAF10
TAF8
MED30
NA
FASTK
SUMO4
TM9SF3
DEPDC1B
VPS25
PEBP1
NA
AKAP8L
FAM73B
CENPE
SMAD5
WDFY2
SLC30A5
FN3KRP
ZFP36L2
IKBKB
BTBD7
NLN
ND6
GAS7
SON
TPD52L2
CCT4
SPTAN1
YIPF4
GPANK1
EIF1AD
NA
HK1
C9orf78
TRMT11
OSBPL2
LBR
TIMM23
AP1S2
ARL6
RGS10
NOP2
IGF2BP2
NA
GIGYF2
SEC63
AASDHPPT
CSPP1
FAN1
NA
VAMP3
SMUG1
PSMC5
NKAP
ZXDC
PYROXD1
ADCK2
ZNF554
ZNF91
ACSL3
HTATSF1
NA
RPL39L
ALDH16A1
C14orf101
PHKB
PNN
MAN2A1
NA
CLEC16A
RPL9
FOXO1
LOC96610
NFRKB
TAF13
ZBTB38
TFDP2
MLL5
PIAS2
MPHOSPH8
CBX3
NA
RPS10
IPO11
KRIT1
ZNF184
GSTA1
YWHAG
ARL6IP5
AKTIP
ZNF316
LOC202181
CLN5
EXOSC3
SRD5A3
KIAA0020
RPS21
MBTPS2
ASF1A
DCAF8
MED17
GNA15
NA
GNA11
NA
DIDO1
DMWD
WAC-AS1
SUMO2
ADAP2
MYLIP
PLEKHA2
CEP164
CNBP
ADCK4
FAR1
NA
SLC33A1
PLOD1
L3MBTL2
TBL1X
SLTM
NA
SSH2
NA
FRMD4A
PRIM2
ZNF516
N6AMT1
WDR35
CLASP2
NA
SMIM7
CRKL
CUX1
ZNF829
NA
NPM1
NA
STIM1
VPRBP
MRPS12
NA
NA
NA
ZBTB46
TCEB1
SDHB
NA
MAF1
ABCC3
ASXL2
HDHD1
PPT1
PHPT1
RPUSD2
TCF12
FAM43A
TMEM184C
AGO2
CDK6
LPCAT2
CUL3
C9orf85
C1orf54
YTHDF2
SH3GL1
HSPA9
TULP3
LOC100129361
NA
CLIP4
NA
NA
NA
PPP1R3E
SNX4
FAM83H
GPR160
EGR2
C8orf59
KLHL7
YIPF3
IFFO1
NA
TNFRSF10B
PSME3
ZNF8
DHPS
SEH1L
ADNP
CROT
CSTF1
TGOLN2
MKNK1
GLYR1
HPS1
TRIM28
PARP8
LINC00667
DGKZ
NEFH
LOC389765
LINC00847
NA
CLCN3
NFYB
SETD8
PTRHD1
ANGEL2
USP38
SORD
NUP210
NDUFB11
POU2F2
RFXAP
SF3B1
AKAP13
BIRC6
TOMM5
LOC645212
RPS10
CHKA
NA
LONP2
SLBP
LARS2
NA
RASGRP2
TMEM50B
PRKAG1
SLAIN2
SSBP3
NA
C7orf26
PMS2P1
NCBP1
GGCX
NA
ANXA11
GSS
SETBP1
FUT11
FGFR1OP
NA
SERPINE1
NA
EXOSC8
HDGFRP3
CYFIP1
TOPBP1
THG1L
COL1A1
EXO5
CSDE1
SLC35F3
ADSL
DOCK2
DNAJC17
NSF
CNOT7
C2orf69
PGLS
LIMS1
MIS12
NA
HCCS
ADAT1
RBM12B
MARK2
CLUAP1
NAA50
NA
ANKRD12
ZNF777
ZC3H13
CTIF
NA
CENPB
CSNK1D
UBR1
SNAP23
ZNF652
TCTN2
NA
NA
IQGAP1
NA
NA
ENTHD2
VENTX
SQLE
PMPCB
SNAP29
PTPN2
DPP3
BCLAF1
ZADH2
DNAJC24
PGPEP1
NA
SMIM7
LAMTOR5
METTL23
ERMP1
SELENBP1
KDM5B
CRAT
FAM114A2
ZNF25
FANCM
EIF3I
XRCC4
TDRD3
ARL6IP5
C11orf31
NA
PSMC2
MLF2
CAAP1
DCLRE1B
PPP2R5E
NA
OLFML2A
MYO7A
ZNF45
FAU
UBXN11
SPTAN1
MTA2
TSPAN3
SPATA2L
ASB7
GTPBP8
HSPBP1
FGFR1OP2
DHX33
CEP290
NFATC2IP
ARSD
CNNM2
IPO9
NA
CERS2
CNIH
CTSK
LYRM2
NA
NA
CCDC53
SNX5
TRAK1
NA
REEP5
WDHD1
LUC7L3
METTL15
MGAT4A
SIGLEC10
CSNK2B
NA
DALRD3
NIPSNAP1
MRPL49
RAD18
MSMO1
EIF4G3
ATXN2
TAB3
SNRNP48
SNX16
NNT
GLE1
MLL
CPT1A
ELMOD2
RMND5A
NA
CC2D1A
PECR
TPP1
NA
MARCH5
ESF1
TMF1
PURA
TSTD1
CCNT2
LSM6
SEP15
F13A1
PIGV
ZFAND2B
CDK6
CRNDE
TADA2B
NA
MAP2K5
NA
KLHL12
PIKFYVE
NA
CDK8
MAPK14
COPZ1
HSDL2
HERC3
NA
GLUD2
DCTD
PIAS4
C14orf28
NAF1
C16orf58
PCNA
GTPBP4
SPTLC1
USP36
YTHDC2
C12orf44
IFFO2
ITFG1
UBL3
SF3B1
NCLN
DVL2
WDR13
DIRC2
STK25
EIF1B
RYK
AP3D1
ZNF30
ZNF304
BRIX1
CDKAL1
ADSSL1
TM2D1
RNF20
ZNF385A
BTBD6
RNF167
C17orf80
ZCCHC6
ANKRD44
IDNK
NA
HLA-DQB1
HINT1
NA
POLH
RASSF7
STRAP
DLG4
WAC
EEF1D
ABCC3
ARHGAP26
STK38
GSPT1
KLHL2
GTPBP8
TSPAN31
NDUFAF1
ZNF84
LTN1
ZNF219
RPS10
ZNF354B
KSR1
PAFAH2
ATP6V0B
RAB7B
APAF1
NA
RANBP10
NA
PNISR
FGFR2
NEU1
DHX9
MTERFD2
PIM2
MINOS1
NA
PPTC7
DEGS1
TUBG1
CSTF2
UBXN1
NA
SSH3
ZNF271
SUGP2
ABHD6
SCAMP2
MTF2
UBN1
DHFR
RBM8A
MT1F
UBE2D2
FAM89B
TSEN15
DDX56
PDS5A
FBXO42
RAF1
NXPE3
CSNK1E
NDUFA4
RAE1
MGA
SERPINF1
ITGAM
TUBA1A
MR1
BCL6
STON2
TRAPPC12
ST6GAL1
MED30
ZNF526
FAM118A
NCR3LG1
SLC4A11
GSTM4
KATNB1
EMC4
STAG2
MTDH
C16orf86
UBA3
RPRD2
ARFGEF2
CPD
NA
PUS3
EPS15L1
PPM1A
NA
ELAVL1
KIF5B
ZNF518B
NDRG3
CDK13
NA
RPS18
GBF1
PNN
HNRNPA1
NPHP3
FGFR1OP2
CCDC151
NA
ZNF174
PTRH2
RPF1
LRRC69
DDX42
RAD1
PICALM
GNAQ
NEMF
NA
MRPL41
FBXO25
ZDHHC7
CBFA2T2
MID1IP1
ELL
MPP1
PNP
MAFB
ZMYND8
BPNT1
ITSN1
ZCCHC17
CMTM7
PABPC1
NA
SRSF3
JTB
CAPRIN1
MED6
WHSC1
DUSP12
PIEZO1
FLYWCH1
RAB11FIP3
TAZ
DAD1
PP7080
TRIM13
MED23
DNAJC10
NA
NA
PITPNA
PEX11B
NA
MBD1
FOXN3
MEGF8
EAPP
PGLS
NUP214
ZNF175
LYPLA2
HELZ
NA
RAB2A
CD44
IL1R2
GPN1
TMEM53
NA
FKBP1A
IPO9
SAMHD1
EMC4
TRIP11
UBA5
RPL27
EXOSC6
TOLLIP
NA
GEMIN7
NA
NA
GHDC
VPS41
FBXL4
DCAF10
CARS
NA
ZNF677
FASTK
PLEKHB2
NA
TIGD5
UBE2Q1
ATP5C1
NA
MMADHC
ERCC5
SLC35D2
LSG1
USP27X
FASTKD2
GADD45GIP1
NA
NA
GATM
DHPS
CREB3L2
PLA2G15
ARFGEF2
CDKN2C
NA
NA
MOCS2
VPS28
TERF1
NA
NA
FIBP
ZSCAN22
NA
DHX32
UBAP2L
RAB5B
LYSMD3
LOC148413
VPS35
COQ3
UBE2D4
SIRPB2
MUT
GPR153
MRPL18
NA
SDC3
NVL
EIF3A
CSTF1
CPNE8
SEL1L
CCDC71L
LUC7L3
KAT6B
BMS1
NA
LARS
CLN8
GGA2
MMGT1
NEMF
NA
ZNF223
DAZAP2
NA
CIAO1
NA
NA
VWA8
TXLNG2P
ZNF345
BCR
UQCRQ
PDPK1
UFL1
PAIP2
METAP2
NDFIP1
CYB561D1
RNF25
PQLC2
VPS35
CNBP
FBXO22
ACTR5
ARPC5L
NA
TRAPPC3
ATP9B
FGD2
THAP8
ZNF485
NA
ATG12
NA
MED22
NA
CLPP
FAM20B
CHMP2B
SF3A2
DOCK11
RABEP1
UFSP2
POMZP3
NA
VCAN
CDK8
TRNAU1AP
GGCX
TBCA
ASXL1
SOGA1
YARS2
SLC39A6
NA
HCCS
NA
SPATA8
METTL9
LPCAT1
TOMM70A
ARFIP2
MED14
PEA15
GEMIN2
HIC2
POLR1D
DOCK10
NA
TMEM251
RMI2
BCL2L11
PTDSS1
PI4KA
LPGAT1
SMIM11
NA
NA
NA
TMC6
SEC62
NA
UBR2
NA
ACP6
NA
NUDT9
FBXO9
POLR2C
AP1G2
LXN
RBM12
NA
HINT1
PMEPA1
NOP10
ATP5C1
GOLGA7
USP8
MTPN
HAUS8
UTP14A
SLC12A6
JKAMP
VASH1
ACTR3
DISP1
NA
ITSN1
GNAI2
PIGL
SPPL3
EIF5B
GOSR1
NA
NA
ZFYVE16
TUFM
BTF3L4
AKTIP
MTMR6
CD163
ITCH
GAS2L1
RABL3
NA
TARBP1
CTBP1
SNAI3-AS1
CXorf40A
PPP1CB
KDM4B
SLC36A1
RBM41
NA
NA
RASL10A
HDGFRP3
SEC22C
HSD17B14
SPATA7
TMED2
ATG4A
NFATC2IP
RCOR1
FGFR1OP
LEPRE1
CCDC50
RNF220
SH2B1
SUPT7L
RPS27L
TMC8
SIT1
RNF135
SENP6
VAPA
PFDN4
ITGB2-AS1
NFIL3
EPOR
GSPT2
SATB1
GTF3C3
MTHFR
ZNF132
UFL1
ACP1
UBR5
GLYR1
CLN8
EDC4
KLHL42
TOPORS
CTTN
CCDC84
SOX12
RRM2B
ZNF451
NA
CMTM3
SEC23IP
DUSP22
C11orf30
TRMT10A
OGT
NA
TMCO3
TTL
FKBP1A
HGSNAT
NA
CHMP1B
RAP1GDS1
WDR11
NOL12
LYRM4
NA
RPS23
TRPS1
GFER
CABIN1
FOPNL
MARCH1
OPA1
SLC25A12
ASMTL
NA
LOC100506710
ELK3
MTFR1
DNAJA2
APOC1
RPS14
TMEM161B-AS1
CYB5D1
ATRX
SPATA2
MTSS1
NA
LEPR
SPPL3
MCM3
CTBP2
TRIQK
ZMYND11
PTGES2
QKI
NA
ACSL3
TFCP2
FLI1-AS1
SAFB
PTK2
PAFAH1B3
RPP38
KCNE3
CCDC107
PARP16
NA
IER5L
SNCA
NA
HSP90B1
LOC646214
FAM114A2
LARP4B
LCMT2
PMS2P1
MTX2
CCNL2
ZNF268
VDAC1
SUGP2
SH3RF1
CLEC1A
RGP1
TOR1AIP2
DHRS7
ATP5C1
C12orf43
GEMIN7
ARRB1
INPP4A
ZSCAN5A
FASTK
FCN1
LOC100506974
TOM1L2
ZNF823
NA
UBN2
TMCO1
SLAMF1
CALU
UBL4A
COX7C
AGPAT4-IT1
TM2D1
C7orf73
ACP1
NFIC
RBM3
ILF3
NIPAL3
NFRKB
TCF4
LRRC14
VAMP7
SETDB2
SPOP
TMEM180
UTP3
IFT81
USP47
LGMN
MTF2
CCT6A
THUMPD3
GNB1L
LGR4
KATNA1
KIAA0430
NA
ZFYVE27
ENO1
NA
FAM162A
NA
DNAJC11
RHOT1
TSPAN32
C5orf24
NA
NA
SERBP1
SIRT5
CANX
PRC1
DENND6B
CUL5
CACYBP
USP22
NA
FBXL20
NA
PSME4
DAZAP1
RPL37
RCN3
DNAJC3
TOMM20
ZNF197
MFSD5
ACVR1B
NA
NDUFA7
CLYBL
BMP2K
NA
THUMPD1
NIPBL
COX7C
STIM2
VDAC3
PRPF39
FAM219B
NA
CIRH1A
DNAJC10
NBR1
SPNS1
PACRGL
PEBP1
RAB32
FOXO1
LOC100506776
DOPEY2
TMEM106B
N4BP1
DYRK4
A1BG
CBR4
ZNF271
DNAJC3-AS1
TTC5
MPLKIP
RPS27A
CCNB1
TBL1X
BCDIN3D
RPL23AP32
AKR7A3
KIAA1468
LYRM4
COMMD10
MIB1
KCMF1
AGBL5
ZADH2
FOS
ZNF440
COX7C
NAGA
SCLY
PCSK5
SRRM1
ELAC1
NDST2
SH3KBP1
USP32
SOCS5
JARID2
DCAF8
RPS15
CAMTA1
NTMT1
ALG13
PIN4
TXNL4A
NA
CFLAR
NA
RALGAPB
GATC
PAM16
NA
TBC1D15
EXOSC4
VEZT
TECPR2
GPAT2
RPRD1B
UBE3B
ARHGEF12
POLR2H
RAD1
SLC44A1
JTB
SGOL2
RPP30
CCL13
SMARCE1
PGM5-AS1
ORMDL1
FAM120C
YEATS4
ARPC1B
RPS9
CAMK1D
BMP2K
MRC2
NA
RUNX1-IT1
MCM4
DARS2
CAPZB
RPL36
FBXW7
TMEM245
PPP1R35
PARN
MLLT10
SMARCE1
COX11
POLR2J
SSBP2
REEP3
FLJ37798
SF3A1
RRM1
HGSNAT
SNRPC
ID1
FOXO4
HDGFRP3
BRWD1
MRPS10
EIF3E
PDPR
SMAD7
TIMP2
KLF16
GFM1
CD44
APH1A
ATP5D
PET100
OGT
PLBD1
MDFIC
STARD3
LRRC58
NA
ZNF548
TFCP2
CHMP2B
GAS2L1
C1orf27
UBE2D4
MERTK
R3HDM2
UCHL5
ELOF1
NA
CXorf40B
MPDU1
RSF1
MPHOSPH8
TMEM50B
MBTPS1
CBX5
NKTR
POLR2L
MSANTD2
TCF4
NA
RUFY2
CRIPT
FAM108A1
ATP11A
ZNF564
CHMP1B
CLEC12A
ZNF22
POU2F2
ZNF624
BBS10
PQBP1
FCGRT
LOC389831
BTBD3
MKRN2
MTIF3
WDR82
PSMD12
PYCR2
RAB11FIP4
SUPT16H
NA
DOM3Z
SSU72
BCCIP
SLC30A5
EOGT
RAB11FIP2
RPL31
LRRC6
TMEM230
ECT2
NA
MON1A
UGDH
TMEM37
LAPTM4B
RAD18
PQLC3
ZNF268
XRCC5
TIMM23
SOCS6
CTBP1
ZNF330
MAGED1
WIPI2
NAPEPLD
HNRNPA3
ZADH2
ZNF302
LRCH3
VPS9D1
MKLN1
DNMT3A
TMEM126A
THUMPD3
SDF2L1
RALGAPA1
TMEM186
LRRC47
CDC37
NA
MECP2
RANBP6
VDAC3
KPNA1
NA
CCDC51
TRAF3IP3
CAPRIN1
PRNP
FER
IK
ACTR2
UHMK1
TRDMT1
VPS53
NA
POLR2D
SEC16A
NA
RPL22
RSBN1
CRTAP
MFSD6
NA
RTN2
OPA3
NAA20
SPIRE1
GPCPD1
NA
SNX17
LCORL
LRP3
MRPS5
TIMM23
GEMIN2
RUFY1
TMEM18
PGRMC1
ZNHIT3
AFG3L2
CCNDBP1
MAPK13
SRP72
LRR1
POLR2B
CTSB
NA
TRAF7
TEP1
CBR4
CAMK1D
ZW10
TUBGCP4
ALG13
AASDH
MKNK1
URI1
NAGA
TFEB
SLC27A4
ITGB1BP1
MED1
PITRM1
WDR89
LOC100506710
SLC9A3R1
PPWD1
DIEXF
LOC92249
MRPS16
NA
TRAPPC11
EIF3D
SLC35F6
COX11
LPIN1
PEX6
NA
NDUFB6
PRPF18
CACUL1
NDUFAF5
CCDC43
NA
NA
AGPAT2
NA
NA
PAXBP1
RBM26
FAM162A
SERP1
COX7A2L
NHLRC2
MANSC1
PDXDC1
TAF4B
FBXO33
APLP2
MTFR1
EDEM3
HSD17B11
RCBTB2
UBAP2
ZNF24
NA
NA
ZNF614
SYNRG
ILF2
ANP32E
C17orf80
NDUFA6
NUDC
GPS1
PNN
PABPC3
ZNF449
TXLNG2P
PROSC
CBX3
ARMCX3
FAM206A
RPL11
NA
FBXO42
TWF2
MPPE1
SLC25A51
DDX18
RSBN1L-AS1
MGAT4B
NA
SEC63
COG2
BTBD7
NA
PPP1CC
NA
GFM1
SEC11A
ZFP36L2
MSH3
SNX15
NCBP2
TPCN2
CCT7
FAM65A
CFH
MT1X
UCKL1
NOM1
DBT
GANAB
MCM2
SMAD6
NA
EPHX1
EFCAB2
C16orf72
CRYZL1
NA
LOC100129502
LOC400099
FAH
PQBP1
PPFIA1
SPCS3
HSD17B4
HSPE1
NA
CYP4V2
ZMPSTE24
PRDM10
RPS25
KIAA1429
ESF1
NA
NA
NUDT14
ATL3
UQCR11
ANKRD6
RPRD1A
MIEN1
GMPS
XYLT2
CD163
CSRP1
HTRA2
RNF121
MTIF2
USP53
CARD14
THAP5
OSTM1
ZNF317
MALSU1
ELAVL1
DIS3L2
NA
RFNG
DIEXF
DISP1
LOC100505555
DDX42
DEXI
PLAG1
MCM6
NA
C1orf174
SBNO1
WFS1
TMEM259
WNT5A
NA
CHD9
EML3
ZNF397
ALG5
NPHP3
TCF3
VASH1
NDUFA3
API5
FAM104B
BBS4
TSPAN31
ATXN3
NMRAL1
ENOX2
CRYZL1
ZNF502
NAPSB
FZD7
MIB1
RPAIN
KTN1
ZBTB7A
RNF168
KTN1
FCGR2C
TPP2
CCDC106
NA
ARNT
GIGYF2
THUMPD3
IL1R1
GPATCH2L
ERGIC1
GNAQ
GEMIN2
HIP1
TBRG1
FAM105B
DHFRL1
ATF1
NA
VAMP4
PLXNA2
NA
JTB
RSL1D1
RPL34
MED23
KIAA0226L
BAG5
POLR1A
ATP2B4
ZNF354A
NA
CARD8
IRGQ
PNISR
RNASE1
ZCCHC17
ARRB1
USP34
TBL3
CEP192
TATDN1
NA
NA
LRCH4
EIF3B
C19orf70
POFUT1
HPS4
TBCD
LINC00304
TPP2
BCAP29
NA
ABHD4
C8orf58
OSTM1
C11orf48
NA
HCFC1R1
CYC1
SRF
ZZEF1
TM2D1
RSL24D1
MTERFD1
TRIM52
SLC30A9
ICA1
RSL24D1
TOR3A
PDRG1
RAD23B
SUZ12
C11orf31
C14orf2
SMCR7L
PTPN18
PPME1
KRBOX4
PPP6C
JRK
FARS2
ZNF580
NA
TRNP1
SRSF1
RPL23A
CR1
PIAS2
TOR1AIP1
XRCC5
NA
SUPV3L1
NA
ACTR5
SRP9
NA
ZNF283
WRAP53
NDFIP2
ACSS2
DHFRL1
MTMR4
NA
C6orf48
NA
FAM65A
PRKCSH
USP9Y
DDX3Y
DAGLB
NA
KIAA1211L
SNX13
LINC00342
TSN
TAF11
NA
C4orf48
DHX35
MYO1C
LOC401320
BCLAF1
SOWAHC
STX6
NDUFV2
N4BP2
LRRC27
NA
COPS8
R3HCC1
MRPL30
CWC27
C2CD3
NA
NA
LOC100507602
CREBZF
TMEM176A
ELP5
SPOP
RASAL2
THADA
TAF2
G6PC3
RPL19
KPNA6
TIMELESS
NGFRAP1
NA
DDX18
MRPL2
HDAC4
VDAC3
ALDH3A2
CHPT1
AURKAIP1
NA
CDK2AP2
ZCRB1
NA
TTI1
FADS2
STAT5B
PHAX
DHFR
RNF26
TLE3
SCOC
SFXN5
MTCH2
PDE6D
WDR4
SNRPD3
NA
METAP2
TMEM107
NA
TSPAN17
EARS2
NA
TLE3
CIAO1
NA
PRRC2C
CDC37L1
NA
ERGIC1
TIMM17A
YTHDC2
EHHADH
RREB1
XRN2
C15orf57
NA
NA
RAD17
EGLN1
TUSC2
KIF3B
ANKRA2
HSBP1L1
CIZ1
ZC3H12D
BACE1
MRPL46
CEP57
ARRB1
STK38
TMEM242
RBBP4
NA
CDC40
PREX1
NFU1
CDC123
ABCA9
PYGO2
SLC39A9
CHURC1
QRSL1
MALSU1
AKR7A3
ZSCAN32
SLC25A3
MDFIC
CROCCP2
NA
NA
HIP1
ABI2
NIP7
MPC1
HLA-F-AS1
NA
BLMH
FAM210B
C16orf13
NA
NA
ODC1
LSM3
ATP5L
THOC6
RPAP3
GTF3C3
NA
ASNA1
GCN1L1
ANKRD44
C12orf65
ABCD4
NA
JRK
NA
NSFL1C
TRIM4
CPVL
PNKP
AMDHD1
NA
SMEK2
ZBTB1
EIF2S1
IL1R2
ATP5B
TSFM
LMAN2L
EEA1
NAP1L1
PGRMC2
RYK
CHPF2
TRAPPC13
RB1CC1
SYNCRIP
HSP90B1
LIMS1
RP9P
JMJD6
RNF14
PICALM
MARCO
TIPIN
B4GALT6
NR2C1
EPS15
FAM162A
ETHE1
WDR74
OCIAD1
MTFR1L
WDR46
ZNF490
SUMO1
FRA10AC1
PIK3C3
NUP210
C4orf29
ACER3
NA
SCCPDH
MRP63
NA
ALKBH3
NA
SEPW1
APMAP
ATP7A
FOXK1
ZNF670
PPP1R21
AP4B1
GPR153
ZNF835
SUCLG2
UBE2V2
DYNLL2
MARCH1
PRPF40A
ETAA1
TRPS1
KIAA1009
TGFBI
MARCH1
CMC4
NA
GALC
SCN9A
VPS53
SRP72
NFATC3
PXN-AS1
CEP120
NAT9
FLJ35390
HIPK2
KIF3B
ARPC5L
C20orf196
SNAPC5
ATP5A1
RFFL
NA
FCF1
SPTBN1
SOCS5
GNL1
HNRNPH1
COQ5
CCT8
AP2S1
FTSJ1
NA
RB1CC1
CMC4
ATMIN
UBIAD1
ZNF585A
HIGD1A
ZFP30
KLHDC10
STK19
SEC22A
LINC00657
LUZP1
RPL35
PHF17
UBE2D4
EMC1
SPTLC1
NA
ENOX2
TMCO4
OCRL
NA
RIN3
CCDC22
CDK5RAP3
LPCAT4
NA
POLR2J4
HDAC3
MID1
AIMP1
NA
HMOX2
TP53TG1
GNA11
GRPEL1
QKI
NA
NA
CPSF3L
NA
PI4K2A
SLC18A2
WRN
KCTD11
MAEA
NA
RAB14
FDXACB1
AMMECR1
RANGRF
SQLE
ASCC1
RWDD1
HSPA9
RPL32
C5orf30
ZNF770
LRRC8A
NA
NA
PKNOX1
GGA2
GSTZ1
GPHN
TANGO2
AP4M1
ADH5
MSH6
M6PR
GMPS
RDH11
BIRC6
LDB1
SLC25A11
TRIB3
CREBL2
DEGS1
SRSF10
LRRC8C
C21orf2
WLS
RAB23
MOB3A
LOC286272
STIM2
ELAVL1
ZNF688
SYT11
SYNRG
DALRD3
BTD
DCAF7
ADAM23
ARL1
NCBP2
COX16
TNFAIP8L1
ATP5L
SEC11A
GABPB1-AS1
NA
SASH3
ENOX2
RRP15
EIF5B
CLC
MECR
IFFO1
PRKAR1A
USP36
ATAD2
TMED10
TPM3
APMAP
TMEM33
HADHB
TGFBRAP1
CCNB1
NA
SNRNP70
RFX1
PHF13
CRLS1
RCOR3
MTPAP
YTHDC2
DERL2
PNO1
TGOLN2
ZNF75D
LGALS8
KIAA0196
TP53RK
PPP4R2
FDFT1
OXSM
SMARCA4
AURKAIP1
CLN6
NEIL2
NA
NA
PDP2
DDRGK1
UBE4A
SUN1
ZNF100
C11orf24
SLC39A11
RPS16
TMED9
NA
NCOR1
MRPL13
ZNF330
MMS19
CNOT3
CCT6B
NIT1
NA
CSE1L
HSPA14
C12orf60
NA
ATP5L
ATP5J
ZNF75D
TFCP2
ENY2
LRRFIP1
NA
MAN2A1
PRKAR1A
RFC3
SUCLG2
TULP3
EXOSC1
RPS21
NRP1
ZMAT2
GGA1
DERA
RABEP1
LOC100506014
ANO10
VBP1
MAP3K1
RNFT1
MIOS
ZNF43
ZNF738
ERH
DDT
CBFA2T2
NA
YPEL5
NIPA1
PTPN6
CAPRIN1
GPSM1
EIF1
C10orf12
VAPA
NA
SLC30A5
ANGEL1
TWISTNB
WIPI2
MRPS28
GPATCH2
MAN1A2
TTC12
HECTD1
FAM220A
LOC388796
LOC388796
CPM
MDM2
SNAPC5
AASDHPPT
MDC1
NA
CLTC
OXLD1
CCDC18
RXRB
SLC7A6
RNF216
UBE2W
DEF8
NA
SSRP1
POMT1
MNT
LOC100289019
SASS6
DNLZ
CLOCK
RPL22
NUDT2
PAQR4
NCAPD2
ZNF609
DCUN1D5
GLTP
NA
CALU
SLC48A1
NAT10
FANCF
ZBED4
FDPS
PMM1
MBD4
TECPR1
MYEOV2
MTA3
MAFF
CCDC93
C19orf53
ZNF18
TWSG1
ZNF790-AS1
DNAJC10
NA
SFXN3
CNIH4
BTF3
FAM73A
CARD8
LOC285074
ARHGDIB
NA
SNF8
STYX
AKAP10
NPHP4
TLR4
FAM98A
CYB561D2
ANKRD13C
KIAA1598
MBD4
SERBP1
ABHD5
RPL15
CSF1R
DCAF16
NA
NSMAF
TRAK1
MDM4
CAB39
FBXO11
CNOT8
PEX13
C17orf70
IL21R
S1PR4
LOC100506325
ENC1
DDX19A
PSMD10
DDX20
NDST1
ETF1
UBE2L3
ARID4A
SCCPDH
ZNF696
SYS1
PHTF2
NA
ANAPC11
FBXO9
TSC2
SNAPC4
TRIM59
CELF1
SH3BP5L
ZMYM2
CCDC22
NA
RHOBTB1
FBXL5
LOC728392
ZNF354C
LINC00493
UBE2H
RNASEH1
ZDHHC20
PIN4
FANCI
LUC7L3
AMMECR1
LRRC1
ZFP82
C10orf32
IMP4
OSBPL8
DCBLD2
FGD5-AS1
RANBP9
HNRNPH3
AIMP2
DR1
TCF12
ITSN2
ZAK
LSM2
SBF1
DNMBP
TMEM130
MTX1
ABCC10
KIFAP3
CCDC61
CAPZB
RSBN1
ARHGDIA
TMEM165
C4orf52
ING4
METAP2
FAM63B
NFYB
NA
TBC1D10C
YBEY
C8orf40
TBC1D24
WDR61
FUT10
UBE2G1
ZNF629
PMF1
NA
CRBN
C14orf166
UBE2W
AARS2
ARMCX5
SMIM13
ZNF567
ALDH6A1
ERLIN1
RFXANK
KLHL5
DDX41
ABHD3
C8orf82
NA
C11orf31
NA
LOC730139
NA
GLTP
RPL22
NA
COG4
DNAJC28
GATSL3
EMC1
NA
CDKN2AIPNL
NUBP1
NA
NA
NA
NA
LOC100506748
LOC285147
CBL
DIEXF
MGAT4A
GFM1
FBXW7
FAM200A
NDUFS2
NA
ATXN10
NA
SERPINE1
LOC100506651
MRPS12
STK11IP
PKIA
ZNF7
FIG4
CD59
ANKS1A
ORAI3
RAD51B
EXOSC4
WIPF2
FCF1
SMUG1
DTYMK
METTL6
ANKRD26
STK35
NA
GALT
ATF1
AHCTF1
KLF7
KIF5B
CSTF2
RSPRY1
ILF3
RBM26
NUBP2
TAF10
TMEM242
NA
COQ4
PRUNE
TECPR1
ATP5C1
AGPS
POLR3H
ZNF207
DFFA
MRPL21
NA
INPP1
FLNB
PEX19
LYPD3
METTL18
NA
SKAP2
GOLGA1
SEPHS1
MBD3
NA
BRWD1
ACAP1
WIBG
ASB8
NPRL3
MLH3
GSTT1
PIAS3
MANEA
NA
SNRPD1
CD1C
HR
DNAJC16
CDC5L
ATRN
C1orf63
VDR
HSPB11
NA
ANKRD44
USP31
ACP1
SUV420H1
KCTD18
FAM120A
PAFAH1B1
CRYZL1
IER3IP1
OSTF1
CRYZL1
WASH3P
BTF3
DEPDC5
DUS4L
BPHL
DNAJC8
IQSEC1
TPST2
NA
NA
SMIM4
ST13
NA
TCEB2
TOX2
MRPL37
PEX2
NA
COPS7B
MRPL45
ZNF33A
KCMF1
NA
NA
RPS9
MYO7A
IDH1
MYLK
EIF2B4
RAB28
C5orf24
STYXL1
RREB1
MLLT10
DNAJC30
CDK10
ZNF250
GNL3L
CALU
MAPK1
NA
RNF14
PTP4A2
GTPBP6
NTMT1
EIF3H
NSL1
CISD1
USP9Y
ZNRF1
YTHDC2
KPNA4
NAPG
BRK1
BTF3
NA
SPECC1L
IREB2
TCF4
ZNF879
CUX1
RPP14
C19orf24
SOCS5
ANP32B
ZSWIM7
NA
UBR3
RCHY1
CPD
RALGAPA1
PGRMC1
ZDHHC12
FOXK2
CLEC7A
NA
GGA2
NA
PTTG1
NA
NA
USP7
TXLNG
MYBL1
ZNF585A
NCL
RRP7A
MTRF1
PDHX
NA
RAPGEF6
RYK
ZBTB14
CYB5B
SRSF8
PAK1IP1
NUDT4
TRAK2
FAM204A
CD84
COMMD4
LUC7L2
S100PBP
CTSB
SETD3
ZMAT5
ZNF718
GSKIP
TRRAP
LSM12
MAP6D1
QKI
PTK6
ITPKB
KLC2
EEF2K
HMBOX1
NA
KIAA1841
UBE2G1
TRMT10C
CNBD2
MTMR3
NA
H2AFV
TOMM40
ZNF211
RPS26
ARHGEF40
CSNK1A1
PRMT10
CASP9
PPAPDC1B
C8orf33
UMPS
CIRH1A
NA
NA
HAVCR2
GCDH
ZDHHC21
DDX21
ESRRA
DIP2C
PGM2
DTYMK
EIF4A1
EIF3B
COMMD4
NDST2
POLR2B
HEATR5A
IDH3B
ZNF616
NUP133
CCDC57
PMS2P3
ATG2B
DEAF1
LIX1L
PDK2
KIAA1586
CCT6A
PYCR2
ANAPC7
PINX1
PNISR
CCL23
PRPF8
HIPK1
ZCCHC7
C14orf101
ABHD6
CLTA
ZBED5
CFDP1
MEAF6
SLC25A11
DDX54
ZNF445
NA
TMEM176B
ACTR1B
LGALS8
ABCA7
COX5B
SLC22A18
ZNF791
KCTD5
KIAA0355
MAPK13
FLJ12120
TBL2
TMX2
COMMD10
AAGAB
DHX30
TFPT
PPA2
ZBTB47
NA
AKT2
PPM1G
RPL24
CELF1
C14orf28
VSTM1
STIM2
CEP57
PLEKHA7
NA
ATF1
LOC100507217
NDUFAF7
CLPX
SLC7A8
CIRBP
ZFP1
NA
ATL2
SGSM2
LOC541472
H2AFJ
VPS35
RBM12B
SEPT7
NA
SERINC3
PCBP2
ZCRB1
SLC35C1
DCP2
SERBP1
C11orf73
LOC100506585
TAF6
RASGRP2
ACER3
SLC30A6
VPS37A
HSPD1
HNRNPU-AS1
CSE1L
ZBTB1
RPS4X
SMAD2
ANKZF1
NUP43
HNRNPU
HOOK3
NA
GLIPR1
RALGDS
NAIF1
PIK3R4
LST1
NA
AP2S1
EIF3M
SNRPF
ENOSF1
UBAP2L
TOB1
SPECC1
NA
CDK5RAP1
TBC1D1
AKT3
EIF3B
CASP6
RNF170
MCM7
LFNG
C10orf12
BLNK
PRNP
NOB1
PARPBP
EIF3A
LYRM2
PURA
RHOA
CTSC
STUB1
CHST15
TMEM198B
RPL35A
NA
SERGEF
PHF17
CTDSP2
GOLIM4
H2AFJ
DOM3Z
LINS
KAT6B
NA
NA
NAA15
PDHA1
SMARCC1
COX5B
HNRNPU
C17orf85
SREK1
GAPVD1
COMMD8
RP9P
NAA15
KCTD3
WDR6
ARPC5
MRPL38
IRF2BP2
KIDINS220
UBTF
IL3RA
ARRB1
HNRNPA3
MBOAT7
SLC25A17
ZNF473
PRKAR1A
NA
NA
HLA-DOA
SHMT1
RPS7
ZNF24
NA
WBP5
NA
SMARCA4
SKP2
NA
TSPYL4
MLLT10
MGC2752
UBXN6
PGS1
SERBP1
PHF20L1
SLC17A9
NNT
TUBGCP6
FMO4
SIPA1L3
KCTD20
B4GALT3
OGFOD2
NA
CR1
CSE1L
SAP30
GDF15
TROVE2
YBEY
GEMIN2
MICAL2
CAMSAP1
NA
WDR26
DHX29
PHTF2
ARPC5L
MOAP1
GTF2F2
VGLL4
GRK6
SKAP2
HPS4
SMC5
UBA2
ZBTB14
HOTAIRM1
NA
MSRB1
SUCLG2
CECR5
TP53BP1
LACTB2
LOC100271722
SNRPD1
PHOSPHO2
CCDC91
NA
LIMK1
PLD6
DNAJC27
LRRC8A
SF3B5
TFAM
NA
CCDC125
G2E3
RPS15A
MRPL33
SIGLEC9
TIGD7
IDH3B
FBXL17
RPRD1A
SESN3
ARL16
NA
RDH11
NCAPG2
SEPW1
ASH1L
FAM192A
GRPEL1
RANBP9
TOR1AIP2
NA
NA
LYPLA1
SAMHD1
PAPOLA
SERP1
KLHDC10
CNOT7
NA
LIPT1
NUS1
U2AF1
ERF
ANGEL1
SMIM15
RAP1A
S1PR1
B3GNT5
KLHL8
DAGLB
ARMC1
ELMSAN1
POLR2K
CYB5B
MLL5
DESI2
ETV5
ETFA
EIF3M
C2CD3
SKAP2
ZNF692
SNORD104
ARID2
KAT2A
CHD4
C12orf29
ANAPC5
PAFAH2
ADH5
HDGFRP2
PFDN5
RPS27L
MIOS
MAPK14
MARS2
TMEM44
RPL24
EPM2A
POLR3F
IRGQ
GPR155
NA
CXorf24
NFYB
MRPL41
ZNF439
TCEAL3
CD99P1
NA
SDCCAG8
NA
KLHDC10
MED31
GBAS
CTDSPL2
GNPDA2
NA
MIB2
TEX10
ALOX5
YIPF6
SRSF5
SETMAR
ZNF160
ALG3
RNASEH1
CDK19
CR1
ENOPH1
CDK13
NA
FAM114A1
SIRT3
BRWD3
PPARD
NACA
SRFBP1
COX5A
RPL15
PRDX5
LOC286437
NA
EIF2B1
NA
NFIA
PRDX3
ASPSCR1
NA
ITGAE
ITPRIPL2
MRPL20
WAS
GADD45A
RPL7L1
IL1RAP
NA
IDE
IPO4
CEP57
CD1A
ZNF529
TUBGCP5
NA
NA
ARL1
TIMP2
TSPYL1
RNLS
VTI1B
B9D2
ATE1
NA
ZNF764
RGCC
CALU
MAP3K2
MTERFD2
SF3B14
HBS1L
BRMS1L
UBE2W
ANAPC5
ZNF763
SIGLEC7
MATK
PITPNA-AS1
MVB12A
LST1
FAM203A
IFNAR1
ORC2
SLC44A1
FAM149B1
ZNF148
UBR7
ENKD1
YTHDF1
NA
NAGA
TAF11
C6orf211
XPO4
NA
TPRKB
H6PD
NUP214
ZNF592
NA
USP47
ZNF207
CSTB
GAS6
SUMO1
NUDCD3
TMEM87B
DDX18
MYO7A
NA
SOX8
LIN52
LOC729683
FAM45A
VPS13B
PROSC
JMJD4
PSMC2
RBBP4
GEMIN8
SIMC1
HMGB2
PRUNE
YIPF5
DVL2
LOC100505702
PELI2
SNRPD2
MTMR10
GLT8D1
TXNDC12
TET3
DVL1
NA
OAZ2
VPS41
GRSF1
SULT1A2
SERBP1
EXOSC4
RAD23B
EIF2S3
UPF3A
SLMAP
IRS2
USP32P2
DNAJC19
RAB7A
TMEM57
MAPKBP1
CDK19
LOC440434
PNN
SIAH1
NA
FDFT1
BCL2L11
USP8
NA
CSAD
MRPS18B
AMFR
USP7
GTF3C6
SLC39A6
UQCR10
HNRNPAB
ABHD11
UACA
NA
CLCN3
PSMD11
CMPK1
INSIG2
TMPO
MORC2-AS1
MAD2L2
NEMF
PRKD3
PTAR1
KCTD17
TMCO3
ZNF264
NA
ANKRD13C
RPL18A
NDUFA11
TMED5
GMNN
SSU72
CTAGE5
H2AFX
TMEM129
COX5B
CNPY4
RAD1
TMEM201
LOC100190986
FAM63A
FBXO9
DHRS1
NSDHL
NA
LYAR
IFT46
HSDL2
ZNF12
NMNAT1
PPARA
SLC38A7
TRUB1
MSI2
C17orf58
FAM174A
DDHD2
LYPLA1
SLC35A1
SLC38A9
ZBTB11
DTD1
LINC00674
TIMM10B
ISG20L2
RPL8
ATG10
STRA13
AFG3L2
NA
NOL11
EIF2S3
NUDC
SUMO1
TIMM17A
LOC285147
NPM1
PRPS2
PPP6R2
NA
POLR2L
SUDS3
ZNF587B
PPIL4
SMC3
CLEC12A
TFDP1
ITGB5
NOL10
RNMT
ATP6V1D
DNAJC9
PCBP2
RPL35A
MBP
CREBL2
RPL37A
GINS1
PFKM
ILF3-AS1
AIMP2
DSTNP2
GABPA
NA
ATP6AP2
MTMR2
DRG2
NIPAL3
PARP2
PTCD3
C14orf119
ZNF137P
ITPK1
HOMER3
SOS2
BBS1
QPCT
CALCOCO1
APPBP2
SSBP2
DDX17
UBR3
REV1
PPAPDC2
SULT1A2
OGG1
HNRNPA1
RASAL2
ACAT1
FAM109B
SMA4
RCHY1
NA
SLC38A7
ASB16-AS1
PQLC2
LOC100507316
LOC645513
ZNF561
BTF3L4
LARS
NA
WDR37
CAND1
SNX33
SNRNP200
ZNF791
NOP14
BABAM1
RPL22L1
SEC14L1
UCHL5
SRSF1
PDK3
TBC1D8B
NA
LOC286161
AGGF1
DLG1
PEX12
HDAC9
ZNF85
ASUN
GUF1
C2orf69
CHMP4C
COQ4
GSTK1
NDUFA2
DDX18
ATG9A
AIP
GNAQ
SETD2
CAPN7
NA
GEMIN8
STAB1
KIAA0586
NDUFS5
LRRC8D
COX14
TMEM14B
CCL23
NA
MAN1B1
PRPF38B
PPFIBP1
SLC25A36
DBT
LOC339803
AIMP2
ZNF337
CPSF3
ZKSCAN4
RMDN1
FAM76A
DPH3
PARK7
NA
SS18L2
RASGEF1A
CENPQ
FLI1
HYAL2
LOC152217
SOX4
KIAA0930
FBXL20
COPS7B
QKI
VPS13A
MYLIP
DPM3
BANF1
NA
GPRIN3
THADA
ATRX
MEF2C
LOC100996578
NIP7
PLA2G12A
NDUFAF7
PRKRA
TPBGL
GEMIN4
SLC38A7
EPS8
CHCHD3
TIMM17A
DLST
NA
LONP2
MINOS1
MSH6
TFAM
PDCD11
ITGB1
MRPS18B
PRPF31
SORD
C12orf76
NA
ADSS
TARDBP
PHF6
NDUFA6
SLC25A20
WDR73
TMEM167A
NA
NA
ILF3
NA
CYTH3
DSTN
RSU1
YWHAH
FAM102A
SNX13
ST14
NA
LMAN1
FBP1
DNAJC4
ABCC4
BCKDK
PRKAR2A
OIP5-AS1
CKAP5
ABCG2
PCSK5
RYR1
API5
NA
RNF113A
STYXL1
HNRNPA1
CDC37L1
DRAM1
AK3
NDUFS6
PPIG
TMEM70
CIAPIN1
FAIM2
LST1
RFX7
GLS
SLC27A3
TSTA3
STYXL1
PPP6C
NA
BAIAP2-AS1
FUS
NA
LPAR5
ZMYND8
SMCR7L
INTS7
C11orf73
ADAM10
NA
CCDC93
GFM2
TLR8
PIK3R1
FOLR1
NA
C8orf33
ACADSB
RPRD1A
FAM217B
RAP1GAP
SDHC
DUS4L
POU2F2
GSE1
C7orf73
GPATCH8
HIGD2A
PPIE
IGBP1
RFX7
EMC9
CMC1
TMEM39A
NEMF
NA
ZNF677
YWHAE
NDUFV3
NA
LST1
NA
NUP37
LACTB2
LOC101060023
TECPR1
SLC37A4
TSPAN32
MTERFD2
KCTD2
ALKBH4
DENR
DAZAP2
PFDN4
FLJ31306
STRADA
ERGIC2
ACAP2
CHP1
ZNF12
EIF4EBP1
TREML1
CNPY2
PHAX
SLC25A14
SYK
RPS4X
MAPK1
FCHO1
RAB28
EEF2
PCED1B
PPCS
ICMT
H2AFZ
LAMB2
ZNF467
EPHA1-AS1
KRT10
PKP4
OSBPL8
VPS51
NA
ZNF12
EIF3K
HSPH1
HSD17B12
ZFP90
C22orf32
SERAC1
PRDM15
ANKRD13C
LAMP2
MRPL35
CIAPIN1
CNPY2
ABCB7
TCEB2
NA
G6PC3
ADO
PHF20
ATP5H
LINC00116
UBE2E3
MTDH
CCDC112
SCD
C11orf30
PRRC1
TGFA
ZSCAN9
NA
NDUFA13
LIMS1
EIF3K
STIP1
METTL5
PFDN5
NA
HEATR1
LOC401320
ZMAT1
NA
ZNF585A
CR1
WDR26
POLR2C
OSBPL11
TSN
RPUSD3
WDHD1
NAGS
NA
DBF4
NAA15
LOC728613
MRPL4
FAM108B1
PBLD
RPL26L1
STX4
C16orf13
CARHSP1
TADA3
NA
NA
SMARCA2
MYLIP
ZMYM6
TMEM50B
IER3
FLJ43489
NADKD1
DUT
MEF2D
SLC2A3
ELP2
SEC63
PTPN18
METAP1
NXT1
WDFY2
ST14
MTF2
NDUFB1
NDUFS1
ANKRD32
EIF2B4
KLHDC4
JKAMP
C1orf35
LRRC23
NA
RHOT1
HIF1AN
ORC5
FAM105A
KLHL3
ZBTB18
LYRM1
PIGS
RPL18
NKTR
CCDC58
STYXL1
SNRNP40
IMMP2L
ARF5
LOC401320
LOC550643
POLD4
SEC62
TMX4
STXBP5
MAPK9
NXPE3
ZNF383
RPS11
DOK1
IKZF5
CNPY3
JAG1
NA
GTDC1
NA
LINC00667
MRPL52
DUS2L
CUL9
ATRX
LST1
MRPL51
MTMR2
MYO9A
RBBP5
POLR1D
NA
NA
LOC440288
RPL7
LARS
TRAPPC6A
SH3BP2
GPBP1L1
XPNPEP2
NA
NKRF
CYP2R1
TBL1XR1
RABEP1
EFCAB14
PDCD2
SMIM7
CLCN3
ATP6V1D
NA
CLNS1A
VASP
OTUD6B
SDR39U1
KRI1
NA
NAA16
ORMDL1
ATP6V0A1
PPA2
SRSF10
ELP6
NACA
SMARCAD1
NFIA
MED23
TMLHE
GAS2L3
SPAST
RNF130
NA
IRGQ
AKAP13
ANP32B
NA
HEATR1
HEXIM1
POLR1B
LEPROT
SULT1A1
AIF1
CHPT1
MRRF
IDH1-AS1
ECSIT
L3MBTL2
COPS2
UBE2T
NA
KIDINS220
NA
PCED1A
PIK3R1
METRNL
ST13
GTF3A
GGA2
CCNY
SNX8
PTK2
ANKDD1A
DHX40
TRUB2
NA
NA
ANAPC13
NA
C12orf65
LOC643837
SNTB2
AIF1
ZNF512
AHCTF1
NA
IRF2BP2
SMARCA4
ST13
ZNF493
PRKCI
STX8
NA
CCDC126
STRADA
GPN3
RNF170
NA
AP3B1
KCTD15
CBFB
MAST2
RWDD3
PIBF1
AGO4
ATPBD4
CEP104
NA
CPSF6
TNFRSF10C
BAZ1B
LOC440434
CTNS
IFNGR1
AKIP1
KHSRP
WDR83OS
RCBTB1
ALG9
DPAGT1
ABCC5
TUSC2
APRT
OXR1
SLC19A1
C19orf54
DPY19L1
EIF1AX
PTPMT1
MAP3K1
C11orf30
TFAM
EGLN3
NA
TCF3
C1orf43
C1orf85
NA
NA
PRKCI
MFF
ACTR3B
NA
LSM14A
SH2D3C
RSF1
SPTSSA
NA
HFE
COPS8
DCTN3
NA
TXN
RFPL1S
CKAP5
PRKAR2A
SLC16A1
NA
NA
CTDSP1
ATP5G3
CYP2R1
NAE1
NA
CAPRIN1
LOC100505876
SMPD2
PRKD3
ZYG11B
HDAC1
AIF1
THAP4
RCOR3
C2orf43
LOXL3
PPP1CA
PARL
NA
MRPL42
MRPS10
SULT1A1
BRK1
APH1A
GOLGA7
NDUFB8
CYB5D2
VPS13A
PDIA3
NUDT21
MAP3K12
C2orf49
NA
PDHA1
CISD3
FAM179B
MAGED2
NA
ABHD2
NA
NA
PPP2R5A
NEK6
LOC253039
RPS5
TERF2
NBR1
SS18L1
KBTBD4
NA
ZNF14
UPF3A
FAM204A
MED11
BCCIP
SNAP29
ISCU
RAB11FIP3
PIGW
NA
COA3
ZNF226
CD37
CTNNB1
ADCK3
SELT
FAM117B
NA
CIZ1
MRPL19
LETM1
NEK3
SNAPC3
NA
LCORL
RBM26
CBLB
ABHD8
NA
SDHC
RPLP0
WDR53
ZNF322
DGCR2
LPL
TSPAN4
ZNF217
HSDL2
TMEM144
PITHD1
CUTA
CEP76
NUPL2
ZNF443
RPLP0
ALYREF
SMARCA2
CORO1C
ATG10
ZC2HC1A
TTL
COA5
NA
TIMM50
ZNF23
MTMR2
RPLP0
COPS8
NA
NA
ATP11A
GTF2H5
TRAK1
HNRNPA0
TCF3
NA
NDUFV3
DNAJA3
CD1B
SLC5A3
ESYT2
LST1
SCP2
PFDN6
TOMM5
TYW3
LOC100507054
TMEM203
KDM1A
NA
PRKRIR
UBE2L3
MAP2K7
MRPL42
NA
OPN3
TTN
BTBD1
MRPL19
ZNF638
CARHSP1
ACAT2
SORT1
SCP2
LILRA2
C5orf54
ZBTB4
LSM14B
URB2
CAMLG
BTD
SGSM3
PPIP5K1
VCAN
SAP30
PPARA
PRPSAP1
MRPL36
RARA
AKIRIN2
FBXL15
HCRP1
BBS4
PDE2A
EEF1A1
PIGM
NA
FBXO22
MRPL1
RPL18
DESI2
KLHL21
UBR5
BTD
IMPAD1
CCT3
H2AFZ
DDB1
NA
CHKA
ZNF511
RNF130
IFT57
FBXO3
RABL6
NA
TMEM230
TSR1
FBXO33
SETD9
NA
PIK3C2A
GALNT11
TVP23A
PTPDC1
UQCRB
RPGR
XPO7
NUP107
KAZN
C12orf4
BRCC3
OGFOD1
LOC100505616
ZADH2
SLC12A9
TSEN34
WDR20
NA
GNB1L
TFDP1
H2AFV
UNC5B
MBOAT2
NA
PIK3C2A
CMPK1
ZCCHC6
ZNF689
CNPY2
RPS6KB2
DGUOK
UBE4B
RAB27A
ACOT7
NA
ZCCHC7
NA
NA
DUS1L
SEMA3C
XYLT1
MLLT1
G2E3
NA
HMGB1
SNHG8
SRPRB
LOC100131262
PDHA1
POLR2F
BRE
OXLD1
NRARP
MRO
ENOSF1
SULF2
RPL23
SPCS1
NA
SMC3
RABGAP1
BRCC3
NA
CEP164
LPGAT1
SNTB2
EML4
PTPN11
IMP3
SUZ12P1
TMC6
TCERG1
METTL13
USP34
NA
POLR3H
RPL14
MDM4
CHCHD1
INO80E
PROS1
ASL
NA
NA
PTAR1
KNSTRN
KLHL18
TRAPPC2
NDUFS7
YPEL1
DIMT1
SLC25A40
PACS2
ST6GALNAC4
XRCC1
CYB5D1
THAP11
AGFG1
STUB1
BLOC1S4
SNX5
C1orf85
DNAL4
DCUN1D1
GAPVD1
COPS3
MAN1B1
ZNF397
ASNSD1
FBXO28
NA
DIMT1
ULK2
NA
ZFP106
LYPLAL1
WDR89
C11orf31
MRP63
SEPT11
NA
QRSL1
NA
DENR
TRIM47
C1orf86
AP2S1
HNMT
MPHOSPH6
LAMC1
BCR
ZNF576
CTNS
ADAM10
MLH3
SMARCC2
ZFP64
NA
RALBP1
HLA-DMB
UQCRB
NA
CEP57
ZG16B
NA
ZNF747
ECE2
NA
TIMM44
SOCS4
CCDC115
C6orf48
CAPZB
NA
RPL7
PDCD6IP
NIPSNAP1
ZNF256
IDH3B
ZNF302
NA
NARS
ADAM10
MRPS23
KCNE3
ZNF16
FAM213B
MRFAP1L1
DNAJC9
CIB1
ALS2
GGACT
TLR8
NA
COPS4
ZNF275
USP45
ADRBK2
NA
ACADM
C1orf52
VDR
NA
TUFM
P2RX1
NLRC4
WLS
FURIN
NA
IDS
MEAF6
NA
SURF2
C12orf5
BBIP1
RBM33
SRD5A3
SLC25A37
PHF20
NA
C6orf120
RTN4IP1
C5orf28
NA
C6orf62
TCEAL8
AKAP9
NA
NA
AP2M1
NUDT21
PIP5K1B
PUS7
TXNDC17
USP38
DLG1
ATP2A3
NA
NA
TANC2
NA
SIGLEC15
ATP6V0E1
NA
ASXL1
NA
MFF
NA
SNRNP200
LAGE3
RALBP1
ZNF682
LINC00621
MICAL2
RNASE6
HIC2
FOXN3
MRPL15
RPS7
BATF
PIGF
UBE2M
TSEN2
ZMYM3
TMEM86A
NA
C17orf75
NA
MRPS12
RGCC
ZNF609
TRIM65
GMPR2
TIMM44
HES6
DCUN1D2
ZNF565
NA
MAGOH
USP21
IPO7
PAK2
HNRNPA0
NA
NA
DHX33
CENPBD1
KIAA0141
METTL16
IPO7
GCFC2
NUDT1
C9orf16
NPEPPS
PRDM15
MRPS21
NF2
HAUS7
MLYCD
METTL25
PGRMC2
ARPC5L
HNRNPL
PIGY
NA
GOLGB1
DYRK2
DCAF10
SIAH1
MLEC
PRDX2
SURF6
FUNDC1
LOC283357
CIZ1
FAM109A
ZNF512B
C11orf31
NA
C9orf16
NLRX1
PPHLN1
ERGIC2
TM7SF3
NAPSB
SKIV2L2
MDH2
SYPL1
MTMR4
CSDA
ATP5SL
TXNIP
NA
SCN9A
SKAP2
TAPT1-AS1
PIK3C2A
FAN1
NA
BAG5
CCDC25
PPM1L
LRFN4
CYB5B
PRPF38A
AASDH
ANKRD16
UQCR10
LOC729852
CLCC1
STAM
DCAF11
ZEB2
NDUFB8
NA
MRPS30
UPF3A
C11orf54
SDCCAG3
INPP5B
SPSB2
RPLP0
RFC5
TMLHE
CNN2
ELL2
CXCR1
MTHFD1L
NA
TIGD1
RPL13P5
INPP5K
TMEM14B
NA
CCNG2
PGM2
NOA1
DGAT1
USP21
KDM5B
CUL5
SETD7
GLIPR1
DLG1
LMF1
DOLK
NA
SSBP3
NA
VASH1
GUF1
PUS1
SUPT7L
IDH3A
NA
RBPJ
METTL17
METTL17
CEP112
FLYWCH1
SH3BP2
MRPS2
UTP18
POLR1B
YAE1D1
NNT
MFF
TMEM101
TRMT1
TRIM37
MFSD3
KTN1
ARL1
ZNF146
SIVA1
COX5A
USP9X
FRAT2
PIK3CG
RRAGD
ATP5SL
MAP2K6
NA
NA
NEFH
NA
FCER2
DIP2A
HKR1
KIAA1147
NA
CD3EAP
NA
TMEM248
NA
FAM221A
PARG
TMX3
MOB3B
NPM1
MECP2
NA
NA
TAF5
PHF19
MRPS5
BRWD1
OCIAD1
NA
RPA3
ALOX5AP
ZNF319
IARS2
SLC25A29
MAVS
SMARCC1
LOC284023
APRT
EXOSC2
HMOX2
RAB11FIP4
PPP2R5E
ARRDC4
ANP32A
ICAM4
ANAPC5
PAPOLG
CAB39
CHML
NA
SPSB3
COTL1
FASTKD1
EARS2
STUB1
ATP5G3
INPP4A
GAB1
FOXN3
ATPAF2
CLIP2
MARCH2
BCCIP
TIMM22
ADI1
PIGP
CLUH
VTI1B
NA
KRT10
NEK4
NUFIP1
SLC44A1
SLC48A1
TAF5
C20orf27
LAMTOR2
ARL2
ZSCAN18
CARD8
TRAF4
PA2G4
MST4
NDST1
POLR2G
DDX21
COTL1
ZHX3
ZFYVE19
TCTN3
STOML2
BICD2
SLC35E1
PEX1
KIAA1430
C16orf88
TRPM7
COA4
TSTA3
LOC339803
UCKL1
MYLIP
SMAD4
TMEM70
UMPS
MAPK1
TMEM64
UTP15
KIAA2013
UBE2V2
NA
ARHGAP10
OXNAD1
UQCC
NA
ZNF451
WHSC1
CALHM2
ALYREF
SULF2
RPS3
IFT52
CEP76
FAM110B
MTHFR
C6orf70
ARL2BP
TCFL5
LPL
DDX10
NA
PLXDC2
SYS1
CREB3L4
ECHDC2
DCXR
SEPT6
RAP1GAP2
RAB32
VDR
MAGED2
GTF3C2
REV1
NA
ATP6AP2
CCT2
TMEM53
WDR4
PHKG2
SAE1
ZNF678
ATG14
HCFC1R1
RFT1
ZNF148
PIK3C2A
UGGT1
NA
NA
MGME1
STRN
RPL14
ALKBH8
SESTD1
ELP5
VPS13A
LUC7L
ALDH18A1
POP7
NA
SPOPL
CALR
DDX28
CPPED1
MRPL23
UTP23
ANXA11
ATP5O
METTL17
VAPA
LTC4S
CENPBD1
SDCCAG8
EPB41L2
DNAJC27
RABGAP1
RAD50
GLIPR1
WDR59
LOC286052
LSM14A
NA
NA
HSD17B10
PHKB
CWC27
TMCC2
FLJ42627
SPATA20
NA
PHAX
PPIE
PLRG1
UBE2G2
POLRMT
RNF5
RASSF2
EID1
ZNF260
MSH3
PARP1
WDR61
ATP2A3
MCFD2
CLEC4G
TMEM209
DICER1
DDX20
EXOC4
VCAN
NRBP2
NA
GPATCH2L
NA
NA
PDCD2
METTL22
RNF146
ZC3H15
PHF20
ZFYVE21
NA
ZNF544
NA
SHQ1
HSPA14
CCAR1
SLC35A3
GLT8D1
LOC100506990
PSENEN
C8orf37
DNAJA3
EP400
RAPH1
ARIH2
DPH5
BRE
NA
NA
RPL38
C1orf74
NA
CACYBP
RANBP2
DDX46
ETV5
NCOR2
FAM216A
PGM3
ISCA2
SAAL1
NA
FOXN3
GAS5
CACNA1D
NA
ARNT
NA
NUDT13
WIBG
LRRC27
ACOT7
EFCAB4B
NUDCD2
C11orf31
ATP6V1C1
NA
CDK10
MRPS15
ARPC4
MPV17L2
SEPHS2
DGKD
HBS1L
SLC25A17
FCGR2A
NA
CHDH
TSNAX
PDCD11
GPSM2
CD84
VPS45
ANKRD13D
EIF3K
C2orf43
ECHDC1
ACTN1
KNTC1
RAPH1
NA
NA
NA
NOL6
ACOT8
DNAJC4
PKIB
NA
SMARCA4
RBM26-AS1
PRMT6
RPS27A
ATRAID
NA
METTL7A
ALKBH6
NUDT22
SLC19A2
CPM
ANKRD54
NA
MRPS10
NA
IPO7
SDHAF1
HSBP1
SNRPE
ECHDC1
LOC100505876
NA
GTF3C2
DOCK5
ANKRD6
IMPACT
LMBRD1
NA
CTSC
SYS1
FLJ44342
UBAP2L
PSMD10
RPL29
EFCAB2
GCFC2
NA
YIF1B
CBX5
DNPH1
ING4
CTBP1-AS1
ACBD6
ALKBH2
PARP2
IPO7
SURF1
WHSC1L1
EIF3B
ERP29
NA
SPTAN1
ABCE1
ZNF337
RRM1
RPP14
TBRG1
NA
TNFRSF12A
ERMP1
C22orf32
NA
POP1
NA
SREK1IP1
TMED3
FDX1L
NAA10
SYPL1
XPR1
USP3
CTBP1
HAUS1
PPAT
FLJ37453
DHX40
RHBDD2
DENR
DDB2
CPEB1
ACTR2
SLC46A1
SLC30A5
SEC63
NA
DYNC1I2
METTL9
WDR26
NA
TRMT12
PABPC4
DYRK2
ZCCHC7
ZNF615
UBE2G2
RRAS
EID1
ZSCAN2
NA
ANKRD13C
UTP11L
NA
HEBP2
HMGN2
NOC2L
MRPS17
NISCH
TCAIM
TMEM5
EMC3
CEP68
DNAJC16
TOR2A
NA
KIAA1704
SMIM8
GAS6
GNPNAT1
ZNF500
CMAHP
SERP1
NA
NA
LOC100507376
PARVG
NNT
CEP85
NPL
CTR9
HIVEP3
TMEM86A
MTDH
XPNPEP2
RFC5
NA
NA
PAQR3
EEF2
CABLES2
RHEB
TMEM147
YOD1
APEH
SLC25A45
NELFCD
EIF2B3
HCG11
MFSD8
ZBTB48
PPARA
ITPA
STAB1
OLA1
FAM105A
INTS3
MLF1IP
AAMP
TMEM80
NA
ELP2
ZNF552
HAGH
NFS1
ERP27
MCM7
KCTD10
ZNF581
GRPEL2
AHSA2
PTPN22
BCLAF1
MRPS7
MSRB2
OPA1
PCGF6
NA
CA2
HOPX
C5orf28
SMOX
PHF23
NA
IFT52
B3GALNT2
SH3BP4
MPG
UQCRC2
SUCLG1
FAM210A
PFDN6
ZCCHC14
CBL
NA
HNRNPL
CCNB2
NA
NA
NDUFB9
STXBP5
TPRG1L
SLC41A3
CALHM2
WDR3
RPF2
KRT10
NA
TNFRSF21
GLMN
WDR91
RPL29
IPO11
C16orf72
PRKAR2A
S100B
AKIP1
CMAHP
ZC3H14
CD74
NA
TTC19
EIF4B
SYT11
GLO1
RBM4
MARCH6
U2SURP
HAUS6
TCEAL4
NA
YBEY
GFOD1
PINK1
C11orf54
SPIN4
COPS6
NA
NA
TARBP2
ECHDC1
TAF9B
NADKD1
ANP32A
NSUN4
ATXN10
C10orf11
TMEM254
GOLIM4
NXPE3
SCOC
MRPL9
PIN4
SRR
TRAPPC5
EPB41L4A-AS1
TRIM37
SLC25A46
C1orf123
IFRD2
SKA2
NA
MIRLET7D
RBKS
BBIP1
MRPL9
TTC17
BAG2
ADCK1
ACAA2
CORO1B
RPS6
FH
PPIH
ALG9
ECI2
NA
MKLN1
PRPF38B
ICT1
GNAQ
ZKSCAN1
IVNS1ABP
NA
NA
NDUFB7
ARL6IP4
ERI2
KDM5B
BRCC3
GSTT1
AIP
SLC12A6
EEPD1
CABIN1
MINK1
NA
PDCD6
CST3
TSSC1
NA
NA
RTN3
ZFP62
GTF3A
NA
NA
TMEM205
KIAA0753
POLH
TMEM68
UHRF1BP1L
NA
PIP4K2A
RFC2
BAIAP2-AS1
WDR89
IVD
BMP2K
NDUFA10
EVL
G3BP1
HOOK3
BTF3L4
ABCC3
NA
ATP5F1
RAB40C
NOP58
CFL2
PLEKHB2
CDCP1
TMEM106B
C12orf73
PTPMT1
SMCR7L
TSC1
MPV17
KDELR2
RPS24
DENND4C
PHF20L1
HMGB1
CLNS1A
NA
ASTE1
NCKAP1L
NA
PET112
ETV6
SWI5
NUDT4
MRPL55
CALM3
BRD8
ILVBL
SMEK2
UBE4B
TP53RK
ARL14EP
SPIN1
NA
GLUL
C9orf69
TMEM141
NSDHL
KIAA0141
PITHD1
FBXO3
EPOR
ABHD6
USP47
MTRF1
PWWP2B
C17orf59
OTUD3
LRRC28
CD53
NA
SRSF6
KLHL5
CDA
TCF3
NA
CNOT7
EPB41L2
SOS2
SVIP
COL18A1
MEA1
MRS2
ATP5D
POU2F2
NA
PHC3
HOMER3
NA
COQ6
FOSL2
IL10
UQCRC1
EGR1
COMMD3
RCL1
NDUFAB1
PANK1
DIEXF
FBXL4
RBBP4
ICA1L
NA
KATNBL1
LOC96610
IPO5
TAF1
NA
RFC2
DSTN
NA
SPIRE1
FUK
HEATR2
TOX4
RPL6
SPATA5
TBCK
GZF1
TTLL1
KIF9
PRKAR2A
NA
PRRC2B
PICALM
WDR61
MAGEF1
HNRNPH1
TOMM20
CACYBP
VAMP8
ZNF689
NA
PRKAA1
BRAT1
BRMS1L
NELFCD
JRK
CCDC15
NDUFV1
PNPLA4
NA
NA
EPS15
NA
MSTO1
BRWD1
IFT80
TXNDC17
ZNF747
MORC2
NOP16
TMEM245
SNAPC1
HP1BP3
DDX54
NAPRT1
TMEM161A
DDX55
NDRG3
NA
ZNF558
MAPK9
OXR1
NUDT12
ZNF546
RAI1
NA
NIN
MAP3K4
NA
ANAPC16
HDAC8
ZNF148
LDLRAP1
HDAC5
GNA11
SRSF8
NA
NA
NA
FAM63B
FLI1
NA
UBE2W
C5orf4
TBRG4
POC5
PAXIP1
DCAF13
LOC100506922
INTS10
LAMTOR1
CCSAP
ARRB2
B3GAT3
SUDS3
TMEM181
TMED8
NA
ITCH
ZNF320
TP53TG1
NAPEPLD
TTC17
NA
FANCG
ABHD5
PDAP1
POLE3
PTGFRN
NBR2
ARHGDIB
MRP63
PHF20L1
LSMD1
NA
TRMT6
RNGTT
PXK
CCDC66
EGLN3
HMOX1
LAMTOR4
SEPT9
NA
PIAS2
WDTC1
FZD3
MRPS33
MUTYH
NA
NA
TMEM70
AP1S1
CHID1
CCDC69
NA
STRADB
BPTF
TAMM41
NA
NUP85
NIF3L1
NA
PSMG4
F8
NDUFB5
DIP2A
TRMT6
PIGF
NA
GPX3
MKNK2
GLTSCR2
NA
RPP30
CMTM7
RBM4B
CAD
NA
DNPH1
ZFAND6
NA
FBXO9
ABHD11
NMRAL1
PEX7
CREBL2
NELFCD
SET
TIAM1
RASSF1
PARP2
CCNG1
ADO
HECTD2
FABP4
C5orf34
FAM131A
PTPN22
NA
MKKS
FLVCR1
STK11
NA
FH
RTN4IP1
TAF12
NA
FIS1
RWDD1
NA
OSBPL11
AP4S1
FARSA
LAPTM4B
HMGN1
WDR5
AK2
NA
KLF7
METTL10
TIGD7
RAD1
PAK1
TTC28-AS1
GPR146
FLOT2
RAB27A
C1orf112
LOC100507303
LARP4
FBXL19
ZNF180
NA
NA
GAR1
COX18
NA
RGS19
ACSF2
CETN2
SET
NA
HDLBP
RAB14
NA
MRE11A
TCAIM
PIK3CD
GRK6
CENPK
LOC100996344
ZNF720
LOC100507507
ZNF805
BICD2
RANBP2
PRDX5
ZBTB40
MPND
B3GNTL1
BCL2L12
RALBP1
FAM122B
NA
SEC22A
MRPL35
ZNF232
SRD5A3
KANK2
ZNHIT1
CTPS2
LCLAT1
LOC100505564
LAMP1
TGFBR2
NOL9
SELRC1
PHF14
C12orf10
NA
ZNF568
PACRGL
DCUN1D3
GOLGA8I
TMEM18
NA
LMBRD2
UBE4B
UFC1
ARHGAP4
ERLIN2
ZNF891
RAMP1
SEH1L
GALK2
C11orf83
RPS10
C1QBP
LOC642852
PSMG3-AS1
PGP
REPS2
ZNF207
NA
NA
NA
PRPF19
WDPCP
NUDCD2
NSA2
ABHD2
IVNS1ABP
STK16
VPS36
PSTK
DGUOK
TRIM23
ASAP1
MRPS35
ANAPC15
SCRIB
ENTPD4
PPP1R14B
LSM4
MLEC
ZNF207
NA
NA
TTBK2
COPS6
PAN3-AS1
RAB11B-AS1
NA
NA
NA
TSEN54
RETSAT
SCD
CFI
SAP18
NDUFA8
NA
NA
DGKA
PYROXD2
SPINT2
TCHP
MCAM
SLC37A2
CORO2A
DCAF7
LOC100505761
RPL38
NA
SMARCA4
PXMP4
AP1S1
HSPA6
FLT1
TRIM13
AGGF1
CEP78
GLOD4
SLC16A5
HNRNPA3
ZNF559
KIAA0226L
PPARG
IL27RA
CPNE3
NA
SUCLA2
CD209
NA
IPO5
RANBP1
MDM4
RPS6
ASXL1
EIF3E
PHF20L1
MRPS15
LSM5
TTLL12
CDS2
DMAP1
TIMM10
MTAP
KIAA0195
ABCE1
MUT
CHCHD5
INTS8
EDEM3
FARS2
UQCRC2
JAG1
PMPCA
NA
FAM96A
C16orf13
TTLL12
MRPS34
IRF4
FIP1L1
COLGALT1
HNRNPUL2
PIN1
C6orf203
BCL6
DDX6
ACVR2B
TMEM150A
NA
GXYLT1
HN1L
VCAN
CNOT7
HDDC2
PHB2
NA
NA
PCCB
RCAN1
MIPEP
ZNF780A
NA
RBBP7
SUOX
NMD3
SELPLG
ADI1
LOC100506190
NA
TIRAP
TP53
SHPRH
IKZF4
NA
PRMT3
HOOK3
PWP2
LOC642852
LOC100652772
ULK2
SLC44A1
LETMD1
SMARCA2
NPL
FAM134A
CDC23
RCHY1
EMILIN2
PEX1
SERBP1
MKI67IP
FMO5
LDOC1L
ABHD14B
NDUFB10
SRSF3
SHQ1
TMEM2
ZNF185
OXA1L
MDN1
RBM17
AIMP1
MOCOS
C16orf80
MTX3
OSTM1
PEX11A
HDAC2
WDR36
IAH1
C7orf73
WDTC1
NOLC1
NOP16
VARS
AP1B1
VAMP4
RPIA
LSMD1
CNOT6L
TCTEX1D2
TMEM144
TSN
HACL1
NA
TPGS1
ZNF792
IPO5
TIMM13
CTAG2
NSMCE1
CIAO1
DPYD
NA
SRSF1
TREM2
MCCC2
TET3
ATM
TMEM184B
FAM24B
ZC3H13
DIMT1
GLTSCR2
ATP5G2
TRMT5
NAA38
HIPK2
SLC25A37
LAS1L
ZNF569
MCM8
RPS6KA1
CDK6
DCUN1D4
SNAP23
TGFA
PRKAR2B
RBM48
SESN1
ECI1
GTF3A
PET117
NA
TWSG1
FCHO2
SOAT1
NA
NA
RPL10A
NA
KLF2
KIAA1715
ZBED3-AS1
ZNF182
C6orf89
NA
NA
COPRS
NA
ATRN
LIN7A
EXOSC2
DPCD
C7orf55
RPL3
ZNF207
NDUFAF7
FOXK2
PARM1
KATNB1
HTRA2
ZNF84
NA
MMP12
DOCK5
HEATR3
SMC3
DZIP3
YIF1A
FLVCR2
MRPL11
NA
ANAPC16
MRPL43
KCNAB2
UTP23
KLHL22
NA
NA
ATP8B4
TRMT13
PECAM1
ZNF764
RPL23
PPP3CA
ZBTB44
POLR2I
RRAGB
ZXDC
BTRC
CNOT6
FOXRED1
ZNF12
MRPL43
YY1
MAP3K4
DOCK5
TBC1D5
NA
HNMT
TMEM243
TRAPPC1
IFNGR1
NA
TBC1D15
RAD1
NA
LTV1
CEP250
KLHL7
PPP3CA
IPO8
NA
WDR18
SPN
APOA1BP
NA
NFATC1
TSFM
QDPR
UBE2G1
UBQLN4
MBNL3
COX15
POLR1E
PAPSS1
RPS6KA3
TXN2
NA
PURB
NPL
TAPT1
SLC25A36
AGTPBP1
NA
MORC2
CDR2L
FLVCR1
ANKRD46
POGK
MYO7A
PAICS
EIF3F
C1orf162
RAB27A
ZNF814
XPC
NA
NA
CNST
GLB1L
COG6
LSM11
NA
ORC2
PDE4D
NA
ATG16L2
ATXN3
SGOL2
MPZL3
PRR11
HS3ST1
LRRC8C
UTP20
NA
UBN2
PPIG
PXK
NA
KBTBD3
HEATR5B
ZFHX3
NA
TNFRSF11B
FBXO9
SRR
CDS2
PEX7
EMC3
NA
SIVA1
FCGR2C
NUDT19
PAICS
EXD2
PIGM
MED31
PSMG3
PDZD8
MRPS25
FBXO45
ATP2A2
FCHSD2
DUSP3
TMEFF2
MDH1
NA
BRE
TOR1AIP2
ZBTB20
TUBGCP5
GLRX5
NFATC3
SLC25A14
BYSL
QSOX1
MGAT4A
NA
COLGALT1
PCBD1
PACS2
KIAA1704
EIF3A
TEF
ZZZ3
C7orf41
FAM92A1
CCSAP
TSPAN4
USP20
TMEM80
LOC642852
PIH1D1
SET
PDDC1
HCG11
DPY19L4
ADAM9
NA
KANSL1-AS1
NA
TMEM39B
NA
SSRP1
ZNF207
EVI2B
C19orf60
ATM
LOC400590
MTDH
ABL1
SNRPA1
RANBP2
NME3
SSH2
ZNF550
TMEM245
CCAR1
ACYP2
MAVS
SUN1
NA
FAM198B
C1orf109
TPCN1
GNA12
NDFIP1
NAIP
MAP2K5
PRPS1
ARL3
TNRC6C
HMGN1
MAZ
TBL1XR1
ZFP90
FUS
NA
ATP8A1
NA
ZNF862
ZBTB6
ORMDL3
WDYHV1
ZMYM6
MAPK1
NME7
OMA1
BOP1
ABHD10
ILVBL
ARMC10
RAPH1
BCKDHB
FAM173A
SEPT9
ACP5
ARL6IP4
CCL17
MRPS25
SLC39A3
RBM41
NA
CHD1L
ZNF805
POLR3GL
NA
ARMC1
GPATCH4
TP73-AS1
KIF1C
GALK1
RPL22
NA
UBR5
MFF
RXRA
TTC7A
ABCD3
PEX5
NA
NA
VCAN
PIK3R5
ZNF813
SLC35D1
ACD
NA
RSL1D1
PEX6
CCNG2
MRPL43
BAD
CCNY
LOC400027
HN1
HGSNAT
LOC642852
FAM199X
CASC4
RCAN3
UBE2G2
PGM2
NA
NA
SPR
TIMM9
KLHDC2
EIF3G
TIMM8A
RAC2
LYRM5
NA
C1QBP
ATP5L
NHP2L1
FLJ33630
WDR91
RIN3
HNMT
MIS18A
BRPF1
GLIPR1
ZFP106
SRSF8
NIPAL2
BAG4
NA
RP9
CMTM4
KLHDC3
C16orf88
RPL35A
NA
THOC1
CD59
RFC3
GALE
GID4
ING2
BTBD19
SERINC5
C7orf55
TMEM245
GLIPR1
TMEM116
LSM4
CACYBP
IFT20
PDCD2L
CHD1L
LSM5
FBXO4
SDHAF1
MAGOH
PHF20L1
H2AFY
MGC27345
CHD1L
RIN3
AGO4
MGC2752
ZNF542
HVCN1
AQR
RPLP0
NA
PA2G4
QARS
ZAK
LINS
FOSL2
ENOSF1
TFDP2
FBXO9
GPX3
TCTN3
LSM5
RPL23A
USP30
SMARCD2
FCER2
CHCHD10
FAM13A
CEPT1
LSM7
RPS6
SEPT11
NA
MTDH
ZGLP1
NA
AK2
NA
DCUN1D4
LOC100129034
GTF3C4
ESYT1
NA
VPS26B
RWDD4
VRK1
BTF3L4
APH1B
SMYD3
EPN2
PRIM1
TCEA2
ATF6
PRPSAP2
NA
PIP4K2B
ZNF827
TEX2
PSMG1
ZNF260
TXN2
TIMM10
MPRIP
NA
ECHDC1
NA
NA
PPM1L
NDUFAF2
TMEM91
GANAB
ZXDC
TSPYL5
VKORC1L1
USP34
TMC8
SETBP1
AGTPBP1
PROSC
POLR3K
ZFYVE21
TGFBR1
BOLA3
IFT43
CEP44
NA
LOC101060147
ABHD2
RSRC1
SIPA1L3
DCBLD2
SLK
KCNK13
TBC1D5
PTEN
C16orf46
FAM120B
NCKIPSD
NHP2
LINC00294
NA
BEX4
CCNH
FAM122B
GLG1
HMGB1
YY1
NDUFB10
NA
PIGN
RPA1
MKI67IP
TSPYL1
TNFSF13
NA
ARID1B
TSHZ1
LRPPRC
FAM13A
FAM98B
SLC2A3
GSK3B
NFIA
MNF1
TOP2B
IDH1
NA
MDFIC
ZNF664
ZNF32
DENND1C
CCNY
POLA1
INIP
NA
NUDT5
NA
ZNF785
R3HDM1
NELFCD
FAM200B
BCL7A
ACTN1
TIAM1
FARSA
ELP3
NA
HP1BP3
DICER1
LMLN
GALC
MAP2K5
AK3
GFM2
SET
ZNF606
NA
BCR
ZBTB46
ARGLU1
SLC24A1
NA
ASB1
YLPM1
EPG5
BCKDHA
TTC27
MTHFD1
UCHL3
SUMF1
RGL2
KLRG1
CORO1B
SIRPB1
TMPO
ZNF561
ALDH6A1
ETS1
C1orf85
NA
MAP1A
DTNA
LOC100131067
SLC41A3
EID1
PHF10
CSNK1E
SLC26A6
RWDD2B
NUBPL
FAHD1
WDR43
LOC440993
NA
DPP8
LUZP1
RPL37A
IL21R
SENP2
MARCH6
NA
HSPD1
CARS2
MRPL19
UBAP2L
PDXK
RGS14
ABHD10
MAN2A2
LDHB
ZNF709
MRP63
ARMC10
TXLNG
C21orf33
FLVCR2
YIF1B
NA
SNAPC4
CPOX
TRMT61B
TMEM160
KIF11
MTR
GEMIN6
NA
COMMD9
SPIN1
RMND1
GRK6
CNOT3
STRBP
PTP4A2
CEP120
MAN1C1
COMMD2
SLC2A3
NA
HSPH1
KLHL22
UBXN2B
TFB2M
NA
C22orf39
SLC25A5
RANBP2
MAPKAPK5-AS1
NA
IFT88
TPRG1
TMEM86A
NA
CKAP2
IVD
SFXN1
GPATCH2
MRC1
HAT1
ZBTB44
SDC2
FBL
LDHB
IKBIP
NA
GOT2
FAM92A1
CCS
OPA1
NA
NA
B3GAT3
TASP1
MCEE
TMEM14C
ITFG1
NA
TBC1D16
TBL1XR1
MARCH8
SMARCC1
AGO1
NA
IDH1
GID8
TRAF3IP1
GNG7
CCDC41
GALNT7
FBXL18
NUFIP2
FAM126A
NMT1
IQCK
BAG4
IPO5
VPS53
FKBP4
DPY30
MAP7
LOC253039
EBP
SCAP
EID2B
PPIA
NA
ERLIN2
POLR1C
GTF2H2B
ORC5
SRSF1
NHSL1
NA
PICALM
NA
CHD4
RANGRF
GMFG
MON1B
ZMYM6
DPH5
CCDC28A
PTPN7
PPIP5K2
TOMM40L
NA
TARSL2
NA
NA
POLR3E
DHX57
DYRK2
PBX2
PRKACB
NA
RBP7
SLC35A3
INTS2
UBAP2
PHB
ETFB
C14orf2
HMGB1
LPP
VSIG4
MIF4GD
NA
PTPN11
MGAT5
TUBGCP3
NA
CCNY
GTPBP3
TUBGCP4
DTWD1
NA
FTSJ2
GGCT
KIF3A
PPP3CA
ACACA
CHDH
NA
PITPNC1
WAC
LOC158402
HIBCH
CD59
RIOK2
TRIM13
USP46
GTF2H4
ALG14
TMEM168
CCNG2
TPP2
SET
FOXJ2
FAF1
CALML4
MAD2L1
C11orf30
FLJ31306
TRIM27
POLE4
CCDC69
NUCKS1
SLCO2B1
NA
IMMP1L
LOC100507376
ARHGAP19
RBM12
MEX3D
FBXO41
ACACB
TKT
SGPL1
ZNF569
ZNF514
FUCA1
SAP30L
IDH3A
FOXN3
RBM17
CCDC104
NA
SUV420H1
FRMD4A
NA
HIBCH
MMAB
PPM1A
ANAPC5
FAM98B
NA
PIAS2
GALNT7
ZNF747
PRPS2
PAAF1
ZNF593
NUCKS1
SLC26A2
NA
RCCD1
COPZ1
XPA
CLOCK
SKA2
NA
MPHOSPH9
KAT8
FAM126B
PDSS2
RALGAPA2
L3HYPDH
MIF4GD
IVNS1ABP
LOC286272
PIGK
CNPY3
ZNF614
BAIAP2
GPATCH2L
GRHPR
TMEM30A
FAM210A
KIAA0930
XPOT
ZNF623
RNF141
NA
FAHD1
PSPC1
FAM208A
PDLIM4
OPN3
SMU1
CYHR1
C2orf68
SLC16A5
DDX28
TMED8
NA
UROD
CD36
CRLS1
FAM200B
NA
NA
NA
TNFRSF10D
GOLPH3L
RBM15B
NA
PIK3C3
DCAKD
NA
SIGLEC7
TRIQK
AGL
NASP
NA
CLMN
NDUFA5
ANKH
NRP1
PPP3R1
MRPS25
STAU2
MARVELD1
LOC100996537
TMF1
EMC1
MS4A6A
GTF2F1
FBXO45
NA
ZBTB3
ITGB5
DUOXA1
MRI1
EVI2A
AKR7A2
RABL5
GNL3L
GFOD1
DUS2L
NT5DC1
NA
FHOD1
AK2
RECK
NECAB3
KIAA0232
PVALB
NA
NA
NA
NA
SSR1
KIAA1715
MINA
PPID
EFHD2
EPHB6
CCL26
FLYWCH2
NA
PBXIP1
KBTBD11
RPS4Y1
SYK
NA
IFT43
NA
NLRP2
NA
WDR77
DPH5
CSNK1E
NA
SLC12A6
SQLE
C9orf123
CUEDC2
ANP32E
ZNF117
PPHLN1
EHF
SFXN4
ZNF398
NFATC3
DCAF13
SLC26A2
ZYG11B
NA
SYK
COMMD6
SELT
CCDC47
C1orf53
ZKSCAN1
MFSD6
ZNF264
ATG2B
CASP2
NA
FCER1A
CFL2
CD300LF
CDK10
C6orf57
FAF1
COX5B
LOC100506844
TMEM161A
ANP32A
ST6GALNAC6
CCDC126
GSTCD
NUDT6
SETD7
NA
ZBTB26
DNAAF2
RACGAP1
CLPX
KIAA0391
NME4
SGCB
NA
PCM1
TADA1
UBXN2B
AKAP11
ZAK
CASP6
PIGU
SCARB1
TNFRSF21
SLC39A14
NDUFS3
SLC38A6
PMFBP1
STRN
ZBED3
CCT5
NA
CBX5
UBASH3B
BCAT2
EMC1
TSHZ1
NA
DCAF4
IRF2BP2
NA
EXOSC7
HNRNPR
SOAT1
FZD2
RASAL2
ATIC
LOC202781
TOMM22
MCM4
LOC100289098
SETD6
NAA50
SPATA7
DHRS11
MPHOSPH8
NA
CTC1
ZNF428
HIPK2
NA
ZNF555
RNASEH2B
MAP3K3
CROT
REEP4
INPPL1
PKIB
MTA1
RUVBL2
PPP2R2B
DDX31
EFCAB2
DDX5
SPRED1
ATG5
TKT
NA
SRM
ATAD2
MRPL48
GNA11
MAST3
NAGPA
NA
NA
DTWD1
LOC100506365
PTPLB
MEX3B
RDH13
SBNO1
MAPKAPK3
ALKBH7
EHMT2
NA
TGFBR1
CNPY3
NME1
RBBP4
DUT
CCDC26
NA
RCC1
CD36
TUSC1
SLAIN2
GTF2A2
MED1
MPRIP
IST1
NACA
GOSR2
YLPM1
NICN1
STXBP5
HSPG2
KIAA1143
NINJ2
ZAK
TBXAS1
GPATCH2L
PHYH
IFNGR1
ZSCAN30
LOC100506882
UBE4B
AP1S1
NUP35
TMEM5
NA
FTSJ2
NA
ALDH9A1
NA
PANK3
PPARGC1B
FAM117A
C9orf40
SMA4
NA
NA
NA
ACPL2
MCCC1
NT5DC2
UST
SLC39A10
P4HTM
FCGR2B
RPP25L
NA
ARFIP1
POLR1C
DUT
TDP1
ZNF740
C17orf89
C17orf85
COPG2
SLC25A29
ZNF827
PPFIBP1
SEL1L
SERGEF
ITPR2
CACNA2D4
NDN
GAL3ST4
SLC25A6
PUSL1
OAT
TMCC1
NMD3
POMGNT1
DOK2
C7orf50
TTC9C
RBPJ
NA
ZNF343
MAPKAPK3
BRD3
SF3A3
SKP2
KLHDC1
ZFP3
PCM1
TM6SF1
ZNF805
ITGB5
VPS26B
PMP22
PNPO
ZKSCAN1
CCND2
THEM4
TMEM216
KIF16B
NA
ENSA
TMEM14A
NMNAT1
SDC2
GDE1
ACTN1
GINS3
UROD
ARL11
ERCC8
FRMD4B
TMEM201
NA
MUM1
NAA40
GRHPR
MKNK1
LDHD
NA
DPY19L1
CENPH
SYK
HSPA6
NA
CRNDE
DNAJC10
PINK1
CCDC80
MRPL24
ZNF77
HIBADH
ZNF34
TCAIM
SKIV2L2
FAM50B
CCDC90A
C12orf52
PRMT5
NFS1
RILPL1
PGBD2
LRRC8B
COA5
NA
RSL1D1
HMBOX1
VWA8
PREX1
MKKS
NA
BAD
ZC3H14
ZNF768
RALGDS
MOCS2
NAA16
CSPP1
PCNT
CHCHD7
TRAPPC2L
EXOC3
SYT17
RPS23
NA
NA
POLE4
C6orf89
FCGR2C
TTC17
ARHGAP26
NA
FAR1
PELP1
ULK3
RSBN1
EIF3L
KIAA1715
RSBN1
CHD4
CCNG2
PCM1
ZFAND1
ERGIC1
BRCA1
APBB1IP
NA
TRIP11
MIB1
TNRC6B
MRTO4
REXO2
FAM178A
ZNF70
EARS2
TRIAP1
ZNF641
USF1
RPL14
C19orf60
IQCE
GPATCH4
NA
EIF3H
ARHGAP35
EIF2AK4
PLAC8
MAP4K1
ERCC1
UCP2
NA
NA
TAF9B
TPR
NA
PYCARD
ALG10B
TXLNA
NA
NA
FOXRED2
KCTD12
NA
NUFIP1
MTERFD3
NA
FAM189A2
CETN3
UROS
GAS2L3
UCP2
CMSS1
DEF8
FBXW2
PTCD3
TAPT1
CEP44
SLC20A1
LRRC8C
ATP5G3
EHF
STK38L
RPL31
AK2
COQ9
BCL7C
EEPD1
MTMR12
HOMER3
PAGR1
CDK4
CEP41
TRAP1
NCF4
STAU2
COG8
CLEC10A
LOC100506365
NA
NA
TNNI3K
ARRB1
ATP5F1
USP21
SUOX
ZNF318
FTO
ATAD1
VARS2
NA
TP53TG1
PBXIP1
SEPT9
COX19
SRR
KIFC3
PSPH
DTD2
HIRIP3
DHRS3
MRPL4
ITPR2
PON2
KIAA0141
TTBK2
RAB40B
NA
DHRS9
DUSP28
RUVBL2
PRPF4
NA
UQCRB
NEK9
RBL2
IKZF4
GRHPR
SELRC1
GZF1
MRPL30
TULP4
SLC20A1
NA
MAP3K7
PRKDC
BPTF
MRS2
UNC119
DSTYK
AKR7A2
CYFIP2
GATAD2B
MLXIP
SAR1B
PPIL1
DHFR
N6AMT2
NDFIP2
ZAK
TMCC1
FKBP4
TPR
CBLB
SLCO2B1
NA
LOC284242
PRMT5
BZW2
MRPS9
HHEX
HSPA5
SGCB
CEP57
DTWD1
RAD23B
RCAN1
RRP15
NA
RBPJ
MYO5A
HSF2
WWP1
NCF4
BOLA2
TEX264
ACAD8
NABP2
FLJ43489
NA
ATF6B
RRP36
CRLS1
PHLDB3
PRPF31
DIP2A
FLVCR1-AS1
HNRPDL
LPP
RPL10A
NA
OBFC1
MAOA
SNX29
RPL15
TIRAP
AURKA
B3GALNT1
SRGAP1
SIGIRR
NA
PPP2R5E
ZBTB44
SORL1
PGAP3
WDPCP
LRPPRC
NA
CUTC
NUSAP1
NA
FAM118B
FBXO3
SEPT8
HNRNPC
MDH2
RBL1
BLVRB
MTFR2
NDUFAF4
ABCA6
ACER3
IKBKAP
NA
ERCC4
GINS3
SHB
ZNF252P
FARSB
ENGASE
TMEM106C
GOLGA8A
FRMD4A
KLF12
C11orf74
NA
RORA
NA
SEPT8
MAPKAPK5-AS1
CAT
ALG8
MRS2
USP31
HNRNPA1
CXCR2
ALDH1B1
HNRNPD
NA
COX11
FLJ44896
ZBTB20
SLC35D1
C14orf142
ATP2B1
LOC100505501
UNC119B
WDR77
CLOCK
RNF44
ALG1
ECH1
BRD3
MBOAT2
NA
HMGB1
MRPL34
RMND5A
C2orf68
TMEM42
SRSF11
SERBP1
STMN1
BRWD1
NA
KBTBD7
BCL6
RELL1
PMEPA1
FOCAD
SLC7A8
TAPT1
DFFA
UBAC1
CALU
TOMM22
NIPAL3
NDUFS1
PTCD2
SLC7A8
PPM1A
ZNF529
DHRS9
GDE1
RHNO1
TECR
HSD17B8
LINC00339
PTPN11
ADK
NA
ITPKB
WIPI2
MS4A6A
AGPAT5
SUFU
LOC338758
EHF
SFXN4
GPHN
PON2
AKAP12
ADHFE1
ATP2B1
CLCN5
TRIB1
KIAA1462
ATF6
ACN9
NA
NA
CDIPT
NMD3
NA
CHN2
DCTPP1
LIN7B
SPINT1
USP46
NA
CEBPA
ARHGEF9
KLHL24
HELZ
C20orf27
SSBP4
SIGLEC7
NA
NA
TMEM168
STRN
RPA1
ASGR1
NFATC3
FAM200B
ZNF584
RFX3
NA
C17orf97
NA
C9orf123
MPRIP
NA
ZC3H6
KIAA0930
DTYMK
MCOLN1
NA
KCNK6
TBC1D14
TEX264
TFAM
NA
ZMYM3
CLIP4
CCDC14
ARL5A
LAT2
P2RY13
FAM162A
MAGEH1
PRKDC
PRDM2
GCDH
SGMS2
H2AFV
NTPCR
LAMTOR3
ATPIF1
CDH2
NA
NA
WWP1
CDR2
RTTN
CBY1
RPRD2
PLK1S1
FLT1
NA
SWSAP1
RHNO1
FA2H
NRGN
NA
AKAP12
DAB2
MINA
CAT
ZNF652
MMP1
NA
NTHL1
PSMB2
FAM118B
NA
GOT1
PHB
ARHGAP19
C11orf49
SRPRB
MAP3K3
LRP8
LOC387723
GIGYF2
ANKRD39
MIS18A
CD300C
LRRC8C
RHBDD2
TM7SF3
NA
RAC2
ACACB
VAPB
NA
BAG5
DRAM2
EIF4B
PTER
KCTD12
ERCC8
RNF166
CCDC170
DIRC2
GEMIN4
SSR1
GNPDA1
WNT5A
RPL22
NA
DRAM2
NA
ZNF362
ZBTB44
CYFIP2
NA
DENND4C
PHF17
MRPS14
CBR4
ATXN1
IL27RA
ALOX5
PIK3CG
RAB22A
ADNP
XPNPEP3
BCAS3
SLC12A9
MAPKAPK5-AS1
CRYL1
OSGEPL1
DHRS4-AS1
RAD51C
IPO13
VAV1
CCR6
FGD5
SDHC
NA
TRMT1
ZMYND19
LDLRAD4
TMEM256
PAK1
NA
DHRS9
PPP1R7
ANAPC16
NA
RAB42
LOC285812
METTL21A
TCEAL1
HERC2
NA
ATF6
RRP1B
INPP5A
LOC158960
NA
FBRSL1
CLCN4
ALKBH7
SATB2
TMEM55A
MPST
FBXL20
MAOA
SIGMAR1
NA
HINT2
NA
ODF2
MAPKAP1
NA
NA
LOC728093
EEF1D
NBPF1
ARL10
NA
FRAT1
HENMT1
ATXN1
AURKA
POLG2
PKI55
SLC25A6
TMEM154
RNF41
ZNF785
PRKACB
DCAF8
CTNNBIP1
NA
HDGFRP3
MS4A6A
CPNE3
TTC7A
UBL7
KIAA1462
SDHC
EXOC6B
ZNF146
TRIM73
EVI5
DPEP2
SBNO1
DAB2
AP3M1
MTAP
EBP
CAB39L
NUCKS1
STX10
FAM78A
PER2
UBE2K
ZNF398
ZCCHC24
TTC7A
NA
TDP1
ALG6
C9orf40
ATPAF1
USP47
SNX1
NA
CEP68
DNMT1
NA
EIF4B
KDSR
KDSR
PTGR2
MAN1A2
TMEM99
TBL1XR1
SETD6
KIAA1430
MRPS26
C17orf100
CCT2
LSM14B
MAP7
REV1
ZFHX3
ZYG11B
PHF20L1
NA
PPAP2B
SEL1L
PAN2
NA
KLHDC3
ATP2B1
SEPP1
PDHB
PPIL3
SEPHS1
CD14
MOSPD1
ELMOD2
SLC27A1
LRPPRC
WNT5A
DEF6
MBTD1
MYC
ZDHHC21
WRB
SPAG16
RNASEH2A
AKAP1
POLR3B
SLC16A1
RER1
AGPAT1
ANKH
ATM
NAIP
C21orf59
SNX18
LIMA1
ZNF605
MCAT
PNPO
TMCC1
LMLN
H2AFV
CTDSPL
RDH10
MRPL3
FAM198B
NA
PDHB
PTCD3
ARHGDIB
NA
TRPT1
ADK
MRTO4
APOOL
CEP97
ATAD2
NA
ATP5G1
RBBP4
SLC44A1
AMFR
SLC25A38
TULP4
NA
DICER1
NA
NA
NA
HS3ST2
CYB5R1
PDSS2
SREK1
NA
TIMM21
RPP25
SNX13
SEPT11
CHCHD4
PIGM
NA
ATPIF1
BACE1
MAPK9
NA
NA
ACYP1
ADORA2B
MUM1
DENND4C
ATPIF1
SYT17
NA
NA
SLC46A2
AURKAIP1
LTA4H
NA
ALG1
ALOX15
NA
NTPCR
TK2
PPIP5K1
ZNF571
SAMM50
EGR3
CDC42SE1
DCPS
GLS
NA
RAP2A
TCAIM
NA
MEN1
ZNF33A
SAMM50
KLHL8
NPM3
MRPS16
PTPN4
BNIP2
C11orf1
PHF10
ROGDI
EIF2D
CSRP2BP
NA
PXK
HHEX
MS4A6A
MGST2
PNPLA6
NA
SDC2
WDFY4
ARPC4
SNX8
PEMT
NA
NA
PHF20
SCRN2
NA
HEMK1
SMC2
BBS2
CEP85L
DTD2
C9orf41
FDXR
CFL2
PIK3R1
FBXW2
RBBP4
TM7SF3
UNG
LOC729013
COLEC12
PSIP1
MS4A4A
IMMP1L
NLN
LANCL1
TP53INP1
FLI1
WNT5B
ADD3
HEMK1
ADCY9
NA
UBXN8
FBXO21
CASP2
SLA
SGK494
AGPS
CASP2
BCS1L
MPPE1
APH1B
PPP1R7
GPAM
CYBRD1
H3F3A
BICD2
ORMDL1
FLJ31306
COQ3
HSPA4
NFXL1
ZCCHC24
PRKACB
NFATC3
LOC730102
NA
GATAD2A
C10orf2
NAPEPLD
SNX5
NA
OAZ2
HOMER2
TMEM134
EGR1
MS4A6E
HS2ST1
NR2F6
AIFM1
SPRYD7
NA
ATG2A
APIP
LYRM7
PCCA
AGPAT1
MPI
NA
ARL5A
NA
KLHL8
ZNF542
PIGN
NA
TM9SF3
ATAD2
PRMT5
OCEL1
CCDC85B
ADD3
CYCS
HADH
MRPS27
SRSF10
ABHD15
ADAM1A
TACC3
EBNA1BP2
NA
NA
PIGX
FGFR1OP
SNX5
ALDOC
NA
NA
IFT27
EMB
PTGS1
MCM4
TTC9C
PRKCA
TMEM177
NA
TAF4B
NCAPD3
REEP5
SNAP23
FAM168B
MKL2
CASP2
HMBS
PIGX
APOL4
MRPL4
PPP1R7
TMEM107
SREK1IP1
FAM49B
PXN
AMPD2
LOC100505659
LIAS
MS4A4A
COX7B
DHFR
IL16
OGFOD2
HAUS5
NA
ATG4C
ZNF786
KIAA1919
NDRG3
SORL1
NA
SNRPE
NMNAT1
GK5
MYRF
TMEM254
ATP6V0A2
WFS1
PLK1S1
C12orf29
NT5DC1
NA
TNKS
SLCO2B1
ZNF616
ADD3
DCAF8
POLR1B
CMTM8
TTC5
MGC2752
PRMT1
KCTD6
SIGIRR
SPATC1L
APBB1IP
NA
HTT
IL16
INIP
BAG4
NA
CCDC90A
SCFD2
NDFIP2
PAGR1
LOC100506100
AIG1
C14orf1
NA
NA
DIS3
GATC
NA
PTER
MTERFD3
OSGEP
NA
KBTBD6
NA
MAP4K1
KIAA1704
INSR
FANCD2
RFC5
LRRC8B
FAM172A
MAML3
LYPLAL1
NA
VPS13D
NA
MS4A6A
IER5L
NA
NA
MKNK2
RRP1B
SIGMAR1
NA
UBR5
DSTYK
PPM1F
C10orf128
CRYZ
NA
PPM1F
MYL6B
MGMT
NHP2L1
HEATR2
MLXIP
NA
KBTBD7
IMPDH2
BLOC1S6
FKBP14
C17orf103
NA
NA
DHCR24
BOLA1
SNAI3
PDIK1L
ADAM12
ADD3
ARHGEF6
ZNF331
STRN
MAP3K5
IRS2
PPAT
MED18
LIMA1
SLC37A4
EDEM3
VHL
NA
TMEM192
NA
KLHL36
DPH5
SLC47A1
DAB2
EBP
FKTN
STK32C
ISOC2
PTGS1
B3GALTL
SCARB1
CEP128
OSBPL3
PELI3
LOC389831
ZNF589
NA
FAM228B
PSIP1
ASB1
MTAP
NA
CATSPER1
MPPE1
PHF17
UNC5B
NA
EFCAB7
FRY
C11orf1
SSBP4
CLCN5
SLC16A1
NA
TMEM9
NUCKS1
MPHOSPH9
RPP40
NA
HLA-DPB2
FRMD6
NA
SLC26A2
C12orf52
PHF19
CAMKMT
MORN2
FAM214A
ZNF850
ZNF318
MS4A4A
HSP90AB1
LOC100190986
SREK1IP1
ANAPC7
CYSLTR1
CYSLTR1
LOC153577
CBX1
TNFAIP8L2
CPPED1
NA
KCNE3
P2RY12
EEF1E1
EIF4EBP2
PSIP1
RMND1
NA
THYN1
NA
C2orf68
INSR
NA
GSPT1
ZC3H8
BCLAF1
LOC100505687
LOC100509635
ACTL6A
TMEM107
NA
KIAA1737
MRPS6
IKBIP
ATPAF2
QPRT
ASRGL1
NA
NA
REXO2
MUM1
FAM126A
NA
NUCKS1
PER3
ZNF331
ACO1
ZNF57
NA
RBFA
EFCAB11
GPR171
NKIRAS1
APOOL
ANKH
EEF2K
USP31
SLA
SKI
NA
ANXA11
MRPL35
EPAS1
CBX5
C2orf68
ERCC1
NA
NA
TDRKH
TMEM107
PRPS1
MSI2
TTLL5
ST6GALNAC4
BCL7A
BDH2
SLC7A6
NA
ZNF551
TNRC6B
TIMM21
RAD51C
SLC45A4
AHCY
NA
CCR2
ZNF148
NA
MAP3K5
NA
BIVM
HIBADH
CIITA
CALML4
IGIP
NA
DSC2
DPY19L3
STRBP
SLC39A4
MAP4K1
EPN2
NA
PMVK
TDRKH
MAN2A2
TOX
CCNI
LRRC25
ATP6V0E2
HEATR3
NA
CCDC86
NA
KIF22
OIP5-AS1
SIPA1L1
CLUAP1
BIVM
TNRC6B
EIF2S3
ZNF512B
FARP1
NA
LOC100506328
ASRGL1
ZNF420
NA
PPBP
APEX1
MRPS30
SOCS7
LYRM7
FCRLB
NUDT16L1
SYNJ2BP
ACOX1
LTB
CCNB1IP1
NA
ANKRD50
SLC7A6
MRPL12
NA
PLAU
CYCS
CKLF
PYGL
RSAD1
STK38L
CLEC7A
APOOL
MPHOSPH9
MBNL2
NA
NA
SLC11A1
DNAJC21
NA
SPECC1
GCSH
ZNF704
ZNF420
DSC2
CALML4
PLCB2
PIK3R2
SNRNP25
NA
MCM6
DUSP23
IVD
AGPAT4
PTPLAD1
MAOA
NA
DIP2C
RAB3D
TMEM218
NA
NA
ALG10B
LIN7B
ZNF589
NA
RAB11FIP1
FBXO45
DIS3L
NA
MTSS1
EMB
NT5C3B
PARVG
HNMT
DYRK2
C21orf33
GTF2A2
CTDSPL
B3GNT1
BLM
MIR4448
NA
SEC62
NA
SPRED1
NA
SCAI
CAMTA1
NDUFAF4
ARNT
PKP4
ENDOG
NA
ERGIC2
CCL24
SIK2
SLC24A4
SLC22A5
DYNC2LI1
SLC25A16
QKI
SORT1
POP5
PIGK
FKBP14
C3orf18
SYNJ2
NFIA
NA
CORO1A
POLR3E
BRCC3
DPCD
CLN8
IL1R1
ALOX5
ENHO
SOCS7
TK2
ZWINT
NA
TST
TK2
LOC100507486
RPL31
STXBP1
SNX5
ZNF280D
WLS
PPP2R5E
PTPLB
FAM98C
ZNF395
SNHG16
PSTPIP1
ITGB5
THYN1
TMTC4
EVL
NA
ALMS1
NACC2
WDR12
ITGB3BP
AP2A2
SNHG16
GLS
SMAD5
AP2A2
CAMK2G
CRIPAK
GFRA2
ZBED3
NPRL2
PFAS
IGF1R
NFYA
UBASH3B
CASD1
FONG
ZNF589
NA
DPH5
MDH1
PTCD3
CD59
AP2A2
LOC440288
MMD
PIK3IP1
FXR1
NUDT16
C10orf54
KIAA1804
SNX30
KBTBD6
PAPSS2
PCYOX1
NA
NA
APOL4
CHCHD7
FBXO21
PDP2
GRAMD4
NA
KIAA0100
ERI1
IFT57
PTPLAD1
MAN1A2
SOBP
TCF3
LINC00094
TRIM32
APEX2
TIMMDC1
SNCA
NA
PAPSS2
GCSH
MYCL1
BLOC1S6
DOK3
NA
KLHL36
NUDT16
RUVBL1
MTPAP
C12orf66
NA
PIK3C3
NA
LOC284926
OIP5-AS1
ARHGAP18
AKAP1
SRSF6
C15orf61
NA
NA
RALGPS2
PPOX
FZD3
EIF3F
CKLF
BCL11A
CRTAP
LZTFL1
APBA1
NA
SACS
LOC100049716
CD93
ZNF780A
CISH
NA
ACADSB
C11orf21
FITM2
CCNE1
LYRM7
XRCC6BP1
BAX
FNBP1L
TMEM48
WDR54
PTPLAD1
UBE2L3
SPICE1
KIAA0232
SYNJ2
SLC19A1
LPCAT4
CPPED1
LOC100505573
CISH
MXI1
AGPAT4
CD1E
NA
UBXN7
ABHD2
ASB13
SREK1
ALAD
MOSPD1
FAM110B
DDX46
LOC100287896
PTPLAD1
GLIS2
PALLD
STK39
RGS18
GGTA1P
FARP1
PLAU
PCMTD2
NA
CCDC34
ASGR2
NA
CAPRIN2
ARHGAP18
NA
PHF19
CTTNBP2
NA
MAVS
PMS1
MPHOSPH9
CRH
ARV1
CERK
LOC100505812
SRSF8
STIP1
LRMP
TNFRSF11A
ANKRD50
CBX7
RNF141
CD33
FRMD6
SHE
KBTBD7
GSN
MAP1S
RAP2A
GSPT1
PACS2
PPAP2B
MIPEP
CD300A
GNG2
RABEPK
SNX29
KIAA1704
CYBRD1
ING5
LYRM7
TMEM117
STON2
TMEM48
NA
CCDC111
ZMAT3
TBXAS1
MAVS
SHCBP1
PIPOX
SHB
C16orf54
SKI
LINC00273
PARVG
EBPL
LOC100505687
KCTD6
LOC100509635
MDM1
NA
INSR
NA
NA
SDHC
ZNF652
NAIP
NA
NA
FRMD4A
LOC100505573
ITPRIPL1
ITPR2
SCLY
RCN2
NA
DAB2
TBC1D24
TTC13
SOGA2
PDK3
TACSTD2
SCFD2
LOC100509635
CISH
SLC4A7
NARS2
GPR82
MED18
EIF4EBP2
INSR
NA
C14orf1
SUCNR1
NFATC3
RMDN2
LRPAP1
GGA2
SLC40A1
IL17RB
UBASH3B
FAM101B
SGK494
IFT80
SUV39H2
NA
SNX24
RFC4
SLC5A3
PALD1
RCN2
ST6GALNAC4
HDDC3
LOC93622
NA
SLC12A2
ABCC5
ALMS1
B3GALTL
SPAG5
PCM1
ERCC1
SPA17
SFXN1
MFNG
NA
PPAP2B
PLA2G12A
NA
CD59
DBT
ZBTB8A
CLEC4A
XPNPEP3
ZNF652
CHN2
MAP1LC3C
INSR
NA
POLD2
SSBP3
PREPL
SMAD5
FLT1
NA
LOC100129550
LOC100506119
OAZ3
QPRT
PCBD2
LOC158402
CDK5
UBE3D
NA
ICMT
NA
PLA2G12A
ERI1
TOP1MT
BPNT1
BAIAP2
LOC100996667
YPEL3
SH3YL1
PALLD
NA
FBXO16
DBP
NA
HLTF
SGK223
SPRED1
CNPY3
GPATCH11
TNRC6B
ZC3HAV1L
MAOB
FZD3
MBLAC2
APPL2
MFNG
ZMAT3
JMY
NUDT16P1
FH
ATPAF1
ARHGAP9
IL17RB
FZD3
PNKD
POLD1
BLOC1S6
NA
BAX
NUCKS1
NA
TPCN1
CD300A
PFKFB2
THBD
ABHD2
SNX24
ARHGAP6
ABCC5
ZNF704
RAB33A
NA
FXN
PALLD
SMC2
NA
TRIT1
LINC00657
PTPLA
NA
LIN7A
TMEM170B
NA
CD200R1
OSGEPL1
RIMS3
NRG1
MAP7
ALDH5A1
ZNF573
AP2A2
UBE2I
GPR155
EIF5A
SLC24A4
GPR155
NUDT5
TMEM97
SLC16A1
PPP1R3B
RAP1A
NLN
CTSC
SLC7A8
NUDT6
PCYOX1
SLC5A3
DYNC2LI1
MOCOS
BRI3BP
ADAM12
LRMP
CD1E
PLEKHA5
ARHGAP18
MSH2
IL17RB
NA
NA
GDPD1
CAMTA1
NA
SEC62
CHN2
DAB2
XXYLT1
PIP4K2A
PREPL
ZMAT3
PPP1R14A
CTNNAL1
CTPS1
ZNF789
DAAM1
GPR27
IMPA2
BCL11A
HADH
NA
CARD9
NMNAT3
YPEL2
CDCA7L
TNFRSF11A
ABI2
DUOX1
MOB3B
MOB3B
CASP2
PDGFC
SIGLEC10
MTFMT
ADORA3
NA
VCL
ID3
LZTFL1
AKAP5
MAF
BACE1
NA
NA
PLA2G12A
NA
TDRKH
TMEM9
NA
ZFP69
NA
CLEC4A
KIAA1147
GMCL1
NA
HADH
ARL5A
FAM126A
DEPTOR
GABPB2
KIAA1462
THBD
FZD2
CEP78
ZMAT3
NA
HRSP12
NA
SLC46A1
C11orf82
PREPL
ARHGAP9
EXOSC5
CD36
FGF13
DAAM1
FAM126A
PPP1R16A
MAF
RDH13
STAC
REPS2
PPP1R3B
SAC3D1
AQP3
CAMK1
ARHGAP9
NUDT7
KCTD15
TMEM97
NDRG2
METTL7A
NA
RFXAP
PRADC1
OLFML2B
ABHD2
HS3ST1
TSPAN15
GLCE
NUDT16P1
NDRG2
RGS14
ABI2
FAM173B
CHST13
B3GALNT1
MS4A6A
TFDP2
DHRS2
FES
TMEM45B
PCYOX1L
ANKH
PARM1
BCL11A
PTGS1
NA
SEPHS1
PRAM1
GFRA2
THBD
CACNA1D
PLEKHA8
TPM1
CD163L1
CD93
LINC00324
ITGA9
NAA40
ELP2
PTGS1
AQP3
C10orf54
PPM1L
ADORA3
LPP
NUDT16
ST6GAL1
CD180
MAF
ZSWIM7
LINC00622
TMEM37
NFATC2
FGD4
NA
ADAM12
TRAM2
BRI3BP
FGD4
DEF6
CDH2
BCL11A
NA
HRH1
TTC8
NA
TMEM223
AUH
ABAT
FAM117B
TMEM37
MAF
DHRS2
TLR5
MAN1C1
PPM1L
AGO1
MS4A6A
RRS1
TMEM45B
HOMER2
AMICA1
B3GALNT1
P2RY12
PDLIM2
TRERF1
NFATC2
DUSP7
TPM1
AQP3
TPM1
NFE2
ABAT
RNF125
SLC46A3
TMEM71
WNT5B
SLC25A48
HRH1
CNRIP1
NCAPH
TRAM2
PDGFC
TAL1
GALNT18
CD200R1
BAIAP2-AS1
PTGFRN
NA
IPCEF1
SLC25A48
PPM1L
GPD1L
MAF
CRH
SLC30A4
BAIAP2-AS1
PDK4
GPR34
CCR2
FOXQ1
